# Supplementary material for: BAMLET kills chemotherapy-resistant mesothelioma cells, holding oleic acid in an activated cytotoxic state
Source: PLoS One. 2018 Aug 29;13(8):e0203003. doi: 10.1371/journal.pone.0203003 (PMC6114908; doi:10.1371/journal.pone.0203003)
Supplement: S1 Dataset — (TGZ) [file pone.0203003.s002.tgz]

Archive with 12 entries (11 files):
- statistical_modelling_for_human_and_rat_cell_assays
- statistical_modelling_for_human_and_rat_cell_assays/step04_rat_meso_chemo_resistant_vs_parental.R
- statistical_modelling_for_human_and_rat_cell_assays/rat_chemo_cell_assay_data_2.txt
- statistical_modelling_for_human_and_rat_cell_assays/step02_human_meso_vs_noncancer_determine_statistical_significance.R
- statistical_modelling_for_human_and_rat_cell_assays/rat_chemo_cell_assay_data_4.txt
- statistical_modelling_for_human_and_rat_cell_assays/step01_human_meso_vs_noncancer_choose_models.R
- statistical_modelling_for_human_and_rat_cell_assays/step03_human_meso_vs_noncancer_determine_TC50_and_stdev.R
- statistical_modelling_for_human_and_rat_cell_assays/rat_bamlet_cell_assay_data.txt
- statistical_modelling_for_human_and_rat_cell_assays/rat_chemo_cell_assay_data_3.txt
- statistical_modelling_for_human_and_rat_cell_assays/step05_rat_meso_chemotherapy_and_bamlet_TC50_and_plots.R
- statistical_modelling_for_human_and_rat_cell_assays/human_bamlet_cell_assay_data.txt
- statistical_modelling_for_human_and_rat_cell_assays/rat_chemo_cell_assay_data_1.txt
