# Supplementary material for: BAMLET kills chemotherapy-resistant mesothelioma cells, holding oleic acid in an activated cytotoxic state
Source: PLoS One. 2018 Aug 29;13(8):e0203003. doi: 10.1371/journal.pone.0203003 (PMC6114908; doi:10.1371/journal.pone.0203003)
Supplement: S1 Dataset — (TGZ) [file pone.0203003.s002.tgz › statistical_modelling_for_human_and_rat_cell_assays/step04_rat_meso_chemo_resistant_vs_parental.R]

R

library(reshape2)
library(ggplot2)
library(optimx)
options(stringsAsFactors = FALSE)

rat = read.table("rat_chemo_cell_assay_data_1.txt", sep = "\t", header = TRUE)
rat = melt(rat, id.vars = c("Drug", "Line", "Experiment"), variable.name = "Concentration", value.name = "Viability")
rat$Concentration = as.numeric(gsub("^X", "", rat$Concentration))
rat = rat[!is.na(rat$Viability),]
rat_chemo = rat
rat = read.table("rat_chemo_cell_assay_data_2.txt", sep = "\t", header = TRUE)
rat = melt(rat, id.vars = c("Drug", "Line", "Experiment"), variable.name = "Concentration", value.name = "Viability")
rat$Concentration = as.numeric(gsub("^X", "", rat$Concentration))
rat = rat[!is.na(rat$Viability),]
rat_chemo = rbind( rat_chemo, rat )
rat = read.table("rat_chemo_cell_assay_data_3.txt", sep = "\t", header = TRUE)
rat = melt(rat, id.vars = c("Drug", "Line", "Experiment"), variable.name = "Concentration", value.name = "Viability")
rat$Concentration = as.numeric(gsub("^X", "", rat$Concentration))
rat = rat[!is.na(rat$Viability),]
rat_chemo = rbind( rat_chemo, rat )
rat = read.table("rat_chemo_cell_assay_data_4.txt", sep = "\t", header = TRUE)
rat = melt(rat, id.vars = c("Drug", "Line", "Experiment"), variable.name = "Concentration", value.name = "Viability")
rat$Concentration = as.numeric(gsub("^X", "", rat$Concentration))
rat = rat[!is.na(rat$Viability),]
rat_chemo = rbind( rat_chemo, rat )
rat_chemo$Organism = 'Rat'
rat_chemo = rat_chemo[ (rat_chemo$Concentration != 0), ]

assays = rat_chemo
assays$Drug = as.factor(assays$Drug)
assays$Organism = as.factor(assays$Organism)
assays$Line = as.factor(assays$Line)
assays$Experiment = as.factor(as.character(assays$Experiment))
assays = assays[!is.na(assays$Viability),]
assays$log10Conc = log10(assays$Concentration)
rat_chemo = assays

rat_Cisplatin = rat_chemo[ (rat_chemo$Drug=="Cisplatin"), ]
rat_Pemetrexed = rat_chemo[ (rat_chemo$Drug=="Pemetrexed"), ]
rat_Gemcitabine = rat_chemo[ (rat_chemo$Drug=="Gemcitabine"), ]
rat_Vinorelbine = rat_chemo[ (rat_chemo$Drug=="Vinorelbine"), ]

#assays = rat_Cisplatin
#ggplot(assays, aes(x = log10(Concentration), y = Viability, col = Experiment)) + geom_line() + facet_wrap(~ Line)
#assays = rat_Pemetrexed
#ggplot(assays, aes(x = log10(Concentration), y = Viability, col = Experiment)) + geom_line() + facet_wrap(~ Line)
#assays = rat_Gemcitabine
#ggplot(assays, aes(x = log10(Concentration), y = Viability, col = Experiment)) + geom_line() + facet_wrap(~ Line)
#assays = rat_Vinorelbine
#ggplot(assays, aes(x = log10(Concentration), y = Viability, col = Experiment)) + geom_line() + facet_wrap(~ Line)


rat = read.table("rat_bamlet_cell_assay_data.txt", sep = "\t", header = TRUE)

rat = melt(rat, id.vars = c("Drug", "Line", "Experiment"), variable.name = "Concentration", value.name = "Viability")
rat$Concentration = as.numeric(gsub("^X", "", rat$Concentration))
rat_bamlet = rat
rat_bamlet$Drug = 'BAMLET'
rat_bamlet$Organism = 'Rat'
rat_bamlet = rat_bamlet[ (rat_bamlet$Concentration != 0), ]

assays = rat_bamlet
assays$Drug = as.factor(assays$Drug)
assays$Organism = as.factor(assays$Organism)
assays$Line = as.factor(assays$Line)
assays$Experiment = as.factor(as.character(assays$Experiment))
assays = assays[!is.na(assays$Viability),]
assays$log10Conc = log10(assays$Concentration)
rat_bamlet = assays

#assays = rat_bamlet
#ggplot(assays, aes(x = log10(Concentration), y = Viability, col = Experiment)) + geom_point() + facet_wrap(~ Line)


####################################################################################################
####################################################################################################

##########
A_start = 1;			A_low = -Inf;			A_high = Inf;
B_start = 0;			B_low = -Inf;			B_high = Inf;
scal_start = 0.1;		scal_low = 0.02;		scal_high = Inf;
xmid_start = 0;			xmid_low = -Inf;		xmid_high = Inf;
sens_start = 0.5;		sens_low = 0;			sens_high = 1;
xshift_start = 1;		xshift_low = 0;			xshift_high = Inf;
sigma_start = 0.1;		sigma_low = 1e-4;		sigma_high = Inf;
ResistanceDelta_start = 1;	ResistanceDelta_low = 0;	ResistanceDelta_high = Inf;
ExperimentDelta_start = 1;	ExperimentDelta_low = 0;	ExperimentDelta_high = Inf;
NotReachedDelta_start = 1;	NotReachedDelta_low = 0;	NotReachedDelta_high = Inf;

##########
# Sigmoidal model
# A = left asymptote
# B = right asymptote
# xmid = inflection point (TC50)
# scal = factor affecting slope at inflection point
predict.1component = function(params, x)
{
	A = params[1]
	B = params[2]
	scal = params[3]
	xmid = params[4]
	prediction_result = A + (B - A) * (1/(1 + exp((xmid - x) / scal)))
	prediction_result
}
loglik.1component = function(params, x, y)
{
	sigma = params[5]
	yhat = predict.1component(params, x)
	residuals = y - yhat
	loglik_result = sum(dnorm(residuals, sd = sigma, log = TRUE))
	loglik_result
}
convert_values_back_to_interpretable.1component = function(params)
{
	names(params) <- NULL 
	xmid = params[4]
	c(TC50 = exp(xmid))
}

start.1component  = c(A=A_start,   B=B_start,   scal=scal_start,   xmid=xmid_start,   sigma=sigma_start)
lower.1component  = c(A=A_low,     B=B_low,     scal=scal_low,     xmid=xmid_low,     sigma=sigma_low)
upper.1component  = c(A=A_high,    B=B_high,    scal=scal_high,    xmid=xmid_high,    sigma=sigma_high)

##########
# A sigmoidal model where line1 and line2 experiments have the same TC50.
predict.model2lines = function(params, x, is_line1, is_line2)
{
	A_line1 = params[1]
	A_line2 = params[2]
	B_line1 = params[3]
	B_line2 = params[4]
	scal_line1 = params[5]
	scal_line2 = params[6]
	xmid = params[7]
	finalA = (A_line1 * is_line1) + (A_line2 * is_line2)
	finalB = (B_line1 * is_line1) + (B_line2 * is_line2)
	finalScal = (scal_line1 * is_line1) + (scal_line2 * is_line2)
	prediction_result = finalA + (finalB - finalA) * ( 1/(1 + exp((xmid - x) / finalScal)) ) 
	prediction_result
}
loglik.model2lines = function(params, x, y, is_line1, is_line2)
{
	sigma = params[8]
	yhat = predict.model2lines(params, x, is_line1, is_line2)
	residuals = y - yhat
	loglik_result = sum(dnorm(residuals, sd = sigma, log = TRUE))
	loglik_result
}
convert_values_back_to_interpretable.model2lines = function(params)
{
	params = as.numeric(params)
	A_line1 = params[1]
	A_line2 = params[2]
	B_line1 = params[3]
	B_line2 = params[4]
	scal_line1 = params[5]
	scal_line2 = params[6]
	xmid = params[7]
	c(TC50 = exp(xmid))
}

start.model2lines  = c(A_line1=A_start,   A_line2=A_start,   B_line1=B_start,   B_line2=B_start,   scal_line1=scal_start,   scal_line2=scal_start,   xmid=xmid_start,   sigma=sigma_start)
lower.model2lines  = c(A_line1=A_low,     A_line2=A_low,     B_line1=B_low,     B_line2=B_low,     scal_line1=scal_low,     scal_line2=scal_low,     xmid=xmid_low,     sigma=sigma_low)
upper.model2lines  = c(A_line1=A_high,    A_line2=A_high,    B_line1=B_high,    B_line2=B_high,    scal_line1=scal_high,    scal_line2=scal_high,   xmid=xmid_high,    sigma=sigma_high)

##########
# A sigmoidal model where line1 experiments have a resistance delta added to the line2 TC50 value.
predict.ResistanceDelta = function(params, x, is_line1, is_line2)
{
	A_line1 = params[1]
	A_line2 = params[2]
	B_line1 = params[3]
	B_line2 = params[4]
	scal_line1 = params[5]
	scal_line2 = params[6]
	xmid = params[7]
	ResistanceDelta_line1 = params[8]
	finalA = (A_line1 * is_line1) + (A_line2 * is_line2)
	finalB = (B_line1 * is_line1) + (B_line2 * is_line2)
	finalScal = (scal_line1 * is_line1) + (scal_line2 * is_line2)
	finalResistanceDelta = (ResistanceDelta_line1 * is_line1)
	prediction_result = finalA + (finalB - finalA) * ( 1/(1 + exp(( (xmid+finalResistanceDelta) - x) / finalScal)) ) 
	prediction_result
}
loglik.ResistanceDelta = function(params, x, y, is_line1, is_line2)
{
	sigma = params[9]
	yhat = predict.ResistanceDelta(params, x, is_line1, is_line2)
	residuals = y - yhat
	loglik_result = sum(dnorm(residuals, sd = sigma, log = TRUE))
	loglik_result
}
convert_values_back_to_interpretable.ResistanceDelta = function(params)
{
	params = as.numeric(params)
	A_line1 = params[1]
	A_line2 = params[2]
	B_line1 = params[3]
	B_line2 = params[4]
	scal_line1 = params[5]
	scal_line2 = params[6]
	xmid = params[7]
	ResistanceDelta_line1 = params[8]
	c(higher_TC50 = exp(xmid+ResistanceDelta_line1), lower_TC50 = exp(xmid) )
}

start.ResistanceDelta  = c(A_line1=A_start,   A_line2=A_start,   B_line1=B_start,   B_line2=B_start,   scal_line1=scal_start,   scal_line2=scal_start,   xmid=xmid_start,   ResistanceDelta=ResistanceDelta_start,   sigma=sigma_start)
lower.ResistanceDelta  = c(A_line1=A_low,     A_line2=A_low,     B_line1=B_low,     B_line2=B_low,     scal_line1=scal_low,     scal_line2=scal_low,     xmid=xmid_low,     ResistanceDelta=ResistanceDelta_low,     sigma=sigma_low)
upper.ResistanceDelta  = c(A_line1=A_high,    A_line2=A_high,    B_line1=B_high,    B_line2=B_high,    scal_line1=scal_high,    scal_line2=scal_high,   xmid=xmid_high,    ResistanceDelta=ResistanceDelta_high,    sigma=sigma_high)


##########
# A sigmoidal model where line2 sometimes has a delta compared to its baseline, 
# and line1 has a delta compared to whatever value line2 has (ie, regardless of whether line2 has its little delta or not),
# and line1 sometimes has an additional delta.
# Although line1 and line2 can both change, line1 always has a delta compared to line2.
predict.ResistanceDelta_ExperimentDelta = function(params, x, is_line1, is_line2, has_line1_ExperimentDelta, has_line2_ExperimentDelta)
{
	A_line1 = params[1]
	A_line2 = params[2]
	B_line1 = params[3]
	B_line2 = params[4]
	scal_line1 = params[5]
	scal_line2 = params[6]
	xmid = params[7]
	ResistanceDelta_line1 = params[8]
	ExperimentDelta_line1 = params[9]
	ExperimentDelta_line2 = params[10]
	finalA = (A_line1 * is_line1) + (A_line2 * is_line2)
	finalB = (B_line1 * is_line1) + (B_line2 * is_line2)
	finalScal = (scal_line1 * is_line1) + (scal_line2 * is_line2)
	finalDelta = (ResistanceDelta_line1 * is_line1) + (ExperimentDelta_line1 * has_line1_ExperimentDelta * is_line1) + (ExperimentDelta_line2 * has_line2_ExperimentDelta * is_line2)
	prediction_result = finalA + (finalB - finalA) * ( 1/(1 + exp(( (xmid+finalDelta) - x) / finalScal)) ) 
	prediction_result
}
loglik.ResistanceDelta_ExperimentDelta = function(params, x, y, is_line1, is_line2, has_line1_ExperimentDelta, has_line2_ExperimentDelta)
{
	sigma = params[11]
	yhat = predict.ResistanceDelta_ExperimentDelta(params, x, is_line1, is_line2, has_line1_ExperimentDelta, has_line2_ExperimentDelta)
	residuals = y - yhat
	loglik_result = sum(dnorm(residuals, sd = sigma, log = TRUE))
	loglik_result
}
convert_values_back_to_interpretable.ResistanceDelta_ExperimentDelta = function(params)
{
	params = as.numeric(params)
	A_line1 = params[1]
	A_line2 = params[2]
	B_line1 = params[3]
	B_line2 = params[4]
	scal_line1 = params[5]
	scal_line2 = params[6]
	xmid = params[7]
	ResistanceDelta_line1 = params[8]
	ExperimentDelta_line1 = params[9]
	ExperimentDelta_line2 = params[10]
	c(higher_TC50_for_resistant_line = exp(xmid+ResistanceDelta_line1+ExperimentDelta_line1), lower_TC50_for_resistant_line = exp(xmid+ResistanceDelta_line1), higher_TC50_for_sensitive_line = exp(xmid+ExperimentDelta_line2), lower_TC50_for_sensitive_line = exp(xmid) )
}

start.ResistanceDelta_ExperimentDelta  = c(A_line1=A_start,   A_line2=A_start,   B_line1=B_start,   B_line2=B_start,   scal_line1=scal_start,   scal_line2=scal_start,   xmid=xmid_start,   ResistanceDelta=ResistanceDelta_start,   ExperimentDelta_line1=ExperimentDelta_start,  ExperimentDelta_line2=ExperimentDelta_start,  sigma=sigma_start)
lower.ResistanceDelta_ExperimentDelta  = c(A_line1=A_low,     A_line2=A_low,     B_line1=B_low,     B_line2=B_low,     scal_line1=scal_low,     scal_line2=scal_low,     xmid=xmid_low,     ResistanceDelta=ResistanceDelta_low,     ExperimentDelta_line1=ExperimentDelta_low,    ExperimentDelta_line2=ExperimentDelta_low,    sigma=sigma_low)
upper.ResistanceDelta_ExperimentDelta  = c(A_line1=A_high,    A_line2=A_high,    B_line1=B_high,    B_line2=B_high,    scal_line1=scal_high,    scal_line2=scal_high,   xmid=xmid_high,    ResistanceDelta=ResistanceDelta_high,    ExperimentDelta_line1=ExperimentDelta_high,   ExperimentDelta_line2=ExperimentDelta_high,   sigma=sigma_high)


##########
# A sigmoidal model where line2 sometimes has a delta compared to its baseline, 
# and line1 has a delta compared to whatever value line2 has (ie, regardless of whether line2 has its little delta or not),
# and line1 sometimes has an additional delta,
# and line1 sometimes has an additional delta that is so large that TC50 was not reached.
# Although line1 and line2 can both change, line1 always has a delta compared to line2.
predict.ResistanceDelta_ExperimentDelta_NotReachedDelta = function(params, x, is_line1, is_line2, has_line1_ExperimentDelta, has_line2_ExperimentDelta, has_line1_NotReachedDelta)
{
	A_line1 = params[1]
	A_line2 = params[2]
	B_line1 = params[3]
	B_line2 = params[4]
	scal_line1 = params[5]
	scal_line2 = params[6]
	xmid = params[7]
	ResistanceDelta_line1 = params[8]
	ExperimentDelta_line1 = params[9]
	ExperimentDelta_line2 = params[10]
	NotReachedDelta_line1 = params[11]
	finalA = (A_line1 * is_line1) + (A_line2 * is_line2)
	finalB = (B_line1 * is_line1) + (B_line2 * is_line2)
	finalScal = (scal_line1 * is_line1) + (scal_line2 * is_line2)
	finalDelta = (ResistanceDelta_line1 * is_line1) + (ExperimentDelta_line1 * has_line1_ExperimentDelta * is_line1) + (ExperimentDelta_line2 * has_line2_ExperimentDelta * is_line2) + (NotReachedDelta_line1 * has_line1_NotReachedDelta * is_line1)
	prediction_result = finalA + (finalB - finalA) * ( 1/(1 + exp(( (xmid+finalDelta) - x) / finalScal)) ) 
	prediction_result
}
loglik.ResistanceDelta_ExperimentDelta_NotReachedDelta = function(params, x, y, is_line1, is_line2, has_line1_ExperimentDelta, has_line2_ExperimentDelta, has_line1_NotReachedDelta)
{
	sigma = params[12]
	yhat = predict.ResistanceDelta_ExperimentDelta_NotReachedDelta(params, x, is_line1, is_line2, has_line1_ExperimentDelta, has_line2_ExperimentDelta, has_line1_NotReachedDelta)
	residuals = y - yhat
	loglik_result = sum(dnorm(residuals, sd = sigma, log = TRUE))
	loglik_result
}
convert_values_back_to_interpretable.ResistanceDelta_ExperimentDelta_NotReachedDelta = function(params)
{
	params = as.numeric(params)
	A_line1 = params[1]
	A_line2 = params[2]
	B_line1 = params[3]
	B_line2 = params[4]
	scal_line1 = params[5]
	scal_line2 = params[6]
	xmid = params[7]
	ResistanceDelta_line1 = params[8]
	ExperimentDelta_line1 = params[9]
	ExperimentDelta_line2 = params[10]
	NotReachedDelta_line1 = params[11]
	c(higher_TC50_for_resistant_line = exp(xmid+ResistanceDelta_line1+ExperimentDelta_line1), lower_TC50_for_resistant_line = exp(xmid+ResistanceDelta_line1), higher_TC50_for_sensitive_line = exp(xmid+ExperimentDelta_line2), lower_TC50_for_sensitive_line = exp(xmid), additional_TC50_when_TC50_not_reached = exp(NotReachedDelta_line1) )
}

start.ResistanceDelta_ExperimentDelta_NotReachedDelta  = c(A_line1=A_start,   A_line2=A_start,   B_line1=B_start,   B_line2=B_start,   scal_line1=scal_start,   scal_line2=scal_start,   xmid=xmid_start,   ResistanceDelta=ResistanceDelta_start,   ExperimentDelta_line1=ExperimentDelta_start,  ExperimentDelta_line2=ExperimentDelta_start,  NotReachedDelta_line1=NotReachedDelta_start,  sigma=sigma_start)
lower.ResistanceDelta_ExperimentDelta_NotReachedDelta  = c(A_line1=A_low,     A_line2=A_low,     B_line1=B_low,     B_line2=B_low,     scal_line1=scal_low,     scal_line2=scal_low,     xmid=xmid_low,     ResistanceDelta=ResistanceDelta_low,     ExperimentDelta_line1=ExperimentDelta_low,    ExperimentDelta_line2=ExperimentDelta_low,    NotReachedDelta_line1=NotReachedDelta_low,    sigma=sigma_low)
upper.ResistanceDelta_ExperimentDelta_NotReachedDelta  = c(A_line1=A_high,    A_line2=A_high,    B_line1=B_high,    B_line2=B_high,    scal_line1=scal_high,    scal_line2=scal_high,   xmid=xmid_high,    ResistanceDelta=ResistanceDelta_high,    ExperimentDelta_line1=ExperimentDelta_high,   ExperimentDelta_line2=ExperimentDelta_high,   NotReachedDelta_line1=NotReachedDelta_high,   sigma=sigma_high)


##########
# A sigmoidal model where line1 and/or line2 experiments sometimes have a resistance delta added to the line2 TC50 value.
predict.SometimesResistanceDelta = function(params, x, is_line1, is_line2, has_line1_ResistanceDelta, has_line2_ResistanceDelta)
{
	A_line1 = params[1]
	A_line2 = params[2]
	B_line1 = params[3]
	B_line2 = params[4]
	scal_line1 = params[5]
	scal_line2 = params[6]
	xmid = params[7]
	ResistanceDelta = params[8]
	finalA = (A_line1 * is_line1) + (A_line2 * is_line2)
	finalB = (B_line1 * is_line1) + (B_line2 * is_line2)
	finalScal = (scal_line1 * is_line1) + (scal_line2 * is_line2)
	finalResistanceDelta = (is_line1 * has_line1_ResistanceDelta * ResistanceDelta) + (is_line2 * has_line2_ResistanceDelta * ResistanceDelta)
	prediction_result = finalA + (finalB - finalA) * ( 1/(1 + exp(( (xmid+finalResistanceDelta) - x) / finalScal)) ) 
	prediction_result
}
loglik.SometimesResistanceDelta = function(params, x, y, is_line1, is_line2, has_line1_ResistanceDelta, has_line2_ResistanceDelta)
{
	sigma = params[9]
	yhat = predict.SometimesResistanceDelta(params, x, is_line1, is_line2, has_line1_ResistanceDelta, has_line2_ResistanceDelta)
	residuals = y - yhat
	loglik_result = sum(dnorm(residuals, sd = sigma, log = TRUE))
	loglik_result
}
convert_values_back_to_interpretable.SometimesResistanceDelta = function(params)
{
	params = as.numeric(params)
	A_line1 = params[1]
	A_line2 = params[2]
	B_line1 = params[3]
	B_line2 = params[4]
	scal_line1 = params[5]
	scal_line2 = params[6]
	xmid = params[7]
	ResistanceDelta = params[8]
	c(higher_TC50 = exp(xmid+ResistanceDelta), lower_TC50 = exp(xmid) )
}

start.SometimesResistanceDelta  = c(A_line1=A_start,   A_line2=A_start,   B_line1=B_start,   B_line2=B_start,   scal_line1=scal_start,   scal_line2=scal_start,   xmid=xmid_start,   ResistanceDelta=ResistanceDelta_start,   sigma=sigma_start)
lower.SometimesResistanceDelta  = c(A_line1=A_low,     A_line2=A_low,     B_line1=B_low,     B_line2=B_low,     scal_line1=scal_low,     scal_line2=scal_low,     xmid=xmid_low,     ResistanceDelta=ResistanceDelta_low,     sigma=sigma_low)
upper.SometimesResistanceDelta  = c(A_line1=A_high,    A_line2=A_high,    B_line1=B_high,    B_line2=B_high,    scal_line1=scal_high,    scal_line2=scal_high,   xmid=xmid_high,    ResistanceDelta=ResistanceDelta_high,    sigma=sigma_high)


##########
# A linear model where line1 and line2 experiments are the same linear models
# y = mx + b
# y = slope * x + yintercept
predict.model1straightline = function(params, x, is_line1, is_line2)
{
	slope = params[1]
	yintercept = params[2]
	final_slope = slope
	final_yintercept = yintercept
	prediction_result = final_slope * x + final_yintercept
	prediction_result
}
loglik.model1straightline = function(params, x, y, is_line1, is_line2)
{
	sigma = params[3]
	yhat = predict.model1straightline(params, x, is_line1, is_line2)
	residuals = y - yhat
	loglik_result = sum(dnorm(residuals, sd = sigma, log = TRUE))
	loglik_result
}
convert_values_back_to_interpretable.model1straightline = function(params)
{
	params = as.numeric(params)
	slope = params[1]
	yintercept = params[2]
	c(difference_in_y_between_line1_and_line2 = 0)
}

start.model1straightline  = c(slope=0.1,   yintercept=1,      sigma=0.1)
lower.model1straightline  = c(slope=-2,    yintercept=1e-4,   sigma=1e-4)
upper.model1straightline  = c(slope=2,     yintercept=5,      ysigma=Inf)


##########
# A linear model where line1 and line2 experiments are linear models and line1 has a delta for slope and/or for y-intercept.
# Thus line1 is forced to always have higher y values for viability than line2.
# y = mx + b
# y = slope * x + yintercept
predict.model2straightlines = function(params, x, is_line1, is_line2)
{
	slope = params[1]
	yintercept = params[2]
	delta_slope = params[3]
	delta_yintercept = params[4]
	final_slope = (is_line2 * slope) + (is_line1 * (slope + delta_slope))
	final_yintercept = (is_line2 * yintercept) + (is_line1 * (yintercept + delta_yintercept))
	prediction_result = final_slope * x + final_yintercept
	prediction_result
}
loglik.model2straightlines = function(params, x, y, is_line1, is_line2)
{
	sigma = params[5]
	yhat = predict.model2straightlines(params, x, is_line1, is_line2)
	residuals = y - yhat
	loglik_result = sum(dnorm(residuals, sd = sigma, log = TRUE))
	loglik_result
}
convert_values_back_to_interpretable.model2straightlines = function(params)
{
	params = as.numeric(params)
	slope = params[1]
	yintercept = params[2]
	delta_slope = params[3]
	delta_yintercept = params[4]
	c(difference_in_slope_between_line1_and_line2 = delta_slope, difference_in_yintercept_between_line1_and_line2 = delta_yintercept)
}

start.model2straightlines  = c(slope=0.1,   yintercept=1,      delta_slope=-0.1,   delta_yintercept=0.1,   sigma=0.1)
lower.model2straightlines  = c(slope=-2,    yintercept=1e-4,   delta_slope=-0.2,   delta_yintercept=0,     sigma=1e-4)
upper.model2straightlines  = c(slope=2,     yintercept=5,      delta_slope=0,      delta_yintercept=0.2,   sigma=Inf)


#################################################################################################### Cisplatin resistant cell lines vs parental cell lines.
####################################################################################################

################################################################################ IL45CisR_highDose vs IL45_high_passage.
#################### Cisplatin. IL45CisR_highDose vs IL45_high_passage.
assays = rat_Cisplatin; cellline = assays[( ((assays$Line=="IL45CisR_highDose")|(assays$Line=="IL45_high_passage")) ),]
cellline$is_line1 <- ifelse( (cellline$Line=="IL45CisR_highDose"), 1, 0)
cellline$is_line2 <- ifelse( (cellline$Line=="IL45_high_passage"), 1, 0)
ggplot(cellline, aes(x=log10(Concentration), y=Viability, col=Line)) + geom_line()
#
start.model2lines  = c(A_line1=0.6,   A_line2=A_start,   B_line1=B_start,   B_line2=B_start,   scal_line1=scal_start,   scal_line2=scal_start,   xmid=xmid_start,   sigma=sigma_start)
lower.model2lines  = c(A_line1=A_low,     A_line2=A_low,     B_line1=B_low,     B_line2=B_low,     scal_line1=scal_low,     scal_line2=scal_low,     xmid=xmid_low,     sigma=sigma_low)
upper.model2lines  = c(A_line1=A_high,    A_line2=A_high,    B_line1=B_high,    B_line2=B_high,    scal_line1=scal_high,    scal_line2=scal_high,   xmid=xmid_high,    sigma=sigma_high)
#
fit.model2lines = optimx(start.model2lines, function(par) loglik.model2lines(par, x=cellline$log10Conc, y=cellline$Viability, is_line1=cellline$is_line1, is_line2=cellline$is_line2), lower=lower.model2lines, upper=upper.model2lines, method=c("L-BFGS-B"), control=list(fnscale = -1))
IL45CisR_highDose_IL45_high_passage_noResistanceDelta = fit.model2lines$value
fit.model2lines; convert_values_back_to_interpretable.model2lines(fit.model2lines)
fit1_x = seq(-2, 2, 0.01); fit1_y = predict.model2lines(coef(fit.model2lines), fit1_x, 1, 0); fit1=data.frame(x=fit1_x,y=fit1_y)
fit2_x = seq(-2, 2, 0.01); fit2_y = predict.model2lines(coef(fit.model2lines), fit2_x, 0, 1); fit2=data.frame(x=fit2_x,y=fit2_y)
ggplot(cellline, aes(x=log10(Concentration), y=Viability, col=Line)) + geom_line() + geom_line(data=fit1,color="red",aes(x=x,y=y)) + geom_line(data=fit2,color="cyan",aes(x=x,y=y)) 
		   A_line1   A_line2   B_line1   B_line2 scal_line1 scal_line2
	L-BFGS-B 0.9965714 0.9577136 0.3623274 0.1364834  0.2884864  0.3236071
		      xmid     sigma   value fevals gevals niter convcode  kkt1  kkt2
	L-BFGS-B 0.2997228 0.1354483 213.548     42     42    NA        0 FALSE FALSE
		 xtimes
	L-BFGS-B  0.116
	    TC50 
	1.349485 
#
start.ResistanceDelta  = c(A_line1=0.6,   A_line2=A_start,   B_line1=0.3,   B_line2=B_start,   scal_line1=scal_start,   scal_line2=scal_start,   xmid=xmid_start,   ResistanceDelta=0.5,   sigma=sigma_start)
lower.ResistanceDelta  = c(A_line1=A_low,     A_line2=A_low,     B_line1=0.2,     B_line2=B_low,     scal_line1=scal_low,     scal_line2=scal_low,     xmid=xmid_low,     ResistanceDelta=ResistanceDelta_low,     sigma=sigma_low)
upper.ResistanceDelta  = c(A_line1=A_high,    A_line2=A_high,    B_line1=B_high,    B_line2=B_high,    scal_line1=scal_high,    scal_line2=scal_high,   xmid=xmid_high,    ResistanceDelta=ResistanceDelta_high,    sigma=sigma_high)
#
fit.ResistanceDelta = optimx(start.ResistanceDelta, function(par) loglik.ResistanceDelta(par, x=cellline$log10Conc, y=cellline$Viability, is_line1=cellline$is_line1, is_line2=cellline$is_line2), lower=lower.ResistanceDelta, upper=upper.ResistanceDelta, method=c("L-BFGS-B"), control=list(fnscale = -1))
fit.ResistanceDelta; convert_values_back_to_interpretable.ResistanceDelta(fit.ResistanceDelta)
fit1_x = seq(-2, 2, 0.01); fit1_y = predict.ResistanceDelta(coef(fit.ResistanceDelta), fit1_x, 1, 0); fit1=data.frame(x=fit1_x,y=fit1_y)
fit2_x = seq(-2, 2, 0.01); fit2_y = predict.ResistanceDelta(coef(fit.ResistanceDelta), fit2_x, 0, 1); fit2=data.frame(x=fit2_x,y=fit2_y)
ggplot(cellline, aes(x=log10(Concentration), y=Viability, col=Line)) + geom_line() + geom_line(data=fit1,color="red",aes(x=x,y=y)) + geom_line(data=fit2,color="cyan",aes(x=x,y=y)) 
		   A_line1  A_line2   B_line1   B_line2 scal_line1 scal_line2      xmid
	L-BFGS-B 0.9682628 0.978282 0.3081784 0.1773617   0.295392   0.303016 0.1941367
		 ResistanceDelta     sigma   value fevals gevals niter convcode kkt1
	L-BFGS-B       0.2761193 0.1328767 220.592     71     71    NA        0 TRUE
		  kkt2 xtimes
	L-BFGS-B FALSE   0.22
	higher_TC50  lower_TC50 
	   1.600404    1.214262 
#
degrees_of_freedom=1 # withResistanceDelta has 1 additional variable (ResistanceDelta) that noResistanceDelta doesn't have
pvalue = pchisq(2*(fit.ResistanceDelta$value - fit.model2lines$value), degrees_of_freedom, lower.tail = FALSE)
IL45CisR_highDose_IL45_high_passage_ResistanceDelta_vs_noResistanceDelta_pvalue = pvalue; pvalue
	[1] 0.0001744485
	# There is a significant difference between IL45CisR_highDose and IL45_high_passage sensitivity to Cisplatin.

#################### BAMLET. IL45CisR_highDose vs IL45_high_passage.
assays = rat_bamlet; cellline = assays[( ((assays$Line=="IL45CisR_highDose")|(assays$Line=="IL45_high_passage")) ),]
cellline$is_line1 <- ifelse( (cellline$Line=="IL45CisR_highDose"), 1, 0)
cellline$is_line2 <- ifelse( (cellline$Line=="IL45_high_passage"), 1, 0)
ggplot(cellline, aes(x=log10(Concentration), y=Viability, col=Line)) + geom_line()
#
start.model2lines  = c(A_line1=A_start,   A_line2=A_start,   B_line1=0.1,   B_line2=0.1,   scal_line1=scal_start,   scal_line2=scal_start,   xmid=xmid_start,   sigma=sigma_start)
lower.model2lines  = c(A_line1=A_low,     A_line2=A_low,     B_line1=0,     B_line2=0,     scal_line1=scal_low,     scal_line2=scal_low,     xmid=xmid_low,     sigma=sigma_low)
upper.model2lines  = c(A_line1=A_high,    A_line2=A_high,    B_line1=B_high,    B_line2=B_high,    scal_line1=scal_high,    scal_line2=scal_high,   xmid=xmid_high,    sigma=sigma_high)
#
fit.model2lines = optimx(start.model2lines, function(par) loglik.model2lines(par, x=cellline$log10Conc, y=cellline$Viability, is_line1=cellline$is_line1, is_line2=cellline$is_line2), lower=lower.model2lines, upper=upper.model2lines, method=c("L-BFGS-B"), control=list(fnscale = -1))
IL45CisR_highDose_IL45_high_passage_noResistanceDelta = fit.model2lines$value
fit.model2lines; convert_values_back_to_interpretable.model2lines(fit.model2lines)
fit1_x = seq(-2, 2, 0.01); fit1_y = predict.model2lines(coef(fit.model2lines), fit1_x, 1, 0); fit1=data.frame(x=fit1_x,y=fit1_y)
fit2_x = seq(-2, 2, 0.01); fit2_y = predict.model2lines(coef(fit.model2lines), fit2_x, 0, 1); fit2=data.frame(x=fit2_x,y=fit2_y)
ggplot(cellline, aes(x=log10(Concentration), y=Viability, col=Line)) + geom_line() + geom_line(data=fit1,color="red",aes(x=x,y=y)) + geom_line(data=fit2,color="cyan",aes(x=x,y=y)) 
		   A_line1 A_line2    B_line1    B_line2 scal_line1 scal_line2
	L-BFGS-B 0.9954771 1.04633 0.06143478 0.06824846  0.1334612 0.09406978
		      xmid     sigma    value fevals gevals niter convcode  kkt1  kkt2
	L-BFGS-B -0.308639 0.1605796 141.4707     30     30    NA        0 FALSE FALSE
		 xtimes
	L-BFGS-B   0.08
	     TC50 
	0.7344459 
#
start.ResistanceDelta  = c(A_line1=A_start,   A_line2=A_start,   B_line1=0.1,   B_line2=0.1,   scal_line1=scal_start,   scal_line2=scal_start,   xmid=xmid_start,   ResistanceDelta=ResistanceDelta_start,   sigma=sigma_start)
lower.ResistanceDelta  = c(A_line1=A_low,     A_line2=A_low,     B_line1=0,     B_line2=0,     scal_line1=scal_low,     scal_line2=scal_low,     xmid=xmid_low,     ResistanceDelta=ResistanceDelta_low,     sigma=sigma_low)
upper.ResistanceDelta  = c(A_line1=A_high,    A_line2=A_high,    B_line1=B_high,    B_line2=B_high,    scal_line1=scal_high,    scal_line2=scal_high,   xmid=xmid_high,    ResistanceDelta=ResistanceDelta_high,    sigma=sigma_high)
#
fit.ResistanceDelta = optimx(start.ResistanceDelta, function(par) loglik.ResistanceDelta(par, x=cellline$log10Conc, y=cellline$Viability, is_line1=cellline$is_line1, is_line2=cellline$is_line2), lower=lower.ResistanceDelta, upper=upper.ResistanceDelta, method=c("L-BFGS-B"), control=list(fnscale = -1))
fit.ResistanceDelta; convert_values_back_to_interpretable.ResistanceDelta(fit.ResistanceDelta)
fit1_x = seq(-2, 2, 0.01); fit1_y = predict.ResistanceDelta(coef(fit.ResistanceDelta), fit1_x, 1, 0); fit1=data.frame(x=fit1_x,y=fit1_y)
fit2_x = seq(-2, 2, 0.01); fit2_y = predict.ResistanceDelta(coef(fit.ResistanceDelta), fit2_x, 0, 1); fit2=data.frame(x=fit2_x,y=fit2_y)
ggplot(cellline, aes(x=log10(Concentration), y=Viability, col=Line)) + geom_line() + geom_line(data=fit1,color="red",aes(x=x,y=y)) + geom_line(data=fit2,color="cyan",aes(x=x,y=y))
		   A_line1  A_line2    B_line1    B_line2 scal_line1 scal_line2
	L-BFGS-B 0.9954913 1.046325 0.06144025 0.06826086  0.1334617 0.09406941
		       xmid ResistanceDelta     sigma    value fevals gevals niter
	L-BFGS-B -0.3086414               0 0.1605772 141.4707     46     46    NA
		 convcode  kkt1  kkt2 xtimes
	L-BFGS-B        0 FALSE FALSE  0.144
	higher_TC50  lower_TC50 
	  0.7344441   0.7344441 
#
degrees_of_freedom=1 # withResistanceDelta has 1 additional variable (ResistanceDelta) that noResistanceDelta doesn't have
pvalue = pchisq(2*(fit.ResistanceDelta$value - fit.model2lines$value), degrees_of_freedom, lower.tail = FALSE)
IL45CisR_highDose_IL45_high_passage_ResistanceDelta_vs_noResistanceDelta_pvalue = pvalue; pvalue
	[1] 0.9995776
	# There is no significant difference between IL45CisR_highDose and IL45_high_passage sensitivity to BAMLET.

################################################################################ IL45CisR_highDose vs IL45_low_passage.
#################### Cisplatin. IL45CisR_highDose vs IL45_low_passage.
assays = rat_Cisplatin; cellline = assays[( ((assays$Line=="IL45CisR_highDose")|(assays$Line=="IL45_low_passage")) ),]
cellline$is_line1 <- ifelse( (cellline$Line=="IL45CisR_highDose"), 1, 0)
cellline$is_line2 <- ifelse( (cellline$Line=="IL45_low_passage"), 1, 0)
ggplot(cellline, aes(x=log10(Concentration), y=Viability, col=Line)) + geom_line()
#
start.model2lines  = c(A_line1=A_start,   A_line2=A_start,   B_line1=B_start,   B_line2=B_start,   scal_line1=scal_start,   scal_line2=scal_start,   xmid=xmid_start,   sigma=sigma_start)
lower.model2lines  = c(A_line1=A_low,     A_line2=A_low,     B_line1=B_low,     B_line2=B_low,     scal_line1=scal_low,     scal_line2=scal_low,     xmid=xmid_low,     sigma=sigma_low)
upper.model2lines  = c(A_line1=A_high,    A_line2=A_high,    B_line1=B_high,    B_line2=B_high,    scal_line1=scal_high,    scal_line2=scal_high,   xmid=xmid_high,    sigma=sigma_high)
#
fit.model2lines = optimx(start.model2lines, function(par) loglik.model2lines(par, x=cellline$log10Conc, y=cellline$Viability, is_line1=cellline$is_line1, is_line2=cellline$is_line2), lower=lower.model2lines, upper=upper.model2lines, method=c("L-BFGS-B"), control=list(fnscale = -1))
IL45CisR_highDose_IL45_low_passage_noResistanceDelta = fit.model2lines$value
fit.model2lines; convert_values_back_to_interpretable.model2lines(fit.model2lines)
fit1_x = seq(-2, 2, 0.01); fit1_y = predict.model2lines(coef(fit.model2lines), fit1_x, 1, 0); fit1=data.frame(x=fit1_x,y=fit1_y)
fit2_x = seq(-2, 2, 0.01); fit2_y = predict.model2lines(coef(fit.model2lines), fit2_x, 0, 1); fit2=data.frame(x=fit2_x,y=fit2_y)
ggplot(cellline, aes(x=log10(Concentration), y=Viability, col=Line)) + geom_line() + geom_line(data=fit1,color="red",aes(x=x,y=y)) + geom_line(data=fit2,color="cyan",aes(x=x,y=y)) 
		   A_line1 A_line2   B_line1   B_line2 scal_line1 scal_line2     xmid
	L-BFGS-B 0.9754008 0.96539 0.3310762 0.1122777  0.2847296  0.4003645 0.410469
		     sigma    value fevals gevals niter convcode  kkt1  kkt2 xtimes
	L-BFGS-B 0.1394843 198.3274     47     47    NA        0 FALSE FALSE  0.124
	    TC50 
	1.507525
#
start.ResistanceDelta  = c(A_line1=0.6,   A_line2=A_start,   B_line1=0.3,   B_line2=B_start,   scal_line1=scal_start,   scal_line2=scal_start,   xmid=xmid_start,   ResistanceDelta=0.5,   sigma=sigma_start)
lower.ResistanceDelta  = c(A_line1=A_low,     A_line2=A_low,     B_line1=0.2,     B_line2=B_low,     scal_line1=scal_low,     scal_line2=scal_low,     xmid=xmid_low,     ResistanceDelta=ResistanceDelta_low,     sigma=sigma_low)
upper.ResistanceDelta  = c(A_line1=A_high,    A_line2=A_high,    B_line1=B_high,    B_line2=B_high,    scal_line1=scal_high,    scal_line2=scal_high,   xmid=xmid_high,    ResistanceDelta=ResistanceDelta_high,    sigma=sigma_high)
#
fit.ResistanceDelta = optimx(start.ResistanceDelta, function(par) loglik.ResistanceDelta(par, x=cellline$log10Conc, y=cellline$Viability, is_line1=cellline$is_line1, is_line2=cellline$is_line2), lower=lower.ResistanceDelta, upper=upper.ResistanceDelta, method=c("L-BFGS-B"), control=list(fnscale = -1))
IL45GemR_highDose_IL45_low_passage_20151204_withResistanceDelta = fit.ResistanceDelta$value;
IL45GemR_highDose_IL45_low_passage_20151204_TC50ResistanceDelta = exp(fit.ResistanceDelta$xmid + fit.ResistanceDelta$ResistanceDelta) - exp(fit.ResistanceDelta$xmid)
fit.ResistanceDelta; convert_values_back_to_interpretable.ResistanceDelta(fit.ResistanceDelta)
fit1_x = seq(-2, 2, 0.01); fit1_y = predict.ResistanceDelta(coef(fit.ResistanceDelta), fit1_x, 1, 0); fit1=data.frame(x=fit1_x,y=fit1_y)
fit2_x = seq(-2, 2, 0.01); fit2_y = predict.ResistanceDelta(coef(fit.ResistanceDelta), fit2_x, 0, 1); fit2=data.frame(x=fit2_x,y=fit2_y)
ggplot(cellline, aes(x=log10(Concentration), y=Viability, col=Line)) + geom_line() + geom_line(data=fit1,color="red",aes(x=x,y=y)) + geom_line(data=fit2,color="cyan",aes(x=x,y=y)) + facet_wrap(~ Experiment)
		   A_line1   A_line2   B_line1   B_line2 scal_line1 scal_line2
	L-BFGS-B 0.9682374 0.9718665 0.3082464 0.1471883  0.2952946  0.3781773
		      xmid ResistanceDelta     sigma    value fevals gevals niter
	L-BFGS-B 0.3412967       0.1288745 0.1390795 199.3701     79     79    NA
		 convcode kkt1  kkt2 xtimes
	L-BFGS-B        0 TRUE FALSE  0.292
	higher_TC50  lower_TC50 
	   1.600268    1.406771 
#
degrees_of_freedom=1 # withResistanceDelta has 1 additional variable (ResistanceDelta) that noResistanceDelta doesn't have
pvalue = pchisq(2*(fit.ResistanceDelta$value - fit.model2lines$value), degrees_of_freedom, lower.tail = FALSE)
IL45CisR_highDose_IL45_low_passage_ResistanceDelta_vs_noResistanceDelta_pvalue = pvalue; pvalue
	[1] 0.1487169
	# There is a bit of a difference, however, there is no significant difference between the simpler models for IL45CisR_highDose and IL45_low_passage sensitivity to Cisplatin.
	# The additional plots below show that IL45_low_passage changes in a small way from experiment to experiment,
	# and IL45CisR_highDose changes in a larger way from experiment to experiment,
	# and there is usually a difference between them in 7 out of 8 experiment comparisons.
	# The difference in TC50s changes for each experiment, ie. the size of delta changes for each experiment.
#
cellline2 = cellline[ (cellline$Line=="IL45CisR_highDose"), ]; ggplot(cellline2, aes(x=log10(Concentration), y=Viability, col=Experiment)) + geom_line()
cellline2 = cellline[ (cellline$Line=="IL45_low_passage"), ]; ggplot(cellline2, aes(x=log10(Concentration), y=Viability, col=Experiment)) + geom_line()
ggplot(cellline, aes(x=log10(Concentration), y=Viability, col=Line)) + geom_line() + facet_wrap(~ Experiment)
#
start.ResistanceDelta_ExperimentDelta  = c(A_line1=0.6,   A_line2=A_start,   B_line1=0.3,   B_line2=B_start,   scal_line1=scal_start,   scal_line2=scal_start,   xmid=xmid_start,   ResistanceDelta=0.1,    ExperimentDelta_line1=0.1,      ExperimentDelta_line2=0.1,   sigma=sigma_start)
lower.ResistanceDelta_ExperimentDelta  = c(A_line1=A_low,     A_line2=A_low,     B_line1=0.2,     B_line2=B_low,     scal_line1=scal_low,     scal_line2=scal_low,     xmid=xmid_low,     ResistanceDelta=-0.5,   ExperimentDelta_line1=-0.5,     ExperimentDelta_line2=-0.5,  sigma=sigma_low)
upper.ResistanceDelta_ExperimentDelta  = c(A_line1=A_high,    A_line2=A_high,    B_line1=B_high,    B_line2=B_high,    scal_line1=scal_high,    scal_line2=scal_high,   xmid=xmid_high,    ResistanceDelta=0.5,    ExperimentDelta_line1=0.5,      ExperimentDelta_line2=0.5,   sigma=sigma_high)
#
cellline$has_line1_ExperimentDelta <- ifelse( ((cellline$is_line1==1) & (cellline$Experiment %in% c('20151204','20151211','20151218','20160101','20160122','20160129','20160206'))), 1, 0)
cellline$has_line2_ExperimentDelta <- ifelse( ((cellline$is_line2==1) & (cellline$Experiment %in% c('20151204','20151211','20151218','20160101','20160122','20160129'))), 1, 0)
#
fit.ResistanceDelta_ExperimentDelta = optimx(start.ResistanceDelta_ExperimentDelta, function(par) loglik.ResistanceDelta_ExperimentDelta(par, x=cellline$log10Conc, y=cellline$Viability, is_line1=cellline$is_line1, is_line2=cellline$is_line2, has_line1_ExperimentDelta=cellline$has_line1_ExperimentDelta, has_line2_ExperimentDelta=cellline$has_line2_ExperimentDelta), lower=lower.ResistanceDelta_ExperimentDelta, upper=upper.ResistanceDelta_ExperimentDelta, method=c("L-BFGS-B"), control=list(fnscale = -1))
#
fit.ResistanceDelta_ExperimentDelta; convert_values_back_to_interpretable.ResistanceDelta_ExperimentDelta(fit.ResistanceDelta_ExperimentDelta)
fit1_x = seq(-2, 2, 0.01); fit1_y = predict.ResistanceDelta_ExperimentDelta(coef(fit.ResistanceDelta_ExperimentDelta), fit1_x, 1, 0, 0, 0); fit1=data.frame(x=fit1_x,y=fit1_y)
fit2_x = seq(-2, 2, 0.01); fit2_y = predict.ResistanceDelta_ExperimentDelta(coef(fit.ResistanceDelta_ExperimentDelta), fit2_x, 0, 1, 0, 0); fit2=data.frame(x=fit2_x,y=fit2_y)
fit3_x = seq(-2, 2, 0.01); fit3_y = predict.ResistanceDelta_ExperimentDelta(coef(fit.ResistanceDelta_ExperimentDelta), fit3_x, 1, 0, 1, 0); fit3=data.frame(x=fit3_x,y=fit3_y)
fit4_x = seq(-2, 2, 0.01); fit4_y = predict.ResistanceDelta_ExperimentDelta(coef(fit.ResistanceDelta_ExperimentDelta), fit4_x, 0, 1, 0, 1); fit4=data.frame(x=fit4_x,y=fit4_y)
ggplot(cellline, aes(x=log10(Concentration), y=Viability, col=Line)) + geom_line() + geom_line(data=fit1,color="orange",aes(x=x,y=y)) + geom_line(data=fit2,color="cyan",aes(x=x,y=y)) + geom_line(data=fit3,color="red",aes(x=x,y=y)) + geom_line(data=fit4,color="blue",aes(x=x,y=y)) + facet_wrap(~ Experiment)
		   A_line1   A_line2   B_line1   B_line2 scal_line1 scal_line2
	L-BFGS-B 0.9856899 0.9625537 0.3032535 0.1602095  0.3060391  0.3174066
		        xmid ResistanceDelta ExperimentDelta_line1
	L-BFGS-B -0.01708188     -0.01798992                   0.5
		 ExperimentDelta_line2     sigma    value fevals gevals niter convcode
	L-BFGS-B             0.4475287 0.1283659 228.2325    104    104    NA        0
		  kkt1  kkt2 xtimes
	L-BFGS-B FALSE FALSE   0.68
	higher_TC50_for_resistant_line  lower_TC50_for_resistant_line 
		             1.5918999                      0.9655361 
	higher_TC50_for_sensitive_line  lower_TC50_for_sensitive_line 
		             1.5379446                      0.9830632 
#
degrees_of_freedom=2 # Their are 2 extra parameters - the line1_experiment_delta and line2_experiment_delta
pvalue = pchisq(2*(fit.ResistanceDelta_ExperimentDelta$value - fit.ResistanceDelta$value), degrees_of_freedom, lower.tail = FALSE)
pvalue
	[1] 2.918689e-13
degrees_of_freedom=3 # Their are 3 extra parameters - the resistance_delta, line1_experiment_delta and line2_experiment_delta
pvalue = pchisq(2*(fit.ResistanceDelta_ExperimentDelta$value - fit.model2lines$value), degrees_of_freedom, lower.tail = FALSE)
pvalue
	[1] 6.45316e-13
	# The model that allows differences in TC50 for different experiments, 
	# yet always maintains a difference in TC50 between the resistant and parental cell lines,
	# is statistically significantly better than the other models.
	# There is a statistically significant difference between IL45CisR_highDose and IL45_low_passage sensitivity to Cisplatin.

#################### BAMLET. IL45CisR_highDose vs IL45_low_passage.
assays = rat_bamlet; cellline = assays[( ((assays$Line=="IL45CisR_highDose")|(assays$Line=="IL45_low_passage")) ),]
cellline$is_line1 <- ifelse( (cellline$Line=="IL45CisR_highDose"), 1, 0)
cellline$is_line2 <- ifelse( (cellline$Line=="IL45_low_passage"), 1, 0)
ggplot(cellline, aes(x=log10(Concentration), y=Viability, col=Line)) + geom_line()
#
start.model2lines  = c(A_line1=A_start,   A_line2=A_start,   B_line1=0.2,   B_line2=0.2,   scal_line1=scal_start,   scal_line2=scal_start,   xmid=xmid_start,   sigma=sigma_start)
lower.model2lines  = c(A_line1=A_low,     A_line2=A_low,     B_line1=0,     B_line2=0,     scal_line1=scal_low,     scal_line2=scal_low,     xmid=xmid_low,     sigma=sigma_low)
upper.model2lines  = c(A_line1=A_high,    A_line2=A_high,    B_line1=B_high,    B_line2=B_high,    scal_line1=scal_high,    scal_line2=scal_high,   xmid=xmid_high,    sigma=sigma_high)
#
fit.model2lines = optimx(start.model2lines, function(par) loglik.model2lines(par, x=cellline$log10Conc, y=cellline$Viability, is_line1=cellline$is_line1, is_line2=cellline$is_line2), lower=lower.model2lines, upper=upper.model2lines, method=c("L-BFGS-B"), control=list(fnscale = -1))
IL45CisR_highDose_IL45_low_passage_noResistanceDelta = fit.model2lines$value
fit.model2lines; convert_values_back_to_interpretable.model2lines(fit.model2lines)
fit1_x = seq(-2, 2, 0.01); fit1_y = predict.model2lines(coef(fit.model2lines), fit1_x, 1, 0); fit1=data.frame(x=fit1_x,y=fit1_y)
fit2_x = seq(-2, 2, 0.01); fit2_y = predict.model2lines(coef(fit.model2lines), fit2_x, 0, 1); fit2=data.frame(x=fit2_x,y=fit2_y)
ggplot(cellline, aes(x=log10(Concentration), y=Viability, col=Line)) + geom_line() + geom_line(data=fit1,color="red",aes(x=x,y=y)) + geom_line(data=fit2,color="cyan",aes(x=x,y=y)) 
		   A_line1  A_line2    B_line1    B_line2 scal_line1 scal_line2
	L-BFGS-B 0.9904435 1.005135 0.05435726 0.06773019  0.1355122 0.07555994
		       xmid     sigma    value fevals gevals niter convcode kkt1  kkt2
	L-BFGS-B -0.2928708 0.1497447 165.5722     32     32    NA        0 TRUE FALSE
		 xtimes
	L-BFGS-B  0.088
	     TC50 
	0.7461186 
#
start.ResistanceDelta  = c(A_line1=A_start,   A_line2=A_start,   B_line1=0.1,   B_line2=B_start,   scal_line1=scal_start,   scal_line2=scal_start,   xmid=xmid_start,   ResistanceDelta=ResistanceDelta_start,   sigma=sigma_start)
lower.ResistanceDelta  = c(A_line1=A_low,     A_line2=A_low,     B_line1=0,     B_line2=B_low,     scal_line1=scal_low,     scal_line2=scal_low,     xmid=xmid_low,     ResistanceDelta=ResistanceDelta_low,     sigma=sigma_low)
upper.ResistanceDelta  = c(A_line1=A_high,    A_line2=A_high,    B_line1=0.25,    B_line2=B_high,    scal_line1=scal_high,    scal_line2=scal_high,   xmid=xmid_high,    ResistanceDelta=ResistanceDelta_high,    sigma=sigma_high)
#
fit.ResistanceDelta = optimx(start.ResistanceDelta, function(par) loglik.ResistanceDelta(par, x=cellline$log10Conc, y=cellline$Viability, is_line1=cellline$is_line1, is_line2=cellline$is_line2), lower=lower.ResistanceDelta, upper=upper.ResistanceDelta, method=c("L-BFGS-B"), control=list(fnscale = -1))
IL45GemR_highDose_IL45_low_passage_20151204_withResistanceDelta = fit.ResistanceDelta$value;
IL45GemR_highDose_IL45_low_passage_20151204_TC50ResistanceDelta = exp(fit.ResistanceDelta$xmid + fit.ResistanceDelta$ResistanceDelta) - exp(fit.ResistanceDelta$xmid)
fit.ResistanceDelta; convert_values_back_to_interpretable.ResistanceDelta(fit.ResistanceDelta)
fit1_x = seq(-2, 2, 0.01); fit1_y = predict.ResistanceDelta(coef(fit.ResistanceDelta), fit1_x, 1, 0); fit1=data.frame(x=fit1_x,y=fit1_y)
fit2_x = seq(-2, 2, 0.01); fit2_y = predict.ResistanceDelta(coef(fit.ResistanceDelta), fit2_x, 0, 1); fit2=data.frame(x=fit2_x,y=fit2_y)
ggplot(cellline, aes(x=log10(Concentration), y=Viability, col=Line)) + geom_line() + geom_line(data=fit1,color="red",aes(x=x,y=y)) + geom_line(data=fit2,color="cyan",aes(x=x,y=y)) 
		   A_line1  A_line2    B_line1    B_line2 scal_line1 scal_line2
	L-BFGS-B 0.9904475 1.005137 0.05434792 0.06773486  0.1355167 0.07555857
		       xmid ResistanceDelta     sigma    value fevals gevals niter
	L-BFGS-B -0.2928686               0 0.1497437 165.5722     77     77    NA
		 convcode  kkt1  kkt2 xtimes
	L-BFGS-B        0 FALSE FALSE  0.232
	higher_TC50  lower_TC50 
	  0.7461202   0.7461202 
#
degrees_of_freedom=1 # withResistanceDelta has 1 additional variable (ResistanceDelta) that noResistanceDelta doesn't have
pvalue = pchisq(2*(fit.ResistanceDelta$value - fit.model2lines$value), degrees_of_freedom, lower.tail = FALSE)
IL45CisR_highDose_IL45_low_passage_ResistanceDelta_vs_noResistanceDelta_pvalue = pvalue; pvalue
	[1] 0.9994573
	# There is no significant difference between IL45CisR_highDose and IL45_low_passage sensitivity to BAMLET.

################################################################################ IL45CisR_lowDose vs IL45_high_passage.
#################### Cisplatin. IL45CisR_lowDose vs IL45_high_passage.
assays = rat_Cisplatin; cellline = assays[( ((assays$Line=="IL45CisR_lowDose")|(assays$Line=="IL45_high_passage")) ),]
cellline$is_line1 <- ifelse( (cellline$Line=="IL45CisR_lowDose"), 1, 0)
cellline$is_line2 <- ifelse( (cellline$Line=="IL45_high_passage"), 1, 0)
ggplot(cellline, aes(x=log10(Concentration), y=Viability, col=Line)) + geom_line()
#
start.model2lines  = c(A_line1=A_start,   A_line2=A_start,   B_line1=0.3,   B_line2=B_start,   scal_line1=scal_start,   scal_line2=scal_start,   xmid=xmid_start,   sigma=sigma_start)
lower.model2lines  = c(A_line1=A_low,     A_line2=A_low,     B_line1=B_low,     B_line2=B_low,     scal_line1=scal_low,     scal_line2=scal_low,     xmid=xmid_low,     sigma=sigma_low)
upper.model2lines  = c(A_line1=A_high,    A_line2=A_high,    B_line1=0.5,    B_line2=B_high,    scal_line1=scal_high,    scal_line2=scal_high,   xmid=xmid_high,    sigma=sigma_high)
#
fit.model2lines = optimx(start.model2lines, function(par) loglik.model2lines(par, x=cellline$log10Conc, y=cellline$Viability, is_line1=cellline$is_line1, is_line2=cellline$is_line2), lower=lower.model2lines, upper=upper.model2lines, method=c("L-BFGS-B"), control=list(fnscale = -1))
IL45CisR_lowDose_IL45_high_passage_noResistanceDelta = fit.model2lines$value
fit.model2lines; convert_values_back_to_interpretable.model2lines(fit.model2lines)
fit1_x = seq(-2, 2, 0.01); fit1_y = predict.model2lines(coef(fit.model2lines), fit1_x, 1, 0); fit1=data.frame(x=fit1_x,y=fit1_y)
fit2_x = seq(-2, 2, 0.01); fit2_y = predict.model2lines(coef(fit.model2lines), fit2_x, 0, 1); fit2=data.frame(x=fit2_x,y=fit2_y)
ggplot(cellline, aes(x=log10(Concentration), y=Viability, col=Line)) + geom_line() + geom_line(data=fit1,color="red",aes(x=x,y=y)) + geom_line(data=fit2,color="cyan",aes(x=x,y=y)) 
		   A_line1  A_line2   B_line1   B_line2 scal_line1 scal_line2    xmid
	L-BFGS-B 0.9769283 0.954067 0.4112523 0.1161993  0.3410254   0.340072 0.33937
		     sigma    value fevals gevals niter convcode  kkt1  kkt2 xtimes
	L-BFGS-B 0.1408826 209.8874     47     47    NA        0 FALSE FALSE  0.136
	    TC50 
	1.404063 
#
start.ResistanceDelta  = c(A_line1=1.1,   A_line2=A_start,   B_line1=0.3,   B_line2=B_start,   scal_line1=scal_start,   scal_line2=scal_start,   xmid=xmid_start,   ResistanceDelta=ResistanceDelta_start,   sigma=sigma_start)
lower.ResistanceDelta  = c(A_line1=0.85,     A_line2=A_low,     B_line1=B_low,     B_line2=B_low,     scal_line1=scal_low,     scal_line2=scal_low,     xmid=xmid_low,     ResistanceDelta=ResistanceDelta_low,     sigma=sigma_low)
upper.ResistanceDelta  = c(A_line1=A_high,    A_line2=A_high,    B_line1=B_high,    B_line2=B_high,    scal_line1=scal_high,    scal_line2=scal_high,   xmid=xmid_high,    ResistanceDelta=ResistanceDelta_high,    sigma=sigma_high)
#
fit.ResistanceDelta = optimx(start.ResistanceDelta, function(par) loglik.ResistanceDelta(par, x=cellline$log10Conc, y=cellline$Viability, is_line1=cellline$is_line1, is_line2=cellline$is_line2), lower=lower.ResistanceDelta, upper=upper.ResistanceDelta, method=c("L-BFGS-B"), control=list(fnscale = -1))
fit.ResistanceDelta; convert_values_back_to_interpretable.ResistanceDelta(fit.ResistanceDelta)
fit1_x = seq(-2, 2, 0.01); fit1_y = predict.ResistanceDelta(coef(fit.ResistanceDelta), fit1_x, 1, 0); fit1=data.frame(x=fit1_x,y=fit1_y)
fit2_x = seq(-2, 2, 0.01); fit2_y = predict.ResistanceDelta(coef(fit.ResistanceDelta), fit2_x, 0, 1); fit2=data.frame(x=fit2_x,y=fit2_y)
ggplot(cellline, aes(x=log10(Concentration), y=Viability, col=Line)) + geom_line() + geom_line(data=fit1,color="red",aes(x=x,y=y)) + geom_line(data=fit2,color="cyan",aes(x=x,y=y)) 
		   A_line1   A_line2   B_line1   B_line2 scal_line1 scal_line2
	L-BFGS-B 0.9338153 0.9782644 0.2550204 0.1773719  0.3763126  0.3029838
		      xmid ResistanceDelta    sigma    value fevals gevals niter
	L-BFGS-B 0.1941506       0.5574779 0.134879 226.7821     75     75    NA
		 convcode  kkt1  kkt2 xtimes
	L-BFGS-B        0 FALSE FALSE   0.24
	higher_TC50  lower_TC50 
	   2.120451    1.214279 
#
degrees_of_freedom=1 # withResistanceDelta has 1 additional variable (ResistanceDelta) that noResistanceDelta doesn't have
pvalue = pchisq(2*(fit.ResistanceDelta$value - fit.model2lines$value), degrees_of_freedom, lower.tail = FALSE)
IL45CisR_lowDose_IL45_high_passage_ResistanceDelta_vs_noResistanceDelta_pvalue = pvalue; pvalue
	[1] 6.14159e-09
	# There is a significant difference between IL45CisR_lowDose and IL45_high_passage sensitivity to Cisplatin.

#################### BAMLET. IL45CisR_lowDose vs IL45_high_passage.
assays = rat_bamlet; cellline = assays[( ((assays$Line=="IL45CisR_lowDose")|(assays$Line=="IL45_high_passage")) ),]
cellline$is_line1 <- ifelse( (cellline$Line=="IL45CisR_lowDose"), 1, 0)
cellline$is_line2 <- ifelse( (cellline$Line=="IL45_high_passage"), 1, 0)
ggplot(cellline, aes(x=log10(Concentration), y=Viability, col=Line)) + geom_line()
#
start.model2lines  = c(A_line1=A_start,   A_line2=A_start,   B_line1=B_start,   B_line2=0.2,   scal_line1=scal_start,   scal_line2=scal_start,   xmid=xmid_start,   sigma=sigma_start)
lower.model2lines  = c(A_line1=A_low,     A_line2=A_low,     B_line1=B_low,     B_line2=0,     scal_line1=scal_low,     scal_line2=scal_low,     xmid=xmid_low,     sigma=sigma_low)
upper.model2lines  = c(A_line1=A_high,    A_line2=A_high,    B_line1=B_high,    B_line2=B_high,    scal_line1=scal_high,    scal_line2=scal_high,   xmid=xmid_high,    sigma=sigma_high)
#
fit.model2lines = optimx(start.model2lines, function(par) loglik.model2lines(par, x=cellline$log10Conc, y=cellline$Viability, is_line1=cellline$is_line1, is_line2=cellline$is_line2), lower=lower.model2lines, upper=upper.model2lines, method=c("L-BFGS-B"), control=list(fnscale = -1))
IL45CisR_lowDose_IL45_high_passage_noResistanceDelta = fit.model2lines$value
fit.model2lines; convert_values_back_to_interpretable.model2lines(fit.model2lines)
fit1_x = seq(-2, 2, 0.01); fit1_y = predict.model2lines(coef(fit.model2lines), fit1_x, 1, 0); fit1=data.frame(x=fit1_x,y=fit1_y)
fit2_x = seq(-2, 2, 0.01); fit2_y = predict.model2lines(coef(fit.model2lines), fit2_x, 0, 1); fit2=data.frame(x=fit2_x,y=fit2_y)
ggplot(cellline, aes(x=log10(Concentration), y=Viability, col=Line)) + geom_line() + geom_line(data=fit1,color="red",aes(x=x,y=y)) + geom_line(data=fit2,color="cyan",aes(x=x,y=y)) 
		  A_line1  A_line2   B_line1   B_line2 scal_line1 scal_line2      xmid
	L-BFGS-B 1.031595 1.031858 0.1060116 0.0590163  0.1422762 0.08231622 -0.275298
		     sigma    value fevals gevals niter convcode kkt1  kkt2 xtimes
	L-BFGS-B 0.1647676 146.0381     33     33    NA        0 TRUE FALSE  0.096
	     TC50 
	0.7593458 
#
start.ResistanceDelta  = c(A_line1=A_start,   A_line2=A_start,   B_line1=B_start,   B_line2=B_start,   scal_line1=scal_start,   scal_line2=scal_start,   xmid=xmid_start,   ResistanceDelta=ResistanceDelta_start,   sigma=sigma_start)
lower.ResistanceDelta  = c(A_line1=A_low,     A_line2=A_low,     B_line1=B_low,     B_line2=B_low,     scal_line1=scal_low,     scal_line2=scal_low,     xmid=xmid_low,     ResistanceDelta=ResistanceDelta_low,     sigma=sigma_low)
upper.ResistanceDelta  = c(A_line1=A_high,    A_line2=A_high,    B_line1=B_high,    B_line2=B_high,    scal_line1=scal_high,    scal_line2=scal_high,   xmid=xmid_high,    ResistanceDelta=ResistanceDelta_high,    sigma=sigma_high)
#
fit.ResistanceDelta = optimx(start.ResistanceDelta, function(par) loglik.ResistanceDelta(par, x=cellline$log10Conc, y=cellline$Viability, is_line1=cellline$is_line1, is_line2=cellline$is_line2), lower=lower.ResistanceDelta, upper=upper.ResistanceDelta, method=c("L-BFGS-B"), control=list(fnscale = -1))
fit.ResistanceDelta; convert_values_back_to_interpretable.ResistanceDelta(fit.ResistanceDelta)
fit1_x = seq(-2, 2, 0.01); fit1_y = predict.ResistanceDelta(coef(fit.ResistanceDelta), fit1_x, 1, 0); fit1=data.frame(x=fit1_x,y=fit1_y)
fit2_x = seq(-2, 2, 0.01); fit2_y = predict.ResistanceDelta(coef(fit.ResistanceDelta), fit2_x, 0, 1); fit2=data.frame(x=fit2_x,y=fit2_y)
ggplot(cellline, aes(x=log10(Concentration), y=Viability, col=Line)) + geom_line() + geom_line(data=fit1,color="red",aes(x=x,y=y)) + geom_line(data=fit2,color="cyan",aes(x=x,y=y)) 
		  A_line1  A_line2    B_line1    B_line2 scal_line1 scal_line2
	L-BFGS-B 1.025336 1.037817 0.09529955 0.06177755  0.1446478 0.08838678
		       xmid ResistanceDelta     sigma    value fevals gevals niter
	L-BFGS-B -0.2881194       0.0342574 0.1644785 146.7074     65     65    NA
		 convcode  kkt1  kkt2 xtimes
	L-BFGS-B        0 FALSE FALSE  0.236
	higher_TC50  lower_TC50 
	  0.7757988   0.7496721 
#
degrees_of_freedom=1 # withResistanceDelta has 1 additional variable (ResistanceDelta) that noResistanceDelta doesn't have
pvalue = pchisq(2*(fit.ResistanceDelta$value - fit.model2lines$value), degrees_of_freedom, lower.tail = FALSE)
IL45CisR_lowDose_IL45_high_passage_ResistanceDelta_vs_noResistanceDelta_pvalue = pvalue; pvalue
	[1] 0.2472679
	# There is no significant difference between IL45CisR_lowDose and IL45_high_passage sensitivity to BAMLET.
#
ggplot(cellline, aes(x=log10(Concentration), y=Viability, col=Line)) + geom_line() + facet_wrap(~ Experiment)

################################################################################ IL45CisR_lowDose vs IL45_low_passage.
#################### Cisplatin. IL45CisR_lowDose vs IL45_low_passage.
assays = rat_Cisplatin; cellline = assays[( ((assays$Line=="IL45CisR_lowDose")|(assays$Line=="IL45_low_passage")) ),]
cellline$is_line1 <- ifelse( (cellline$Line=="IL45CisR_lowDose"), 1, 0)
cellline$is_line2 <- ifelse( (cellline$Line=="IL45_low_passage"), 1, 0)
ggplot(cellline, aes(x=log10(Concentration), y=Viability, col=Line)) + geom_line()
#
start.model2lines  = c(A_line1=A_start,   A_line2=A_start,   B_line1=B_start,   B_line2=B_start,   scal_line1=scal_start,   scal_line2=scal_start,   xmid=xmid_start,   sigma=sigma_start)
lower.model2lines  = c(A_line1=A_low,     A_line2=A_low,     B_line1=B_low,     B_line2=B_low,     scal_line1=scal_low,     scal_line2=scal_low,     xmid=xmid_low,     sigma=sigma_low)
upper.model2lines  = c(A_line1=A_high,    A_line2=A_high,    B_line1=B_high,    B_line2=B_high,    scal_line1=scal_high,    scal_line2=scal_high,   xmid=xmid_high,    sigma=sigma_high)
#
fit.model2lines = optimx(start.model2lines, function(par) loglik.model2lines(par, x=cellline$log10Conc, y=cellline$Viability, is_line1=cellline$is_line1, is_line2=cellline$is_line2), lower=lower.model2lines, upper=upper.model2lines, method=c("L-BFGS-B"), control=list(fnscale = -1))
IL45CisR_lowDose_IL45_low_passage_noResistanceDelta = fit.model2lines$value
fit.model2lines; convert_values_back_to_interpretable.model2lines(fit.model2lines)
fit1_x = seq(-2, 2, 0.01); fit1_y = predict.model2lines(coef(fit.model2lines), fit1_x, 1, 0); fit1=data.frame(x=fit1_x,y=fit1_y)
fit2_x = seq(-2, 2, 0.01); fit2_y = predict.model2lines(coef(fit.model2lines), fit2_x, 0, 1); fit2=data.frame(x=fit2_x,y=fit2_y)
ggplot(cellline, aes(x=log10(Concentration), y=Viability, col=Line)) + geom_line() + geom_line(data=fit1,color="red",aes(x=x,y=y)) + geom_line(data=fit2,color="cyan",aes(x=x,y=y)) 
		   A_line1   A_line2   B_line1    B_line2 scal_line1 scal_line2
	L-BFGS-B 0.9462757 0.9725252 0.3559036 0.02227172  0.3257688   0.479169
		      xmid     sigma    value fevals gevals niter convcode  kkt1  kkt2
	L-BFGS-B 0.5368871 0.1430855 199.6604     57     57    NA        0 FALSE FALSE
		 xtimes
	L-BFGS-B  0.164
	    TC50 
	1.710673 
#
start.ResistanceDelta  = c(A_line1=A_start,   A_line2=A_start,   B_line1=B_start,   B_line2=B_start,   scal_line1=scal_start,   scal_line2=scal_start,   xmid=xmid_start,   ResistanceDelta=0.5,   sigma=sigma_start)
lower.ResistanceDelta  = c(A_line1=A_low,     A_line2=A_low,     B_line1=B_low,     B_line2=B_low,     scal_line1=scal_low,     scal_line2=scal_low,     xmid=xmid_low,     ResistanceDelta=ResistanceDelta_low,     sigma=sigma_low)
upper.ResistanceDelta  = c(A_line1=A_high,    A_line2=A_high,    B_line1=B_high,    B_line2=B_high,    scal_line1=scal_high,    scal_line2=scal_high,   xmid=xmid_high,    ResistanceDelta=ResistanceDelta_high,    sigma=sigma_high)
#
fit.ResistanceDelta = optimx(start.ResistanceDelta, function(par) loglik.ResistanceDelta(par, x=cellline$log10Conc, y=cellline$Viability, is_line1=cellline$is_line1, is_line2=cellline$is_line2), lower=lower.ResistanceDelta, upper=upper.ResistanceDelta, method=c("L-BFGS-B"), control=list(fnscale = -1))
IL45GemR_highDose_IL45_low_passage_20151204_withResistanceDelta = fit.ResistanceDelta$value;
IL45GemR_highDose_IL45_low_passage_20151204_TC50ResistanceDelta = exp(fit.ResistanceDelta$xmid + fit.ResistanceDelta$ResistanceDelta) - exp(fit.ResistanceDelta$xmid)
fit.ResistanceDelta; convert_values_back_to_interpretable.ResistanceDelta(fit.ResistanceDelta)
fit1_x = seq(-2, 2, 0.01); fit1_y = predict.ResistanceDelta(coef(fit.ResistanceDelta), fit1_x, 1, 0); fit1=data.frame(x=fit1_x,y=fit1_y)
fit2_x = seq(-2, 2, 0.01); fit2_y = predict.ResistanceDelta(coef(fit.ResistanceDelta), fit2_x, 0, 1); fit2=data.frame(x=fit2_x,y=fit2_y)
ggplot(cellline, aes(x=log10(Concentration), y=Viability, col=Line)) + geom_line() + geom_line(data=fit1,color="red",aes(x=x,y=y)) + geom_line(data=fit2,color="cyan",aes(x=x,y=y)) 
		   A_line1   A_line2   B_line1   B_line2 scal_line1 scal_line2
	L-BFGS-B 0.9338046 0.9718535 0.2549534 0.1472879   0.376324  0.3780898
		      xmid ResistanceDelta     sigma   value fevals gevals niter
	L-BFGS-B 0.3411634       0.4105923 0.1407176 205.998     73     73    NA
		 convcode  kkt1  kkt2 xtimes
	L-BFGS-B        0 FALSE FALSE  0.232
	higher_TC50  lower_TC50 
	   2.120720    1.406583 
#
degrees_of_freedom=1 # withResistanceDelta has 1 additional variable (ResistanceDelta) that noResistanceDelta doesn't have
pvalue = pchisq(2*(fit.ResistanceDelta$value - fit.model2lines$value), degrees_of_freedom, lower.tail = FALSE)
IL45CisR_lowDose_IL45_low_passage_ResistanceDelta_vs_noResistanceDelta_pvalue = pvalue; pvalue
	[1] 0.0003705024
	# There is a significant difference between IL45CisR_lowDose and IL45_low_passage sensitivity to Cisplatin.

#################### BAMLET. IL45CisR_lowDose vs IL45_low_passage.
assays = rat_bamlet; cellline = assays[( ((assays$Line=="IL45CisR_lowDose")|(assays$Line=="IL45_low_passage")) ),]
cellline$is_line1 <- ifelse( (cellline$Line=="IL45CisR_lowDose"), 1, 0)
cellline$is_line2 <- ifelse( (cellline$Line=="IL45_low_passage"), 1, 0)
ggplot(cellline, aes(x=log10(Concentration), y=Viability, col=Line)) + geom_line()
#
start.model2lines  = c(A_line1=A_start,   A_line2=A_start,   B_line1=B_start,   B_line2=0.2,   scal_line1=scal_start,   scal_line2=scal_start,   xmid=xmid_start,   sigma=sigma_start)
lower.model2lines  = c(A_line1=A_low,     A_line2=A_low,     B_line1=B_low,     B_line2=0,     scal_line1=scal_low,     scal_line2=scal_low,     xmid=xmid_low,     sigma=sigma_low)
upper.model2lines  = c(A_line1=A_high,    A_line2=A_high,    B_line1=B_high,    B_line2=B_high,    scal_line1=scal_high,    scal_line2=scal_high,   xmid=xmid_high,    sigma=sigma_high)
#
fit.model2lines = optimx(start.model2lines, function(par) loglik.model2lines(par, x=cellline$log10Conc, y=cellline$Viability, is_line1=cellline$is_line1, is_line2=cellline$is_line2), lower=lower.model2lines, upper=upper.model2lines, method=c("L-BFGS-B"), control=list(fnscale = -1))
IL45CisR_lowDose_IL45_low_passage_noResistanceDelta = fit.model2lines$value
fit.model2lines; convert_values_back_to_interpretable.model2lines(fit.model2lines)
fit1_x = seq(-2, 2, 0.01); fit1_y = predict.model2lines(coef(fit.model2lines), fit1_x, 1, 0); fit1=data.frame(x=fit1_x,y=fit1_y)
fit2_x = seq(-2, 2, 0.01); fit2_y = predict.model2lines(coef(fit.model2lines), fit2_x, 0, 1); fit2=data.frame(x=fit2_x,y=fit2_y)
ggplot(cellline, aes(x=log10(Concentration), y=Viability, col=Line)) + geom_line() + geom_line(data=fit1,color="red",aes(x=x,y=y)) + geom_line(data=fit2,color="cyan",aes(x=x,y=y)) 
		  A_line1  A_line2    B_line1    B_line2 scal_line1 scal_line2
	L-BFGS-B 1.059285 1.011005 0.09445872 0.05195412  0.1618677       0.02
		       xmid     sigma   value fevals gevals niter convcode  kkt1  kkt2
	L-BFGS-B -0.2487896 0.1518233 153.042     16     16    NA        0 FALSE FALSE
		 xtimes
	L-BFGS-B  0.044
	     TC50 
	0.7797441 
#
start.ResistanceDelta  = c(A_line1=A_start,   A_line2=A_start,   B_line1=B_start,   B_line2=B_start,   scal_line1=scal_start,   scal_line2=scal_start,   xmid=xmid_start,   ResistanceDelta=ResistanceDelta_start,   sigma=sigma_start)
lower.ResistanceDelta  = c(A_line1=A_low,     A_line2=A_low,     B_line1=B_low,     B_line2=B_low,     scal_line1=scal_low,     scal_line2=scal_low,     xmid=xmid_low,     ResistanceDelta=ResistanceDelta_low,     sigma=sigma_low)
upper.ResistanceDelta  = c(A_line1=A_high,    A_line2=A_high,    B_line1=B_high,    B_line2=B_high,    scal_line1=scal_high,    scal_line2=scal_high,   xmid=xmid_high,    ResistanceDelta=ResistanceDelta_high,    sigma=sigma_high)
#
fit.ResistanceDelta = optimx(start.ResistanceDelta, function(par) loglik.ResistanceDelta(par, x=cellline$log10Conc, y=cellline$Viability, is_line1=cellline$is_line1, is_line2=cellline$is_line2), lower=lower.ResistanceDelta, upper=upper.ResistanceDelta, method=c("L-BFGS-B"), control=list(fnscale = -1))
IL45GemR_highDose_IL45_low_passage_20151204_withResistanceDelta = fit.ResistanceDelta$value;
IL45GemR_highDose_IL45_low_passage_20151204_TC50ResistanceDelta = exp(fit.ResistanceDelta$xmid + fit.ResistanceDelta$ResistanceDelta) - exp(fit.ResistanceDelta$xmid)
fit.ResistanceDelta; convert_values_back_to_interpretable.ResistanceDelta(fit.ResistanceDelta)
fit1_x = seq(-2, 2, 0.01); fit1_y = predict.ResistanceDelta(coef(fit.ResistanceDelta), fit1_x, 1, 0); fit1=data.frame(x=fit1_x,y=fit1_y)
fit2_x = seq(-2, 2, 0.01); fit2_y = predict.ResistanceDelta(coef(fit.ResistanceDelta), fit2_x, 0, 1); fit2=data.frame(x=fit2_x,y=fit2_y)
ggplot(cellline, aes(x=log10(Concentration), y=Viability, col=Line)) + geom_line() + geom_line(data=fit1,color="red",aes(x=x,y=y)) + geom_line(data=fit2,color="cyan",aes(x=x,y=y)) 
		  A_line1   A_line2    B_line1    B_line2 scal_line1 scal_line2
	L-BFGS-B 1.024872 0.9926535 0.09432556 0.06122137  0.1449987 0.04947704
		       xmid ResistanceDelta     sigma    value fevals gevals niter
	L-BFGS-B -0.2520602               0 0.1539756 171.7817     71     71    NA
		 convcode  kkt1  kkt2 xtimes
	L-BFGS-B        0 FALSE FALSE  0.256
	higher_TC50  lower_TC50 
	   0.777198    0.777198 
#
degrees_of_freedom=1 # withResistanceDelta has 1 additional variable (ResistanceDelta) that noResistanceDelta doesn't have
pvalue = pchisq(2*(fit.ResistanceDelta$value - fit.model2lines$value), degrees_of_freedom, lower.tail = FALSE)
IL45CisR_lowDose_IL45_low_passage_ResistanceDelta_vs_noResistanceDelta_pvalue = pvalue; pvalue
	[1] 9.238469e-10
	# The model where the TC50 of IL45CisR_lowDose is different to and higher than TC50 of IL45_low_passage,
	# ie., IL45CisR_lowDose's TC50 = IL45_low_passage's TC50 + a delta value
	# is significantly better than modelling the TC50 as the same.
	# The difference (ie, the delta) is 0.
	# Thus, there is no significant difference between IL45CisR_lowDose and IL45_low_passage sensitivity to BAMLET.


#################################################################################################### Pemetrexed resistant cell lines vs parental cell lines.
####################################################################################################

################################################################################ IL45PemR_highDose vs IL45_high_passage.
#################### Pemetrexed. IL45PemR_highDose vs IL45_high_passage.
assays = rat_Pemetrexed; cellline = assays[( ((assays$Line=="IL45PemR_highDose")|(assays$Line=="IL45_high_passage")) ),]
cellline$is_line1 <- ifelse( (cellline$Line=="IL45PemR_highDose"), 1, 0)
cellline$is_line2 <- ifelse( (cellline$Line=="IL45_high_passage"), 1, 0)
ggplot(cellline, aes(x=log10(Concentration), y=Viability, col=Line)) + geom_line()
#
ggplot(cellline, aes(x=log10(Concentration), y=Viability, col=Line)) + geom_line() + facet_wrap(~ Experiment)
#
start.model1straightline  = c(slope=0.1,   yintercept=1,      sigma=0.1)
lower.model1straightline  = c(slope=-2,    yintercept=1e-4,   sigma=1e-4)
upper.model1straightline  = c(slope=2,     yintercept=5,      ysigma=Inf)
#
fit.model1straightline = optimx(start.model1straightline, function(par) loglik.model1straightline(par, x=cellline$log10Conc, y=cellline$Viability, is_line1=cellline$is_line1, is_line2=cellline$is_line2), lower=lower.model1straightline, upper=upper.model1straightline, method=c("L-BFGS-B"), control=list(starttests=FALSE, fnscale=-1))
IL45PemR_highDose_IL45_high_passage_noResistanceDelta = fit.model1straightline$value
fit.model1straightline; convert_values_back_to_interpretable.model1straightline(fit.model1straightline)
fit1_x = seq(-1.5, 2.5, 0.01); fit1_y = predict.model1straightline(coef(fit.model1straightline), fit1_x, 1, 0); fit1=data.frame(x=fit1_x,y=fit1_y)
fit2_x = seq(-1.5, 2.5, 0.01); fit2_y = predict.model1straightline(coef(fit.model1straightline), fit2_x, 0, 1); fit2=data.frame(x=fit2_x,y=fit2_y)
ggplot(cellline, aes(x=log10(Concentration), y=Viability, col=Line)) + geom_line() + geom_line(data=fit1,color="cyan",aes(x=x,y=y)) + geom_line(data=fit2,color="red",aes(x=x,y=y)) 
		       slope yintercept     sigma    value fevals gevals niter convcode
	L-BFGS-B -0.04870542  0.7704306 0.1629863 156.4908     36     36    NA        0
		 kkt1  kkt2 xtimes
	L-BFGS-B TRUE FALSE  0.024
	difference_in_y_between_line1_and_line2 
		                              0 
#
start.model2straightlines  = c(slope=0.1,   yintercept=1,      delta_slope=-0.1,   delta_yintercept=0.1,   sigma=0.1)
lower.model2straightlines  = c(slope=-2,    yintercept=1e-4,   delta_slope=-0.2,   delta_yintercept=0,     sigma=1e-4)
upper.model2straightlines  = c(slope=2,     yintercept=5,      delta_slope=0,      delta_yintercept=0.2,   sigma=Inf)
#
fit.model2straightlines = optimx(start.model2straightlines, function(par) loglik.model2straightlines(par, x=cellline$log10Conc, y=cellline$Viability, is_line1=cellline$is_line1, is_line2=cellline$is_line2), lower=lower.model2straightlines, upper=upper.model2straightlines, method=c("L-BFGS-B"), control=list(starttests=FALSE, fnscale=-1))
# traceback()
IL45PemR_highDose_IL45_high_passage_noResistanceDelta = fit.model2straightlines$value
fit.model2straightlines; convert_values_back_to_interpretable.model2straightlines(fit.model2straightlines)
fit1_x = seq(-1.5, 2.5, 0.01); fit1_y = predict.model2straightlines(coef(fit.model2straightlines), fit1_x, 1, 0); fit1=data.frame(x=fit1_x,y=fit1_y)
fit2_x = seq(-1.5, 2.5, 0.01); fit2_y = predict.model2straightlines(coef(fit.model2straightlines), fit2_x, 0, 1); fit2=data.frame(x=fit2_x,y=fit2_y)
ggplot(cellline, aes(x=log10(Concentration), y=Viability, col=Line)) + geom_line() + geom_line(data=fit1,color="cyan",aes(x=x,y=y)) + geom_line(data=fit2,color="red",aes(x=x,y=y)) 
		       slope yintercept delta_slope delta_yintercept     sigma    value
	L-BFGS-B -0.04798736  0.6710335           0              0.2 0.1072358 322.2882
		 fevals gevals niter convcode  kkt1  kkt2 xtimes
	L-BFGS-B     26     26    NA        0 FALSE FALSE   0.04
	     difference_in_slope_between_line1_and_line2 
		                                     0.0 
	difference_in_yintercept_between_line1_and_line2 
		                                     0.2 
#
degrees_of_freedom=2
pvalue = pchisq(2*(fit.model2straightlines$value - fit.model1straightline$value), degrees_of_freedom, lower.tail = FALSE)
IL45PemR_highDose_IL45_high_passage_ResistanceDelta_vs_noResistanceDelta_pvalue = pvalue; pvalue
	[1] 9.887541e-73
	# There is a significant difference between IL45PemR_highDose and IL45_high_passage sensitivity to Pemetrexed.

#################### BAMLET. IL45PemR_highDose vs IL45_high_passage.
assays = rat_bamlet; cellline = assays[( ((assays$Line=="IL45PemR_highDose")|(assays$Line=="IL45_high_passage")) ),]
cellline$is_line1 <- ifelse( (cellline$Line=="IL45PemR_highDose"), 1, 0)
cellline$is_line2 <- ifelse( (cellline$Line=="IL45_high_passage"), 1, 0)
ggplot(cellline, aes(x=log10(Concentration), y=Viability, col=Line)) + geom_line()
#
ggplot(cellline, aes(x=log10(Concentration), y=Viability, col=Line)) + geom_line() + facet_wrap(~ Experiment)
#
start.model2lines  = c(A_line1=A_start,   A_line2=A_start,   B_line1=B_start,   B_line2=0.2,   scal_line1=scal_start,   scal_line2=scal_start,   xmid=xmid_start,   sigma=sigma_start)
lower.model2lines  = c(A_line1=A_low,     A_line2=A_low,     B_line1=B_low,     B_line2=0,     scal_line1=scal_low,     scal_line2=scal_low,     xmid=xmid_low,     sigma=sigma_low)
upper.model2lines  = c(A_line1=A_high,    A_line2=A_high,    B_line1=B_high,    B_line2=B_high,    scal_line1=scal_high,    scal_line2=scal_high,   xmid=xmid_high,    sigma=sigma_high)
#
fit.model2lines = optimx(start.model2lines, function(par) loglik.model2lines(par, x=cellline$log10Conc, y=cellline$Viability, is_line1=cellline$is_line1, is_line2=cellline$is_line2), lower=lower.model2lines, upper=upper.model2lines, method=c("L-BFGS-B"), control=list(fnscale = -1))
IL45PemR_highDose_IL45_high_passage_noResistanceDelta = fit.model2lines$value
fit.model2lines; convert_values_back_to_interpretable.model2lines(fit.model2lines)
fit1_x = seq(-3, 1, 0.01); fit1_y = predict.model2lines(coef(fit.model2lines), fit1_x, 1, 0); fit1=data.frame(x=fit1_x,y=fit1_y)
fit2_x = seq(-3, 1, 0.01); fit2_y = predict.model2lines(coef(fit.model2lines), fit2_x, 0, 1); fit2=data.frame(x=fit2_x,y=fit2_y)
ggplot(cellline, aes(x=log10(Concentration), y=Viability, col=Line)) + geom_line() + geom_line(data=fit1,color="cyan",aes(x=x,y=y)) + geom_line(data=fit2,color="red",aes(x=x,y=y)) 
ggplot(cellline, aes(x=log10(Concentration), y=Viability, col=Line)) + geom_line() + geom_line(data=fit1,color="cyan",aes(x=x,y=y)) + geom_line(data=fit2,color="red",aes(x=x,y=y)) + facet_wrap(~ Experiment)
		  A_line1  A_line2   B_line1    B_line2 scal_line1 scal_line2
	L-BFGS-B 1.048815 1.024434 0.0838031 0.05928846  0.1047154 0.06927913
		       xmid    sigma    value fevals gevals niter convcode  kkt1  kkt2
	L-BFGS-B -0.2611963 0.154699 174.9223     47     47    NA        0 FALSE FALSE
		 xtimes
	L-BFGS-B  0.136
	     TC50 
	0.7701298 
#
start.ResistanceDelta  = c(A_line1=A_start,   A_line2=A_start,   B_line1=B_start,   B_line2=B_start,   scal_line1=scal_start,   scal_line2=scal_start,   xmid=xmid_start,   ResistanceDelta=ResistanceDelta_start,   sigma=sigma_start)
lower.ResistanceDelta  = c(A_line1=A_low,     A_line2=A_low,     B_line1=B_low,     B_line2=B_low,     scal_line1=scal_low,     scal_line2=scal_low,     xmid=xmid_low,     ResistanceDelta=ResistanceDelta_low,     sigma=sigma_low)
upper.ResistanceDelta  = c(A_line1=A_high,    A_line2=A_high,    B_line1=B_high,    B_line2=B_high,    scal_line1=scal_high,    scal_line2=scal_high,   xmid=xmid_high,    ResistanceDelta=ResistanceDelta_high,    sigma=sigma_high)
#
fit.ResistanceDelta = optimx(start.ResistanceDelta, function(par) loglik.ResistanceDelta(par, x=cellline$log10Conc, y=cellline$Viability, is_line1=cellline$is_line1, is_line2=cellline$is_line2), lower=lower.ResistanceDelta, upper=upper.ResistanceDelta, method=c("L-BFGS-B"), control=list(fnscale = -1))
fit.ResistanceDelta; convert_values_back_to_interpretable.ResistanceDelta(fit.ResistanceDelta)
fit1_x = seq(-3, 1, 0.01); fit1_y = predict.ResistanceDelta(coef(fit.ResistanceDelta), fit1_x, 1, 0); fit1=data.frame(x=fit1_x,y=fit1_y)
fit2_x = seq(-3, 1, 0.01); fit2_y = predict.ResistanceDelta(coef(fit.ResistanceDelta), fit2_x, 0, 1); fit2=data.frame(x=fit2_x,y=fit2_y)
ggplot(cellline, aes(x=log10(Concentration), y=Viability, col=Line)) + geom_line() + geom_line(data=fit1,color="cyan",aes(x=x,y=y)) + geom_line(data=fit2,color="red",aes(x=x,y=y)) 
ggplot(cellline, aes(x=log10(Concentration), y=Viability, col=Line)) + geom_line() + geom_line(data=fit1,color="cyan",aes(x=x,y=y)) + geom_line(data=fit2,color="red",aes(x=x,y=y)) + facet_wrap(~ Experiment)
		  A_line1  A_line2    B_line1    B_line2 scal_line1 scal_line2
	L-BFGS-B 1.041206 1.037818 0.07604835 0.06177834   0.100269 0.08838571
		       xmid ResistanceDelta     sigma    value fevals gevals niter
	L-BFGS-B -0.2881145      0.04643142 0.1539055 176.9284     85     85    NA
		 convcode kkt1  kkt2 xtimes
	L-BFGS-B        0 TRUE FALSE    0.3
	higher_TC50  lower_TC50 
	  0.7853050   0.7496758 
#
degrees_of_freedom=1 # withResistanceDelta has 1 additional variable (ResistanceDelta) that noResistanceDelta doesn't have
pvalue = pchisq(2*(fit.ResistanceDelta$value - fit.model2lines$value), degrees_of_freedom, lower.tail = FALSE)
IL45PemR_highDose_IL45_high_passage_ResistanceDelta_vs_noResistanceDelta_pvalue = pvalue; pvalue
	[1] 0.04516977
	# The p-value of 0.04 is not statistically significant, 
	# and there is almost no difference between the two TC50 values for the model having a delta are almost the same (0.79 vs 0.75 mg/ml).
	# There is no significant difference between IL45PemR_highDose and IL45_high_passage sensitivity to BAMLET.
	# This test involves 8 experiment comparisons.

################################################################################ IL45PemR_highDose vs IL45_low_passage.
#################### Pemetrexed. IL45PemR_highDose vs IL45_low_passage.
assays = rat_Pemetrexed; cellline = assays[( ((assays$Line=="IL45PemR_highDose")|(assays$Line=="IL45_low_passage")) ),]
cellline$is_line1 <- ifelse( (cellline$Line=="IL45PemR_highDose"), 1, 0)
cellline$is_line2 <- ifelse( (cellline$Line=="IL45_low_passage"), 1, 0)
ggplot(cellline, aes(x=log10(Concentration), y=Viability, col=Line)) + geom_line()
#
ggplot(cellline, aes(x=log10(Concentration), y=Viability, col=Line)) + geom_line() + facet_wrap(~ Experiment)
#
start.model1straightline  = c(slope=0.1,   yintercept=1,      sigma=0.1)
lower.model1straightline  = c(slope=-2,    yintercept=1e-4,   sigma=1e-4)
upper.model1straightline  = c(slope=2,     yintercept=5,      ysigma=Inf)
#
fit.model1straightline = optimx(start.model1straightline, function(par) loglik.model1straightline(par, x=cellline$log10Conc, y=cellline$Viability, is_line1=cellline$is_line1, is_line2=cellline$is_line2), lower=lower.model1straightline, upper=upper.model1straightline, method=c("L-BFGS-B"), control=list(starttests=FALSE, fnscale=-1))
IL45PemR_highDose_IL45_low_passage_noResistanceDelta = fit.model1straightline$value
fit.model1straightline; convert_values_back_to_interpretable.model1straightline(fit.model1straightline)
fit1_x = seq(-1.5, 2.5, 0.01); fit1_y = predict.model1straightline(coef(fit.model1straightline), fit1_x, 1, 0); fit1=data.frame(x=fit1_x,y=fit1_y)
fit2_x = seq(-1.5, 2.5, 0.01); fit2_y = predict.model1straightline(coef(fit.model1straightline), fit2_x, 0, 1); fit2=data.frame(x=fit2_x,y=fit2_y)
ggplot(cellline, aes(x=log10(Concentration), y=Viability, col=Line)) + geom_line() + geom_line(data=fit1,color="cyan",aes(x=x,y=y)) + geom_line(data=fit2,color="red",aes(x=x,y=y)) 
		       slope yintercept     sigma   value fevals gevals niter convcode
	L-BFGS-B -0.05144166  0.7535141 0.1913809 93.1259     25     25    NA        0
		  kkt1  kkt2 xtimes
	L-BFGS-B FALSE FALSE  0.016
	difference_in_y_between_line1_and_line2 
		                              0 
#
start.model2straightlines  = c(slope=0.1,   yintercept=1,      delta_slope=-0.1,   delta_yintercept=0.1,   sigma=0.1)
lower.model2straightlines  = c(slope=-2,    yintercept=1e-4,   delta_slope=-0.2,   delta_yintercept=0,     sigma=1e-4)
upper.model2straightlines  = c(slope=2,     yintercept=5,      delta_slope=0,      delta_yintercept=0.2,   sigma=Inf)
#
fit.model2straightlines = optimx(start.model2straightlines, function(par) loglik.model2straightlines(par, x=cellline$log10Conc, y=cellline$Viability, is_line1=cellline$is_line1, is_line2=cellline$is_line2), lower=lower.model2straightlines, upper=upper.model2straightlines, method=c("L-BFGS-B"), control=list(starttests=FALSE, fnscale=-1))
# traceback()
IL45PemR_highDose_IL45_low_passage_noResistanceDelta = fit.model2straightlines$value
fit.model2straightlines; convert_values_back_to_interpretable.model2straightlines(fit.model2straightlines)
fit1_x = seq(-1.5, 2.5, 0.01); fit1_y = predict.model2straightlines(coef(fit.model2straightlines), fit1_x, 1, 0); fit1=data.frame(x=fit1_x,y=fit1_y)
fit2_x = seq(-1.5, 2.5, 0.01); fit2_y = predict.model2straightlines(coef(fit.model2straightlines), fit2_x, 0, 1); fit2=data.frame(x=fit2_x,y=fit2_y)
ggplot(cellline, aes(x=log10(Concentration), y=Viability, col=Line)) + geom_line() + geom_line(data=fit1,color="cyan",aes(x=x,y=y)) + geom_line(data=fit2,color="red",aes(x=x,y=y)) 
		       slope yintercept delta_slope delta_yintercept    sigma    value
	L-BFGS-B -0.05060045  0.6542969           0              0.2 0.134091 234.3667
		 fevals gevals niter convcode  kkt1  kkt2 xtimes
	L-BFGS-B     21     21    NA        0 FALSE FALSE  0.032
	     difference_in_slope_between_line1_and_line2 
		                                     0.0 
	difference_in_yintercept_between_line1_and_line2 
		                                     0.2 
#
degrees_of_freedom=2
pvalue = pchisq(2*(fit.model2straightlines$value - fit.model1straightline$value), degrees_of_freedom, lower.tail = FALSE)
IL45PemR_highDose_IL45_low_passage_ResistanceDelta_vs_noResistanceDelta_pvalue = pvalue; pvalue
	[1] 4.569938e-62
	# There is a significant difference between IL45PemR_highDose and IL45_low_passage sensitivity to Pemetrexed.

#################### BAMLET. IL45PemR_highDose vs IL45_low_passage.
assays = rat_bamlet; cellline = assays[( ((assays$Line=="IL45PemR_highDose")|(assays$Line=="IL45_low_passage")) ),]
cellline$is_line1 <- ifelse( (cellline$Line=="IL45PemR_highDose"), 1, 0)
cellline$is_line2 <- ifelse( (cellline$Line=="IL45_low_passage"), 1, 0)
ggplot(cellline, aes(x=log10(Concentration), y=Viability, col=Line)) + geom_line()
#
start.model2lines  = c(A_line1=A_start,   A_line2=A_start,   B_line1=B_start,   B_line2=0.2,   scal_line1=scal_start,   scal_line2=scal_start,   xmid=xmid_start,   sigma=sigma_start)
lower.model2lines  = c(A_line1=A_low,     A_line2=A_low,     B_line1=B_low,     B_line2=0,     scal_line1=scal_low,     scal_line2=scal_low,     xmid=xmid_low,     sigma=sigma_low)
upper.model2lines  = c(A_line1=A_high,    A_line2=A_high,    B_line1=B_high,    B_line2=B_high,    scal_line1=scal_high,    scal_line2=scal_high,   xmid=xmid_high,    sigma=sigma_high)
#
fit.model2lines = optimx(start.model2lines, function(par) loglik.model2lines(par, x=cellline$log10Conc, y=cellline$Viability, is_line1=cellline$is_line1, is_line2=cellline$is_line2), lower=lower.model2lines, upper=upper.model2lines, method=c("L-BFGS-B"), control=list(fnscale = -1))
IL45PemR_highDose_IL45_low_passage_noResistanceDelta = fit.model2lines$value
fit.model2lines; convert_values_back_to_interpretable.model2lines(fit.model2lines)
fit1_x = seq(-3, 1, 0.01); fit1_y = predict.model2lines(coef(fit.model2lines), fit1_x, 1, 0); fit1=data.frame(x=fit1_x,y=fit1_y)
fit2_x = seq(-3, 1, 0.01); fit2_y = predict.model2lines(coef(fit.model2lines), fit2_x, 0, 1); fit2=data.frame(x=fit2_x,y=fit2_y)
ggplot(cellline, aes(x=log10(Concentration), y=Viability, col=Line)) + geom_line() + geom_line(data=fit1,color="red",aes(x=x,y=y)) + geom_line(data=fit2,color="cyan",aes(x=x,y=y)) 
		  A_line1   A_line2    B_line1    B_line2 scal_line1 scal_line2
	L-BFGS-B 1.041218 0.9915632 0.07604792 0.06127752  0.1002852 0.03898239
		      xmid     sigma    value fevals gevals niter convcode  kkt1  kkt2
	L-BFGS-B -0.241707 0.1429489 205.8095     72     72    NA        0 FALSE FALSE
		 xtimes
	L-BFGS-B  0.252
	     TC50 
	0.7852863
#
start.ResistanceDelta  = c(A_line1=A_start,   A_line2=A_start,   B_line1=B_start,   B_line2=B_start,   scal_line1=scal_start,   scal_line2=scal_start,   xmid=xmid_start,   ResistanceDelta=ResistanceDelta_start,   sigma=sigma_start)
lower.ResistanceDelta  = c(A_line1=A_low,     A_line2=A_low,     B_line1=B_low,     B_line2=B_low,     scal_line1=scal_low,     scal_line2=scal_low,     xmid=xmid_low,     ResistanceDelta=ResistanceDelta_low,     sigma=sigma_low)
upper.ResistanceDelta  = c(A_line1=A_high,    A_line2=A_high,    B_line1=B_high,    B_line2=B_high,    scal_line1=scal_high,    scal_line2=scal_high,   xmid=xmid_high,    ResistanceDelta=ResistanceDelta_high,    sigma=sigma_high)
#
fit.ResistanceDelta = optimx(start.ResistanceDelta, function(par) loglik.ResistanceDelta(par, x=cellline$log10Conc, y=cellline$Viability, is_line1=cellline$is_line1, is_line2=cellline$is_line2), lower=lower.ResistanceDelta, upper=upper.ResistanceDelta, method=c("L-BFGS-B"), control=list(fnscale = -1))
fit.ResistanceDelta; convert_values_back_to_interpretable.ResistanceDelta(fit.ResistanceDelta)
fit1_x = seq(-3, 1, 0.01); fit1_y = predict.ResistanceDelta(coef(fit.ResistanceDelta), fit1_x, 1, 0); fit1=data.frame(x=fit1_x,y=fit1_y)
fit2_x = seq(-3, 1, 0.01); fit2_y = predict.ResistanceDelta(coef(fit.ResistanceDelta), fit2_x, 0, 1); fit2=data.frame(x=fit2_x,y=fit2_y)
ggplot(cellline, aes(x=log10(Concentration), y=Viability, col=Line)) + geom_line() + geom_line(data=fit1,color="red",aes(x=x,y=y)) + geom_line(data=fit2,color="cyan",aes(x=x,y=y)) 
		  A_line1   A_line2    B_line1    B_line2 scal_line1 scal_line2
	L-BFGS-B 1.041172 0.9915639 0.07611408 0.06125689  0.1002075 0.03897813
		       xmid ResistanceDelta     sigma    value fevals gevals niter
	L-BFGS-B -0.2417028               0 0.1429478 205.8095     94     94    NA
		 convcode  kkt1  kkt2 xtimes
	L-BFGS-B        0 FALSE FALSE  0.308
	higher_TC50  lower_TC50 
	  0.7852895   0.7852895 
#
degrees_of_freedom=1 # withResistanceDelta has 1 additional variable (ResistanceDelta) that noResistanceDelta doesn't have
pvalue = pchisq(2*(fit.ResistanceDelta$value - fit.model2lines$value), degrees_of_freedom, lower.tail = FALSE)
IL45PemR_highDose_IL45_low_passage_ResistanceDelta_vs_noResistanceDelta_pvalue = pvalue; pvalue
	[1] 1
	# There is no significant difference between IL45PemR_highDose and IL45_low_passage sensitivity to BAMLET.
	# This involves 8 experiment comparisons.

################################################################################ IL45PemR_lowDose vs IL45_high_passage.
#################### Pemetrexed. IL45PemR_lowDose vs IL45_high_passage.
assays = rat_Pemetrexed; cellline = assays[( ((assays$Line=="IL45PemR_lowDose")|(assays$Line=="IL45_high_passage")) ),]
cellline$is_line1 <- ifelse( (cellline$Line=="IL45PemR_lowDose"), 1, 0)
cellline$is_line2 <- ifelse( (cellline$Line=="IL45_high_passage"), 1, 0)
ggplot(cellline, aes(x=log10(Concentration), y=Viability, col=Line)) + geom_line()
#
ggplot(cellline, aes(x=log10(Concentration), y=Viability, col=Line)) + geom_line() + facet_wrap(~ Experiment)
#
start.model1straightline  = c(slope=0,      yintercept=0.9,    sigma=0.1)
lower.model1straightline  = c(slope=-0.2,   yintercept=1e-4,   sigma=1e-4)
upper.model1straightline  = c(slope=0.2,    yintercept=2,      ysigma=Inf)
#
fit.model1straightline = optimx(start.model1straightline, function(par) loglik.model1straightline(par, x=cellline$log10Conc, y=cellline$Viability, is_line1=cellline$is_line1, is_line2=cellline$is_line2), lower=lower.model1straightline, upper=upper.model1straightline, method=c("L-BFGS-B"), control=list(starttests=FALSE, fnscale=-1))
IL45PemR_lowDose_IL45_high_passage_noResistanceDelta = fit.model1straightline$value
fit.model1straightline; convert_values_back_to_interpretable.model1straightline(fit.model1straightline)
fit1_x = seq(-1.5, 2.5, 0.01); fit1_y = predict.model1straightline(coef(fit.model1straightline), fit1_x, 1, 0); fit1=data.frame(x=fit1_x,y=fit1_y)
fit2_x = seq(-1.5, 2.5, 0.01); fit2_y = predict.model1straightline(coef(fit.model1straightline), fit2_x, 0, 1); fit2=data.frame(x=fit2_x,y=fit2_y)
ggplot(cellline, aes(x=log10(Concentration), y=Viability, col=Line)) + geom_line() + geom_line(data=fit1,color="cyan",aes(x=x,y=y)) + geom_line(data=fit2,color="red",aes(x=x,y=y)) 
		       slope yintercept     sigma    value fevals gevals niter convcode
	L-BFGS-B -0.04048013  0.7273004 0.1433759 207.7848     23     23    NA        0
		  kkt1  kkt2 xtimes
	L-BFGS-B FALSE FALSE  0.016
	difference_in_y_between_line1_and_line2 
		                              0 
#
start.model2straightlines  = c(slope=0,      yintercept=0.9,    delta_slope=0.2,    delta_yintercept=0.1,   sigma=0.1)
lower.model2straightlines  = c(slope=-0.2,   yintercept=1e-4,   delta_slope=-0.2,   delta_yintercept=0,     sigma=1e-4)
upper.model2straightlines  = c(slope=0.2,    yintercept=5,      delta_slope=0,      delta_yintercept=0.2,   sigma=Inf)
#
fit.model2straightlines = optimx(start.model2straightlines, function(par) loglik.model2straightlines(par, x=cellline$log10Conc, y=cellline$Viability, is_line1=cellline$is_line1, is_line2=cellline$is_line2), lower=lower.model2straightlines, upper=upper.model2straightlines, method=c("L-BFGS-B"), control=list(starttests=FALSE, fnscale=-1))
# traceback()
IL45PemR_lowDose_IL45_high_passage_noResistanceDelta = fit.model2straightlines$value
fit.model2straightlines; convert_values_back_to_interpretable.model2straightlines(fit.model2straightlines)
fit1_x = seq(-1.5, 2.5, 0.01); fit1_y = predict.model2straightlines(coef(fit.model2straightlines), fit1_x, 1, 0); fit1=data.frame(x=fit1_x,y=fit1_y)
fit2_x = seq(-1.5, 2.5, 0.01); fit2_y = predict.model2straightlines(coef(fit.model2straightlines), fit2_x, 0, 1); fit2=data.frame(x=fit2_x,y=fit2_y)
ggplot(cellline, aes(x=log10(Concentration), y=Viability, col=Line)) + geom_line() + geom_line(data=fit1,color="cyan",aes(x=x,y=y)) + geom_line(data=fit2,color="red",aes(x=x,y=y)) 
		       slope yintercept delta_slope delta_yintercept     sigma    value
	L-BFGS-B -0.03996977  0.6413837           0        0.1725682 0.1145061 297.0452
		 fevals gevals niter convcode  kkt1  kkt2 xtimes
	L-BFGS-B     26     26    NA        0 FALSE FALSE   0.04
	     difference_in_slope_between_line1_and_line2 
		                               0.0000000 
	difference_in_yintercept_between_line1_and_line2 
		                               0.1725682 
#
degrees_of_freedom=2
pvalue = pchisq(2*(fit.model2straightlines$value - fit.model1straightline$value), degrees_of_freedom, lower.tail = FALSE)
IL45PemR_lowDose_IL45_high_passage_ResistanceDelta_vs_noResistanceDelta_pvalue = pvalue; pvalue
	[1] 1.716725e-39
	# There is a significant difference between IL45PemR_lowDose and IL45_high_passage sensitivity to Pemetrexed.

#################### BAMLET. IL45PemR_lowDose vs IL45_high_passage.
assays = rat_bamlet; cellline = assays[( ((assays$Line=="IL45PemR_lowDose")|(assays$Line=="IL45_high_passage")) ),]
cellline$is_line1 <- ifelse( (cellline$Line=="IL45PemR_lowDose"), 1, 0)
cellline$is_line2 <- ifelse( (cellline$Line=="IL45_high_passage"), 1, 0)
ggplot(cellline, aes(x=log10(Concentration), y=Viability, col=Line)) + geom_line()
#
start.model2lines  = c(A_line1=0.9,       A_line2=1.2,       B_line1=B_start,   B_line2=B_start,  scal_line1=scal_start,   scal_line2=scal_start,   xmid=xmid_start,   sigma=sigma_start)
lower.model2lines  = c(A_line1=A_low,     A_line2=A_low,     B_line1=B_low,     B_line2=B_low,    scal_line1=scal_low,     scal_line2=scal_low,     xmid=xmid_low,     sigma=sigma_low)
upper.model2lines  = c(A_line1=A_high,    A_line2=A_high,    B_line1=B_high,    B_line2=B_high,   scal_line1=scal_high,    scal_line2=scal_high,    xmid=xmid_high,    sigma=sigma_high)
#
fit.model2lines = optimx(start.model2lines, function(par) loglik.model2lines(par, x=cellline$log10Conc, y=cellline$Viability, is_line1=cellline$is_line1, is_line2=cellline$is_line2), lower=lower.model2lines, upper=upper.model2lines, method=c("L-BFGS-B"), control=list(fnscale = -1))
IL45PemR_lowDose_IL45_high_passage_noResistanceDelta = fit.model2lines$value
fit.model2lines; convert_values_back_to_interpretable.model2lines(fit.model2lines)
fit1_x = seq(-2, 1, 0.01); fit1_y = predict.model2lines(coef(fit.model2lines), fit1_x, 1, 0); fit1=data.frame(x=fit1_x,y=fit1_y)
fit2_x = seq(-2, 1, 0.01); fit2_y = predict.model2lines(coef(fit.model2lines), fit2_x, 0, 1); fit2=data.frame(x=fit2_x,y=fit2_y)
ggplot(cellline, aes(x=log10(Concentration), y=Viability, col=Line)) + geom_line() + geom_line(data=fit1,color="cyan",aes(x=x,y=y)) + geom_line(data=fit2,color="red",aes(x=x,y=y)) 
		   A_line1  A_line2   B_line1     B_line2 scal_line1 scal_line2
	L-BFGS-B 0.9695407 1.017223 0.1088657 -0.01504471       0.02  0.1442715
		       xmid     sigma    value fevals gevals niter convcode  kkt1  kkt2
	L-BFGS-B -0.1797243 0.1545707 175.6966     41     41    NA        0 FALSE FALSE
		 xtimes
	L-BFGS-B  0.116
	     TC50 
	0.8355005  
#
start.ResistanceDelta  = c(A_line1=A_start,   A_line2=A_start,   B_line1=B_start,   B_line2=B_start,   scal_line1=scal_start,   scal_line2=scal_start,   xmid=xmid_start,   ResistanceDelta=ResistanceDelta_start,   sigma=sigma_start)
lower.ResistanceDelta  = c(A_line1=A_low,     A_line2=A_low,     B_line1=B_low,     B_line2=B_low,     scal_line1=scal_low,     scal_line2=scal_low,     xmid=xmid_low,     ResistanceDelta=ResistanceDelta_low,     sigma=sigma_low)
upper.ResistanceDelta  = c(A_line1=A_high,    A_line2=A_high,    B_line1=B_high,    B_line2=B_high,    scal_line1=scal_high,    scal_line2=scal_high,   xmid=xmid_high,    ResistanceDelta=ResistanceDelta_high,    sigma=sigma_high)
#
fit.ResistanceDelta = optimx(start.ResistanceDelta, function(par) loglik.ResistanceDelta(par, x=cellline$log10Conc, y=cellline$Viability, is_line1=cellline$is_line1, is_line2=cellline$is_line2), lower=lower.ResistanceDelta, upper=upper.ResistanceDelta, method=c("L-BFGS-B"), control=list(fnscale = -1))
fit.ResistanceDelta; convert_values_back_to_interpretable.ResistanceDelta(fit.ResistanceDelta)
fit1_x = seq(-2, 1, 0.01); fit1_y = predict.ResistanceDelta(coef(fit.ResistanceDelta), fit1_x, 1, 0); fit1=data.frame(x=fit1_x,y=fit1_y)
fit2_x = seq(-2, 1, 0.01); fit2_y = predict.ResistanceDelta(coef(fit.ResistanceDelta), fit2_x, 0, 1); fit2=data.frame(x=fit2_x,y=fit2_y)
ggplot(cellline, aes(x=log10(Concentration), y=Viability, col=Line)) + geom_line() + geom_line(data=fit1,color="cyan",aes(x=x,y=y)) + geom_line(data=fit2,color="red",aes(x=x,y=y)) 
		   A_line1  A_line2    B_line1    B_line2 scal_line1 scal_line2
	L-BFGS-B 0.9622059 1.037824 0.05052407 0.06176619 0.09224123 0.08839158
		       xmid ResistanceDelta     sigma    value fevals gevals niter
	L-BFGS-B -0.2881124       0.2401609 0.1395447 215.7855     53     53    NA
		 convcode  kkt1  kkt2 xtimes
	L-BFGS-B        0 FALSE FALSE  0.172
	higher_TC50  lower_TC50 
	  0.9531800   0.7496773 
#
degrees_of_freedom=1 # withResistanceDelta has 1 additional variable (ResistanceDelta) that noResistanceDelta doesn't have
pvalue = pchisq(2*(fit.ResistanceDelta$value - fit.model2lines$value), degrees_of_freedom, lower.tail = FALSE)
IL45PemR_lowDose_IL45_high_passage_ResistanceDelta_vs_noResistanceDelta_pvalue = pvalue; pvalue
	[1] 3.421927e-19
	# The model having a difference in TC50 is statistically significantly better than the model where there is no difference.
	# Plots below show that resistant cells have higher resistance to BAMLET for some experiments and same resistance to BAMLET for other experiments compared to parental cells,
	# and that sensitive cells sometimes have higher resistance to BAMLET for some experiments.
#
ggplot(cellline, aes(x=log10(Concentration), y=Viability, col=Line)) + geom_line() + facet_wrap(~ Experiment)
#
cellline$has_line1_ResistanceDelta <- ifelse( ((cellline$is_line1==1) & (cellline$Experiment %in% c('20151211','20151218','20151227','20160101','20160122','20160129','20160206'))), 1, 0)
cellline$has_line2_ResistanceDelta <- ifelse( ((cellline$is_line2==1) & (cellline$Experiment %in% c('20151218','20151227'))), 1, 0)
#
start.SometimesResistanceDelta  = c(A_line1=0.9,   A_line2=1.2,   B_line1=0.2,   B_line2=0.2,   scal_line1=scal_start,   scal_line2=scal_start,   xmid=xmid_start,   ResistanceDelta=ResistanceDelta_start,   sigma=sigma_start)
lower.SometimesResistanceDelta  = c(A_line1=A_low,     A_line2=A_low,     B_line1=0,     B_line2=0,     scal_line1=scal_low,     scal_line2=scal_low,     xmid=xmid_low,     ResistanceDelta=ResistanceDelta_low,     sigma=sigma_low)
upper.SometimesResistanceDelta  = c(A_line1=A_high,    A_line2=A_high,    B_line1=B_high,    B_line2=B_high,    scal_line1=scal_high,    scal_line2=scal_high,   xmid=xmid_high,    ResistanceDelta=ResistanceDelta_high,    sigma=sigma_high)
#
fit.SometimesResistanceDelta = optimx(start.SometimesResistanceDelta, function(par) loglik.SometimesResistanceDelta(par, x=cellline$log10Conc, y=cellline$Viability, is_line1=cellline$is_line1, is_line2=cellline$is_line2, has_line1_ResistanceDelta=cellline$has_line1_ResistanceDelta, has_line2_ResistanceDelta=cellline$has_line2_ResistanceDelta), lower=lower.SometimesResistanceDelta, upper=upper.SometimesResistanceDelta, method=c("L-BFGS-B"), control=list(fnscale = -1))
fit.SometimesResistanceDelta; convert_values_back_to_interpretable.SometimesResistanceDelta(fit.SometimesResistanceDelta)
fit1_x = seq(-2, 1, 0.01); fit1_y = predict.SometimesResistanceDelta(coef(fit.SometimesResistanceDelta), fit1_x, 1, 0, 1, 0); fit1=data.frame(x=fit1_x,y=fit1_y)
fit2_x = seq(-2, 1, 0.01); fit2_y = predict.SometimesResistanceDelta(coef(fit.SometimesResistanceDelta), fit2_x, 0, 1, 0, 0); fit2=data.frame(x=fit2_x,y=fit2_y)
ggplot(cellline, aes(x=log10(Concentration), y=Viability, col=Line)) + geom_line() + geom_line(data=fit1,color="cyan",aes(x=x,y=y)) + geom_line(data=fit2,color="red",aes(x=x,y=y))
		   A_line1  A_line2    B_line1   B_line2 scal_line1 scal_line2
	L-BFGS-B 0.9629373 1.028942 0.06404381 0.0556301 0.06951019 0.05038526
		       xmid ResistanceDelta      sigma    value fevals gevals niter
	L-BFGS-B -0.3502291       0.3347878 0.07954436 436.1344     66     66    NA
		 convcode  kkt1  kkt2 xtimes
	L-BFGS-B        0 FALSE FALSE  0.256
	higher_TC50  lower_TC50 
	  0.9846773   0.7045267 
#
degrees_of_freedom=2 # there are 2 additional parameters, one specifies whether line1 has a TC50 delta in a given experiment, the other specifies whether line2 has a TC50 delta in a given experiment
pvalue = pchisq(2*(fit.SometimesResistanceDelta$value - fit.ResistanceDelta$value), degrees_of_freedom, lower.tail = FALSE)
IL45PemR_lowDose_IL45_high_passage_SometimesResistanceDelta_vs_ResistanceDelta_pvalue = pvalue; pvalue
	[1] 2.012279e-96
	# The model where 3 out of 8 experiments have the same TC50 and 5 out of 8 experiments have a difference in TC50 
	# is statistically significantly better than the simpler model having a difference in TC50.
	# Thus for 5 out of 8 experiments IL45PemR_lowDose had higher resistance than IL45_high_passage to BAMLET
	# and for 3 out of 8 experiments there was no difference in sensitivity to BAMLET between IL45PemR_lowDose and IL45_high_passage.

################################################################################ IL45PemR_lowDose vs IL45_low_passage.
#################### Pemetrexed. IL45PemR_lowDose vs IL45_low_passage.
assays = rat_Pemetrexed; cellline = assays[( ((assays$Line=="IL45PemR_lowDose")|(assays$Line=="IL45_low_passage")) ),]
cellline$is_line1 <- ifelse( (cellline$Line=="IL45PemR_lowDose"), 1, 0)
cellline$is_line2 <- ifelse( (cellline$Line=="IL45_low_passage"), 1, 0)
ggplot(cellline, aes(x=log10(Concentration), y=Viability, col=Line)) + geom_line()
#
ggplot(cellline, aes(x=log10(Concentration), y=Viability, col=Line)) + geom_line() + facet_wrap(~ Experiment)
#
start.model1straightline  = c(slope=0,      yintercept=0.9,    sigma=0.1)
lower.model1straightline  = c(slope=-0.2,   yintercept=1e-4,   sigma=1e-4)
upper.model1straightline  = c(slope=0.2,    yintercept=2,      ysigma=Inf)
#
fit.model1straightline = optimx(start.model1straightline, function(par) loglik.model1straightline(par, x=cellline$log10Conc, y=cellline$Viability, is_line1=cellline$is_line1, is_line2=cellline$is_line2), lower=lower.model1straightline, upper=upper.model1straightline, method=c("L-BFGS-B"), control=list(starttests=FALSE, fnscale=-1))
IL45PemR_lowDose_IL45_low_passage_noResistanceDelta = fit.model1straightline$value
fit.model1straightline; convert_values_back_to_interpretable.model1straightline(fit.model1straightline)
fit1_x = seq(-1.5, 2.5, 0.01); fit1_y = predict.model1straightline(coef(fit.model1straightline), fit1_x, 1, 0); fit1=data.frame(x=fit1_x,y=fit1_y)
fit2_x = seq(-1.5, 2.5, 0.01); fit2_y = predict.model1straightline(coef(fit.model1straightline), fit2_x, 0, 1); fit2=data.frame(x=fit2_x,y=fit2_y)
ggplot(cellline, aes(x=log10(Concentration), y=Viability, col=Line)) + geom_line() + geom_line(data=fit1,color="cyan",aes(x=x,y=y)) + geom_line(data=fit2,color="red",aes(x=x,y=y)) 
		       slope yintercept     sigma    value fevals gevals niter convcode
	L-BFGS-B -0.04315631  0.7104915 0.1709639 138.2564     23     23    NA        0
		 kkt1  kkt2 xtimes
	L-BFGS-B TRUE FALSE  0.012
	difference_in_y_between_line1_and_line2 
		                              0 
#
start.model2straightlines  = c(slope=0,      yintercept=0.9,    delta_slope=0.2,    delta_yintercept=0.1,   sigma=0.1)
lower.model2straightlines  = c(slope=-0.2,   yintercept=1e-4,   delta_slope=-0.2,   delta_yintercept=0,     sigma=1e-4)
upper.model2straightlines  = c(slope=0.2,    yintercept=5,      delta_slope=0,      delta_yintercept=0.2,   sigma=Inf)
#
fit.model2straightlines = optimx(start.model2straightlines, function(par) loglik.model2straightlines(par, x=cellline$log10Conc, y=cellline$Viability, is_line1=cellline$is_line1, is_line2=cellline$is_line2), lower=lower.model2straightlines, upper=upper.model2straightlines, method=c("L-BFGS-B"), control=list(starttests=FALSE, fnscale=-1))
# traceback()
IL45PemR_lowDose_IL45_low_passage_noResistanceDelta = fit.model2straightlines$value
fit.model2straightlines; convert_values_back_to_interpretable.model2straightlines(fit.model2straightlines)
fit1_x = seq(-1.5, 2.5, 0.01); fit1_y = predict.model2straightlines(coef(fit.model2straightlines), fit1_x, 1, 0); fit1=data.frame(x=fit1_x,y=fit1_y)
fit2_x = seq(-1.5, 2.5, 0.01); fit2_y = predict.model2straightlines(coef(fit.model2straightlines), fit2_x, 0, 1); fit2=data.frame(x=fit2_x,y=fit2_y)
ggplot(cellline, aes(x=log10(Concentration), y=Viability, col=Line)) + geom_line() + geom_line(data=fit1,color="cyan",aes(x=x,y=y)) + geom_line(data=fit2,color="red",aes(x=x,y=y)) 
		       slope yintercept delta_slope delta_yintercept     sigma    value
	L-BFGS-B -0.04244009  0.6110869           0              0.2 0.1356077 230.4773
		 fevals gevals niter convcode  kkt1  kkt2 xtimes
	L-BFGS-B     36     36    NA        0 FALSE FALSE  0.048
	     difference_in_slope_between_line1_and_line2 
		                                     0.0 
	difference_in_yintercept_between_line1_and_line2 
		                                     0.2
#
degrees_of_freedom=2
pvalue = pchisq(2*(fit.model2straightlines$value - fit.model1straightline$value), degrees_of_freedom, lower.tail = FALSE)
IL45PemR_lowDose_IL45_low_passage_ResistanceDelta_vs_noResistanceDelta_pvalue = pvalue; pvalue
	[1] 8.891797e-41
	# There is a significant difference between IL45PemR_lowDose and IL45_low_passage sensitivity to Pemetrexed.

#################### BAMLET. IL45PemR_lowDose vs IL45_low_passage.
assays = rat_bamlet; cellline = assays[( ((assays$Line=="IL45PemR_lowDose")|(assays$Line=="IL45_low_passage")) ),]
cellline$is_line1 <- ifelse( (cellline$Line=="IL45PemR_lowDose"), 1, 0)
cellline$is_line2 <- ifelse( (cellline$Line=="IL45_low_passage"), 1, 0)
ggplot(cellline, aes(x=log10(Concentration), y=Viability, col=Line)) + geom_line()
#
start.model2lines  = c(A_line1=0.9,       A_line2=1.2,       B_line1=B_start,   B_line2=B_start,  scal_line1=scal_start,   scal_line2=scal_start,   xmid=xmid_start,   sigma=sigma_start)
lower.model2lines  = c(A_line1=A_low,     A_line2=A_low,     B_line1=B_low,     B_line2=B_low,    scal_line1=scal_low,     scal_line2=scal_low,     xmid=xmid_low,     sigma=sigma_low)
upper.model2lines  = c(A_line1=A_high,    A_line2=A_high,    B_line1=B_high,    B_line2=B_high,   scal_line1=scal_high,    scal_line2=scal_high,    xmid=xmid_high,    sigma=sigma_high)
#
fit.model2lines = optimx(start.model2lines, function(par) loglik.model2lines(par, x=cellline$log10Conc, y=cellline$Viability, is_line1=cellline$is_line1, is_line2=cellline$is_line2), lower=lower.model2lines, upper=upper.model2lines, method=c("L-BFGS-B"), control=list(fnscale = -1))
IL45PemR_lowDose_IL45_low_passage_noResistanceDelta = fit.model2lines$value
fit.model2lines; convert_values_back_to_interpretable.model2lines(fit.model2lines)
fit1_x = seq(-2, 1, 0.01); fit1_y = predict.model2lines(coef(fit.model2lines), fit1_x, 1, 0); fit1=data.frame(x=fit1_x,y=fit1_y)
fit2_x = seq(-2, 1, 0.01); fit2_y = predict.model2lines(coef(fit.model2lines), fit2_x, 0, 1); fit2=data.frame(x=fit2_x,y=fit2_y)
ggplot(cellline, aes(x=log10(Concentration), y=Viability, col=Line)) + geom_line() + geom_line(data=fit1,color="cyan",aes(x=x,y=y)) + geom_line(data=fit2,color="red",aes(x=x,y=y)) 
		   A_line1   A_line2  B_line1      B_line2 scal_line1 scal_line2
	L-BFGS-B 0.9702725 0.9781237 0.109307 -0.002585562       0.02  0.1204476
		       xmid     sigma    value fevals gevals niter convcode  kkt1  kkt2
	L-BFGS-B -0.1803963 0.1444395 202.2532     41     41    NA        0 FALSE FALSE
		 xtimes
	L-BFGS-B  0.116
	     TC50 
	0.8349393 
#
start.ResistanceDelta  = c(A_line1=A_start,   A_line2=A_start,   B_line1=B_start,   B_line2=B_start,   scal_line1=scal_start,   scal_line2=scal_start,   xmid=xmid_start,   ResistanceDelta=ResistanceDelta_start,   sigma=sigma_start)
lower.ResistanceDelta  = c(A_line1=A_low,     A_line2=A_low,     B_line1=B_low,     B_line2=B_low,     scal_line1=scal_low,     scal_line2=scal_low,     xmid=xmid_low,     ResistanceDelta=ResistanceDelta_low,     sigma=sigma_low)
upper.ResistanceDelta  = c(A_line1=A_high,    A_line2=A_high,    B_line1=B_high,    B_line2=B_high,    scal_line1=scal_high,    scal_line2=scal_high,   xmid=xmid_high,    ResistanceDelta=ResistanceDelta_high,    sigma=sigma_high)
#
fit.ResistanceDelta = optimx(start.ResistanceDelta, function(par) loglik.ResistanceDelta(par, x=cellline$log10Conc, y=cellline$Viability, is_line1=cellline$is_line1, is_line2=cellline$is_line2), lower=lower.ResistanceDelta, upper=upper.ResistanceDelta, method=c("L-BFGS-B"), control=list(fnscale = -1))
fit.ResistanceDelta; convert_values_back_to_interpretable.ResistanceDelta(fit.ResistanceDelta)
fit1_x = seq(-2, 1, 0.01); fit1_y = predict.ResistanceDelta(coef(fit.ResistanceDelta), fit1_x, 1, 0); fit1=data.frame(x=fit1_x,y=fit1_y)
fit2_x = seq(-2, 1, 0.01); fit2_y = predict.ResistanceDelta(coef(fit.ResistanceDelta), fit2_x, 0, 1); fit2=data.frame(x=fit2_x,y=fit2_y)
ggplot(cellline, aes(x=log10(Concentration), y=Viability, col=Line)) + geom_line() + geom_line(data=fit1,color="cyan",aes(x=x,y=y)) + geom_line(data=fit2,color="red",aes(x=x,y=y)) 
		   A_line1   A_line2    B_line1    B_line2 scal_line1 scal_line2
	L-BFGS-B 0.9621822 0.9913834 0.05055463 0.06132204 0.09221363 0.03250157
		       xmid ResistanceDelta   sigma    value fevals gevals niter
	L-BFGS-B -0.2354636       0.1874124 0.12737 251.5156     94     94    NA
		 convcode  kkt1  kkt2 xtimes
	L-BFGS-B        0 FALSE FALSE  0.316
	higher_TC50  lower_TC50 
	  0.9530850   0.7902044
#
degrees_of_freedom=1 # withResistanceDelta has 1 additional variable (ResistanceDelta) that noResistanceDelta doesn't have
pvalue = pchisq(2*(fit.ResistanceDelta$value - fit.model2lines$value), degrees_of_freedom, lower.tail = FALSE)
IL45PemR_lowDose_IL45_low_passage_ResistanceDelta_vs_noResistanceDelta_pvalue = pvalue; pvalue
	[1] 3.209538e-23
	# The model having a difference in TC50 is statistically significantly better than the model where there is no difference.
	# Plots below show that resistant cells have higher resistance to BAMLET for some experiments and same resistance to BAMLET for other experiments compared to parental cells,
	# and that sensitive cells sometimes have higher resistant to BAMLET for some experiments.
#
ggplot(cellline, aes(x=log10(Concentration), y=Viability, col=Line)) + geom_line() + facet_wrap(~ Experiment)
#
cellline$has_line1_ResistanceDelta <- ifelse( ((cellline$is_line1==1) & (cellline$Experiment %in% c('20151211','20151218','20151227','20160101','20160122','20160129','20160206'))), 1, 0)
cellline$has_line2_ResistanceDelta <- ifelse( ((cellline$is_line2==1) & (cellline$Experiment %in% c('20151218','20151227'))), 1, 0)
#
start.SometimesResistanceDelta  = c(A_line1=0.9,   A_line2=1.2,   B_line1=0.2,   B_line2=0.2,   scal_line1=scal_start,   scal_line2=scal_start,   xmid=xmid_start,   ResistanceDelta=ResistanceDelta_start,   sigma=sigma_start)
lower.SometimesResistanceDelta  = c(A_line1=A_low,     A_line2=A_low,     B_line1=0,     B_line2=0,     scal_line1=scal_low,     scal_line2=scal_low,     xmid=xmid_low,     ResistanceDelta=ResistanceDelta_low,     sigma=sigma_low)
upper.SometimesResistanceDelta  = c(A_line1=A_high,    A_line2=A_high,    B_line1=B_high,    B_line2=B_high,    scal_line1=scal_high,    scal_line2=scal_high,   xmid=xmid_high,    ResistanceDelta=ResistanceDelta_high,    sigma=sigma_high)
#
fit.SometimesResistanceDelta = optimx(start.SometimesResistanceDelta, function(par) loglik.SometimesResistanceDelta(par, x=cellline$log10Conc, y=cellline$Viability, is_line1=cellline$is_line1, is_line2=cellline$is_line2, has_line1_ResistanceDelta=cellline$has_line1_ResistanceDelta, has_line2_ResistanceDelta=cellline$has_line2_ResistanceDelta), lower=lower.SometimesResistanceDelta, upper=upper.SometimesResistanceDelta, method=c("L-BFGS-B"), control=list(fnscale = -1))
fit.SometimesResistanceDelta; convert_values_back_to_interpretable.SometimesResistanceDelta(fit.SometimesResistanceDelta)
fit1_x = seq(-2, 1, 0.01); fit1_y = predict.SometimesResistanceDelta(coef(fit.SometimesResistanceDelta), fit1_x, 1, 0, 1, 0); fit1=data.frame(x=fit1_x,y=fit1_y)
fit2_x = seq(-2, 1, 0.01); fit2_y = predict.SometimesResistanceDelta(coef(fit.SometimesResistanceDelta), fit2_x, 0, 1, 0, 0); fit2=data.frame(x=fit2_x,y=fit2_y)
ggplot(cellline, aes(x=log10(Concentration), y=Viability, col=Line)) + geom_line() + geom_line(data=fit1,color="cyan",aes(x=x,y=y)) + geom_line(data=fit2,color="red",aes(x=x,y=y))
		   A_line1   A_line2    B_line1    B_line2 scal_line1 scal_line2
	L-BFGS-B 0.9604344 0.9915327 0.05848033 0.06012153 0.06805742 0.02636019
		       xmid ResistanceDelta      sigma    value fevals gevals niter
	L-BFGS-B -0.2918486       0.2818227 0.06283927 528.5641     86     86    NA
		 convcode  kkt1  kkt2 xtimes
	L-BFGS-B        0 FALSE FALSE  0.332
	higher_TC50  lower_TC50 
	  0.9900243   0.7468816 
#
degrees_of_freedom=2 # there are 2 additional parameters, one specifies whether line1 has a TC50 delta in a given experiment, the other specifies whether line2 has a TC50 delta in a given experiment
pvalue = pchisq(2*(fit.SometimesResistanceDelta$value - fit.ResistanceDelta$value), degrees_of_freedom, lower.tail = FALSE)
IL45PemR_lowDose_IL45_low_passage_SometimesResistanceDelta_vs_ResistanceDelta_pvalue = pvalue; pvalue
	[1] 4.779539e-121
	# The model where 3 out of 8 experiments have the same TC50 and 5 out of 8 experiments have a difference in TC50 
	# is statistically significantly better than the simpler model having a difference in TC50.
	# Thus for 5 out of 8 experiments IL45PemR_lowDose had higher resistance than IL45_low_passage to BAMLET
	# and for 3 out of 8 experiments there was no difference in sensitivity to BAMLET between IL45PemR_lowDose and IL45_low_passage.


#################################################################################################### Gemcitabine resistant cell lines vs parental cell lines.
####################################################################################################

################################################################################ IL45GemR_highDose vs IL45_high_passage.
#################### Gemcitabine. IL45GemR_highDose vs IL45_high_passage.
assays = rat_Gemcitabine; cellline = assays[( ((assays$Line=="IL45GemR_highDose")|(assays$Line=="IL45_high_passage")) ),]
cellline$is_line1 <- ifelse( (cellline$Line=="IL45GemR_highDose"), 1, 0)
cellline$is_line2 <- ifelse( (cellline$Line=="IL45_high_passage"), 1, 0)
ggplot(cellline, aes(x=log10(Concentration), y=Viability, col=Line)) + geom_line()
#
start.model2lines  = c(A_line1=A_start,   A_line2=A_start,   B_line1=B_start,   B_line2=B_start,   scal_line1=scal_start,   scal_line2=scal_start,   xmid=xmid_start,   sigma=sigma_start)
lower.model2lines  = c(A_line1=A_low,     A_line2=A_low,     B_line1=B_low,     B_line2=B_low,     scal_line1=scal_low,     scal_line2=scal_low,     xmid=xmid_low,     sigma=sigma_low)
upper.model2lines  = c(A_line1=A_high,    A_line2=A_high,    B_line1=B_high,    B_line2=B_high,    scal_line1=scal_high,    scal_line2=scal_high,   xmid=xmid_high,    sigma=sigma_high)
#
fit.model2lines = optimx(start.model2lines, function(par) loglik.model2lines(par, x=cellline$log10Conc, y=cellline$Viability, is_line1=cellline$is_line1, is_line2=cellline$is_line2), lower=lower.model2lines, upper=upper.model2lines, method=c("L-BFGS-B"), control=list(fnscale = -1))
IL45GemR_highDose_IL45_high_passage_noResistanceDelta = fit.model2lines$value
fit.model2lines; convert_values_back_to_interpretable.model2lines(fit.model2lines)
fit1_x = seq(-3, 1, 0.01); fit1_y = predict.model2lines(coef(fit.model2lines), fit1_x, 1, 0); fit1=data.frame(x=fit1_x,y=fit1_y)
fit2_x = seq(-3, 1, 0.01); fit2_y = predict.model2lines(coef(fit.model2lines), fit2_x, 0, 1); fit2=data.frame(x=fit2_x,y=fit2_y)
ggplot(cellline, aes(x=log10(Concentration), y=Viability, col=Line)) + geom_line() + geom_line(data=fit1,color="red",aes(x=x,y=y)) + geom_line(data=fit2,color="cyan",aes(x=x,y=y)) 
		  A_line1   A_line2   B_line1   B_line2 scal_line1 scal_line2     xmid
	L-BFGS-B 1.375729 0.9167337 0.3002391 0.2204712   1.557812  0.2140486 -1.56002
		     sigma    value fevals gevals niter convcode  kkt1  kkt2 xtimes
	L-BFGS-B 0.2192548 44.25502    141    141    NA        1 FALSE FALSE  0.432
	     TC50 
	0.2101318 
#
start.ResistanceDelta  = c(A_line1=0.6,   A_line2=A_start,   B_line1=0.3,   B_line2=B_start,   scal_line1=scal_start,   scal_line2=scal_start,   xmid=xmid_start,   ResistanceDelta=0.5,   sigma=sigma_start)
lower.ResistanceDelta  = c(A_line1=A_low,     A_line2=A_low,     B_line1=0.2,     B_line2=B_low,     scal_line1=scal_low,     scal_line2=scal_low,     xmid=xmid_low,     ResistanceDelta=ResistanceDelta_low,     sigma=sigma_low)
upper.ResistanceDelta  = c(A_line1=A_high,    A_line2=A_high,    B_line1=B_high,    B_line2=B_high,    scal_line1=scal_high,    scal_line2=scal_high,   xmid=xmid_high,    ResistanceDelta=ResistanceDelta_high,    sigma=sigma_high)
#
fit.ResistanceDelta = optimx(start.ResistanceDelta, function(par) loglik.ResistanceDelta(par, x=cellline$log10Conc, y=cellline$Viability, is_line1=cellline$is_line1, is_line2=cellline$is_line2), lower=lower.ResistanceDelta, upper=upper.ResistanceDelta, method=c("L-BFGS-B"), control=list(fnscale = -1))
fit.ResistanceDelta; convert_values_back_to_interpretable.ResistanceDelta(fit.ResistanceDelta)
fit1_x = seq(-3, 1, 0.01); fit1_y = predict.ResistanceDelta(coef(fit.ResistanceDelta), fit1_x, 1, 0); fit1=data.frame(x=fit1_x,y=fit1_y)
fit2_x = seq(-3, 1, 0.01); fit2_y = predict.ResistanceDelta(coef(fit.ResistanceDelta), fit2_x, 0, 1); fit2=data.frame(x=fit2_x,y=fit2_y)
ggplot(cellline, aes(x=log10(Concentration), y=Viability, col=Line)) + geom_line() + geom_line(data=fit1,color="red",aes(x=x,y=y)) + geom_line(data=fit2,color="cyan",aes(x=x,y=y)) 
		  A_line1   A_line2   B_line1   B_line2 scal_line1 scal_line2      xmid
	L-BFGS-B 1.009048 0.9112721 0.3139208 0.2132926  0.7173771  0.2211447 -1.533002
		 ResistanceDelta     sigma    value fevals gevals niter convcode  kkt1
	L-BFGS-B       0.9848204 0.2157379 46.46805    131    131    NA        1 FALSE
		  kkt2 xtimes
	L-BFGS-B FALSE  0.488
	higher_TC50  lower_TC50 
	  0.5780000   0.2158866 
#
degrees_of_freedom=1 # withResistanceDelta has 1 additional variable (ResistanceDelta) that noResistanceDelta doesn't have
pvalue = pchisq(2*(fit.ResistanceDelta$value - fit.model2lines$value), degrees_of_freedom, lower.tail = FALSE)
IL45GemR_highDose_IL45_high_passage_ResistanceDelta_vs_noResistanceDelta_pvalue = pvalue; pvalue
	[1] 0.03539394
	# There is no significant difference between the two simpler models for IL45GemR_highDose and IL45_high_passage sensitivity to Gemcitabine.
	# Plots below show a large difference in sensitivity to Gemcitabine between IL45GemR_highDose and IL45_high_passage.
	# Plot also shows variability in sensitivity. Sometimes the TC50 of the resistant cells was not reached. 
	# In addition to an extra TC50 delta that some experiments have, need yet another one for the TC50 not reached experiments.
#
ggplot(cellline, aes(x=log10(Concentration), y=Viability, col=Line)) + geom_line() + facet_wrap(~ Experiment)
#
start.ResistanceDelta_ExperimentDelta_NotReachedDelta  = c(A_line1=0.6,   A_line2=A_start,   B_line1=0.3,   B_line2=B_start,   scal_line1=scal_start,   scal_line2=scal_start,   xmid=-2.5,   ResistanceDelta=1,   ExperimentDelta_line1=2,  ExperimentDelta_line2=2,  NotReachedDelta_line1=2,  sigma=sigma_start)
lower.ResistanceDelta_ExperimentDelta_NotReachedDelta  = c(A_line1=A_low,     A_line2=A_low,     B_line1=0.2,     B_line2=B_low,     scal_line1=scal_low,     scal_line2=scal_low,     xmid=-3.5,     ResistanceDelta=0,     ExperimentDelta_line1=0,    ExperimentDelta_line2=0,    NotReachedDelta_line1=0,    sigma=sigma_low)
upper.ResistanceDelta_ExperimentDelta_NotReachedDelta  = c(A_line1=A_high,    A_line2=A_high,    B_line1=B_high,    B_line2=B_high,    scal_line1=scal_high,    scal_line2=scal_high,   xmid=-1.5,    ResistanceDelta=2,    ExperimentDelta_line1=4,   ExperimentDelta_line2=4,   NotReachedDelta_line1=6,   sigma=sigma_high)
#
cellline$has_line1_ExperimentDelta <- ifelse( ((cellline$is_line1==1) & (cellline$Experiment %in% c('20151204','20151211','20151227'))), 1, 0)
cellline$has_line2_ExperimentDelta <- ifelse( ((cellline$is_line2==1) & (cellline$Experiment %in% c('20151204','20151211','20151227','20160101','20160108','20160122','20160129','20160206'))), 1, 0)
cellline$has_line1_NotReachedDelta <- ifelse( ((cellline$is_line1==1) & (cellline$Experiment %in% c('20160101','20160108','20160122','20160129','20160206'))), 1, 0)
#
fit.ResistanceDelta_ExperimentDelta_NotReachedDelta = optimx(start.ResistanceDelta_ExperimentDelta_NotReachedDelta, function(par) loglik.ResistanceDelta_ExperimentDelta_NotReachedDelta(par, x=cellline$log10Conc, y=cellline$Viability, is_line1=cellline$is_line1, is_line2=cellline$is_line2, has_line1_ExperimentDelta=cellline$has_line1_ExperimentDelta, has_line2_ExperimentDelta=cellline$has_line2_ExperimentDelta, has_line1_NotReachedDelta=cellline$has_line1_NotReachedDelta), lower=lower.ResistanceDelta_ExperimentDelta_NotReachedDelta, upper=upper.ResistanceDelta_ExperimentDelta_NotReachedDelta, method=c("L-BFGS-B"), control=list(fnscale = -1))
#
fit.ResistanceDelta_ExperimentDelta_NotReachedDelta; convert_values_back_to_interpretable.ResistanceDelta_ExperimentDelta_NotReachedDelta(fit.ResistanceDelta_ExperimentDelta_NotReachedDelta)
fit1_x = seq(-3, 2, 0.01); fit1_y = predict.ResistanceDelta_ExperimentDelta_NotReachedDelta(coef(fit.ResistanceDelta_ExperimentDelta_NotReachedDelta), fit1_x, 1, 0, 0, 0, 0); fit1=data.frame(x=fit1_x,y=fit1_y)
fit2_x = seq(-3, 2, 0.01); fit2_y = predict.ResistanceDelta_ExperimentDelta_NotReachedDelta(coef(fit.ResistanceDelta_ExperimentDelta_NotReachedDelta), fit2_x, 0, 1, 0, 0, 0); fit2=data.frame(x=fit2_x,y=fit2_y)
fit3_x = seq(-3, 2, 0.01); fit3_y = predict.ResistanceDelta_ExperimentDelta_NotReachedDelta(coef(fit.ResistanceDelta_ExperimentDelta_NotReachedDelta), fit3_x, 1, 0, 1, 0, 0); fit3=data.frame(x=fit3_x,y=fit3_y)
fit4_x = seq(-3, 2, 0.01); fit4_y = predict.ResistanceDelta_ExperimentDelta_NotReachedDelta(coef(fit.ResistanceDelta_ExperimentDelta_NotReachedDelta), fit4_x, 0, 1, 0, 1, 0); fit4=data.frame(x=fit4_x,y=fit4_y)
fit5_x = seq(-3, 2, 0.01); fit5_y = predict.ResistanceDelta_ExperimentDelta_NotReachedDelta(coef(fit.ResistanceDelta_ExperimentDelta_NotReachedDelta), fit5_x, 1, 0, 1, 0, 1); fit5=data.frame(x=fit5_x,y=fit5_y)
ggplot(cellline, aes(x=log10(Concentration), y=Viability, col=Line)) + geom_line() + geom_line(data=fit1,color="orange",aes(x=x,y=y)) + geom_line(data=fit2,color="cyan",aes(x=x,y=y)) + geom_line(data=fit3,color="red",aes(x=x,y=y)) + geom_line(data=fit4,color="blue",aes(x=x,y=y)) + facet_wrap(~ Experiment) + geom_line(data=fit5,color="yellow",aes(x=x,y=y))
           A_line1   A_line2 B_line1   B_line2 scal_line1 scal_line2      xmid
L-BFGS-B 0.9576014 0.9547562     0.2 0.2316804  0.1820441  0.1603952 -2.450764
         ResistanceDelta ExperimentDelta_line1 ExperimentDelta_line2
L-BFGS-B       0.4895742              1.117029             0.9172001
         NotReachedDelta_line1     sigma   value fevals gevals niter convcode
L-BFGS-B              1.971695 0.1287849 283.191     98     98    NA        0
          kkt1  kkt2 xtimes
L-BFGS-B FALSE FALSE  0.588
       higher_TC50_for_resistant_line         lower_TC50_for_resistant_line 
                           0.42991832                            0.14069097 
       higher_TC50_for_sensitive_line         lower_TC50_for_sensitive_line 
                           0.21576538                            0.08622771 
additional_TC50_when_TC50_not_reached 
                           7.18284407 
#
degrees_of_freedom=3 # Their are 2 extra parameters - the line1_experiment_delta and line2_experiment_delta, and line1_NotReachedDelta
pvalue = pchisq(2*(fit.ResistanceDelta_ExperimentDelta_NotReachedDelta$value - fit.ResistanceDelta$value), degrees_of_freedom, lower.tail = FALSE)
pvalue
	[1] 2.71038e-102
degrees_of_freedom=4 # Their are 3 extra parameters - the resistance_delta, line1_experiment_delta, line2_experiment_delta, and line1_NotReachedDelta
pvalue = pchisq(2*(fit.ResistanceDelta_ExperimentDelta_NotReachedDelta$value - fit.model2lines$value), degrees_of_freedom, lower.tail = FALSE)
pvalue
	[1] 4.088155e-102
	# The model that allows differences in TC50 for different experiments including TC50 sometimes not reached for the resistant cell line, 
	# yet always maintains a difference in TC50 between the resistant and parental cell line,
	# is statistically significantly better than the other models.
	# There is a significant difference between IL45GemR_highDose and IL45_high_passage sensitivity to Gemcitabine.

#################### BAMLET. IL45GemR_highDose vs IL45_high_passage.
assays = rat_bamlet; cellline = assays[( ((assays$Line=="IL45GemR_highDose")|(assays$Line=="IL45_high_passage")) ),]
cellline$is_line1 <- ifelse( (cellline$Line=="IL45GemR_highDose"), 1, 0)
cellline$is_line2 <- ifelse( (cellline$Line=="IL45_high_passage"), 1, 0)
ggplot(cellline, aes(x=log10(Concentration), y=Viability, col=Line)) + geom_line()
#
start.model2lines  = c(A_line1=A_start,   A_line2=A_start,   B_line1=B_start,   B_line2=0.2,   scal_line1=scal_start,   scal_line2=scal_start,   xmid=xmid_start,   sigma=sigma_start)
lower.model2lines  = c(A_line1=A_low,     A_line2=A_low,     B_line1=B_low,     B_line2=0,     scal_line1=scal_low,     scal_line2=scal_low,     xmid=xmid_low,     sigma=sigma_low)
upper.model2lines  = c(A_line1=A_high,    A_line2=A_high,    B_line1=B_high,    B_line2=B_high,    scal_line1=scal_high,    scal_line2=scal_high,   xmid=xmid_high,    sigma=sigma_high)
#
fit.model2lines = optimx(start.model2lines, function(par) loglik.model2lines(par, x=cellline$log10Conc, y=cellline$Viability, is_line1=cellline$is_line1, is_line2=cellline$is_line2), lower=lower.model2lines, upper=upper.model2lines, method=c("L-BFGS-B"), control=list(fnscale = -1))
IL45GemR_highDose_IL45_high_passage_noResistanceDelta = fit.model2lines$value
fit.model2lines; convert_values_back_to_interpretable.model2lines(fit.model2lines)
fit1_x = seq(-3, 1, 0.01); fit1_y = predict.model2lines(coef(fit.model2lines), fit1_x, 1, 0); fit1=data.frame(x=fit1_x,y=fit1_y)
fit2_x = seq(-3, 1, 0.01); fit2_y = predict.model2lines(coef(fit.model2lines), fit2_x, 0, 1); fit2=data.frame(x=fit2_x,y=fit2_y)
ggplot(cellline, aes(x=log10(Concentration), y=Viability, col=Line)) + geom_line() + geom_line(data=fit1,color="red",aes(x=x,y=y)) + geom_line(data=fit2,color="cyan",aes(x=x,y=y)) 
		  A_line1  A_line2   B_line1    B_line2 scal_line1 scal_line2
	L-BFGS-B 1.006914 1.017811 0.1659849 0.06219699  0.1452899       0.02
		       xmid     sigma    value fevals gevals niter convcode  kkt1  kkt2
	L-BFGS-B -0.2209106 0.1922608 91.07603     67     67    NA        0 FALSE FALSE
		 xtimes
	L-BFGS-B  0.188
	     TC50 
	0.8017884 
#
start.ResistanceDelta  = c(A_line1=A_start,   A_line2=A_start,   B_line1=B_start,   B_line2=B_start,   scal_line1=scal_start,   scal_line2=scal_start,   xmid=xmid_start,   ResistanceDelta=ResistanceDelta_start,   sigma=sigma_start)
lower.ResistanceDelta  = c(A_line1=A_low,     A_line2=A_low,     B_line1=B_low,     B_line2=B_low,     scal_line1=scal_low,     scal_line2=scal_low,     xmid=xmid_low,     ResistanceDelta=ResistanceDelta_low,     sigma=sigma_low)
upper.ResistanceDelta  = c(A_line1=A_high,    A_line2=A_high,    B_line1=B_high,    B_line2=B_high,    scal_line1=scal_high,    scal_line2=scal_high,   xmid=xmid_high,    ResistanceDelta=ResistanceDelta_high,    sigma=sigma_high)
#
fit.ResistanceDelta = optimx(start.ResistanceDelta, function(par) loglik.ResistanceDelta(par, x=cellline$log10Conc, y=cellline$Viability, is_line1=cellline$is_line1, is_line2=cellline$is_line2), lower=lower.ResistanceDelta, upper=upper.ResistanceDelta, method=c("L-BFGS-B"), control=list(fnscale = -1))
fit.ResistanceDelta; convert_values_back_to_interpretable.ResistanceDelta(fit.ResistanceDelta)
fit1_x = seq(-3, 1, 0.01); fit1_y = predict.ResistanceDelta(coef(fit.ResistanceDelta), fit1_x, 1, 0); fit1=data.frame(x=fit1_x,y=fit1_y)
fit2_x = seq(-3, 1, 0.01); fit2_y = predict.ResistanceDelta(coef(fit.ResistanceDelta), fit2_x, 0, 1); fit2=data.frame(x=fit2_x,y=fit2_y)
ggplot(cellline, aes(x=log10(Concentration), y=Viability, col=Line)) + geom_line() + geom_line(data=fit1,color="red",aes(x=x,y=y)) + geom_line(data=fit2,color="cyan",aes(x=x,y=y)) 
		   A_line1  A_line2   B_line1    B_line2 scal_line1 scal_line2
	L-BFGS-B 0.9803317 1.037827 0.1056315 0.06177989  0.1500277 0.08839476
		       xmid ResistanceDelta     sigma    value fevals gevals niter
	L-BFGS-B -0.2881243       0.1840274 0.1876437 100.6971     69     69    NA
		 convcode kkt1  kkt2 xtimes
	L-BFGS-B        0 TRUE FALSE  0.224
	higher_TC50  lower_TC50 
	  0.9011380   0.7496684
#
degrees_of_freedom=1 # withResistanceDelta has 1 additional variable (ResistanceDelta) that noResistanceDelta doesn't have
pvalue = pchisq(2*(fit.ResistanceDelta$value - fit.model2lines$value), degrees_of_freedom, lower.tail = FALSE)
IL45GemR_highDose_IL45_high_passage_ResistanceDelta_vs_noResistanceDelta_pvalue = pvalue; pvalue
	[1] 1.15139e-05
	# There is a significant difference between IL45GemR_highDose and IL45_high_passage sensitivity to BAMLET.
#
fit1_x = seq(-3, 1, 0.01); fit1_y = predict.ResistanceDelta(coef(fit.ResistanceDelta), fit1_x, 1, 0); fit1=data.frame(x=fit1_x,y=fit1_y)
fit2_x = seq(-3, 1, 0.01); fit2_y = predict.ResistanceDelta(coef(fit.ResistanceDelta), fit2_x, 0, 1); fit2=data.frame(x=fit2_x,y=fit2_y)
ggplot(cellline, aes(x=log10(Concentration), y=Viability, col=Line)) + geom_line() + geom_line(data=fit1,color="red",aes(x=x,y=y)) + geom_line(data=fit2,color="cyan",aes(x=x,y=y)) + facet_wrap(~ Experiment)
	# Plots show that for one experiment the resistant cells' TC50 is much larger
	# and for all the other experiments the resistant cells' TC50 is consistently slightly larger
	# than the parental cells' TC50.

################################################################################ IL45GemR_highDose vs IL45_low_passage.
#################### Gemcitabine. IL45GemR_highDose vs IL45_low_passage.
assays = rat_Gemcitabine; cellline = assays[( ((assays$Line=="IL45GemR_highDose")|(assays$Line=="IL45_low_passage")) ),]
cellline$is_line1 <- ifelse( (cellline$Line=="IL45GemR_highDose"), 1, 0)
cellline$is_line2 <- ifelse( (cellline$Line=="IL45_low_passage"), 1, 0)
ggplot(cellline, aes(x=log10(Concentration), y=Viability, col=Line)) + geom_line()
#
start.model2lines  = c(A_line1=A_start,   A_line2=A_start,   B_line1=B_start,   B_line2=B_start,   scal_line1=scal_start,   scal_line2=scal_start,   xmid=xmid_start,   sigma=sigma_start)
lower.model2lines  = c(A_line1=A_low,     A_line2=A_low,     B_line1=B_low,     B_line2=B_low,     scal_line1=scal_low,     scal_line2=scal_low,     xmid=xmid_low,     sigma=sigma_low)
upper.model2lines  = c(A_line1=A_high,    A_line2=A_high,    B_line1=B_high,    B_line2=B_high,    scal_line1=scal_high,    scal_line2=scal_high,   xmid=xmid_high,    sigma=sigma_high)
#
fit.model2lines = optimx(start.model2lines, function(par) loglik.model2lines(par, x=cellline$log10Conc, y=cellline$Viability, is_line1=cellline$is_line1, is_line2=cellline$is_line2), lower=lower.model2lines, upper=upper.model2lines, method=c("L-BFGS-B"), control=list(fnscale = -1))
IL45GemR_highDose_IL45_low_passage_noResistanceDelta = fit.model2lines$value
fit.model2lines; convert_values_back_to_interpretable.model2lines(fit.model2lines)
fit1_x = seq(-3, 1, 0.01); fit1_y = predict.model2lines(coef(fit.model2lines), fit1_x, 1, 0); fit1=data.frame(x=fit1_x,y=fit1_y)
fit2_x = seq(-3, 1, 0.01); fit2_y = predict.model2lines(coef(fit.model2lines), fit2_x, 0, 1); fit2=data.frame(x=fit2_x,y=fit2_y)
ggplot(cellline, aes(x=log10(Concentration), y=Viability, col=Line)) + geom_line() + geom_line(data=fit1,color="red",aes(x=x,y=y)) + geom_line(data=fit2,color="cyan",aes(x=x,y=y)) 
		  A_line1   A_line2   B_line1  B_line2 scal_line1 scal_line2      xmid
	L-BFGS-B 1.280716 0.8556771 0.4048535 0.311521   1.476899       0.02 -1.602426
		     sigma   value fevals gevals niter convcode  kkt1  kkt2 xtimes
	L-BFGS-B 0.1952209 27.8057     72     72    NA        0 FALSE FALSE   0.22
	     TC50 
	0.2014073 
#
start.ResistanceDelta  = c(A_line1=A_start,   A_line2=A_start,   B_line1=B_start,   B_line2=B_start,   scal_line1=scal_start,   scal_line2=scal_start,   xmid=xmid_start,   ResistanceDelta=ResistanceDelta_start,   sigma=sigma_start)
lower.ResistanceDelta  = c(A_line1=A_low,     A_line2=A_low,     B_line1=B_low,     B_line2=B_low,     scal_line1=scal_low,     scal_line2=scal_low,     xmid=xmid_low,     ResistanceDelta=ResistanceDelta_low,     sigma=sigma_low)
upper.ResistanceDelta  = c(A_line1=A_high,    A_line2=A_high,    B_line1=B_high,    B_line2=B_high,    scal_line1=scal_high,    scal_line2=scal_high,   xmid=xmid_high,    ResistanceDelta=ResistanceDelta_high,    sigma=sigma_high)
#
fit.ResistanceDelta = optimx(start.ResistanceDelta, function(par) loglik.ResistanceDelta(par, x=cellline$log10Conc, y=cellline$Viability, is_line1=cellline$is_line1, is_line2=cellline$is_line2), lower=lower.ResistanceDelta, upper=upper.ResistanceDelta, method=c("L-BFGS-B"), control=list(fnscale = -1))
IL45GemR_highDose_IL45_low_passage_20151204_withResistanceDelta = fit.ResistanceDelta$value;
IL45GemR_highDose_IL45_low_passage_20151204_TC50ResistanceDelta = exp(fit.ResistanceDelta$xmid + fit.ResistanceDelta$ResistanceDelta) - exp(fit.ResistanceDelta$xmid)
fit.ResistanceDelta; convert_values_back_to_interpretable.ResistanceDelta(fit.ResistanceDelta)
fit1_x = seq(-3, 1, 0.01); fit1_y = predict.ResistanceDelta(coef(fit.ResistanceDelta), fit1_x, 1, 0); fit1=data.frame(x=fit1_x,y=fit1_y)
fit2_x = seq(-3, 1, 0.01); fit2_y = predict.ResistanceDelta(coef(fit.ResistanceDelta), fit2_x, 0, 1); fit2=data.frame(x=fit2_x,y=fit2_y)
ggplot(cellline, aes(x=log10(Concentration), y=Viability, col=Line)) + geom_line() + geom_line(data=fit1,color="red",aes(x=x,y=y)) + geom_line(data=fit2,color="cyan",aes(x=x,y=y)) 
		  A_line1   A_line2    B_line1   B_line2 scal_line1 scal_line2
	L-BFGS-B 1.039606 0.8820339 -0.1606305 0.2241954   1.037972  0.1034641
		      xmid ResistanceDelta     sigma    value fevals gevals niter
	L-BFGS-B -1.572698         1.85383 0.2160222 51.04319    133    133    NA
		 convcode  kkt1  kkt2 xtimes
	L-BFGS-B        1 FALSE FALSE  0.456
	higher_TC50  lower_TC50 
	  1.3246285   0.2074846 
#
degrees_of_freedom=1 # withResistanceDelta has 1 additional variable (ResistanceDelta) that noResistanceDelta doesn't have
pvalue = pchisq(2*(fit.ResistanceDelta$value - fit.model2lines$value), degrees_of_freedom, lower.tail = FALSE)
IL45GemR_highDose_IL45_low_passage_ResistanceDelta_vs_noResistanceDelta_pvalue = pvalue; pvalue
	[1] 9.279553e-12
	# There is a significant difference between IL45GemR_highDose and IL45_low_passage sensitivity to Gemcitabine.

#################### BAMLET. IL45GemR_highDose vs IL45_low_passage.
assays = rat_bamlet; cellline = assays[( ((assays$Line=="IL45GemR_highDose")|(assays$Line=="IL45_low_passage")) ),]
cellline$is_line1 <- ifelse( (cellline$Line=="IL45GemR_highDose"), 1, 0)
cellline$is_line2 <- ifelse( (cellline$Line=="IL45_low_passage"), 1, 0)
ggplot(cellline, aes(x=log10(Concentration), y=Viability, col=Line)) + geom_line()
#
start.model2lines  = c(A_line1=A_start,   A_line2=A_start,   B_line1=B_start,   B_line2=B_start,   scal_line1=scal_start,   scal_line2=scal_start,   xmid=xmid_start,   sigma=sigma_start)
lower.model2lines  = c(A_line1=A_low,     A_line2=A_low,     B_line1=B_low,     B_line2=B_low,     scal_line1=scal_low,     scal_line2=scal_low,     xmid=xmid_low,     sigma=sigma_low)
upper.model2lines  = c(A_line1=A_high,    A_line2=A_high,    B_line1=B_high,    B_line2=B_high,    scal_line1=scal_high,    scal_line2=scal_high,   xmid=xmid_high,    sigma=sigma_high)
#
fit.model2lines = optimx(start.model2lines, function(par) loglik.model2lines(par, x=cellline$log10Conc, y=cellline$Viability, is_line1=cellline$is_line1, is_line2=cellline$is_line2), lower=lower.model2lines, upper=upper.model2lines, method=c("L-BFGS-B"), control=list(fnscale = -1))
IL45GemR_highDose_IL45_low_passage_noResistanceDelta = fit.model2lines$value
fit.model2lines; convert_values_back_to_interpretable.model2lines(fit.model2lines)
fit1_x = seq(-2, 1, 0.01); fit1_y = predict.model2lines(coef(fit.model2lines), fit1_x, 1, 0); fit1=data.frame(x=fit1_x,y=fit1_y)
fit2_x = seq(-2, 1, 0.01); fit2_y = predict.model2lines(coef(fit.model2lines), fit2_x, 0, 1); fit2=data.frame(x=fit2_x,y=fit2_y)
ggplot(cellline, aes(x=log10(Concentration), y=Viability, col=Line)) + geom_line() + geom_line(data=fit1,color="red",aes(x=x,y=y)) + geom_line(data=fit2,color="cyan",aes(x=x,y=y)) 
		  A_line1  A_line2   B_line1     B_line2 scal_line1 scal_line2
	L-BFGS-B 1.087777 1.078481 0.2005683 -0.08797981  0.1830296       0.02
		       xmid     sigma   value fevals gevals niter convcode  kkt1  kkt2
	L-BFGS-B -0.1916577 0.2174305 34.6855     14     14    NA        0 FALSE FALSE
		 xtimes
	L-BFGS-B   0.04
	     TC50 
	0.8255894
#
start.ResistanceDelta  = c(A_line1=A_start,   A_line2=A_start,   B_line1=B_start,   B_line2=B_start,   scal_line1=scal_start,   scal_line2=scal_start,   xmid=xmid_start,   ResistanceDelta=ResistanceDelta_start,   sigma=sigma_start)
lower.ResistanceDelta  = c(A_line1=A_low,     A_line2=A_low,     B_line1=B_low,     B_line2=B_low,     scal_line1=scal_low,     scal_line2=scal_low,     xmid=xmid_low,     ResistanceDelta=ResistanceDelta_low,     sigma=sigma_low)
upper.ResistanceDelta  = c(A_line1=A_high,    A_line2=A_high,    B_line1=B_high,    B_line2=B_high,    scal_line1=scal_high,    scal_line2=scal_high,   xmid=xmid_high,    ResistanceDelta=ResistanceDelta_high,    sigma=sigma_high)
#
fit.ResistanceDelta = optimx(start.ResistanceDelta, function(par) loglik.ResistanceDelta(par, x=cellline$log10Conc, y=cellline$Viability, is_line1=cellline$is_line1, is_line2=cellline$is_line2), lower=lower.ResistanceDelta, upper=upper.ResistanceDelta, method=c("L-BFGS-B"), control=list(fnscale = -1))
IL45GemR_highDose_IL45_low_passage_20151204_withResistanceDelta = fit.ResistanceDelta$value;
IL45GemR_highDose_IL45_low_passage_20151204_TC50ResistanceDelta = exp(fit.ResistanceDelta$xmid + fit.ResistanceDelta$ResistanceDelta) - exp(fit.ResistanceDelta$xmid)
fit.ResistanceDelta; convert_values_back_to_interpretable.ResistanceDelta(fit.ResistanceDelta)
fit1_x = seq(-2, 2, 0.01); fit1_y = predict.ResistanceDelta(coef(fit.ResistanceDelta), fit1_x, 1, 0); fit1=data.frame(x=fit1_x,y=fit1_y)
fit2_x = seq(-2, 2, 0.01); fit2_y = predict.ResistanceDelta(coef(fit.ResistanceDelta), fit2_x, 0, 1); fit2=data.frame(x=fit2_x,y=fit2_y)
ggplot(cellline, aes(x=log10(Concentration), y=Viability, col=Line)) + geom_line() + geom_line(data=fit1,color="red",aes(x=x,y=y)) + geom_line(data=fit2,color="cyan",aes(x=x,y=y)) 
		  A_line1   A_line2   B_line1    B_line2 scal_line1 scal_line2
	L-BFGS-B 0.980356 0.9913932 0.1055117 0.06127993  0.1500592 0.03267122
		       xmid ResistanceDelta     sigma    value fevals gevals niter
	L-BFGS-B -0.2356103       0.1314697 0.1788776 119.6376     73     73    NA
		 convcode  kkt1  kkt2 xtimes
	L-BFGS-B        0 FALSE FALSE  0.236
	higher_TC50  lower_TC50 
	  0.9010986   0.7900885
#
degrees_of_freedom=1 # withResistanceDelta has 1 additional variable (ResistanceDelta) that noResistanceDelta doesn't have
pvalue = pchisq(2*(fit.ResistanceDelta$value - fit.model2lines$value), degrees_of_freedom, lower.tail = FALSE)
IL45GemR_highDose_IL45_low_passage_ResistanceDelta_vs_noResistanceDelta_pvalue = pvalue; pvalue
	[1] 7.763749e-39
	# There is a significant difference between IL45GemR_highDose and IL45_low_passage sensitivity to BAMLET.
#
fit1_x = seq(-2, 1, 0.01); fit1_y = predict.ResistanceDelta(coef(fit.ResistanceDelta), fit1_x, 1, 0); fit1=data.frame(x=fit1_x,y=fit1_y)
fit2_x = seq(-2, 1, 0.01); fit2_y = predict.ResistanceDelta(coef(fit.ResistanceDelta), fit2_x, 0, 1); fit2=data.frame(x=fit2_x,y=fit2_y)
ggplot(cellline, aes(x=log10(Concentration), y=Viability, col=Line)) + geom_line() + geom_line(data=fit1,color="red",aes(x=x,y=y)) + geom_line(data=fit2,color="cyan",aes(x=x,y=y)) + facet_wrap(~ Experiment)
	# Plots show that for one experiment the resistant cells' TC50 is much larger
	# and for the other experiments the resistant cells' TC50 is either the same or slightly larger
	# than the parental cells' TC50.

################################################################################ IL45GemR_lowDose vs IL45_high_passage.
#################### Gemcitabine. IL45GemR_lowDose vs IL45_high_passage.
assays = rat_Gemcitabine; cellline = assays[( ((assays$Line=="IL45GemR_lowDose")|(assays$Line=="IL45_high_passage")) ),]
cellline$is_line1 <- ifelse( (cellline$Line=="IL45GemR_lowDose"), 1, 0)
cellline$is_line2 <- ifelse( (cellline$Line=="IL45_high_passage"), 1, 0)
ggplot(cellline, aes(x=log10(Concentration), y=Viability, col=Line)) + geom_line()
#
start.model2lines  = c(A_line1=A_start,   A_line2=A_start,   B_line1=B_start,   B_line2=B_start,   scal_line1=scal_start,   scal_line2=scal_start,   xmid=xmid_start,   sigma=sigma_start)
lower.model2lines  = c(A_line1=A_low,     A_line2=A_low,     B_line1=B_low,     B_line2=B_low,     scal_line1=scal_low,     scal_line2=scal_low,     xmid=xmid_low,     sigma=sigma_low)
upper.model2lines  = c(A_line1=A_high,    A_line2=A_high,    B_line1=B_high,    B_line2=B_high,    scal_line1=scal_high,    scal_line2=scal_high,   xmid=xmid_high,    sigma=sigma_high)
#
fit.model2lines = optimx(start.model2lines, function(par) loglik.model2lines(par, x=cellline$log10Conc, y=cellline$Viability, is_line1=cellline$is_line1, is_line2=cellline$is_line2), lower=lower.model2lines, upper=upper.model2lines, method=c("L-BFGS-B"), control=list(fnscale = -1))
IL45GemR_lowDose_IL45_high_passage_noResistanceDelta = fit.model2lines$value
fit.model2lines; convert_values_back_to_interpretable.model2lines(fit.model2lines)
fit1_x = seq(-3, 1, 0.01); fit1_y = predict.model2lines(coef(fit.model2lines), fit1_x, 1, 0); fit1=data.frame(x=fit1_x,y=fit1_y)
fit2_x = seq(-3, 1, 0.01); fit2_y = predict.model2lines(coef(fit.model2lines), fit2_x, 0, 1); fit2=data.frame(x=fit2_x,y=fit2_y)
ggplot(cellline, aes(x=log10(Concentration), y=Viability, col=Line)) + geom_line() + geom_line(data=fit1,color="red",aes(x=x,y=y)) + geom_line(data=fit2,color="cyan",aes(x=x,y=y)) 
		   A_line1  A_line2   B_line1   B_line2 scal_line1 scal_line2
	L-BFGS-B 0.9805034 9.105915 0.4155671 -8.328171  0.1077769    12.9416
		       xmid     sigma   value fevals gevals niter convcode  kkt1  kkt2
	L-BFGS-B -0.9947584 0.1829031 103.841    129    129    NA        1 FALSE FALSE
		 xtimes
	L-BFGS-B  0.516
	     TC50 
	0.3698128 
#
start.ResistanceDelta  = c(A_line1=A_start,   A_line2=A_start,   B_line1=B_start,   B_line2=B_start,   scal_line1=scal_start,   scal_line2=scal_start,   xmid=xmid_start,   ResistanceDelta=ResistanceDelta_start,   sigma=sigma_start)
lower.ResistanceDelta  = c(A_line1=A_low,     A_line2=A_low,     B_line1=B_low,     B_line2=B_low,     scal_line1=scal_low,     scal_line2=scal_low,     xmid=xmid_low,     ResistanceDelta=ResistanceDelta_low,     sigma=sigma_low)
upper.ResistanceDelta  = c(A_line1=A_high,    A_line2=A_high,    B_line1=B_high,    B_line2=B_high,    scal_line1=scal_high,    scal_line2=scal_high,   xmid=xmid_high,    ResistanceDelta=ResistanceDelta_high,    sigma=sigma_high)
#
fit.ResistanceDelta = optimx(start.ResistanceDelta, function(par) loglik.ResistanceDelta(par, x=cellline$log10Conc, y=cellline$Viability, is_line1=cellline$is_line1, is_line2=cellline$is_line2), lower=lower.ResistanceDelta, upper=upper.ResistanceDelta, method=c("L-BFGS-B"), control=list(fnscale = -1))
fit.ResistanceDelta; convert_values_back_to_interpretable.ResistanceDelta(fit.ResistanceDelta)
fit1_x = seq(-3, 1, 0.01); fit1_y = predict.ResistanceDelta(coef(fit.ResistanceDelta), fit1_x, 1, 0); fit1=data.frame(x=fit1_x,y=fit1_y)
fit2_x = seq(-3, 1, 0.01); fit2_y = predict.ResistanceDelta(coef(fit.ResistanceDelta), fit2_x, 0, 1); fit2=data.frame(x=fit2_x,y=fit2_y)
ggplot(cellline, aes(x=log10(Concentration), y=Viability, col=Line)) + geom_line() + geom_line(data=fit1,color="red",aes(x=x,y=y)) + geom_line(data=fit2,color="cyan",aes(x=x,y=y)) 
		   A_line1   A_line2   B_line1   B_line2 scal_line1 scal_line2
	L-BFGS-B 0.9804806 0.9188728 0.4154953 0.2209743  0.1078093  0.2154073
		      xmid ResistanceDelta     sigma    value fevals gevals niter
	L-BFGS-B -1.564456       0.5699012 0.1692245 132.6796    142    142    NA
		 convcode  kkt1  kkt2 xtimes
	L-BFGS-B        1 FALSE FALSE   0.44
	higher_TC50  lower_TC50 
	  0.3698882   0.2092018 
#
degrees_of_freedom=1 # withResistanceDelta has 1 additional variable (ResistanceDelta) that noResistanceDelta doesn't have
pvalue = pchisq(2*(fit.ResistanceDelta$value - fit.model2lines$value), degrees_of_freedom, lower.tail = FALSE)
IL45GemR_lowDose_IL45_high_passage_ResistanceDelta_vs_noResistanceDelta_pvalue = pvalue; pvalue
	[1] 3.08876e-14
	# There is a significant difference between IL45GemR_lowDose and IL45_high_passage sensitivity to Gemcitabine.

#################### BAMLET. IL45GemR_lowDose vs IL45_high_passage.
assays = rat_bamlet; cellline = assays[( ((assays$Line=="IL45GemR_lowDose")|(assays$Line=="IL45_high_passage")) ),]
cellline$is_line1 <- ifelse( (cellline$Line=="IL45GemR_lowDose"), 1, 0)
cellline$is_line2 <- ifelse( (cellline$Line=="IL45_high_passage"), 1, 0)
ggplot(cellline, aes(x=log10(Concentration), y=Viability, col=Line)) + geom_line()
#
start.model2lines  = c(A_line1=A_start,   A_line2=A_start,   B_line1=B_start,   B_line2=0.2,   scal_line1=scal_start,   scal_line2=scal_start,   xmid=xmid_start,   sigma=sigma_start)
lower.model2lines  = c(A_line1=A_low,     A_line2=A_low,     B_line1=B_low,     B_line2=0,     scal_line1=scal_low,     scal_line2=scal_low,     xmid=xmid_low,     sigma=sigma_low)
upper.model2lines  = c(A_line1=A_high,    A_line2=A_high,    B_line1=B_high,    B_line2=B_high,    scal_line1=scal_high,    scal_line2=scal_high,   xmid=xmid_high,    sigma=sigma_high)
#
fit.model2lines = optimx(start.model2lines, function(par) loglik.model2lines(par, x=cellline$log10Conc, y=cellline$Viability, is_line1=cellline$is_line1, is_line2=cellline$is_line2), lower=lower.model2lines, upper=upper.model2lines, method=c("L-BFGS-B"), control=list(fnscale = -1))
IL45GemR_lowDose_IL45_high_passage_noResistanceDelta = fit.model2lines$value
fit.model2lines; convert_values_back_to_interpretable.model2lines(fit.model2lines)
fit1_x = seq(-2, 1, 0.01); fit1_y = predict.model2lines(coef(fit.model2lines), fit1_x, 1, 0); fit1=data.frame(x=fit1_x,y=fit1_y)
fit2_x = seq(-2, 1, 0.01); fit2_y = predict.model2lines(coef(fit.model2lines), fit2_x, 0, 1); fit2=data.frame(x=fit2_x,y=fit2_y)
ggplot(cellline, aes(x=log10(Concentration), y=Viability, col=Line)) + geom_line() + geom_line(data=fit1,color="red",aes(x=x,y=y)) + geom_line(data=fit2,color="cyan",aes(x=x,y=y)) 
		 A_line1  A_line2   B_line1    B_line2 scal_line1 scal_line2       xmid
	L-BFGS-B 1.04882 1.017927 0.1199447 0.06251545  0.1217965       0.02 -0.2210768
		     sigma    value fevals gevals niter convcode  kkt1  kkt2 xtimes
	L-BFGS-B 0.1610661 129.4315     48     48    NA        0 FALSE FALSE   0.12
	     TC50 
	0.8016551 
#
start.ResistanceDelta  = c(A_line1=A_start,   A_line2=A_start,   B_line1=B_start,   B_line2=B_start,   scal_line1=scal_start,   scal_line2=scal_start,   xmid=xmid_start,   ResistanceDelta=ResistanceDelta_start,   sigma=sigma_start)
lower.ResistanceDelta  = c(A_line1=A_low,     A_line2=A_low,     B_line1=B_low,     B_line2=B_low,     scal_line1=scal_low,     scal_line2=scal_low,     xmid=xmid_low,     ResistanceDelta=ResistanceDelta_low,     sigma=sigma_low)
upper.ResistanceDelta  = c(A_line1=A_high,    A_line2=A_high,    B_line1=B_high,    B_line2=B_high,    scal_line1=scal_high,    scal_line2=scal_high,   xmid=xmid_high,    ResistanceDelta=ResistanceDelta_high,    sigma=sigma_high)
#
fit.ResistanceDelta = optimx(start.ResistanceDelta, function(par) loglik.ResistanceDelta(par, x=cellline$log10Conc, y=cellline$Viability, is_line1=cellline$is_line1, is_line2=cellline$is_line2), lower=lower.ResistanceDelta, upper=upper.ResistanceDelta, method=c("L-BFGS-B"), control=list(fnscale = -1))
fit.ResistanceDelta; convert_values_back_to_interpretable.ResistanceDelta(fit.ResistanceDelta)
fit1_x = seq(-2, 1, 0.01); fit1_y = predict.ResistanceDelta(coef(fit.ResistanceDelta), fit1_x, 1, 0); fit1=data.frame(x=fit1_x,y=fit1_y)
fit2_x = seq(-2, 1, 0.01); fit2_y = predict.ResistanceDelta(coef(fit.ResistanceDelta), fit2_x, 0, 1); fit2=data.frame(x=fit2_x,y=fit2_y)
ggplot(cellline, aes(x=log10(Concentration), y=Viability, col=Line)) + geom_line() + geom_line(data=fit1,color="red",aes(x=x,y=y)) + geom_line(data=fit2,color="cyan",aes(x=x,y=y)) 
		 A_line1  A_line2   B_line1    B_line2 scal_line1 scal_line2      xmid
	L-BFGS-B 1.01895 1.037823 0.0643507 0.06177637  0.1219219 0.08839348 -0.288117
		 ResistanceDelta     sigma    value fevals gevals niter convcode kkt1
	L-BFGS-B       0.1705981 0.1551652 141.3011     56     56    NA        0 TRUE
		  kkt2 xtimes
	L-BFGS-B FALSE  0.168
	higher_TC50  lower_TC50 
	  0.8891236   0.7496738 
#
degrees_of_freedom=1 # withResistanceDelta has 1 additional variable (ResistanceDelta) that noResistanceDelta doesn't have
pvalue = pchisq(2*(fit.ResistanceDelta$value - fit.model2lines$value), degrees_of_freedom, lower.tail = FALSE)
IL45GemR_lowDose_IL45_high_passage_ResistanceDelta_vs_noResistanceDelta_pvalue = pvalue; pvalue
	[1] 1.103179e-06
	# There is a significant difference between IL45GemR_lowDose and IL45_high_passage sensitivity to BAMLET.
#
fit1_x = seq(-2, 1, 0.01); fit1_y = predict.ResistanceDelta(coef(fit.ResistanceDelta), fit1_x, 1, 0); fit1=data.frame(x=fit1_x,y=fit1_y)
fit2_x = seq(-2, 1, 0.01); fit2_y = predict.ResistanceDelta(coef(fit.ResistanceDelta), fit2_x, 0, 1); fit2=data.frame(x=fit2_x,y=fit2_y)
ggplot(cellline, aes(x=log10(Concentration), y=Viability, col=Line)) + geom_line() + geom_line(data=fit1,color="red",aes(x=x,y=y)) + geom_line(data=fit2,color="cyan",aes(x=x,y=y)) + facet_wrap(~ Experiment)
	# Plots show that the resistant cells' TC50 is consistently slightly larger than the parental cells' TC50.

################################################################################ IL45GemR_lowDose vs IL45_low_passage.
#################### Gemcitabine. IL45GemR_lowDose vs IL45_low_passage.
assays = rat_Gemcitabine; cellline = assays[( ((assays$Line=="IL45GemR_lowDose")|(assays$Line=="IL45_low_passage")) ),]
cellline$is_line1 <- ifelse( (cellline$Line=="IL45GemR_lowDose"), 1, 0)
cellline$is_line2 <- ifelse( (cellline$Line=="IL45_low_passage"), 1, 0)
ggplot(cellline, aes(x=log10(Concentration), y=Viability, col=Line)) + geom_line()
#
start.model2lines  = c(A_line1=A_start,   A_line2=A_start,   B_line1=B_start,   B_line2=B_start,   scal_line1=scal_start,   scal_line2=scal_start,   xmid=xmid_start,   sigma=sigma_start)
lower.model2lines  = c(A_line1=A_low,     A_line2=A_low,     B_line1=B_low,     B_line2=B_low,     scal_line1=scal_low,     scal_line2=scal_low,     xmid=xmid_low,     sigma=sigma_low)
upper.model2lines  = c(A_line1=A_high,    A_line2=A_high,    B_line1=B_high,    B_line2=B_high,    scal_line1=scal_high,    scal_line2=scal_high,   xmid=xmid_high,    sigma=sigma_high)
#
fit.model2lines = optimx(start.model2lines, function(par) loglik.model2lines(par, x=cellline$log10Conc, y=cellline$Viability, is_line1=cellline$is_line1, is_line2=cellline$is_line2), lower=lower.model2lines, upper=upper.model2lines, method=c("L-BFGS-B"), control=list(fnscale = -1))
IL45GemR_lowDose_IL45_low_passage_noResistanceDelta = fit.model2lines$value
fit.model2lines; convert_values_back_to_interpretable.model2lines(fit.model2lines)
fit1_x = seq(-3, 1, 0.01); fit1_y = predict.model2lines(coef(fit.model2lines), fit1_x, 1, 0); fit1=data.frame(x=fit1_x,y=fit1_y)
fit2_x = seq(-3, 1, 0.01); fit2_y = predict.model2lines(coef(fit.model2lines), fit2_x, 0, 1); fit2=data.frame(x=fit2_x,y=fit2_y)
ggplot(cellline, aes(x=log10(Concentration), y=Viability, col=Line)) + geom_line() + geom_line(data=fit1,color="red",aes(x=x,y=y)) + geom_line(data=fit2,color="cyan",aes(x=x,y=y)) 
		   A_line1  A_line2   B_line1   B_line2 scal_line1 scal_line2      xmid
	L-BFGS-B 0.9817317 1.908313 0.4182696 -1.158216  0.1067879   2.188338 -1.002912
		    sigma    value fevals gevals niter convcode kkt1  kkt2 xtimes
	L-BFGS-B 0.193189 83.75984     98     98    NA        0 TRUE FALSE  0.388
	     TC50 
	0.3668097 
#
start.ResistanceDelta  = c(A_line1=A_start,   A_line2=A_start,   B_line1=B_start,   B_line2=B_start,   scal_line1=scal_start,   scal_line2=scal_start,   xmid=xmid_start,   ResistanceDelta=0.5,   sigma=sigma_start)
lower.ResistanceDelta  = c(A_line1=A_low,     A_line2=A_low,     B_line1=B_low,     B_line2=B_low,     scal_line1=scal_low,     scal_line2=scal_low,     xmid=xmid_low,     ResistanceDelta=ResistanceDelta_low,     sigma=sigma_low)
upper.ResistanceDelta  = c(A_line1=A_high,    A_line2=A_high,    B_line1=B_high,    B_line2=B_high,    scal_line1=scal_high,    scal_line2=scal_high,   xmid=xmid_high,    ResistanceDelta=ResistanceDelta_high,    sigma=sigma_high)
#
fit.ResistanceDelta = optimx(start.ResistanceDelta, function(par) loglik.ResistanceDelta(par, x=cellline$log10Conc, y=cellline$Viability, is_line1=cellline$is_line1, is_line2=cellline$is_line2), lower=lower.ResistanceDelta, upper=upper.ResistanceDelta, method=c("L-BFGS-B"), control=list(fnscale = -1))
IL45GemR_highDose_IL45_low_passage_20151204_withResistanceDelta = fit.ResistanceDelta$value;
IL45GemR_highDose_IL45_low_passage_20151204_TC50ResistanceDelta = exp(fit.ResistanceDelta$xmid + fit.ResistanceDelta$ResistanceDelta) - exp(fit.ResistanceDelta$xmid)
fit.ResistanceDelta; convert_values_back_to_interpretable.ResistanceDelta(fit.ResistanceDelta)
fit1_x = seq(-3, 1, 0.01); fit1_y = predict.ResistanceDelta(coef(fit.ResistanceDelta), fit1_x, 1, 0); fit1=data.frame(x=fit1_x,y=fit1_y)
fit2_x = seq(-3, 1, 0.01); fit2_y = predict.ResistanceDelta(coef(fit.ResistanceDelta), fit2_x, 0, 1); fit2=data.frame(x=fit2_x,y=fit2_y)
ggplot(cellline, aes(x=log10(Concentration), y=Viability, col=Line)) + geom_line() + geom_line(data=fit1,color="red",aes(x=x,y=y)) + geom_line(data=fit2,color="cyan",aes(x=x,y=y)) 
		   A_line1   A_line2   B_line1   B_line2 scal_line1 scal_line2
	L-BFGS-B 0.9804774 0.8819325 0.4155077 0.2241869  0.1077991  0.1033897
		      xmid ResistanceDelta    sigma   value fevals gevals niter
	L-BFGS-B -1.572438       0.5778827 0.166103 139.961    104    104    NA
		 convcode kkt1  kkt2 xtimes
	L-BFGS-B        0 TRUE FALSE  0.336
	higher_TC50  lower_TC50 
	  0.3698878   0.2075385 
#
degrees_of_freedom=1 # withResistanceDelta has 1 additional variable (ResistanceDelta) that noResistanceDelta doesn't have
pvalue = pchisq(2*(fit.ResistanceDelta$value - fit.model2lines$value), degrees_of_freedom, lower.tail = FALSE)
IL45GemR_lowDose_IL45_low_passage_ResistanceDelta_vs_noResistanceDelta_pvalue = pvalue; pvalue
	[1] 2.916798e-26
	# There is a significant difference between IL45GemR_lowDose and IL45_low_passage sensitivity to Gemcitabine.

#################### BAMLET. IL45GemR_lowDose vs IL45_low_passage.
assays = rat_bamlet; cellline = assays[( ((assays$Line=="IL45GemR_lowDose")|(assays$Line=="IL45_low_passage")) ),]
cellline$is_line1 <- ifelse( (cellline$Line=="IL45GemR_lowDose"), 1, 0)
cellline$is_line2 <- ifelse( (cellline$Line=="IL45_low_passage"), 1, 0)
ggplot(cellline, aes(x=log10(Concentration), y=Viability, col=Line)) + geom_line()
#
start.model2lines  = c(A_line1=A_start,   A_line2=A_start,   B_line1=B_start,   B_line2=0.2,   scal_line1=scal_start,   scal_line2=scal_start,   xmid=xmid_start,   sigma=sigma_start)
lower.model2lines  = c(A_line1=A_low,     A_line2=A_low,     B_line1=B_low,     B_line2=0,     scal_line1=scal_low,     scal_line2=scal_low,     xmid=xmid_low,     sigma=sigma_low)
upper.model2lines  = c(A_line1=A_high,    A_line2=A_high,    B_line1=B_high,    B_line2=B_high,    scal_line1=scal_high,    scal_line2=scal_high,   xmid=xmid_high,    sigma=sigma_high)
#
fit.model2lines = optimx(start.model2lines, function(par) loglik.model2lines(par, x=cellline$log10Conc, y=cellline$Viability, is_line1=cellline$is_line1, is_line2=cellline$is_line2), lower=lower.model2lines, upper=upper.model2lines, method=c("L-BFGS-B"), control=list(fnscale = -1))
IL45GemR_lowDose_IL45_low_passage_noResistanceDelta = fit.model2lines$value
fit.model2lines; convert_values_back_to_interpretable.model2lines(fit.model2lines)
fit1_x = seq(-2, 1, 0.01); fit1_y = predict.model2lines(coef(fit.model2lines), fit1_x, 1, 0); fit1=data.frame(x=fit1_x,y=fit1_y)
fit2_x = seq(-2, 1, 0.01); fit2_y = predict.model2lines(coef(fit.model2lines), fit2_x, 0, 1); fit2=data.frame(x=fit2_x,y=fit2_y)
ggplot(cellline, aes(x=log10(Concentration), y=Viability, col=Line)) + geom_line() + geom_line(data=fit1,color="red",aes(x=x,y=y)) + geom_line(data=fit2,color="cyan",aes(x=x,y=y)) 
		  A_line1   A_line2   B_line1    B_line2 scal_line1 scal_line2
	L-BFGS-B 1.048744 0.9899289 0.1199914 0.05678286  0.1217078       0.02
		       xmid     sigma    value fevals gevals niter convcode  kkt1  kkt2
	L-BFGS-B -0.2209779 0.1469929 158.5201     46     46    NA        0 FALSE FALSE
		 xtimes
	L-BFGS-B  0.116
	     TC50 
	0.8017344 
#
start.ResistanceDelta  = c(A_line1=A_start,   A_line2=A_start,   B_line1=B_start,   B_line2=B_start,   scal_line1=scal_start,   scal_line2=scal_start,   xmid=xmid_start,   ResistanceDelta=ResistanceDelta_start,   sigma=sigma_start)
lower.ResistanceDelta  = c(A_line1=A_low,     A_line2=A_low,     B_line1=B_low,     B_line2=B_low,     scal_line1=scal_low,     scal_line2=scal_low,     xmid=xmid_low,     ResistanceDelta=ResistanceDelta_low,     sigma=sigma_low)
upper.ResistanceDelta  = c(A_line1=A_high,    A_line2=A_high,    B_line1=B_high,    B_line2=B_high,    scal_line1=scal_high,    scal_line2=scal_high,   xmid=xmid_high,    ResistanceDelta=ResistanceDelta_high,    sigma=sigma_high)
#
fit.ResistanceDelta = optimx(start.ResistanceDelta, function(par) loglik.ResistanceDelta(par, x=cellline$log10Conc, y=cellline$Viability, is_line1=cellline$is_line1, is_line2=cellline$is_line2), lower=lower.ResistanceDelta, upper=upper.ResistanceDelta, method=c("L-BFGS-B"), control=list(fnscale = -1))
IL45GemR_highDose_IL45_low_passage_20151204_withResistanceDelta = fit.ResistanceDelta$value;
IL45GemR_highDose_IL45_low_passage_20151204_TC50ResistanceDelta = exp(fit.ResistanceDelta$xmid + fit.ResistanceDelta$ResistanceDelta) - exp(fit.ResistanceDelta$xmid)
fit.ResistanceDelta; convert_values_back_to_interpretable.ResistanceDelta(fit.ResistanceDelta)
fit1_x = seq(-2, 1, 0.01); fit1_y = predict.ResistanceDelta(coef(fit.ResistanceDelta), fit1_x, 1, 0); fit1=data.frame(x=fit1_x,y=fit1_y)
fit2_x = seq(-2, 1, 0.01); fit2_y = predict.ResistanceDelta(coef(fit.ResistanceDelta), fit2_x, 0, 1); fit2=data.frame(x=fit2_x,y=fit2_y)
ggplot(cellline, aes(x=log10(Concentration), y=Viability, col=Line)) + geom_line() + geom_line(data=fit1,color="red",aes(x=x,y=y)) + geom_line(data=fit2,color="cyan",aes(x=x,y=y)) 
		  A_line1   A_line2    B_line1    B_line2 scal_line1 scal_line2
	L-BFGS-B 1.018958 0.9913183 0.06432943 0.06136635  0.1219328       0.02
		       xmid ResistanceDelta     sigma    value fevals gevals niter
	L-BFGS-B -0.2234195       0.1058956 0.1416928 170.1898    104    104    NA
		 convcode  kkt1  kkt2 xtimes
	L-BFGS-B       52 FALSE FALSE    0.3
	higher_TC50  lower_TC50 
	  0.8891193   0.7997793 
#
degrees_of_freedom=1 # withResistanceDelta has 1 additional variable (ResistanceDelta) that noResistanceDelta doesn't have
pvalue = pchisq(2*(fit.ResistanceDelta$value - fit.model2lines$value), degrees_of_freedom, lower.tail = FALSE)
IL45GemR_lowDose_IL45_low_passage_ResistanceDelta_vs_noResistanceDelta_pvalue = pvalue; pvalue
	[1] 1.357865e-06
	# There is a significant difference between IL45GemR_lowDose and IL45_low_passage sensitivity to BAMLET.
#
fit1_x = seq(-2, 1, 0.01); fit1_y = predict.ResistanceDelta(coef(fit.ResistanceDelta), fit1_x, 1, 0); fit1=data.frame(x=fit1_x,y=fit1_y)
fit2_x = seq(-2, 1, 0.01); fit2_y = predict.ResistanceDelta(coef(fit.ResistanceDelta), fit2_x, 0, 1); fit2=data.frame(x=fit2_x,y=fit2_y)
ggplot(cellline, aes(x=log10(Concentration), y=Viability, col=Line)) + geom_line() + geom_line(data=fit1,color="red",aes(x=x,y=y)) + geom_line(data=fit2,color="cyan",aes(x=x,y=y)) + facet_wrap(~ Experiment)
	# Plots show that the resistant cells' TC50 is consistently slightly larger than the parental cells' TC50.


#################################################################################################### Vinorelbine resistant cell lines vs parental cell lines.
####################################################################################################

################################################################################ IL45VLBR_highDose vs IL45_high_passage.
#################### Vinorelbine. IL45VLBR_highDose vs IL45_high_passage.
assays = rat_Vinorelbine; cellline = assays[( ((assays$Line=="IL45VLBR_highDose")|(assays$Line=="IL45_high_passage")) ),]
cellline$is_line1 <- ifelse( (cellline$Line=="IL45VLBR_highDose"), 1, 0)
cellline$is_line2 <- ifelse( (cellline$Line=="IL45_high_passage"), 1, 0)
ggplot(cellline, aes(x=log10(Concentration), y=Viability, col=Line)) + geom_line()
#
ggplot(cellline, aes(x=log10(Concentration), y=Viability, col=Line)) + geom_line() + facet_wrap(~ Experiment)
#
start.model2lines  = c(A_line1=A_start,   A_line2=A_start,   B_line1=B_start,   B_line2=B_start,   scal_line1=scal_start,   scal_line2=scal_start,   xmid=xmid_start,   sigma=sigma_start)
lower.model2lines  = c(A_line1=A_low,     A_line2=A_low,     B_line1=B_low,     B_line2=B_low,     scal_line1=scal_low,     scal_line2=scal_low,     xmid=xmid_low,     sigma=sigma_low)
upper.model2lines  = c(A_line1=A_high,    A_line2=A_high,    B_line1=B_high,    B_line2=B_high,    scal_line1=scal_high,    scal_line2=scal_high,   xmid=xmid_high,    sigma=sigma_high)
#
fit.model2lines = optimx(start.model2lines, function(par) loglik.model2lines(par, x=cellline$log10Conc, y=cellline$Viability, is_line1=cellline$is_line1, is_line2=cellline$is_line2), lower=lower.model2lines, upper=upper.model2lines, method=c("L-BFGS-B"), control=list(fnscale = -1))
IL45VLBR_highDose_IL45_high_passage_noResistanceDelta = fit.model2lines$value
fit.model2lines; convert_values_back_to_interpretable.model2lines(fit.model2lines)
fit1_x = seq(-2, 2, 0.01); fit1_y = predict.model2lines(coef(fit.model2lines), fit1_x, 1, 0); fit1=data.frame(x=fit1_x,y=fit1_y)
fit2_x = seq(-2, 2, 0.01); fit2_y = predict.model2lines(coef(fit.model2lines), fit2_x, 0, 1); fit2=data.frame(x=fit2_x,y=fit2_y)
ggplot(cellline, aes(x=log10(Concentration), y=Viability, col=Line)) + geom_line() + geom_line(data=fit1,color="cyan",aes(x=x,y=y)) + geom_line(data=fit2,color="red",aes(x=x,y=y)) 
		  A_line1  A_line2   B_line1   B_line2 scal_line1 scal_line2      xmid
	L-BFGS-B 1.651123 1.118899 0.1337779 0.3948584   1.748803  0.4441871 -1.340421
		     sigma    value fevals gevals niter convcode  kkt1  kkt2 xtimes
	L-BFGS-B 0.1463854 224.8882    125    125    NA        1 FALSE FALSE  0.396
	     TC50 
	0.2617354 
#
start.ResistanceDelta  = c(A_line1=A_start,   A_line2=A_start,   B_line1=0.3,   B_line2=B_start,   scal_line1=scal_start,   scal_line2=scal_start,   xmid=xmid_start,   ResistanceDelta=0.5,   sigma=sigma_start)
lower.ResistanceDelta  = c(A_line1=A_low,     A_line2=A_low,     B_line1=0.2,     B_line2=B_low,     scal_line1=scal_low,     scal_line2=scal_low,     xmid=xmid_low,     ResistanceDelta=ResistanceDelta_low,     sigma=sigma_low)
upper.ResistanceDelta  = c(A_line1=A_high,    A_line2=A_high,    B_line1=B_high,    B_line2=B_high,    scal_line1=scal_high,    scal_line2=scal_high,   xmid=xmid_high,    ResistanceDelta=ResistanceDelta_high,    sigma=sigma_high)
#
fit.ResistanceDelta = optimx(start.ResistanceDelta, function(par) loglik.ResistanceDelta(par, x=cellline$log10Conc, y=cellline$Viability, is_line1=cellline$is_line1, is_line2=cellline$is_line2), lower=lower.ResistanceDelta, upper=upper.ResistanceDelta, method=c("L-BFGS-B"), control=list(fnscale = -1))
fit.ResistanceDelta; convert_values_back_to_interpretable.ResistanceDelta(fit.ResistanceDelta)
fit1_x = seq(-2, 2, 0.01); fit1_y = predict.ResistanceDelta(coef(fit.ResistanceDelta), fit1_x, 1, 0); fit1=data.frame(x=fit1_x,y=fit1_y)
fit2_x = seq(-2, 2, 0.01); fit2_y = predict.ResistanceDelta(coef(fit.ResistanceDelta), fit2_x, 0, 1); fit2=data.frame(x=fit2_x,y=fit2_y)
ggplot(cellline, aes(x=log10(Concentration), y=Viability, col=Line)) + geom_line() + geom_line(data=fit1,color="cyan",aes(x=x,y=y)) + geom_line(data=fit2,color="red",aes(x=x,y=y)) 
		  A_line1  A_line2   B_line1   B_line2 scal_line1 scal_line2      xmid
	L-BFGS-B 1.215432 1.143824 0.3235364 0.3724351  0.9224335  0.4986951 -1.336216
		 ResistanceDelta     sigma    value fevals gevals niter convcode  kkt1
	L-BFGS-B       0.6014721 0.1451427 226.5278    123    123    NA        1 FALSE
		  kkt2 xtimes
	L-BFGS-B FALSE   0.44
	higher_TC50  lower_TC50 
	  0.4796284   0.2628384 
#
degrees_of_freedom=1 # withResistanceDelta has 1 additional variable (ResistanceDelta) that noResistanceDelta doesn't have
pvalue = pchisq(2*(fit.ResistanceDelta$value - fit.model2lines$value), degrees_of_freedom, lower.tail = FALSE)
IL45VLBR_highDose_IL45_high_passage_ResistanceDelta_vs_noResistanceDelta_pvalue = pvalue; pvalue
	[1] 0.07016682
	# There is no significant difference between IL45VLBR_highDose and IL45_high_passage sensitivity to Vinorelbine.

#################### BAMLET. IL45VLBR_highDose vs IL45_high_passage.
assays = rat_bamlet; cellline = assays[( ((assays$Line=="IL45VLBR_highDose")|(assays$Line=="IL45_high_passage")) ),]
cellline$is_line1 <- ifelse( (cellline$Line=="IL45VLBR_highDose"), 1, 0)
cellline$is_line2 <- ifelse( (cellline$Line=="IL45_high_passage"), 1, 0)
ggplot(cellline, aes(x=log10(Concentration), y=Viability, col=Line)) + geom_line()
#
start.model2lines  = c(A_line1=A_start,   A_line2=1.5,   B_line1=0.2,   B_line2=0.2,   scal_line1=scal_start,   scal_line2=scal_start,   xmid=xmid_start,   sigma=sigma_start)
lower.model2lines  = c(A_line1=A_low,     A_line2=A_low,     B_line1=0,     B_line2=0,     scal_line1=scal_low,     scal_line2=scal_low,     xmid=xmid_low,     sigma=sigma_low)
upper.model2lines  = c(A_line1=A_high,    A_line2=A_high,    B_line1=B_high,    B_line2=B_high,    scal_line1=scal_high,    scal_line2=scal_high,   xmid=xmid_high,    sigma=sigma_high)
#
fit.model2lines = optimx(start.model2lines, function(par) loglik.model2lines(par, x=cellline$log10Conc, y=cellline$Viability, is_line1=cellline$is_line1, is_line2=cellline$is_line2), lower=lower.model2lines, upper=upper.model2lines, method=c("L-BFGS-B"), control=list(fnscale = -1))
IL45VLBR_highDose_IL45_high_passage_noResistanceDelta = fit.model2lines$value
fit.model2lines; convert_values_back_to_interpretable.model2lines(fit.model2lines)
fit1_x = seq(-2, 2, 0.01); fit1_y = predict.model2lines(coef(fit.model2lines), fit1_x, 1, 0); fit1=data.frame(x=fit1_x,y=fit1_y)
fit2_x = seq(-2, 2, 0.01); fit2_y = predict.model2lines(coef(fit.model2lines), fit2_x, 0, 1); fit2=data.frame(x=fit2_x,y=fit2_y)
ggplot(cellline, aes(x=log10(Concentration), y=Viability, col=Line)) + geom_line() + geom_line(data=fit1,color="cyan",aes(x=x,y=y)) + geom_line(data=fit2,color="red",aes(x=x,y=y)) 
		  A_line1  A_line2    B_line1    B_line2 scal_line1 scal_line2
	L-BFGS-B 1.045631 1.019235 0.04059689 0.06693988 0.06451118       0.02
		       xmid   sigma    value fevals gevals niter convcode  kkt1  kkt2
	L-BFGS-B -0.2233671 0.17216 134.1288     53     53    NA        0 FALSE FALSE
		 xtimes
	L-BFGS-B  0.216
	     TC50 
	0.7998212 
#
start.ResistanceDelta  = c(A_line1=A_start,   A_line2=A_start,   B_line1=B_start,   B_line2=B_start,   scal_line1=scal_start,   scal_line2=scal_start,   xmid=xmid_start,   ResistanceDelta=ResistanceDelta_start,   sigma=sigma_start)
lower.ResistanceDelta  = c(A_line1=A_low,     A_line2=A_low,     B_line1=B_low,     B_line2=B_low,     scal_line1=scal_low,     scal_line2=scal_low,     xmid=xmid_low,     ResistanceDelta=ResistanceDelta_low,     sigma=sigma_low)
upper.ResistanceDelta  = c(A_line1=A_high,    A_line2=A_high,    B_line1=B_high,    B_line2=B_high,    scal_line1=scal_high,    scal_line2=scal_high,   xmid=xmid_high,    ResistanceDelta=ResistanceDelta_high,    sigma=sigma_high)
#
fit.ResistanceDelta = optimx(start.ResistanceDelta, function(par) loglik.ResistanceDelta(par, x=cellline$log10Conc, y=cellline$Viability, is_line1=cellline$is_line1, is_line2=cellline$is_line2), lower=lower.ResistanceDelta, upper=upper.ResistanceDelta, method=c("L-BFGS-B"), control=list(fnscale = -1))
fit.ResistanceDelta; convert_values_back_to_interpretable.ResistanceDelta(fit.ResistanceDelta)
fit1_x = seq(-2, 2, 0.01); fit1_y = predict.ResistanceDelta(coef(fit.ResistanceDelta), fit1_x, 1, 0); fit1=data.frame(x=fit1_x,y=fit1_y)
fit2_x = seq(-2, 2, 0.01); fit2_y = predict.ResistanceDelta(coef(fit.ResistanceDelta), fit2_x, 0, 1); fit2=data.frame(x=fit2_x,y=fit2_y)
ggplot(cellline, aes(x=log10(Concentration), y=Viability, col=Line)) + geom_line() + geom_line(data=fit1,color="cyan",aes(x=x,y=y)) + geom_line(data=fit2,color="red",aes(x=x,y=y))
		 A_line1  A_line2    B_line1    B_line2 scal_line1 scal_line2
	L-BFGS-B 1.04252 1.037821 0.04283391 0.06177544       0.02 0.08838134
		       xmid ResistanceDelta     sigma    value fevals gevals niter
	L-BFGS-B -0.2881176      0.07806486 0.1713921 135.8856     94     94    NA
		 convcode  kkt1  kkt2 xtimes
	L-BFGS-B        0 FALSE FALSE  0.356
	higher_TC50  lower_TC50 
	  0.8105415   0.7496734 
#
degrees_of_freedom=1 # withResistanceDelta has 1 additional variable (ResistanceDelta) that noResistanceDelta doesn't have
pvalue = pchisq(2*(fit.ResistanceDelta$value - fit.model2lines$value), degrees_of_freedom, lower.tail = FALSE)
IL45VLBR_highDose_IL45_high_passage_ResistanceDelta_vs_noResistanceDelta_pvalue = pvalue; pvalue
	[1] 0.06086417
	# There is no significant difference between IL45VLBR_highDose and IL45_high_passage sensitivity to BAMLET.

################################################################################ IL45VLBR_highDose vs IL45_low_passage.
#################### Vinorelbine. IL45VLBR_highDose vs IL45_low_passage.
assays = rat_Vinorelbine; cellline = assays[( ((assays$Line=="IL45VLBR_highDose")|(assays$Line=="IL45_low_passage")) ),]
cellline$is_line1 <- ifelse( (cellline$Line=="IL45VLBR_highDose"), 1, 0)
cellline$is_line2 <- ifelse( (cellline$Line=="IL45_low_passage"), 1, 0)
ggplot(cellline, aes(x=log10(Concentration), y=Viability, col=Line)) + geom_line()
#
start.model2lines  = c(A_line1=A_start,   A_line2=A_start,   B_line1=B_start,   B_line2=B_start,   scal_line1=scal_start,   scal_line2=scal_start,   xmid=xmid_start,   sigma=sigma_start)
lower.model2lines  = c(A_line1=A_low,     A_line2=A_low,     B_line1=B_low,     B_line2=B_low,     scal_line1=scal_low,     scal_line2=scal_low,     xmid=xmid_low,     sigma=sigma_low)
upper.model2lines  = c(A_line1=A_high,    A_line2=A_high,    B_line1=B_high,    B_line2=B_high,    scal_line1=scal_high,    scal_line2=scal_high,   xmid=xmid_high,    sigma=sigma_high)
#
fit.model2lines = optimx(start.model2lines, function(par) loglik.model2lines(par, x=cellline$log10Conc, y=cellline$Viability, is_line1=cellline$is_line1, is_line2=cellline$is_line2), lower=lower.model2lines, upper=upper.model2lines, method=c("L-BFGS-B"), control=list(fnscale = -1))
IL45VLBR_highDose_IL45_low_passage_noResistanceDelta = fit.model2lines$value
fit.model2lines; convert_values_back_to_interpretable.model2lines(fit.model2lines)
fit1_x = seq(-3, 2, 0.01); fit1_y = predict.model2lines(coef(fit.model2lines), fit1_x, 1, 0); fit1=data.frame(x=fit1_x,y=fit1_y)
fit2_x = seq(-3, 2, 0.01); fit2_y = predict.model2lines(coef(fit.model2lines), fit2_x, 0, 1); fit2=data.frame(x=fit2_x,y=fit2_y)
ggplot(cellline, aes(x=log10(Concentration), y=Viability, col=Line)) + geom_line() + geom_line(data=fit1,color="cyan",aes(x=x,y=y)) + geom_line(data=fit2,color="red",aes(x=x,y=y)) 
		 A_line1  A_line2    B_line1   B_line2 scal_line1 scal_line2      xmid
	L-BFGS-B  2.4905 2.234894 0.03519778 0.3470428   2.557159  0.9735184 -2.968722
		     sigma    value fevals gevals niter convcode  kkt1  kkt2 xtimes
	L-BFGS-B 0.1516021 208.7772    121    121    NA        1 FALSE FALSE  0.384
	      TC50 
	0.05136891 
#
start.ResistanceDelta  = c(A_line1=A_start,   A_line2=A_start,   B_line1=B_start,   B_line2=B_start,   scal_line1=scal_start,   scal_line2=scal_start,   xmid=xmid_start,   ResistanceDelta=0.5,   sigma=sigma_start)
lower.ResistanceDelta  = c(A_line1=A_low,     A_line2=A_low,     B_line1=B_low,     B_line2=B_low,     scal_line1=scal_low,     scal_line2=scal_low,     xmid=xmid_low,     ResistanceDelta=ResistanceDelta_low,     sigma=sigma_low)
upper.ResistanceDelta  = c(A_line1=A_high,    A_line2=A_high,    B_line1=B_high,    B_line2=B_high,    scal_line1=scal_high,    scal_line2=scal_high,   xmid=xmid_high,    ResistanceDelta=ResistanceDelta_high,    sigma=sigma_high)
#
fit.ResistanceDelta = optimx(start.ResistanceDelta, function(par) loglik.ResistanceDelta(par, x=cellline$log10Conc, y=cellline$Viability, is_line1=cellline$is_line1, is_line2=cellline$is_line2), lower=lower.ResistanceDelta, upper=upper.ResistanceDelta, method=c("L-BFGS-B"), control=list(fnscale = -1))
IL45GemR_highDose_IL45_low_passage_20151204_withResistanceDelta = fit.ResistanceDelta$value;
IL45GemR_highDose_IL45_low_passage_20151204_TC50ResistanceDelta = exp(fit.ResistanceDelta$xmid + fit.ResistanceDelta$ResistanceDelta) - exp(fit.ResistanceDelta$xmid)
fit.ResistanceDelta; convert_values_back_to_interpretable.ResistanceDelta(fit.ResistanceDelta)
fit1_x = seq(-3, 2, 0.01); fit1_y = predict.ResistanceDelta(coef(fit.ResistanceDelta), fit1_x, 1, 0); fit1=data.frame(x=fit1_x,y=fit1_y)
fit2_x = seq(-3, 2, 0.01); fit2_y = predict.ResistanceDelta(coef(fit.ResistanceDelta), fit2_x, 0, 1); fit2=data.frame(x=fit2_x,y=fit2_y)
ggplot(cellline, aes(x=log10(Concentration), y=Viability, col=Line)) + geom_line() + geom_line(data=fit1,color="cyan",aes(x=x,y=y)) + geom_line(data=fit2,color="red",aes(x=x,y=y)) 
#ggplot(cellline, aes(x=log10(Concentration), y=Viability, col=Line)) + geom_line() + geom_line(data=fit1,color="red",aes(x=x,y=y)) + geom_line(data=fit2,color="cyan",aes(x=x,y=y)) + facet_wrap(~ Experiment)
		  A_line1  A_line2    B_line1   B_line2 scal_line1 scal_line2      xmid
	L-BFGS-B 3.653549 5.331523 -0.4573735 0.2995881   4.192907   1.317885 -4.763275
		 ResistanceDelta     sigma    value fevals gevals niter convcode  kkt1
	L-BFGS-B       0.4058668 0.1519092 208.2044    127    127    NA        1 FALSE
		  kkt2 xtimes
	L-BFGS-B FALSE  0.444
	higher_TC50  lower_TC50 
	0.012811556 0.008537607 
#
degrees_of_freedom=1 # withResistanceDelta has 1 additional variable (ResistanceDelta) that noResistanceDelta doesn't have
pvalue = pchisq(2*(fit.ResistanceDelta$value - fit.model2lines$value), degrees_of_freedom, lower.tail = FALSE)
IL45VLBR_highDose_IL45_low_passage_ResistanceDelta_vs_noResistanceDelta_pvalue = pvalue; pvalue
	[1] 1
	# There is no significant difference between IL45VLBR_highDose and IL45_low_passage sensitivity to Vinorelbine.

#################### BAMLET. IL45VLBR_highDose vs IL45_low_passage.
assays = rat_bamlet; cellline = assays[( ((assays$Line=="IL45VLBR_highDose")|(assays$Line=="IL45_low_passage")) ),]
cellline$is_line1 <- ifelse( (cellline$Line=="IL45VLBR_highDose"), 1, 0)
cellline$is_line2 <- ifelse( (cellline$Line=="IL45_low_passage"), 1, 0)
ggplot(cellline, aes(x=log10(Concentration), y=Viability, col=Line)) + geom_line()
#
start.model2lines  = c(A_line1=A_start,   A_line2=A_start,   B_line1=0.1,   B_line2=0.1,   scal_line1=scal_start,   scal_line2=scal_start,   xmid=xmid_start,   sigma=sigma_start)
lower.model2lines  = c(A_line1=A_low,     A_line2=A_low,     B_line1=0,     B_line2=0,     scal_line1=scal_low,     scal_line2=scal_low,     xmid=xmid_low,     sigma=sigma_low)
upper.model2lines  = c(A_line1=A_high,    A_line2=A_high,    B_line1=B_high,    B_line2=B_high,    scal_line1=scal_high,    scal_line2=scal_high,   xmid=xmid_high,    sigma=sigma_high)
#
fit.model2lines = optimx(start.model2lines, function(par) loglik.model2lines(par, x=cellline$log10Conc, y=cellline$Viability, is_line1=cellline$is_line1, is_line2=cellline$is_line2), lower=lower.model2lines, upper=upper.model2lines, method=c("L-BFGS-B"), control=list(fnscale = -1))
IL45VLBR_highDose_IL45_low_passage_noResistanceDelta = fit.model2lines$value
fit.model2lines; convert_values_back_to_interpretable.model2lines(fit.model2lines)
fit1_x = seq(-3, 1, 0.01); fit1_y = predict.model2lines(coef(fit.model2lines), fit1_x, 1, 0); fit1=data.frame(x=fit1_x,y=fit1_y)
fit2_x = seq(-3, 1, 0.01); fit2_y = predict.model2lines(coef(fit.model2lines), fit2_x, 0, 1); fit2=data.frame(x=fit2_x,y=fit2_y)
ggplot(cellline, aes(x=log10(Concentration), y=Viability, col=Line)) + geom_line() + geom_line(data=fit1,color="cyan",aes(x=x,y=y)) + geom_line(data=fit2,color="red",aes(x=x,y=y)) 
		  A_line1   A_line2    B_line1    B_line2 scal_line1 scal_line2
	L-BFGS-B 1.045621 0.9913029 0.04058687 0.06131244 0.06451636       0.02
		       xmid     sigma    value fevals gevals niter convcode  kkt1  kkt2
	L-BFGS-B -0.2233787 0.1616782 158.8817     44     44    NA        0 FALSE FALSE
		 xtimes
	L-BFGS-B  0.136
	     TC50 
	0.7998119 
#
start.ResistanceDelta  = c(A_line1=A_start,   A_line2=A_start,   B_line1=B_start,   B_line2=B_start,   scal_line1=scal_start,   scal_line2=scal_start,   xmid=xmid_start,   ResistanceDelta=ResistanceDelta_start,   sigma=sigma_start)
lower.ResistanceDelta  = c(A_line1=A_low,     A_line2=A_low,     B_line1=B_low,     B_line2=B_low,     scal_line1=scal_low,     scal_line2=scal_low,     xmid=xmid_low,     ResistanceDelta=ResistanceDelta_low,     sigma=sigma_low)
upper.ResistanceDelta  = c(A_line1=A_high,    A_line2=A_high,    B_line1=B_high,    B_line2=B_high,    scal_line1=scal_high,    scal_line2=scal_high,   xmid=xmid_high,    ResistanceDelta=ResistanceDelta_high,    sigma=sigma_high)
#
fit.ResistanceDelta = optimx(start.ResistanceDelta, function(par) loglik.ResistanceDelta(par, x=cellline$log10Conc, y=cellline$Viability, is_line1=cellline$is_line1, is_line2=cellline$is_line2), lower=lower.ResistanceDelta, upper=upper.ResistanceDelta, method=c("L-BFGS-B"), control=list(fnscale = -1))
IL45GemR_highDose_IL45_low_passage_20151204_withResistanceDelta = fit.ResistanceDelta$value;
IL45GemR_highDose_IL45_low_passage_20151204_TC50ResistanceDelta = exp(fit.ResistanceDelta$xmid + fit.ResistanceDelta$ResistanceDelta) - exp(fit.ResistanceDelta$xmid)
fit.ResistanceDelta; convert_values_back_to_interpretable.ResistanceDelta(fit.ResistanceDelta)
fit1_x = seq(-2, 2, 0.01); fit1_y = predict.ResistanceDelta(coef(fit.ResistanceDelta), fit1_x, 1, 0); fit1=data.frame(x=fit1_x,y=fit1_y)
fit2_x = seq(-2, 2, 0.01); fit2_y = predict.ResistanceDelta(coef(fit.ResistanceDelta), fit2_x, 0, 1); fit2=data.frame(x=fit2_x,y=fit2_y)
ggplot(cellline, aes(x=log10(Concentration), y=Viability, col=Line)) + geom_line() + geom_line(data=fit1,color="cyan",aes(x=x,y=y)) + geom_line(data=fit2,color="red",aes(x=x,y=y)) 
		  A_line1   A_line2    B_line1    B_line2 scal_line1 scal_line2   xmid
	L-BFGS-B 1.045268 0.9913768 0.04067328 0.06121941 0.06286422 0.02995836 -0.233
		 ResistanceDelta     sigma    value fevals gevals niter convcode  kkt1
	L-BFGS-B      0.01033164 0.1616797 158.8822     77     77    NA        0 FALSE
		  kkt2 xtimes
	L-BFGS-B FALSE  0.256
	higher_TC50  lower_TC50 
	  0.8003803   0.7921536 
#
degrees_of_freedom=1 # withResistanceDelta has 1 additional variable (ResistanceDelta) that noResistanceDelta doesn't have
pvalue = pchisq(2*(fit.ResistanceDelta$value - fit.model2lines$value), degrees_of_freedom, lower.tail = FALSE)
IL45VLBR_highDose_IL45_low_passage_ResistanceDelta_vs_noResistanceDelta_pvalue = pvalue; pvalue
	[1] 0.9728672
	# There is no significant difference between IL45VLBR_highDose and IL45_low_passage sensitivity to BAMLET.

################################################################################ IL45VLBR_lowDose vs IL45_high_passage.
#################### Vinorelbine. IL45VLBR_lowDose vs IL45_high_passage.
assays = rat_Vinorelbine; cellline = assays[( ((assays$Line=="IL45VLBR_lowDose")|(assays$Line=="IL45_high_passage")) ),]
cellline$is_line1 <- ifelse( (cellline$Line=="IL45VLBR_lowDose"), 1, 0)
cellline$is_line2 <- ifelse( (cellline$Line=="IL45_high_passage"), 1, 0)
ggplot(cellline, aes(x=log10(Concentration), y=Viability, col=Line)) + geom_line()
#
ggplot(cellline, aes(x=log10(Concentration), y=Viability, col=Line)) + geom_line() + facet_wrap(~ Experiment)
#
start.model2lines  = c(A_line1=A_start,   A_line2=A_start,   B_line1=B_start,   B_line2=B_start,   scal_line1=scal_start,   scal_line2=scal_start,   xmid=xmid_start,   sigma=sigma_start)
lower.model2lines  = c(A_line1=A_low,     A_line2=A_low,     B_line1=B_low,     B_line2=B_low,     scal_line1=scal_low,     scal_line2=scal_low,     xmid=xmid_low,     sigma=sigma_low)
upper.model2lines  = c(A_line1=A_high,    A_line2=A_high,    B_line1=B_high,    B_line2=B_high,    scal_line1=scal_high,    scal_line2=scal_high,   xmid=xmid_high,    sigma=sigma_high)
#
fit.model2lines = optimx(start.model2lines, function(par) loglik.model2lines(par, x=cellline$log10Conc, y=cellline$Viability, is_line1=cellline$is_line1, is_line2=cellline$is_line2), lower=lower.model2lines, upper=upper.model2lines, method=c("L-BFGS-B"), control=list(fnscale = -1))
IL45VLBR_lowDose_IL45_high_passage_noResistanceDelta = fit.model2lines$value
fit.model2lines; convert_values_back_to_interpretable.model2lines(fit.model2lines)
fit1_x = seq(-3, 1, 0.01); fit1_y = predict.model2lines(coef(fit.model2lines), fit1_x, 1, 0); fit1=data.frame(x=fit1_x,y=fit1_y)
fit2_x = seq(-3, 1, 0.01); fit2_y = predict.model2lines(coef(fit.model2lines), fit2_x, 0, 1); fit2=data.frame(x=fit2_x,y=fit2_y)
ggplot(cellline, aes(x=log10(Concentration), y=Viability, col=Line)) + geom_line() + geom_line(data=fit1,color="cyan",aes(x=x,y=y)) + geom_line(data=fit2,color="red",aes(x=x,y=y)) 
		   A_line1  A_line2  B_line1   B_line2 scal_line1 scal_line2      xmid
	L-BFGS-B 0.9758978 1.070219 0.546059 0.3837436  0.1910695  0.4250601 -1.226099
		     sigma    value fevals gevals niter convcode  kkt1  kkt2 xtimes
	L-BFGS-B 0.1498969 215.0065    132    132    NA        1 FALSE FALSE   0.52
	    TC50 
	0.293435 
#
start.ResistanceDelta  = c(A_line1=A_start,   A_line2=A_start,   B_line1=B_start,   B_line2=B_start,   scal_line1=scal_start,   scal_line2=scal_start,   xmid=xmid_start,   ResistanceDelta=ResistanceDelta_start,   sigma=sigma_start)
lower.ResistanceDelta  = c(A_line1=A_low,     A_line2=A_low,     B_line1=B_low,     B_line2=B_low,     scal_line1=scal_low,     scal_line2=scal_low,     xmid=xmid_low,     ResistanceDelta=ResistanceDelta_low,     sigma=sigma_low)
upper.ResistanceDelta  = c(A_line1=A_high,    A_line2=A_high,    B_line1=B_high,    B_line2=B_high,    scal_line1=scal_high,    scal_line2=scal_high,   xmid=xmid_high,    ResistanceDelta=ResistanceDelta_high,    sigma=sigma_high)
#
fit.ResistanceDelta = optimx(start.ResistanceDelta, function(par) loglik.ResistanceDelta(par, x=cellline$log10Conc, y=cellline$Viability, is_line1=cellline$is_line1, is_line2=cellline$is_line2), lower=lower.ResistanceDelta, upper=upper.ResistanceDelta, method=c("L-BFGS-B"), control=list(fnscale = -1))
fit.ResistanceDelta; convert_values_back_to_interpretable.ResistanceDelta(fit.ResistanceDelta)
fit1_x = seq(-3, 1, 0.01); fit1_y = predict.ResistanceDelta(coef(fit.ResistanceDelta), fit1_x, 1, 0); fit1=data.frame(x=fit1_x,y=fit1_y)
fit2_x = seq(-3, 1, 0.01); fit2_y = predict.ResistanceDelta(coef(fit.ResistanceDelta), fit2_x, 0, 1); fit2=data.frame(x=fit2_x,y=fit2_y)
ggplot(cellline, aes(x=log10(Concentration), y=Viability, col=Line)) + geom_line() + geom_line(data=fit1,color="cyan",aes(x=x,y=y)) + geom_line(data=fit2,color="red",aes(x=x,y=y)) 
		   A_line1  A_line2   B_line1    B_line2 scal_line1 scal_line2
	L-BFGS-B 0.9488919 2.224778 0.5361525 -0.2820503  0.1747205   2.255688
		      xmid ResistanceDelta     sigma    value fevals gevals niter
	L-BFGS-B -2.121031        0.933825 0.1511813 207.3587    131    131    NA
		 convcode  kkt1  kkt2 xtimes
	L-BFGS-B        1 FALSE FALSE  0.468
	higher_TC50  lower_TC50 
	  0.3050725   0.1199080
#
degrees_of_freedom=1 # withResistanceDelta has 1 additional variable (ResistanceDelta) that noResistanceDelta doesn't have
pvalue = pchisq(2*(fit.ResistanceDelta$value - fit.model2lines$value), degrees_of_freedom, lower.tail = FALSE)
IL45VLBR_lowDose_IL45_high_passage_ResistanceDelta_vs_noResistanceDelta_pvalue = pvalue; pvalue
	[1] 1
	# There is no significant difference between IL45VLBR_lowDose and IL45_high_passage sensitivity to Vinorelbine.

#################### BAMLET. IL45VLBR_lowDose vs IL45_high_passage.
assays = rat_bamlet; cellline = assays[( ((assays$Line=="IL45VLBR_lowDose")|(assays$Line=="IL45_high_passage")) ),]
cellline$is_line1 <- ifelse( (cellline$Line=="IL45VLBR_lowDose"), 1, 0)
cellline$is_line2 <- ifelse( (cellline$Line=="IL45_high_passage"), 1, 0)
ggplot(cellline, aes(x=log10(Concentration), y=Viability, col=Line)) + geom_line()
#
start.model2lines  = c(A_line1=A_start,   A_line2=A_start,   B_line1=B_start,   B_line2=B_start,   scal_line1=scal_start,   scal_line2=scal_start,   xmid=xmid_start,   sigma=sigma_start)
lower.model2lines  = c(A_line1=A_low,     A_line2=A_low,     B_line1=B_low,     B_line2=B_low,     scal_line1=scal_low,     scal_line2=scal_low,     xmid=xmid_low,     sigma=sigma_low)
upper.model2lines  = c(A_line1=A_high,    A_line2=A_high,    B_line1=B_high,    B_line2=B_high,    scal_line1=scal_high,    scal_line2=scal_high,   xmid=xmid_high,    sigma=sigma_high)
#
fit.model2lines = optimx(start.model2lines, function(par) loglik.model2lines(par, x=cellline$log10Conc, y=cellline$Viability, is_line1=cellline$is_line1, is_line2=cellline$is_line2), lower=lower.model2lines, upper=upper.model2lines, method=c("L-BFGS-B"), control=list(fnscale = -1))
IL45VLBR_lowDose_IL45_high_passage_noResistanceDelta = fit.model2lines$value
fit.model2lines; convert_values_back_to_interpretable.model2lines(fit.model2lines)
fit1_x = seq(-3, 1, 0.01); fit1_y = predict.model2lines(coef(fit.model2lines), fit1_x, 1, 0); fit1=data.frame(x=fit1_x,y=fit1_y)
fit2_x = seq(-3, 1, 0.01); fit2_y = predict.model2lines(coef(fit.model2lines), fit2_x, 0, 1); fit2=data.frame(x=fit2_x,y=fit2_y)
ggplot(cellline, aes(x=log10(Concentration), y=Viability, col=Line)) + geom_line() + geom_line(data=fit1,color="cyan",aes(x=x,y=y)) + geom_line(data=fit2,color="red",aes(x=x,y=y)) 
		   A_line1  A_line2    B_line1    B_line2 scal_line1 scal_line2
	L-BFGS-B 0.9998882 1.018866 0.04183307 0.06544573 0.07857962       0.02
		       xmid     sigma    value fevals gevals niter convcode  kkt1  kkt2
	L-BFGS-B -0.2226317 0.1567239 172.0069     47     47    NA        0 FALSE FALSE
		 xtimes
	L-BFGS-B  0.196
	     TC50 
	0.8004096 
#
start.ResistanceDelta  = c(A_line1=A_start,   A_line2=A_start,   B_line1=B_start,   B_line2=B_start,   scal_line1=scal_start,   scal_line2=scal_start,   xmid=xmid_start,   ResistanceDelta=ResistanceDelta_start,   sigma=sigma_start)
lower.ResistanceDelta  = c(A_line1=A_low,     A_line2=A_low,     B_line1=B_low,     B_line2=B_low,     scal_line1=scal_low,     scal_line2=scal_low,     xmid=xmid_low,     ResistanceDelta=ResistanceDelta_low,     sigma=sigma_low)
upper.ResistanceDelta  = c(A_line1=A_high,    A_line2=A_high,    B_line1=B_high,    B_line2=B_high,    scal_line1=scal_high,    scal_line2=scal_high,   xmid=xmid_high,    ResistanceDelta=ResistanceDelta_high,    sigma=sigma_high)
#
fit.ResistanceDelta = optimx(start.ResistanceDelta, function(par) loglik.ResistanceDelta(par, x=cellline$log10Conc, y=cellline$Viability, is_line1=cellline$is_line1, is_line2=cellline$is_line2), lower=lower.ResistanceDelta, upper=upper.ResistanceDelta, method=c("L-BFGS-B"), control=list(fnscale = -1))
fit.ResistanceDelta; convert_values_back_to_interpretable.ResistanceDelta(fit.ResistanceDelta)
fit1_x = seq(-3, 1, 0.01); fit1_y = predict.ResistanceDelta(coef(fit.ResistanceDelta), fit1_x, 1, 0); fit1=data.frame(x=fit1_x,y=fit1_y)
fit2_x = seq(-3, 1, 0.01); fit2_y = predict.ResistanceDelta(coef(fit.ResistanceDelta), fit2_x, 0, 1); fit2=data.frame(x=fit2_x,y=fit2_y)
ggplot(cellline, aes(x=log10(Concentration), y=Viability, col=Line)) + geom_line() + geom_line(data=fit1,color="cyan",aes(x=x,y=y)) + geom_line(data=fit2,color="red",aes(x=x,y=y)) 
		   A_line1  A_line2    B_line1    B_line2 scal_line1 scal_line2
	L-BFGS-B 0.9949545 1.037826 0.04010809 0.06177685 0.06856179 0.08839195
		       xmid ResistanceDelta     sigma    value fevals gevals niter
	L-BFGS-B -0.2881285      0.07445426 0.1557405 174.5014     73     73    NA
		 convcode  kkt1  kkt2 xtimes
	L-BFGS-B        0 FALSE FALSE  0.252
	higher_TC50  lower_TC50 
	  0.8076114   0.7496652 
#
degrees_of_freedom=1 # withResistanceDelta has 1 additional variable (ResistanceDelta) that noResistanceDelta doesn't have
pvalue = pchisq(2*(fit.ResistanceDelta$value - fit.model2lines$value), degrees_of_freedom, lower.tail = FALSE)
IL45VLBR_lowDose_IL45_high_passage_ResistanceDelta_vs_noResistanceDelta_pvalue = pvalue; pvalue
	[1] 0.02550988
	# There is no significant difference between IL45VLBR_lowDose and IL45_high_passage sensitivity to BAMLET.

################################################################################ IL45VLBR_lowDose vs IL45_low_passage.
#################### Vinorelbine. IL45VLBR_lowDose vs IL45_low_passage.
assays = rat_Vinorelbine; cellline = assays[( ((assays$Line=="IL45VLBR_lowDose")|(assays$Line=="IL45_low_passage")) ),]
cellline$is_line1 <- ifelse( (cellline$Line=="IL45VLBR_lowDose"), 1, 0)
cellline$is_line2 <- ifelse( (cellline$Line=="IL45_low_passage"), 1, 0)
ggplot(cellline, aes(x=log10(Concentration), y=Viability, col=Line)) + geom_line()
#
start.model2lines  = c(A_line1=A_start,   A_line2=A_start,   B_line1=B_start,   B_line2=B_start,   scal_line1=scal_start,   scal_line2=scal_start,   xmid=xmid_start,   sigma=sigma_start)
lower.model2lines  = c(A_line1=A_low,     A_line2=A_low,     B_line1=B_low,     B_line2=B_low,     scal_line1=scal_low,     scal_line2=scal_low,     xmid=xmid_low,     sigma=sigma_low)
upper.model2lines  = c(A_line1=A_high,    A_line2=A_high,    B_line1=B_high,    B_line2=B_high,    scal_line1=scal_high,    scal_line2=scal_high,   xmid=xmid_high,    sigma=sigma_high)
#
fit.model2lines = optimx(start.model2lines, function(par) loglik.model2lines(par, x=cellline$log10Conc, y=cellline$Viability, is_line1=cellline$is_line1, is_line2=cellline$is_line2), lower=lower.model2lines, upper=upper.model2lines, method=c("L-BFGS-B"), control=list(fnscale = -1))
IL45VLBR_lowDose_IL45_low_passage_noResistanceDelta = fit.model2lines$value
fit.model2lines; convert_values_back_to_interpretable.model2lines(fit.model2lines)
fit1_x = seq(-3, 1, 0.01); fit1_y = predict.model2lines(coef(fit.model2lines), fit1_x, 1, 0); fit1=data.frame(x=fit1_x,y=fit1_y)
fit2_x = seq(-3, 1, 0.01); fit2_y = predict.model2lines(coef(fit.model2lines), fit2_x, 0, 1); fit2=data.frame(x=fit2_x,y=fit2_y)
ggplot(cellline, aes(x=log10(Concentration), y=Viability, col=Line)) + geom_line() + geom_line(data=fit1,color="cyan",aes(x=x,y=y)) + geom_line(data=fit2,color="red",aes(x=x,y=y)) 
		  A_line1   A_line2  B_line1   B_line2 scal_line1 scal_line2      xmid
	L-BFGS-B 1.016024 0.9412582 0.550569 0.4195631  0.2413978  0.3305004 -1.334421
		     sigma    value fevals gevals niter convcode kkt1  kkt2 xtimes
	L-BFGS-B 0.1556369 197.7095    113    113    NA        0 TRUE FALSE    0.5
	     TC50 
	0.2633105  
#
start.ResistanceDelta  = c(A_line1=A_start,   A_line2=A_start,   B_line1=B_start,   B_line2=B_start,   scal_line1=scal_start,   scal_line2=scal_start,   xmid=xmid_start,   ResistanceDelta=ResistanceDelta_start,   sigma=sigma_start)
lower.ResistanceDelta  = c(A_line1=A_low,     A_line2=A_low,     B_line1=B_low,     B_line2=B_low,     scal_line1=scal_low,     scal_line2=scal_low,     xmid=xmid_low,     ResistanceDelta=ResistanceDelta_low,     sigma=sigma_low)
upper.ResistanceDelta  = c(A_line1=A_high,    A_line2=A_high,    B_line1=B_high,    B_line2=B_high,    scal_line1=scal_high,    scal_line2=scal_high,   xmid=xmid_high,    ResistanceDelta=ResistanceDelta_high,    sigma=sigma_high)
#
fit.ResistanceDelta = optimx(start.ResistanceDelta, function(par) loglik.ResistanceDelta(par, x=cellline$log10Conc, y=cellline$Viability, is_line1=cellline$is_line1, is_line2=cellline$is_line2), lower=lower.ResistanceDelta, upper=upper.ResistanceDelta, method=c("L-BFGS-B"), control=list(fnscale = -1))
IL45GemR_highDose_IL45_low_passage_20151204_withResistanceDelta = fit.ResistanceDelta$value;
IL45GemR_highDose_IL45_low_passage_20151204_TC50ResistanceDelta = exp(fit.ResistanceDelta$xmid + fit.ResistanceDelta$ResistanceDelta) - exp(fit.ResistanceDelta$xmid)
fit.ResistanceDelta; convert_values_back_to_interpretable.ResistanceDelta(fit.ResistanceDelta)
fit1_x = seq(-3, 1, 0.01); fit1_y = predict.ResistanceDelta(coef(fit.ResistanceDelta), fit1_x, 1, 0); fit1=data.frame(x=fit1_x,y=fit1_y)
fit2_x = seq(-3, 1, 0.01); fit2_y = predict.ResistanceDelta(coef(fit.ResistanceDelta), fit2_x, 0, 1); fit2=data.frame(x=fit2_x,y=fit2_y)
ggplot(cellline, aes(x=log10(Concentration), y=Viability, col=Line)) + geom_line() + geom_line(data=fit1,color="cyan",aes(x=x,y=y)) + geom_line(data=fit2,color="red",aes(x=x,y=y)) 
		  A_line1 A_line2  B_line1    B_line2 scal_line1 scal_line2      xmid
	L-BFGS-B 2.569568 2.91965 0.298061 -0.5131664    1.70208   3.797878 -3.736726
		 ResistanceDelta     sigma    value fevals gevals niter convcode  kkt1
	L-BFGS-B       0.1208375 0.1647841 172.1761    127    127    NA        1 FALSE
		  kkt2 xtimes
	L-BFGS-B FALSE  0.444
	higher_TC50  lower_TC50 
	 0.02689301  0.02383199 
#
degrees_of_freedom=1 # withResistanceDelta has 1 additional variable (ResistanceDelta) that noResistanceDelta doesn't have
pvalue = pchisq(2*(fit.ResistanceDelta$value - fit.model2lines$value), degrees_of_freedom, lower.tail = FALSE)
IL45VLBR_lowDose_IL45_low_passage_ResistanceDelta_vs_noResistanceDelta_pvalue = pvalue; pvalue
	[1] 1
	# There is no significant difference between IL45VLBR_lowDose and IL45_low_passage sensitivity to Vinorelbine.

#################### BAMLET. IL45VLBR_lowDose vs IL45_low_passage.
assays = rat_bamlet; cellline = assays[( ((assays$Line=="IL45VLBR_lowDose")|(assays$Line=="IL45_low_passage")) ),]
cellline$is_line1 <- ifelse( (cellline$Line=="IL45VLBR_lowDose"), 1, 0)
cellline$is_line2 <- ifelse( (cellline$Line=="IL45_low_passage"), 1, 0)
ggplot(cellline, aes(x=log10(Concentration), y=Viability, col=Line)) + geom_line()
#
ggplot(cellline, aes(x=log10(Concentration), y=Viability, col=Line)) + geom_line() + facet_wrap(~ Experiment)
#
start.model2lines  = c(A_line1=A_start,   A_line2=A_start,   B_line1=0.2,   B_line2=0.2,   scal_line1=scal_start,   scal_line2=scal_start,   xmid=xmid_start,   sigma=sigma_start)
lower.model2lines  = c(A_line1=A_low,     A_line2=A_low,     B_line1=0,     B_line2=0,     scal_line1=scal_low,     scal_line2=scal_low,     xmid=xmid_low,     sigma=sigma_low)
upper.model2lines  = c(A_line1=A_high,    A_line2=A_high,    B_line1=B_high,    B_line2=B_high,    scal_line1=scal_high,    scal_line2=scal_high,   xmid=xmid_high,    sigma=sigma_high)
#
fit.model2lines = optimx(start.model2lines, function(par) loglik.model2lines(par, x=cellline$log10Conc, y=cellline$Viability, is_line1=cellline$is_line1, is_line2=cellline$is_line2), lower=lower.model2lines, upper=upper.model2lines, method=c("L-BFGS-B"), control=list(fnscale = -1))
IL45VLBR_lowDose_IL45_low_passage_noResistanceDelta = fit.model2lines$value
fit.model2lines; convert_values_back_to_interpretable.model2lines(fit.model2lines)
fit1_x = seq(-3, 1, 0.01); fit1_y = predict.model2lines(coef(fit.model2lines), fit1_x, 1, 0); fit1=data.frame(x=fit1_x,y=fit1_y)
fit2_x = seq(-3, 1, 0.01); fit2_y = predict.model2lines(coef(fit.model2lines), fit2_x, 0, 1); fit2=data.frame(x=fit2_x,y=fit2_y)
ggplot(cellline, aes(x=log10(Concentration), y=Viability, col=Line)) + geom_line() + geom_line(data=fit1,color="cyan",aes(x=x,y=y)) + geom_line(data=fit2,color="red",aes(x=x,y=y)) 
		   A_line1  A_line2    B_line1    B_line2 scal_line1 scal_line2
	L-BFGS-B 0.9998704 0.990907 0.04183567 0.05987631 0.07851485       0.02
		       xmid     sigma   value fevals gevals niter convcode  kkt1  kkt2
	L-BFGS-B -0.2226165 0.1451903 202.276     51     51    NA        0 FALSE FALSE
		 xtimes
	L-BFGS-B  0.144
	     TC50 
	0.8004217
#
start.ResistanceDelta  = c(A_line1=A_start,   A_line2=A_start,   B_line1=B_start,   B_line2=B_start,   scal_line1=scal_start,   scal_line2=scal_start,   xmid=xmid_start,   ResistanceDelta=ResistanceDelta_start,   sigma=sigma_start)
lower.ResistanceDelta  = c(A_line1=A_low,     A_line2=A_low,     B_line1=B_low,     B_line2=B_low,     scal_line1=scal_low,     scal_line2=scal_low,     xmid=xmid_low,     ResistanceDelta=ResistanceDelta_low,     sigma=sigma_low)
upper.ResistanceDelta  = c(A_line1=A_high,    A_line2=A_high,    B_line1=B_high,    B_line2=B_high,    scal_line1=scal_high,    scal_line2=scal_high,   xmid=xmid_high,    ResistanceDelta=ResistanceDelta_high,    sigma=sigma_high)
#
fit.ResistanceDelta = optimx(start.ResistanceDelta, function(par) loglik.ResistanceDelta(par, x=cellline$log10Conc, y=cellline$Viability, is_line1=cellline$is_line1, is_line2=cellline$is_line2), lower=lower.ResistanceDelta, upper=upper.ResistanceDelta, method=c("L-BFGS-B"), control=list(fnscale = -1))
IL45GemR_highDose_IL45_low_passage_20151204_withResistanceDelta = fit.ResistanceDelta$value;
IL45GemR_highDose_IL45_low_passage_20151204_TC50ResistanceDelta = exp(fit.ResistanceDelta$xmid + fit.ResistanceDelta$ResistanceDelta) - exp(fit.ResistanceDelta$xmid)
fit.ResistanceDelta; convert_values_back_to_interpretable.ResistanceDelta(fit.ResistanceDelta)
fit1_x = seq(-3, 1, 0.01); fit1_y = predict.ResistanceDelta(coef(fit.ResistanceDelta), fit1_x, 1, 0); fit1=data.frame(x=fit1_x,y=fit1_y)
fit2_x = seq(-3, 1, 0.01); fit2_y = predict.ResistanceDelta(coef(fit.ResistanceDelta), fit2_x, 0, 1); fit2=data.frame(x=fit2_x,y=fit2_y)
ggplot(cellline, aes(x=log10(Concentration), y=Viability, col=Line)) + geom_line() + geom_line(data=fit1,color="cyan",aes(x=x,y=y)) + geom_line(data=fit2,color="red",aes(x=x,y=y)) 
		   A_line1   A_line2    B_line1    B_line2 scal_line1 scal_line2
	L-BFGS-B 0.9949007 0.9913587 0.04020394 0.06125884 0.06833473 0.03058496
		       xmid ResistanceDelta    sigma    value fevals gevals niter
	L-BFGS-B -0.2335976        0.019939 0.145078 202.6304    103    103    NA
		 convcode  kkt1  kkt2 xtimes
	L-BFGS-B        0 FALSE FALSE  0.372
	higher_TC50  lower_TC50 
	  0.8076241   0.7916804 
#
degrees_of_freedom=1 # withResistanceDelta has 1 additional variable (ResistanceDelta) that noResistanceDelta doesn't have
pvalue = pchisq(2*(fit.ResistanceDelta$value - fit.model2lines$value), degrees_of_freedom, lower.tail = FALSE)
IL45VLBR_lowDose_IL45_low_passage_ResistanceDelta_vs_noResistanceDelta_pvalue = pvalue; pvalue
	[1] 0.3998369
	# There is no significant difference between IL45VLBR_lowDose and IL45_low_passage sensitivity to BAMLET.
