# Supplementary material for: BAMLET kills chemotherapy-resistant mesothelioma cells, holding oleic acid in an activated cytotoxic state
Source: PLoS One. 2018 Aug 29;13(8):e0203003. doi: 10.1371/journal.pone.0203003 (PMC6114908; doi:10.1371/journal.pone.0203003)
Supplement: S1 Dataset — (TGZ) [file pone.0203003.s002.tgz › statistical_modelling_for_human_and_rat_cell_assays/rat_chemo_cell_assay_data_2.txt]

Drug	Line	Experiment	0	0.001171875	0.00234375	0.0046875	0.009375	0.01875	0.0375	0.075	0.15	0.3	0.6	1.2	2.4	4.8	9.6	19.2
Cisplatin	IL45CisR_highDose	20151227	1				0.8917781113	0.8668773822	0.8187890941	0.7974607897	0.7748708482	0.7315103786	0.7218555359	0.6266085871
Cisplatin	IL45CisR_highDose	20151227	1				0.9960424441	0.9988977277	0.9240228954	0.9324692227	0.7314970982	0.8043533115	0.7487748841	0.620048075
Cisplatin	IL45CisR_lowDose	20151227	1				0.96829545	0.8874448746	0.8590776457	0.8375263211	0.8213694494	0.9013459645	0.9302694136	0.616115376
Cisplatin	IL45CisR_lowDose	20151227	1				0.9813368371	0.8711036954	0.8177375064	0.8320497199	0.8324998181	0.9442605659	0.9230468466	0.7827526006
Cisplatin	IL45CisR_lowDose	20151227	1				0.8489409283	0.7603586498	0.7790970464	0.7952742616	0.8352658228	0.8707130802	0.8953966245	0.709464135
Cisplatin	IL45_low_passage	20151227	1				0.9429205055	0.8720007431	0.8407904744	0.8263174089	0.8017776384	0.7812320393	0.6406581094	0.3582388491
Cisplatin	IL45_low_passage	20151227	1				0.9068989935	0.8961029915	0.8907049905	0.842419001	0.8208908443	0.7783046794	0.5919169288	0.3902348421
Cisplatin	IL45_low_passage	20151227	1				0.9299703228	0.9156123467	0.9313100001	0.9063607637	0.9111547658	0.7964231217	0.579371373	0.3986050535
Cisplatin	IL45_high_passage	20151227	1				0.9341888569	0.8991754036	0.8619525886	0.8488123956	0.8408737706	0.8145006031	0.4352964372	0.2458422249
Cisplatin	IL45_high_passage	20151227	1				0.9405669863	0.8708647031	0.8695159036	0.9431542291	0.891072173	0.8590197906	0.6032873924	0.3348885401
Cisplatin	IL45_high_passage	20151227	1				0.8914965372	0.9181090033	0.9278349895	0.9663655525	0.9071062933	0.9235892803	0.6684191509	0.421258657
Cisplatin	4_4RM_4	20151227	1				1.0482605564	1.0544513014	0.9487998131	1.1594603539	0.8983783363	0.7951213814	0.5749995133	0.4789845621
Cisplatin	4_4RM_4	20151227	1				0.980925377	0.9969302511	0.7222814561	0.9625654665	0.5425839787	0.5492975899	0.3824766547	0.3907251403
Cisplatin	4_4RM_4	20151227	1				0.8626256543	0.9437740307	0.8866447399	0.9434729235	0.5395261037	0.5312572382	0.505512577	0.3624982628
Cisplatin	IL45CisR_highDose	20160122	1							1.0213707779	1.0730681964	1.1303822938	1.0317393724	0.91571557	0.7100132711	0.5452031337	0.3270773578
Cisplatin	IL45CisR_highDose	20160122	1							0.9515110202	0.8728849504	0.9401045217	0.8308490495	0.7955010225	0.6453684769	0.4716731046	0.3241233053
Cisplatin	IL45CisR_lowDose	20160122	1									1.0305443613	0.98058594	0.8547943453	0.917834069	0.7223821403	0.5918889529
Cisplatin	IL45CisR_lowDose	20160122	1								1.1141829273			0.9015758808		0.8163688265	0.7071911782
Cisplatin	IL45CisR_lowDose	20160122	1							1.1472245488	1.0922866063	1.1248762659		0.8892484581	1.0427548923	0.8833853651	0.6264752913
Cisplatin	IL45_low_passage	20160122	1							1.1040375221	1.1653333982	1.1081498695	1.1289427739	1.0503154219	0.9638283764	0.7082058364	0.4698721887
Cisplatin	IL45_low_passage	20160122	1							1.002107985	1.0102026476	1.0058517665	0.9773630512	0.9374181399	0.8462632452	0.6726720818	0.4094662582
Cisplatin	IL45_low_passage	20160122	1							1.0208899628	1.0366119668	0.9882658255	1.0016499435	0.9410047317	0.8124769288	0.5957470609	0.3881785742
Cisplatin	IL45_high_passage	20160122	1							0.9583749022	0.9586511749	0.9065225955	0.921431093	0.8938805581	0.8115205746	0.5678838017	0.2568825176
Cisplatin	IL45_high_passage	20160122	1							1.0168554362	1.0981487492	1.0885764559	0.9886168862	0.910985075	0.7967040789	0.5937839885	0.3018546674
Cisplatin	IL45_high_passage	20160122	1							0.9880237271	1.1074536329	1.0694688247	0.9402421022	0.8844082991	0.844303084	0.511345519	0.2683039429
Cisplatin	4_4RM_4	20160122	1							0.8644892728	0.8726386022	0.8589911659	0.8837619965	0.8832826242	0.8877192639	0.6247346332	0.4191964155
Cisplatin	4_4RM_4	20160122	1							0.9796180844	0.9532135349	0.9367985	0.9659457756	0.9246705888	0.9158845679	0.6731662216	0.4908343362
Cisplatin	4_4RM_4	20160122	1							0.9273442351	0.9328776045	0.9279046403	0.9227751665	0.9569952189	0.9341397782	0.6950891347	0.4917933468
Cisplatin	IL45CisR_highDose	20160129	1								1.0022214299	1.0339933631	0.8969297644	0.9346460796	0.8681951567	0.6509612484	0.5394989441	0.2597633217
Cisplatin	IL45CisR_highDose	20160129	1								1.0453753849	0.8978006716	0.8983297449	0.9000859744	0.764606465	0.6935195867	0.4744979315	0.3785372593
Cisplatin	IL45CisR_highDose	20160129	1								1.1181064687	0.9956782787	1.0033184646	0.9773572674	0.9470203275	0.7304094831	0.6189862477	0.3842627607
Cisplatin	IL45CisR_lowDose	20160129	1								1.0184208877	1.1130255525	1.0281571451	0.9757498938	0.9160717892	1.0822149638	0.850278925	0.5419223189
Cisplatin	IL45CisR_lowDose	20160129	1								1.1605618985	0.9365948382	0.9465313227	0.8728909325	0.8481081713	0.9317434958	0.7380340049	0.5354466222
Cisplatin	IL45CisR_lowDose	20160129	1								0.9560765478	0.9537941586	0.9427396195	0.9622402528	0.8522717297	0.850898534	0.7089075883	0.4635946376
Cisplatin	IL45_low_passage	20160129	1								0.9445211617	0.9055251135	0.8569508308	0.7777467644	0.7288492897	0.5071175684	0.3203713769	0.3066283733
Cisplatin	IL45_low_passage	20160129	1								0.9256702069	0.8966589951	0.8386717623	0.7607736323	0.7000133725	0.4680925938	0.2688639739	0.2392826728
Cisplatin	IL45_low_passage	20160129	1								0.9458720612	0.9313285949	0.8676143612	0.8267468562	0.7545033716	0.5897940587	0.3014616366	0.2408091853
Cisplatin	IL45_high_passage	20160129	1								0.9303335709	0.9046184126	0.8474125352	0.7584444671	0.6488241881	0.3356815637	0.1848043707	0.1674233941
Cisplatin	IL45_high_passage	20160129	1								0.9386770834	0.9073563526	0.8697813472	0.7864450759	0.6377597428	0.3346988852	0.2029783604	0.1774958928
Cisplatin	IL45_high_passage	20160129	1								0.9596649323	0.9403099586	0.8656799699	0.7760612105	0.6175875682	0.3349631035	0.1844406936	0.1082971808
Cisplatin	4_4RM_4	20160129	1								0.9962017756	0.9640376601	0.877879705	0.8580296208	0.2709221096	0.1784158854	0.17825483	0.1426817075
Cisplatin	4_4RM_4	20160129	1								0.9658817517	0.8924284165	0.8405529724	0.8141633737	0.4458121938	0.2193066653	0.1535508159	0.1168833597
Cisplatin	4_4RM_4	20160129	1								1.0575732781	1.0261702717	1.0001781637	0.922848508	0.4737373471	0.2853720982	0.2242421443	0.1632639595
Cisplatin	IL45CisR_highDose	20160206	1								1.1150707237	1.0136615458	1.0685658686	0.6667085868	0.3611043083	0.2372833116	0.1747605589	0.1930156671
Cisplatin	IL45CisR_highDose	20160206	1								1.014996522	0.9556310269	1.0422275871	0.7580370173	0.410689199	0.2517356138	0.1930316298	0.2268505258
Cisplatin	IL45CisR_highDose	20160206	1								0.8027644215	0.865031947	0.8913153359	0.6928938944	0.3529529932	0.222883915	0.1872108244	0.2099819853
Cisplatin	IL45CisR_lowDose	20160206	1								0.9998103935	0.9939428413	0.9346370061	0.9390953208	0.6813432339	0.5426435244	0.377055565
Cisplatin	IL45CisR_lowDose	20160206	1								1.0028528804	0.925730887	0.9472138613	0.7878975057	0.8217970529	0.4977412516	0.5088858063
Cisplatin	IL45CisR_lowDose	20160206	1								1.0094022036	0.9946126454	0.9736576193	0.8906696638	0.8139984762	0.5257128653	0.4481608966
Cisplatin	IL45_low_passage	20160206	1								1.0008145211	1.0021760198	0.7399953626	0.5881852827	0.3131328145	0.2070845497	0.1809723122	0.220919517
Cisplatin	IL45_low_passage	20160206	1								1.0295437373	1.0435164196	0.7096541703	0.5627143272	0.319273467	0.2101424005	0.1846207498	0.19612322
Cisplatin	IL45_low_passage	20160206	1								1.0510526877	1.0351290831	0.7645048162	0.5774972454	0.3461547575	0.1845135836	0.18268308	0.2252171131
Cisplatin	IL45_high_passage	20160206	1								1.0322993088	0.9689010977	0.7668866481	0.6911047089	0.3071086396	0.2047111766	0.2135439349	0.277723806
Cisplatin	IL45_high_passage	20160206	1								1.0041816685	0.9414135869	0.8117441917	0.6564519862	0.2702369612	0.2486236014	0.2337644165	0.236998886
Cisplatin	IL45_high_passage	20160206	1								0.9818127528	0.9646624501	0.823013654	0.6681723174	0.2616737696	0.2337685605	0.2222535899	0.2496376123
Cisplatin	4_4RM_4	20160206	1								0.949216456	0.9238916535	0.8391802924	0.5475947619	0.3625887347	0.1499912424	0.0619365541	0.0634562483
Cisplatin	4_4RM_4	20160206	1								0.995196676	0.9299459945	0.7793380499	0.5601461926	0.3881198126	0.1462436066	0.0603861035	0.061090523
Cisplatin	4_4RM_4	20160206	1								0.9510249214	0.8964269068	0.755223777	0.5345210587	0.3607604352	0.1320695776	0.0621250136	0.0656604223
Gemcitabine	IL45GemR_highDose	20151204	1	0.962299306	0.9900328314	0.9578248161	0.9704586698	0.966898472	0.9248341114	0.5997201712	0.2887084932	0.2055979609
Gemcitabine	IL45GemR_highDose	20151204	1	0.8938765186	0.9359211885	0.8720201267	0.8358001819	0.892994606	0.8221818107	0.6579341369	0.3528744197	0.2408236653
Gemcitabine	IL45GemR_highDose	20151204	1	0.9548662388	0.9330554924	0.8515988867	0.8189040668	0.7951124617	0.8061456322	0.6734706918	0.3286450642	0.3002811542
Gemcitabine	IL45GemR_lowDose	20151204	1	0.9314705692	0.9501521725	0.9500356148	0.9553584148	0.925383669	0.8871139027	0.5910250599	0.3426860066	0.300563362
Gemcitabine	IL45GemR_lowDose	20151204	1	0.9868777549	0.9512785259	0.9602154016	0.9392750751	0.9286667475	0.8448784828	0.6914755955	0.4106851605	0.4277568846
Gemcitabine	IL45GemR_lowDose	20151204	1	0.9034303703	0.9581280628	0.9217473144	0.9026449875	0.8530814916	0.783487489	0.6123519294	0.4117872327	0.3821503911
Gemcitabine	IL45_low_passage	20151204	1	1.0520722768	1.0295201109	0.9919831171	0.961301682	0.9546958704	0.4624005694	0.333624705	0.2951511595	0.2344626066
Gemcitabine	IL45_low_passage	20151204	1	0.9514562497	0.9142584309	0.8810247776	0.8640372921	0.9158792783	0.4898477157	0.3499648188	0.3113974469	0.395348545
Gemcitabine	IL45_low_passage	20151204	1	0.9083669629	0.9003021914	0.8391480358	0.8154288647	0.791975774	0.4985840719	0.3024764487	0.2973955793	0.3517646835
Gemcitabine	IL45_high_passage	20151204	1	0.9409807217	0.8810984895	0.8528973818	0.8343241323	0.7466412481	0.4211948245	0.3282496136	0.2723888594	0.2409728254
Gemcitabine	IL45_high_passage	20151204	1	0.8682800965	0.8291514382	0.759088136	0.7329557221	0.6857002132	0.3928537447	0.3166953047	0.3035927172	0.2498950562
Gemcitabine	IL45_high_passage	20151204	1	0.8641517515	0.8559127181	0.7991355214	0.7338206122	0.6623686939	0.417412425	0.3261349804	0.3019194356	0.2908683107
Gemcitabine	4_4RM_4	20151204	1	0.9643096072	1.095184753	1.1169506029	0.9145468689	0.651201867	0.2622637106	0.2087203423	0.2080202256	0.1914041229
Gemcitabine	4_4RM_4	20151204	1	1.156890965	1.2723818609	1.1470138329	1.1279010477	0.7925308815	0.2940276658	0.2327252989	0.2372896689	0.1819086468
Gemcitabine	4_4RM_4	20151204	1	1.0366752996	1.049383258	1.0404357432	0.9922376834	0.6599285955	0.1637548835	0.1787673939	0.2341278551	0.175731238
Gemcitabine	IL45GemR_highDose	20151211	1	0.9320977132	1.0244127963	0.8607706096	1.0091896667	1.025823015	0.953891532	0.9524554851	0.7946143078	0.3117822994
Gemcitabine	IL45GemR_highDose	20151211	1	1.1218418592	1.106768533	1.0707898774	0.9746935486	0.970116795	0.9527860858	0.9111923838	0.7771751202	0.4365375774
Gemcitabine	IL45GemR_highDose	20151211	1	0.7611511368	0.9405856819	0.9571477923	0.7985410523	0.835976028	0.8469807193	0.8584310054	0.7379651835	0.3486154016
Gemcitabine	IL45_low_passage	20151211	1	0.8941981846	0.9682072617	1.1357186082	1.0486384266	0.5823298033	0.1567549168	0.1530635401	0.1248260212	0.1381770045
Gemcitabine	IL45_low_passage	20151211	1	1.0463161876	1.1631240545	1.0826096823	1.1671028744	0.8849924357	0.184720121	0.1461573374	0.1229954614	0.1131467474
Gemcitabine	IL45_low_passage	20151211	1	0.966330993	1.2093881645	1.214218656	1.2293520562	1.0550692076	0.1921444333	0.1587081244	0.1503390171	0.1385115346
Gemcitabine	IL45_high_passage	20151211	1	1.0728473326	1.2431278902	1.0896689117	0.6522748712	0.5102875501	0.1435243517	0.1037924415	0.0921162866	0.1035813472
Gemcitabine	IL45_high_passage	20151211	1	0.9760869709	1.1569750183	0.9608551959	0.8070663826	0.7263953665	0.2579176864	0.103541767	0.0977102862	0.0868982987
Gemcitabine	IL45_high_passage	20151211	1	1.033953203	0.9829937133	0.9992677666	0.8390273829	0.6156566023	0.1696472746	0.1097096793	0.1057516607	0.0926242323
Gemcitabine	4_4RM_4	20151211	1	1.1398612132	1.1569550922	1.1310800003	0.7825296679	0.4447882249	0.1501934775	0.1140184349	0.1071760363	0.0936285717
Gemcitabine	4_4RM_4	20151211	1	1.1687571549	1.2128316161	1.2239725914	0.8855042888	0.4243276426	0.1658868814	0.1201367113	0.0960878005	0.0862243459
Gemcitabine	4_4RM_4	20151211	1	1.0704854336	1.2429270672	1.190035659	0.8385251968	0.4697487048	0.1511891946	0.113419229	0.1192558703	0.1088188791
Gemcitabine	IL45GemR_highDose	20151218	1		1.0840456708	1.0839847583	0.6751131957	0.2885423646	0.178663039	0.165025414	0.1617293727	0.1358145012	0.1328297903
Gemcitabine	IL45GemR_highDose	20151218	1		1.0333627116	1.0292007883	0.6421174397	0.2285813962	0.1652895597	0.1420256326	0.1361805785	0.1231439658	0.1304701749
Gemcitabine	IL45GemR_highDose	20151218	1		1.0090776263	1.0224798878	0.6460077808	0.2478655549	0.1709257771	0.1425310558	0.1395090923	0.1095828517	0.1161666246
Gemcitabine	IL45_low_passage	20151218	1		0.6493475595	0.1890521769	0.1679096283	0.1503861569	0.172983657	0.1577158178	0.1702201643	0.1193654948	0.1321992643
Gemcitabine	IL45_low_passage	20151218	1		0.417266838	0.1655975173	0.1562330354	0.1662308639	0.152989396	0.144665412	0.1633446129	0.133464225	0.1324192031
Gemcitabine	IL45_low_passage	20151218	1		0.4331966407	0.1801919182	0.1727264	0.1657043326	0.158055948	0.1504807099	0.1518156342	0.1430380499	0.1388321241
Gemcitabine	IL45_high_passage	20151218	1		1.039921404	0.3702359549	0.2614985555	0.2520637006	0.2652891964	0.2031972747	0.2553478094	0.2344185736	0.2086522351
Gemcitabine	IL45_high_passage	20151218	1		0.9922395012	0.3045820073	0.2392502535	0.2351190177	0.2217263847	0.2341702892	0.2204363147	0.1938317588	0.2087905468
Gemcitabine	IL45_high_passage	20151218	1		0.8056544218	0.3049660004	0.2459444018	0.2276099133	0.2381188768	0.1807410599	0.2167590806	0.2156398104	0.1926549651
Gemcitabine	IL45GemR_highDose	20151227	1			0.9106306954	0.8141034937	0.8518999751	0.8273519841	0.8108493767	0.6246628422	0.3134799329	0.2240294205
Gemcitabine	IL45GemR_highDose	20151227	1			0.9802100485	0.9067670657	0.9109236339	0.9131930954	0.8846706506	0.6404013493	0.3125381584	0.2876295844
Gemcitabine	IL45GemR_highDose	20151227	1			0.9006430044	0.8600533507	0.8754470162	0.869366431	0.8787028085	0.6430684823	0.3573858143	0.2422682214
Gemcitabine	IL45_low_passage	20151227	1			1.0059018384	0.8293697172	0.6168518794	0.2108260637	0.1471843582	0.1394293168	0.1288718707	0.140617433
Gemcitabine	IL45_low_passage	20151227	1			0.8977091205	1.0190404095	0.7870335324	0.1979419935	0.1463699408	0.153830856	0.1294144817	0.1151598355
Gemcitabine	IL45_low_passage	20151227	1			1.0017704193	1.0333790517	0.6648449309	0.2092033813	0.1493590102	0.1479174831	0.1389954095	0.1247830712
Gemcitabine	IL45_high_passage	20151227	1			0.9121041918	0.8458761293	0.7821735403	0.4941179215	0.2143794509	0.1928341878	0.1802709781	0.1596005902
Gemcitabine	IL45_high_passage	20151227	1			0.9709106486	0.8232961441	0.8482317283	0.402233948	0.2390298357	0.2254067771	0.2270617938	0.188775742
Gemcitabine	IL45_high_passage	20151227	1			0.792877115	0.7627926093	0.7555439311	0.4094755918	0.2291927438	0.2257925907	0.2022530685	0.1743481483
Gemcitabine	4_4RM_4	20151227	1			1.1484097698	0.8788086452	0.4766121947	0.2774204885	0.2495167809	0.2404674047	0.2400281146	0.2306273063
Gemcitabine	4_4RM_4	20151227	1				1.1014584432	0.5790370761	0.3184326129	0.2738358812	0.2554735547	0.2912317695	0.2251625373
Gemcitabine	4_4RM_4	20151227	1				1.2025127394	0.804797048	0.4011070111	0.3156211562	0.3016693024	0.2714285714	0.2499384994
Gemcitabine	IL45GemR_highDose	20160101	1		0.9473037351	0.9251109056	1.0054545667	0.9866737677	0.9624325495	0.9857490665	1.0127234207	1.0305385507
Gemcitabine	IL45GemR_highDose	20160101	1		0.972984541	0.9734943854	1.0211868674	1.0098318143	0.9738405761	0.9715997784	1.0133188982	1.0693828994
Gemcitabine	IL45GemR_highDose	20160101	1		0.9773382884	0.9589841212	1.0109020505	0.9948543361	0.964246732	0.971471452	0.9758894462	1.0900231295
Gemcitabine	IL45GemR_lowDose	20160101	1		0.9797998825	0.9762983811	0.9629018139	0.9965926845	0.9556827374	0.9449898612	0.2889292719	0.2493767106
Gemcitabine	IL45GemR_lowDose	20160101	1		0.9529395619	0.9067502819	0.9417577106	0.9645271581	0.9483331643	0.9502843198	0.3127934938	0.2469196207
Gemcitabine	IL45GemR_lowDose	20160101	1		0.9607588242	0.9465547675	0.9651239111	0.9490336271	0.8874827149	0.954819757	0.3471231847	0.2758926125
Gemcitabine	IL45_low_passage	20160101	1		1.0387640888	1.0801952036	0.857995049	0.8584277314	0.2991254141	0.2826551096	0.2701711578	0.2495300785
Gemcitabine	IL45_low_passage	20160101	1		1.0233767338	1.1920150745	0.8565589448	0.886580338	0.3637348937	0.2444002097	0.2315288384	0.2481334032
Gemcitabine	IL45_low_passage	20160101	1		1.0905226548	1.0043405054	0.9336088991	0.8709786494	0.3119229336	0.263287191	0.2395489739	0.2430061968
Gemcitabine	IL45_high_passage	20160101	1		1.03060029	1.1028960084	0.7919661573	1.1265871684	0.3702812415	0.2162855352	0.2215481264	0.2255948121
Gemcitabine	IL45_high_passage	20160101	1		1.1808758229	1.1282111905	1.1400252684	1.1853975337	0.4622045557	0.3665541165	0.2871803586	0.2692265067
Gemcitabine	IL45_high_passage	20160101	1		1.121502013	1.0766075329	0.9966513695	1.0369186511	0.4457712124	0.5158869685	0.2691157332	0.2649756083
Gemcitabine	4_4RM_4	20160101	1		1.1413619958	1.1477274653	1.037396427	0.8834503443	0.2466887698	0.1784986077	0.1449937588	0.1358945829
Gemcitabine	4_4RM_4	20160101	1		1.1132380099	1.062795121	1.060494974	0.851098652	0.2610279888	0.1769067445	0.1627630517	0.1372679118
Gemcitabine	4_4RM_4	20160101	1		1.0243165768	1.0073037595	1.0253160386	0.8435897154	0.2727377566	0.1945381059	0.1619787148	0.1475084844
Gemcitabine	IL45GemR_highDose	20160108	1			0.9804182285	0.9901926115	1.0263573567	1.0069406134	0.9621142466	0.9206167339	0.8089115213	0.5299809039
Gemcitabine	IL45GemR_highDose	20160108	1			0.9786736224	0.9539817216	0.9916325962	0.9799289772	0.9267791113	0.8709524577	0.8213048851	0.5338335214
Gemcitabine	IL45GemR_highDose	20160108	1			0.9862020113	0.9862119882	1.0278404102	0.9764596137	0.9532285099	0.8978869024	0.8475636523	0.7533871418
Gemcitabine	IL45GemR_lowDose	20160108	1			1.0000191707	1.0279077124	1.0563665817	0.9632593984	0.689756149	0.3181134137	0.3272530338	0.3357408508
Gemcitabine	IL45GemR_lowDose	20160108	1			1.0173731203	0.9965513283	1.0442038859	0.9126452959	0.6531814121	0.3669067262	0.3010276143	0.3409393762
Gemcitabine	IL45GemR_lowDose	20160108	1			0.9761158926	1.033739554	1.0533880049	0.9690911551	0.7280594033	0.3524492918	0.3518612953	0.3343358761
Gemcitabine	IL45_low_passage	20160108	1			0.8184339109	0.77806015	0.7200303277	0.2413931089	0.174559827	0.2111496448	0.2114444975	0.2191457696
Gemcitabine	IL45_low_passage	20160108	1			0.8028571809	0.7617220234	0.6600912489	0.2492251826	0.1710916612	0.1949214541	0.1858032163	0.2194429295
Gemcitabine	IL45_low_passage	20160108	1			1.0212648216	0.8184742749	0.8497369567	0.2922326587	0.1994997381	0.2598558242	0.2241291532	0.2256712585
Gemcitabine	IL45_high_passage	20160108	1			0.902858216	0.8703624413	0.3444957746	0.1715530516	0.1451267606	0.1709671362	0.1523530516	0.1403568075
Gemcitabine	IL45_high_passage	20160108	1			0.9072331311	0.7976615737	0.3103476099	0.1778905751	0.147420616	0.1657363329	0.1686043526	0.1944091953
Gemcitabine	IL45_high_passage	20160108	1			0.8502517078	0.8373525763	0.271102808	0.1678384507	0.1447854423	0.15387687	0.155916202	0.1461045906
Gemcitabine	4_4RM_4	20160108	1			0.8803346355	0.8261160659	0.5590096066	0.1913343652	0.1190449866	0.1196346527	0.1277057075	0.0979029999
Gemcitabine	4_4RM_4	20160108	1			0.9278503024	0.8669123563	0.603429706	0.1639978199	0.1441566531	0.1025862293	0.126287924	0.1083153824
Gemcitabine	4_4RM_4	20160108	1			1.0080094421	0.9644828315	0.6693546737	0.1778655587	0.1262067036	0.1399469221	0.1449135949	0.1303819835
Gemcitabine	IL45GemR_highDose	20160122	1				1.0086985532	0.997694123	0.9914878794	0.9671829542	0.9535243123	0.9070633429	0.4778611273	0.4297713257
Gemcitabine	IL45GemR_highDose	20160122	1				1.0195897789	0.9991698388	1.0175903053	0.9776666397	0.9742447558	0.9248096704	0.588159067	0.4132785292
Gemcitabine	IL45GemR_highDose	20160122	1				1.0333860598	1.0346310848	0.9994744362	0.9941728748	0.9705786305	0.9008419226	0.5153485049	0.3890754159
Gemcitabine	IL45GemR_lowDose	20160122	1				1.0218170342	0.9931077312	0.9570073097	0.9041750657	0.3984281148	0.3581180136	0.3529055444	0.335232016
Gemcitabine	IL45GemR_lowDose	20160122	1				1.0276443355	0.9905869807	0.9561084651	0.8720013945	0.3595250424	0.3500094848	0.328420038	0.3494557778
Gemcitabine	IL45GemR_lowDose	20160122	1				1.0300537514	1.014950234	0.9846205727	0.8751762758	0.3724325042	0.3458582845	0.329707331	0.3016667007
Gemcitabine	IL45_low_passage	20160122	1				0.9808766594	0.9088774457	0.4105948331	0.3102327893	0.277998329	0.2899517821	0.2708612056	0.2797730537
Gemcitabine	IL45_low_passage	20160122	1				0.9750911632	0.8877601153	0.3720112671	0.3114177785	0.2807334542	0.2946372033	0.2744994214	0.2927265978
Gemcitabine	IL45_low_passage	20160122	1				0.9778651452	0.8840410627	0.3760368222	0.3086200743	0.2724105416	0.2762621662	0.2634021085	0.2563541151
Gemcitabine	IL45_high_passage	20160122	1				0.9363334694	0.9390080499	0.5202713312	0.3166106627	0.2824639638	0.2432245705	0.2655738048	0.262375823
Gemcitabine	IL45_high_passage	20160122	1				0.9639055464	0.8995601021	0.6127497769	0.2970192767	0.2641514328	0.2521476148	0.252956861	0.2304276555
Gemcitabine	IL45_high_passage	20160122	1				0.9175898971	0.8849501124	0.5447815602	0.2835103319	0.2807317185	0.2890981488	0.2491676906	0.2232832503
Gemcitabine	4_4RM_4	20160122	1				1.0298393849	0.9497221588	0.3792994704	0.3221490012	0.2502908905	0.273404452	0.2192825063	0.2101045031
Gemcitabine	4_4RM_4	20160122	1				1.0260431616	0.9397146029	0.4119357721	0.3186482901	0.2464866914	0.2691451626	0.2210446508	0.2076683545
Gemcitabine	4_4RM_4	20160122	1				0.9889439473	0.9148988718	0.327409447	0.2580936717	0.2164495568	0.2307057692	0.2007587899	0.1984939807
Gemcitabine	IL45GemR_highDose	20160129	1				0.987307385	0.980542556	0.995099494	1.0224555797	1.0064680592	1.0745881368	1.0319065556	0.7921470152
Gemcitabine	IL45GemR_highDose	20160129	1				1.0315620301	1.0122683767	1.0281090628	1.0297082481	1.0166601691	1.0092529975	1.0822426784	0.8830048771
Gemcitabine	IL45GemR_highDose	20160129	1				1.0182416615	0.9883256457	1.0049061648	1.0275826901	0.991663383	1.0003399547	1.03087407	0.9782969814
Gemcitabine	IL45GemR_lowDose	20160129	1				1.0209350674	1.0236667795	1.0210075908	1.0201050782	1.032869184	0.7883205209	0.6744105465	0.6636448613
Gemcitabine	IL45GemR_lowDose	20160129	1				1.0485200812	1.0730941415	1.0877161905	1.0958404457	0.9052707011	0.8957212793	0.6891365261	0.6700618377
Gemcitabine	IL45GemR_lowDose	20160129	1				1.0609840884	1.0736407161	1.0344620538	1.0097650386	0.8770521592	0.8152622181	0.6236825888	0.6492407603
Gemcitabine	IL45_low_passage	20160129	1				0.9333282388	0.8635233146	0.544121325	0.3972100261	0.3504904685	0.3406672039	0.3132468182	0.295455177
Gemcitabine	IL45_low_passage	20160129	1				0.9479463338	0.8783855476	0.5109803429	0.3447604289	0.2941866309	0.338142905	0.2997361367	0.3779457754
Gemcitabine	IL45_low_passage	20160129	1				0.873903285	0.8610553475	0.518590676	0.3283727482	0.354298991	0.3250291251	0.2914612554	0.2826875358
Gemcitabine	IL45_high_passage	20160129	1				0.9498731055	0.8769052091	0.6597723069	0.3301406593	0.3000802948	0.2944524899	0.3093500423	0.2926817028
Gemcitabine	IL45_high_passage	20160129	1				0.9440320804	0.8916926444	0.6219681644	0.2972116831	0.286686201	0.2864630204	0.2877085118	0.2454769944
Gemcitabine	IL45_high_passage	20160129	1				0.9372123063	0.8865924937	0.5680152438	0.3110695603	0.2839790755	0.3091997745	0.2651741684	0.2720181555
Gemcitabine	4_4RM_4	20160129	1				1.0039041871	0.2973406262	0.1561297624	0.1709669307	0.1552370175	0.1064629699	0.1016283164	0.0889538539
Gemcitabine	4_4RM_4	20160129	1				0.9060988724	0.2928269645	0.1431727769	0.1203673779	0.1141680231	0.1103073822	0.1081743341	0.0813085046
Gemcitabine	4_4RM_4	20160129	1				0.9381511242	0.3390218245	0.1493308154	0.1439317128	0.372094497	0.1420179463	0.113229069	0.1095662974
Gemcitabine	IL45GemR_highDose	20160206	1				0.8339454956	0.8309895567	0.8740311495	0.8483642341	0.8654120998	0.7869626508	0.6554721454	0.3266410095
Gemcitabine	IL45GemR_highDose	20160206	1				0.9422858278	0.975947369	0.9018908746	0.8514620335	0.8028821211	0.9803461636	0.8581347345	0.3776064376
Gemcitabine	IL45GemR_highDose	20160206	1				0.9271592817	0.900967311	0.8634229826	0.8857414173	0.8633639675	0.9355716148	0.8432022662	0.3375394999
Gemcitabine	IL45GemR_lowDose	20160206	1				0.9981440104	1.0065650377	1.0037239921	0.8957822786	0.7395247706	0.3994041613	0.3430217193	0.295666955
Gemcitabine	IL45GemR_lowDose	20160206	1				1.0275470254	1.0458744223	0.9621736187	0.8912248683	0.7350858085	0.3558800153	0.3705219158	0.2901651409
Gemcitabine	IL45GemR_lowDose	20160206	1				0.9771977198	1.024441333	1.0228356169	0.9723194542	0.6320354258	0.3104977164	0.2828282828	0.2942127546
Gemcitabine	IL45_low_passage	20160206	1				0.9893487048	0.9209306832	0.6340615396	0.2275685014	0.1969063343	0.2033272515	0.1951302214	0.1936770381
Gemcitabine	IL45_low_passage	20160206	1				0.9762843971	0.9283145605	0.6359488617	0.2214723635	0.2007086693	0.1910502775	0.1941606071	0.1764861197
Gemcitabine	IL45_low_passage	20160206	1				0.9862722564	0.9304639411	0.6251003605	0.2073907317	0.2138295472	0.1932326842	0.1925347523	0.199346148
Gemcitabine	IL45_high_passage	20160206	1				1.0046900213	0.9913903493	0.9546509812	0.7189735048	0.3392535527	0.2714278278	0.2737806465	0.2788870959
Gemcitabine	IL45_high_passage	20160206	1				1.0330779592	1.0104563193	1.0001384238	0.692981382	0.2861858392	0.315180297	0.2768848261	0.275660308
Gemcitabine	IL45_high_passage	20160206	1				1.0280936596	1.0370335126	0.9650706042	0.6685328808	0.2864295042	0.2806775467		0.2190660471
Gemcitabine	4_4RM_4	20160206	1				0.9831494542	0.9789587662	0.1133534283	0.1069444851	0.0958883264	0.1153551257	0.0949869773	0.0782710485
Gemcitabine	4_4RM_4	20160206	1				0.9875911554	0.8025632299	0.0840554158	0.0817454959	0.0903323718	0.1022111624	0.0801776518	0.1030090332
Gemcitabine	4_4RM_4	20160206	1				0.927080526	0.8201323309	0.1098302139	0.0871095662	0.0848105513	0.0939461106	0.086917065	0.0976531347
Vinorelbine	IL45VLBR_highDose	20151204	1		1.0016935844	0.9003710489	0.93863066	0.884128035	0.7972625518	0.6942772244	0.5795907684	0.514372373	0.5159581839
Vinorelbine	IL45VLBR_highDose	20151204	1		0.9586996083	0.9348570371	0.8062058542	0.9088553715	0.8770704173	0.6152493754	0.5875512785	0.5534067425	0.499552759
Vinorelbine	IL45VLBR_highDose	20151204	1		0.9940626939	1.0490414773	0.8966506214	1.018063499	0.8348623853	0.7529812321	0.6878050417	0.7176928367	0.5864850813
Vinorelbine	IL45VLBR_lowDose	20151204	1		0.9288781504	0.9388821286	0.9118947886	0.8843750731	0.7854351438	0.6780649615	0.5041478483	0.4423162427	0.3756874079
Vinorelbine	IL45VLBR_lowDose	20151204	1		1.0360154387	0.99049217	0.9435307422	0.9449320255	0.8737800231	0.736644787	0.5493091919	0.5082110283	0.4289955011
Vinorelbine	IL45VLBR_lowDose	20151204	1		0.9479573388	0.9872675983	0.8725581998	0.8807500456	0.8061047214	0.6985565626	0.580360771	0.5067048285	0.4302515268
Vinorelbine	IL45_low_passage	20151204	1		0.8897933588	0.879874339	0.8147102983	0.7686486617	0.7547861532	0.7386202613	0.7458319013	0.7116489692	0.7288881653
Vinorelbine	IL45_low_passage	20151204	1		0.9591005104	0.910374169	0.8065487054	0.7994399134	0.722481854	0.7319662273	0.7728417815	0.7161270248	0.7147746788
Vinorelbine	IL45_low_passage	20151204	1		0.9908332028	1.0263921847	0.9375910958	0.9161376586	0.8418878061	0.8058409723	0.794006047	0.8093161642	0.8078586314
Vinorelbine	IL45_high_passage	20151204	1		0.9428578026	0.8904380055	0.8904841904	0.8156070132	0.8420536091	0.7653117188	0.6799505822	0.6737791325	0.6315892782
Vinorelbine	IL45_high_passage	20151204	1		0.9737764928	0.9042465482	0.8768358104	0.8986181954	0.7982532319	0.7953730982	0.699927447	0.6719011081	0.5944452994
Vinorelbine	IL45_high_passage	20151204	1		0.9249850096	1.0171731835	0.8768632773	0.8847476883	0.802637254	0.7237615847	0.6699382502	0.648441527	0.6230473065
Vinorelbine	4_4RM_4	20151204	1		0.6211491701	0.5549868201	0.551781294	0.5094230783	0.4833407569	0.3519360939	0.2862994794	0.2989609422	0.2698921512
Vinorelbine	4_4RM_4	20151204	1		0.5563341776	0.4521629282	0.4934480526	0.4613073727	0.3197287462	0.2700156493	0.3068888149	0.2664395744	0.2647803762
Vinorelbine	4_4RM_4	20151204	1		0.6430362939	0.5501475361	0.540314252	0.5042859251	0.4303408085	0.3142667454	0.3531646503	0.3233771024	0.342342874
Vinorelbine	IL45VLBR_highDose	20151211	1		1.1932438413	1.2490589129	1.2002917507	1.1826719772	1.1986581655	0.9752066567	0.5895002541
Vinorelbine	IL45VLBR_highDose	20151211	1		1.0914758795	1.1032584493	1.1595314873	1.1624932261	1.1503940937	1.0046250342	0.5462530248	0.4958551753	0.4311100619
Vinorelbine	IL45VLBR_highDose	20151211	1		1.4000723941	1.3577159065	1.3356179015	1.1910907775	1.23229608	1.0860065748	0.6320243054	0.5447419328	0.5134403817
Vinorelbine	IL45VLBR_lowDose	20151211	1		1.0933968138	1.1095770005	1.1076872368	1.1570042117	1.1236403589	0.6267789782	0.3683134957	0.3430433986	0.3304229995
Vinorelbine	IL45VLBR_lowDose	20151211	1		0.9757162365	1.0578976046	1.0989647448	1.0811252598	1.0311652843	0.6555808932	0.3033317862	0.2485890528	0.2985086675
Vinorelbine	IL45VLBR_lowDose	20151211	1		0.8875792514	0.8424457174	1.0399133436	1.051969352	0.990085922	0.5826540354	0.2967246824	0.2792465301	0.2502937505
Vinorelbine	IL45_low_passage	20151211	1		1.044500583	1.0834255135	1.1835854585	1.0793147777	0.8660722294	0.4950820652	0.3737705163	0.2753071841	0.2455006129
Vinorelbine	IL45_low_passage	20151211	1			1.0569123252	1.1498129168	0.8905789477	0.8067712289	0.4379211115	0.3501905671	0.2638326633	0.2104320682
Vinorelbine	IL45_low_passage	20151211	1		0.9824986781	1.0353444162	0.9927260534	0.8654255388	0.7257567355	0.4440267227	0.3840295601	0.2842965294	0.2727858958
Vinorelbine	IL45_high_passage	20151211	1		1.1996933556	1.2335443575	1.1116496623	0.8434417658	0.7490744143	0.3890286296	0.3190515219	0.2078752508	0.2013678885
Vinorelbine	IL45_high_passage	20151211	1		1.2579815462	1.2807892841	1.2180447633	1.1474600826	0.8319013937	0.4771031694	0.3334004757	0.2298514863	0.2004353923
Vinorelbine	IL45_high_passage	20151211	1		1.086482209	1.3177302659	1.1258867253	0.9349899669	0.7648305684	0.3748410254	0.3214891332	0.2351199729	0.2716770766
Vinorelbine	4_4RM_4	20151211	1		0.3934560642	0.2707188337	0.2738191322	0.2395108703	0.2007699502	0.170010377	0.1595180445	0.142146124	0.1367462239
Vinorelbine	4_4RM_4	20151211	1		0.4884829171	0.3114133254	0.3316534499	0.2557029571	0.2160972356	0.2246424072	0.1798710442	0.1507818869	0.154576447
Vinorelbine	4_4RM_4	20151211	1		0.3728760667	0.30846389	0.3030378296	0.2407209273	0.1917590116	0.2415297414	0.2097949306	0.1331486435	0.1383772768
Vinorelbine	IL45VLBR_highDose	20151218	1					0.7623023628	0.8096358145	0.6631657488	0.4415278025	0.3695931782	0.3905347309	0.3250168769	0.3361804939	0.3365002665
Vinorelbine	IL45VLBR_highDose	20151218	1					1.0275977002	0.7246729439	0.8476626948	0.5315223731	0.3948504291	0.4163153071	0.4045079577	0.3798683443	0.3880759937
Vinorelbine	IL45VLBR_highDose	20151218	1					0.9460175407	0.8050474315	0.9342938965	0.6260425989	0.4409611598	0.4525237158	0.4822802935	0.4569715411	0.4033023089
Vinorelbine	IL45VLBR_lowDose	20151218	1					0.8643703894	0.7292668306	0.8633794546	0.4949229885	0.3957377571	0.3685726869	0.3901897457	0.3445333431	0.3277058025
Vinorelbine	IL45VLBR_lowDose	20151218	1					0.8793082724	0.6469921138	0.5843885715	0.4004191338	0.3091503917	0.2532623976	0.2497086445	0.2685121794	0.2718412099
Vinorelbine	IL45VLBR_lowDose	20151218	1					0.9816419869	0.7029182013	0.5157069425	0.4314682363	0.3387414787	0.2905365165	0.2953645294	0.2590821572	0.2577291572
Vinorelbine	IL45_low_passage	20151218	1					0.4073835728	0.3460026442	0.3826228188	0.3060947528	0.2892183902	0.2915386164	0.2927293741	0.2610911192	0.2377181232
Vinorelbine	IL45_low_passage	20151218	1					0.4614862668	0.342083563	0.3555034091	0.3136841907	0.3007920913	0.3026769012	0.2970601678	0.2703853965	0.2616021826
Vinorelbine	IL45_low_passage	20151218	1					0.3882573931	0.3360981367	0.310943937	0.2660503268	0.2835622793	0.2778305938	0.2988789227	0.2881320125	0.2354583741
Vinorelbine	IL45_high_passage	20151218	1					0.9746123931	0.8297284301	0.6233129006	0.4911554209	0.4708705456	0.423489372	0.3750250935	0.3082880872	0.3050294352
Vinorelbine	IL45_high_passage	20151218	1					0.9819526388	0.9091060604	0.6956614906	0.6144531269	0.5495350066	0.4634029038	0.4418984491	0.3726946758	0.3379856478
Vinorelbine	IL45_high_passage	20151218	1					0.9133115839	0.8843909387	0.7349722005	0.6248587051	0.5099572669	0.4770803658	0.4289665947	0.3706887837	0.3310297294
Vinorelbine	IL45VLBR_highDose	20151227	1			1.0784655057	0.9723746858	0.9524725078	0.9661585029	0.946230343	0.6818184771	0.4631218619	0.3867608946
Vinorelbine	IL45VLBR_highDose	20151227	1			0.9626619566	0.9543352737	0.876795606	0.9244495822	0.9262569242	0.7359578913	0.4695451131	0.4050147873
Vinorelbine	IL45VLBR_highDose	20151227	1			0.9205849318	0.9070132358	0.9540159006	0.9510868368	0.8887231044	0.7602407118	0.4859107627	0.3538496267
Vinorelbine	IL45VLBR_lowDose	20151227	1			0.8588265608	0.8225669304	0.7706769048	0.7181839264	0.4985183849	0.4097503156		0.3054239996
Vinorelbine	IL45VLBR_lowDose	20151227	1			0.8846155864	0.8895634061	0.8593570458	0.860516609	0.8101202063	0.5452780591	0.4344479482	0.3392430833
Vinorelbine	IL45VLBR_lowDose	20151227	1			0.9490757827	0.9027278383	0.9119805561	0.940861689	0.885782975	0.5568712633	0.4245284014	0.3381117075
Vinorelbine	IL45_low_passage	20151227	1			0.9110409605	0.7488032706	0.7232799441	0.6358216679	0.426594561	0.3322275985	0.2590731493	0.1983388103
Vinorelbine	IL45_low_passage	20151227	1			1.0865741888	1.0914664355	0.9349489445	0.7882985165	0.4651281204	0.417740071	0.3147001349	0.2429265406
Vinorelbine	IL45_low_passage	20151227	1			1.1651803259	0.8941624596	0.7840200732	0.754968409	0.4139121497	0.3830587382	0.2595302155	0.20998821
Vinorelbine	IL45_high_passage	20151227	1			0.8636333623	0.9219424352	0.8383504907	0.855469852	0.6790299829	0.6252288484	0.4446171854	0.3314925418
Vinorelbine	IL45_high_passage	20151227	1			0.8647486466	0.8425491106	0.8905924207	0.9746573859	0.6711152359	0.6079505027	0.4838236659	0.3826945089
Vinorelbine	IL45_high_passage	20151227	1			1.0504723139	1.0788047148	1.1103458919	1.0020963147	0.7165280913	0.6157249326	0.4795416401	0.4173788349
Vinorelbine	4_4RM_4	20151227	1			0.5474768314	0.6667554032	0.6427299802	0.6008851472	0.587657854	0.5488577941	0.4565828661	0.3924429729
Vinorelbine	4_4RM_4	20151227	1			0.599722211	0.6660896171	0.6338620717	0.6753492492	0.5184588752	0.5640927574	0.5345827127	0.4831112364
Vinorelbine	4_4RM_4	20151227	1			0.6680648707	0.7337430744	0.7014423185	0.620219376	0.6090038357	0.5721047083	0.5946928064	0.5063143492
Vinorelbine	IL45VLBR_highDose	20160101	1						0.9134301606	0.8445382463	0.8249584391	0.7419255529	0.6876945495	0.5721860013	0.5958363834	0.5382873484
Vinorelbine	IL45VLBR_highDose	20160101	1						0.8879768354	0.825106291	0.8092920267	0.7369617483	0.6327212457	0.6035690187	0.5170229353	0.4894560653
Vinorelbine	IL45VLBR_highDose	20160101	1						0.8752716719	0.8323637736	0.8301969052	0.7488905374	0.6641158787	0.6288017803	0.5685394136	0.5132224521
Vinorelbine	IL45VLBR_lowDose	20160101	1						0.868004983	0.8282893391	0.8050908911	0.8241058092	0.8035290399	0.8168109726	0.880617551	0.8889846108
Vinorelbine	IL45VLBR_lowDose	20160101	1						0.8258369187	0.7504294307	0.7180403961	0.7165434465	0.7500471162	0.7938301985	0.8290300521	0.8078627545
Vinorelbine	IL45VLBR_lowDose	20160101	1						0.8666662899	0.7999174964	0.7747765057	0.8072524045	0.8002056939	0.8230185011	0.8493631401	0.8671918265
Vinorelbine	IL45_low_passage	20160101	1						0.5787966297	0.5341485733	0.4987700096	0.5179447871	0.4396472839	0.4512044398	0.4157605143	0.3909586795
Vinorelbine	IL45_low_passage	20160101	1						0.5386557407	0.5441388245	0.4773536589	0.4703341066	0.4679058838	0.4691892869	0.4246799024	0.418118278
Vinorelbine	IL45_low_passage	20160101	1						0.5801413495	0.5827933618	0.4966371391	0.5886100175	0.5316942804	0.5298009624	0.5009705818	0.4820852472
Vinorelbine	IL45_high_passage	20160101	1						0.5968822675	0.7697551221	0.58150904	0.5131940186	0.3915339531	0.4028028658	0.3648586691	0.32174403
Vinorelbine	IL45_high_passage	20160101	1						0.7108834827	0.7151296787	0.6444629723	0.5064764911	0.4425870232	0.4552660572	0.373992794	0.3733019683
Vinorelbine	IL45_high_passage	20160101	1						0.7427598841	0.7551677992	0.7238621747	0.5874595606	0.4650564528	0.4807060169	0.44241688	0.3753881534
Vinorelbine	4_4RM_4	20160101	1						0.5411861018	0.5448728301	0.4846098584	0.4725026871	0.4284680029	0.4337586251	0.3962676052	0.2607831235
Vinorelbine	4_4RM_4	20160101	1						0.5559413963	0.504641113	0.4630640165	0.4502485917	0.4273572114	0.4114109645	0.3626296701	0.267541974
Vinorelbine	4_4RM_4	20160101	1						0.5223000636	0.5584944389	0.4647203846	0.4805725059	0.4136444261	0.401016276	0.3423433474	0.2566849991
Vinorelbine	IL45VLBR_highDose	20160108	1				0.948319261	0.9306736798	0.9395015969	0.9114388685	0.8889435721	0.6370352143	0.4772048005	0.4374894265
Vinorelbine	IL45VLBR_highDose	20160108	1				0.897921991	0.8793150168	0.8700540357	0.8740389673	0.8387909186	0.639778119	0.495975219	0.4499147225
Vinorelbine	IL45VLBR_highDose	20160108	1				0.9074095315	0.8877387165	0.8583643975	0.8439238401	0.8419395538	0.7058955095	0.5735619659	0.5119573321
Vinorelbine	IL45VLBR_lowDose	20160108	1				0.9257650338	0.932169968	0.9453900289	0.8792501878	0.7623749654	0.6845668762	0.6355365121	0.5425809513
Vinorelbine	IL45VLBR_lowDose	20160108	1				0.9301368412	0.9362450128	0.9203768807	0.8543672671	0.7490807479	0.7149284522	0.6453931473	0.6116948033
Vinorelbine	IL45VLBR_lowDose	20160108	1				0.8982783452	0.8825071121	0.91239052	0.7862155656	0.7294767859	0.7182196166	0.6349715263	0.6219331593
Vinorelbine	IL45_low_passage	20160108	1				0.9341031062	0.9377915108	0.7471653927	0.6377297121	0.5046349	0.4867132867	0.4874223451	0.468765653
Vinorelbine	IL45_low_passage	20160108	1				0.9768026415	0.9720210133	0.742412396	0.6257406677	0.4714426948	0.5140250325	0.4943298936	0.3680884472
Vinorelbine	IL45_low_passage	20160108	1				0.8973767905	0.9827420428	0.6710818274	0.6047496364	0.4512894159	0.5410616109	0.4480782032	0.4167488474
Vinorelbine	IL45_high_passage	20160108	1				1.0415744318	0.8573361112	0.4380326114	0.3618357278	0.3059160554	0.2576573057	0.2350579452	0.3075437302
Vinorelbine	IL45_high_passage	20160108	1				1.0518794184	0.8694783006	0.3889780446	0.3214241246	0.2824868918	0.2572319909	0.2481012133	0.2361758643
Vinorelbine	IL45_high_passage	20160108	1				1.1211291616	0.9595200774	0.4436683305	0.3740853372	0.2905684092	0.2377075824	0.2522627294	0.2827165755
Vinorelbine	4_4RM_4	20160108	1				0.6185093088	0.6884659526	0.5888867636	0.6526396327	0.5428780923	0.6115978067	0.5184710533	0.4250318796
Vinorelbine	4_4RM_4	20160108	1				0.6191330756	0.7144894954	0.6611317083	0.6369211959	0.4724435329	0.606163393	0.453320975	0.3941455655
Vinorelbine	4_4RM_4	20160108	1				0.5876116543	0.7947770163	0.6788319745	0.6361905999	0.5562412707	0.6257446325	0.5434306688	0.4981518173
Vinorelbine	IL45VLBR_highDose	20160122	1					0.9267260112	0.9220016259	0.8828260414	0.8771813213	0.8631359897	0.7934359677	0.6462386428	0.6180048164
Vinorelbine	IL45VLBR_highDose	20160122	1					0.9566421495	0.9395065847	0.9194956764	0.8857752572	0.8745386477	0.7930970574	0.6923329468	0.5883651845
Vinorelbine	IL45VLBR_highDose	20160122	1					0.970468022	0.9376853028	0.9257570945	0.8840851334	0.8705580263	0.8016200762	0.6481628547	0.5971357476
Vinorelbine	IL45VLBR_lowDose	20160122	1					0.9361935503	0.9179817737	0.8724885723	0.7821786484	0.697913546	0.6379436976	0.6119330866	0.5919479691
Vinorelbine	IL45VLBR_lowDose	20160122	1					0.9513239698	0.8819512836	0.8642646829	0.7496856108	0.7252112342	0.649227537	0.6246824543	0.5955717843
Vinorelbine	IL45VLBR_lowDose	20160122	1					0.9327004436	0.8486738172	0.800537027	0.7148963851	0.6660944248	0.6254359065	0.6110173678	0.5858338347
Vinorelbine	IL45_low_passage	20160122	1					0.8450191182	0.7121023441	0.6645235261	0.6500244121	0.6104549419	0.5879190507	0.5944691613	0.5515149188
Vinorelbine	IL45_low_passage	20160122	1					0.799458655	0.7118530694	0.7125634551	0.5884118992	0.5442383577	0.5959824322	0.5996225104	0.5004433429
Vinorelbine	IL45_low_passage	20160122	1					0.7672271776	0.699124851	0.6433112196	0.5269248084	0.6082904169	0.5509827493	0.5339200641	0.4661046716
Vinorelbine	IL45_high_passage	20160122	1					0.8706391793	0.8041345498	0.7916903043	0.7107584692	0.6025596319	0.5580237018	0.5006011336	0.4570488766
Vinorelbine	IL45_high_passage	20160122	1					0.8643968255	0.776640143	0.7719677559	0.7651852583	0.6027119595	0.4917128795	0.4905642726	0.4077762244
Vinorelbine	IL45_high_passage	20160122	1					0.8782440398	0.8445914127	0.7790404628	0.7193527187	0.6144929336	0.4783144189	0.4783661683	0.4141710524
Vinorelbine	4_4RM_4	20160122	1					0.8264949431	0.7878624791	0.6800006394	0.7752230026	0.6564961154	0.7129794422	0.6688105464	0.502968039
Vinorelbine	4_4RM_4	20160122	1					0.7580780583	0.779655604	0.699706908	0.7264406064	0.622879719	0.6403004064	0.6860000927	0.4982151779
Vinorelbine	4_4RM_4	20160122	1					0.7748539305	0.6918068393	0.702563649	0.6346812515	0.5721748018	0.5378896211	0.6306861459	0.4055351623
Vinorelbine	IL45VLBR_highDose	20160129	1					0.961433688	1.0899814655	1.0528266792	1.0810571932	1.0060682413	1.0151837952	0.9204664631	0.8250697518
Vinorelbine	IL45VLBR_highDose	20160129	1					1.1840691337	1.0054050924	0.9861526681	1.0514320277	0.9723182055	0.9752137907	0.8852190028	0.7817436571
Vinorelbine	IL45VLBR_highDose	20160129	1					1.0045968533	1.0736418538	0.9305927833	1.0041819511	0.9588851643	1.0031743314	0.939127915	0.8980130793
Vinorelbine	IL45VLBR_lowDose	20160129	1					1.0133115018	0.9745260255	0.949368034	0.88755027	0.7692807078	0.7811329427	0.7173790647	0.765374009
Vinorelbine	IL45VLBR_lowDose	20160129	1					0.994916582	0.9683505005	0.8494298564	0.8483911214	0.7511620485	0.799982591	0.77166981	0.8230610765
Vinorelbine	IL45VLBR_lowDose	20160129	1					0.9791325648	0.8803619731	0.7814346579	0.7777893869	0.7350677394	0.7622505485	0.7878080776	0.812291761
Vinorelbine	IL45_low_passage	20160129	1					0.8047475509	0.7763307529	0.7272384737	0.6776597931	0.643440433	0.6322806056	0.56587655	0.5383640474
Vinorelbine	IL45_low_passage	20160129	1					0.8361649342	0.7260182772	0.6419872499	0.6147724775	0.5557642182	0.5455327702	0.5300065949	0.5041170744
Vinorelbine	IL45_low_passage	20160129	1					0.8136232295	0.6389955086	0.6854125722	0.5957636882	0.5319479271	0.5937921644	0.5170752444	0.5486935574
Vinorelbine	IL45_high_passage	20160129	1					1.0019295123	0.854254183	0.8217871129	0.6475186899	0.6198647205	0.5416233535	0.5037878248	0.5298611606
Vinorelbine	IL45_high_passage	20160129	1					0.9306030648	0.8319926324	0.7106842587	0.6404227593	0.5036650002	0.5274530441	0.4574922628	0.4474558007
Vinorelbine	IL45_high_passage	20160129	1					0.9146248992	0.7577298012	0.6848631172	0.5510254839	0.4780678075	0.4651650905	0.4385528575	0.4141244412
Vinorelbine	4_4RM_4	20160129	1					0.266774145	0.2720936943	0.3236142825	0.2961696736	0.2955988257	0.2157930394	0.1748300003	0.1730672722
Vinorelbine	4_4RM_4	20160129	1					0.2992909155	0.322992782	0.4381061401	0.2801806099	0.2243950523	0.2323889472	0.1677446024	0.1382810264
Vinorelbine	4_4RM_4	20160129	1					0.2669516904	0.2592356607	0.2297095816	0.2659640896	0.1657194194	0.2055420336	0.1696698227	0.1454895314
Vinorelbine	IL45VLBR_highDose	20160206	1					1.0669134858	1.0664731512	1.0847238638	1.0242415815	0.8971992398	0.8011773158	0.6352348838	0.5805522724
Vinorelbine	IL45VLBR_highDose	20160206	1					1.0299859014	0.9443859327	1.0125270965	0.9800892723	0.8697248831	0.741305426	0.6306846994	0.4642492937
Vinorelbine	IL45VLBR_highDose	20160206	1					1.0166476713	0.8618669293	0.9977094929	0.9461011585	0.8709459684	0.7786507032	0.6654310469	0.4131377735
Vinorelbine	IL45VLBR_lowDose	20160206	1					0.986048974	0.8515769081	0.5002239844	0.4584465376	0.391303589	0.3555359044	0.3382105686	0.3431440423
Vinorelbine	IL45VLBR_lowDose	20160206	1					1.0207589312	0.865814362	0.4659388341	0.4316042949	0.3741842421	0.3636041087	0.3618068239	0.2954410619
Vinorelbine	IL45VLBR_lowDose	20160206	1					0.948372615	0.7985189586	0.5461422504	0.4209744504	0.3590314914	0.3482977927	0.3672399375	0.306540349
Vinorelbine	IL45_low_passage	20160206	1					0.6721216269	0.6018190115	0.5438730218	0.5539792172	0.4893960135	0.5347053699	0.5218146558	0.4095990708
Vinorelbine	IL45_low_passage	20160206	1					0.6948471751	0.5943528559	0.5661896012	0.547752271	0.5147752271	0.4965863506	0.5083154326	0.443650198
Vinorelbine	IL45_low_passage	20160206	1					0.6732818779	0.5746669167	0.5818125611	0.5286712649	0.5094793815	0.5248602545	0.4641628193	0.4037491828
Vinorelbine	IL45_high_passage	20160206	1					0.8925461018	0.719594251	0.7633434146	0.7192409603	0.6605358242	0.6820865562	0.6123544683	0.4243449402
Vinorelbine	IL45_high_passage	20160206	1					0.8569379763	0.8456816257	0.7752328535	0.7024555461	0.6727085097	0.6271433108	0.5956392887	0.4383308637
Vinorelbine	IL45_high_passage	20160206	1					0.9098072243	0.8072708108	0.7943691518	0.7037423595	0.6916880661	0.6023736573	0.5890431485	0.4050252918
Vinorelbine	4_4RM_4	20160206	1					0.6690072885	0.6261456517	0.475503447	0.5702906316	0.4870785948	0.4385813379	0.3458735211	0.2787899145
Vinorelbine	4_4RM_4	20160206	1					0.6521692929	0.6136816751	0.5420702149	0.4607128761	0.4896367813	0.4817479835	0.3449767738	0.2291546488
Vinorelbine	4_4RM_4	20160206	1					0.6530350405	0.6380631507	0.4888241207	0.52282405	0.4909860535	0.4811209723	0.4093882437	0.1988018447
