# Supplementary material for: BAMLET kills chemotherapy-resistant mesothelioma cells, holding oleic acid in an activated cytotoxic state
Source: PLoS One. 2018 Aug 29;13(8):e0203003. doi: 10.1371/journal.pone.0203003 (PMC6114908; doi:10.1371/journal.pone.0203003)
Supplement: S1 Dataset — (TGZ) [file pone.0203003.s002.tgz › statistical_modelling_for_human_and_rat_cell_assays/step02_human_meso_vs_noncancer_determine_statistical_significance.R]

R

library(reshape2)
library(ggplot2)
library(optimx)

options(stringsAsFactors = FALSE)
human = read.table("human_bamlet_cell_assay_data.txt", sep = "\t", header = TRUE)

human = melt(human, id.vars = c("Organism", "Line", "Experiment"), variable.name = "Concentration", value.name = "Viability")
human$Concentration = as.numeric(gsub("^X", "", human$Concentration))

assays = human
rm(human)
assays$Organism = as.factor(assays$Organism)
assays$Line = as.factor(assays$Line)
assays$Experiment = as.factor(as.character(assays$Experiment))
assays = assays[!is.na(assays$Viability),]
assays$log10Conc = log10(assays$Concentration)

ggplot(assays, aes(x = log10(Concentration), y = Viability, col = Experiment)) + geom_point() + facet_wrap(~ Line)


####################################################################################################
####################################################################################################


####################################################################################################
# Is there a difference between BAMLET TC50 for mesothelioma vs TC50 of the resistant fraction of non-cancer fibroblast cells?
#
# We have already shown that the 1-component model is considered as good as the 2-component model for the following:
# mesothelioma: MM05, H226, VMC23, VMC40; immortalised mesothelial Met5A; non-cancer primary fibroblast: Humofib.
# Thus the simpler 1-component model having less parameters should be used to model those cell lines.
# We have already shown that the 2-component model is statistically significantly better than the 1-component model for the following:
# non-cancer primary fibroblast HOFM01, HOFM02, HOFF.
# Thus the biphasic 2-component model should be used to model those cell lines.
# The 2-component model has two TC50s, one for a more BAMLET resistant fraction of cells, and one for a more BAMLET sensitive fraction of cells.
#
# To determine whether the non-cancer BAMLET-resistant TC50 is statistically significantly higher than the cancer TC50
# we will create a 2-cell-line model containing both the non-cancer 2-component and cancer 1-component models.
# The xmid parameter will be the same for cancer TC50 and non-cancer BAMLET-sensitive TC50.
# Delta2 parameter will be the xshift increase of the non-cancer BAMLET-resistant TC50 compared to the xmid parameter.
# The xmid and delta2 parameters will be varied to find the optimal 2-cell-line model, 
# and then compared with a 2-cell-line model where delta2 is set to zero, which is effectively a 1-component model.
# We already know that the 1-cell-line 2-component model is better than the 1-cell-line 1-component model for HOFM01, HOFM02, and HOFF.
# However, this 2-cell-line model will allow us to test whether delta2 is statistically significantly different from zero.
# That is, to test whether the non-cancer BAMLET-resistant TC50 is statistically significantly different from cancer TC50.
# The 2 models in this test will be called 1component.2component_delta2 and 1component.1component.
#
# These models for determining statistical significance of TC50 differences will be more sophisticated than 
# the previous models for determining whether 1-component or 2-component modelling should be used for a cell line.
# These models will allow variation per experiment in the parameters whose statistical significance is not being tested,
# that is, A and B left and right asymptotes (represent cell viability at lowest and highest doses) and sensitive fraction.
# Sensitive fraction (which is 1 minus resistant fraction) in particular appears to vary per experiment for the non-cancer fibroblasts.

# A = left asymptote
# B = right asymptote
# xmid = inflection point 1 (TC50 of BAMLET-sensitive cells)
# xmid + xshift = inflection point 2 (TC50 of BAMLET-resistant cells)
# scal = factor affecting slope at inflection points
# sens = fraction of cells having inflection point 1 (fraction of BAMLET-sensitive cells)
# 1 - sens = fraction of cells having inflection point 2 (fraction of BAMLET-resistant cells)


####################################################################################################
####################################################################################################

##########
predict.1component5exp.2component3exp_delta2 = function(params, x, is_line1, is_line2, is_Exp1, is_Exp2, is_Exp3, is_Exp4, is_Exp5)
{
	A_Exp1_line1 = params[1]
	A_Exp2_line1 = params[2]
	A_Exp3_line1 = params[3]
	A_Exp4_line1 = params[4]
	A_Exp5_line1 = params[5]
	A_Exp1_line2 = params[6]
	A_Exp2_line2 = params[7]
	A_Exp3_line2 = params[8]
	B_Exp1_line1 = params[9]
	B_Exp2_line1 = params[10]
	B_Exp3_line1 = params[11]
	B_Exp4_line1 = params[12]
	B_Exp5_line1 = params[13]
	B_Exp1_line2 = params[14]
	B_Exp2_line2 = params[15]
	B_Exp3_line2 = params[16]
	scal_line1 = params[17]
	scal_line2 = params[18]
	xmid = params[19]
	sens_Exp1_line2 = params[20]
	sens_Exp2_line2 = params[21]
	sens_Exp3_line2 = params[22]
	delta2 = params[23]
	finalA = (A_Exp1_line1 * is_line1 * is_Exp1) + (A_Exp2_line1 * is_line1 * is_Exp2) + (A_Exp3_line1 * is_line1 * is_Exp3) + (A_Exp4_line1 * is_line1 * is_Exp4) + (A_Exp5_line1 * is_line1 * is_Exp5) + (A_Exp1_line2 * is_line2 * is_Exp1) + (A_Exp2_line2 * is_line2 * is_Exp2) + (A_Exp3_line2 * is_line2 * is_Exp3)
	finalB = (B_Exp1_line1 * is_line1 * is_Exp1) + (B_Exp2_line1 * is_line1 * is_Exp2) + (B_Exp3_line1 * is_line1 * is_Exp3) + (B_Exp4_line1 * is_line1 * is_Exp4) + (B_Exp5_line1 * is_line1 * is_Exp5) + (B_Exp1_line2 * is_line2 * is_Exp1) + (B_Exp2_line2 * is_line2 * is_Exp2) + (B_Exp3_line2 * is_line2 * is_Exp3)
	finalScal = (scal_line1 * is_line1) + (scal_line2 * is_line2)
	finalSens = (0 * is_line1) + (sens_Exp1_line2 * is_line2 * is_Exp1) + (sens_Exp2_line2 * is_line2 * is_Exp2) + (sens_Exp3_line2 * is_line2 * is_Exp3)
	finalDelta2 = (0 * is_line1) + (delta2 * is_line2)
	prediction_result = finalA + (finalB - finalA) * ( finalSens/(1 + exp((xmid - x) / finalScal)) + (1 - finalSens)/(1 + exp((xmid + finalDelta2 - x) / finalScal)) )
	prediction_result
}
loglik.1component5exp.2component3exp_delta2 = function(params, x, y, is_line1, is_line2, is_Exp1, is_Exp2, is_Exp3, is_Exp4, is_Exp5)
{
	sigma = params[24]
	yhat = predict.1component5exp.2component3exp_delta2(params, x, is_line1, is_line2, is_Exp1, is_Exp2, is_Exp3, is_Exp4, is_Exp5)
	residuals = y - yhat
	loglik_result = sum(dnorm(residuals, sd = sigma, log = TRUE))
	loglik_result
}
convert_values_back_to_interpretable.1component5exp.2component3exp_delta2 = function(params)
{
	params = as.numeric(params)
	A_Exp1_line1 = params[1]
	A_Exp2_line1 = params[2]
	A_Exp3_line1 = params[3]
	A_Exp4_line1 = params[4]
	A_Exp5_line1 = params[5]
	A_Exp1_line2 = params[6]
	A_Exp2_line2 = params[7]
	A_Exp3_line2 = params[8]
	B_Exp1_line1 = params[9]
	B_Exp2_line1 = params[10]
	B_Exp3_line1 = params[11]
	B_Exp4_line1 = params[12]
	B_Exp5_line1 = params[13]
	B_Exp1_line2 = params[14]
	B_Exp2_line2 = params[15]
	B_Exp3_line2 = params[16]
	scal_line1 = params[17]
	scal_line2 = params[18]
	xmid = params[19]
	sens_Exp1_line2 = params[20]
	sens_Exp2_line2 = params[21]
	sens_Exp3_line2 = params[22]
	delta2 = params[23]
	sensitive_fraction_average = mean(c(sens_Exp1_line2,sens_Exp2_line2,sens_Exp3_line2))
	resistant_fraction_average = 1 - sensitive_fraction_average
	A_line1_avg = mean(c(A_Exp1_line1,A_Exp2_line1,A_Exp3_line1,A_Exp4_line1,A_Exp5_line1))
	A_line2_avg = mean(c(A_Exp1_line2,A_Exp2_line2,A_Exp3_line2))
	B_line1_avg = mean(c(B_Exp1_line1,B_Exp2_line1,B_Exp3_line1,B_Exp4_line1,B_Exp5_line1))
	B_line2_avg = mean(c(B_Exp1_line2,B_Exp2_line2,B_Exp3_line2))
	c(cancer_TC50 = exp(xmid), noncancer_sensitive_fraction_TC50 = exp(xmid), noncancer_resistant_fraction_TC50 = exp(xmid + delta2), sensitive_fraction_average = sensitive_fraction_average, resistant_fraction_average = resistant_fraction_average, A_line1_avg = A_line1_avg, A_line2_avg = A_line2_avg, B_line1_avg = B_line1_avg, B_line2_avg = B_line2_avg)
}

##########
predict.1component4exp.2component3exp_delta2 = function(params, x, is_line1, is_line2, is_Exp1, is_Exp2, is_Exp3, is_Exp4)
{
	A_Exp1_line1 = params[1]
	A_Exp2_line1 = params[2]
	A_Exp3_line1 = params[3]
	A_Exp4_line1 = params[4]
	A_Exp1_line2 = params[5]
	A_Exp2_line2 = params[6]
	A_Exp3_line2 = params[7]
	B_Exp1_line1 = params[8]
	B_Exp2_line1 = params[9]
	B_Exp3_line1 = params[10]
	B_Exp4_line1 = params[11]
	B_Exp1_line2 = params[12]
	B_Exp2_line2 = params[13]
	B_Exp3_line2 = params[14]
	scal_line1 = params[15]
	scal_line2 = params[16]
	xmid = params[17]
	sens_Exp1_line2 = params[18]
	sens_Exp2_line2 = params[19]
	sens_Exp3_line2 = params[20]
	delta2 = params[21]
	finalA = (A_Exp1_line1 * is_line1 * is_Exp1) + (A_Exp2_line1 * is_line1 * is_Exp2) + (A_Exp3_line1 * is_line1 * is_Exp3) + (A_Exp4_line1 * is_line1 * is_Exp4) + (A_Exp1_line2 * is_line2 * is_Exp1) + (A_Exp2_line2 * is_line2 * is_Exp2) + (A_Exp3_line2 * is_line2 * is_Exp3)
	finalB = (B_Exp1_line1 * is_line1 * is_Exp1) + (B_Exp2_line1 * is_line1 * is_Exp2) + (B_Exp3_line1 * is_line1 * is_Exp3) + (B_Exp4_line1 * is_line1 * is_Exp4) + (B_Exp1_line2 * is_line2 * is_Exp1) + (B_Exp2_line2 * is_line2 * is_Exp2) + (B_Exp3_line2 * is_line2 * is_Exp3)
	finalScal = (scal_line1 * is_line1) + (scal_line2 * is_line2)
	finalSens = (0 * is_line1) + (sens_Exp1_line2 * is_line2 * is_Exp1) + (sens_Exp2_line2 * is_line2 * is_Exp2) + (sens_Exp3_line2 * is_line2 * is_Exp3)
	finalDelta2 = (0 * is_line1) + (delta2 * is_line2)
	prediction_result = finalA + (finalB - finalA) * ( finalSens/(1 + exp((xmid - x) / finalScal)) + (1 - finalSens)/(1 + exp((xmid + finalDelta2 - x) / finalScal)) )
	prediction_result
}
loglik.1component4exp.2component3exp_delta2 = function(params, x, y, is_line1, is_line2, is_Exp1, is_Exp2, is_Exp3, is_Exp4)
{
	sigma = params[22]
	yhat = predict.1component4exp.2component3exp_delta2(params, x, is_line1, is_line2, is_Exp1, is_Exp2, is_Exp3, is_Exp4)
	residuals = y - yhat
	loglik_result = sum(dnorm(residuals, sd = sigma, log = TRUE))
	loglik_result
}
convert_values_back_to_interpretable.1component4exp.2component3exp_delta2 = function(params)
{
	params = as.numeric(params)
	A_Exp1_line1 = params[1]
	A_Exp2_line1 = params[2]
	A_Exp3_line1 = params[3]
	A_Exp4_line1 = params[4]
	A_Exp1_line2 = params[5]
	A_Exp2_line2 = params[6]
	A_Exp3_line2 = params[7]
	B_Exp1_line1 = params[8]
	B_Exp2_line1 = params[9]
	B_Exp3_line1 = params[10]
	B_Exp4_line1 = params[11]
	B_Exp1_line2 = params[12]
	B_Exp2_line2 = params[13]
	B_Exp3_line2 = params[14]
	xmid = params[17]
	sens_Exp1_line2 = params[18]
	sens_Exp2_line2 = params[19]
	sens_Exp3_line2 = params[20]
	delta2 = params[21]
	sensitive_fraction_average = mean(c(sens_Exp1_line2,sens_Exp2_line2,sens_Exp3_line2))
	resistant_fraction_average = 1 - sensitive_fraction_average
	A_line1_avg = mean(c(A_Exp1_line1,A_Exp2_line1,A_Exp3_line1,A_Exp4_line1))
	A_line2_avg = mean(c(A_Exp1_line2,A_Exp2_line2,A_Exp3_line2))
	B_line1_avg = mean(c(B_Exp1_line1,B_Exp2_line1,B_Exp3_line1,B_Exp4_line1))
	B_line2_avg = mean(c(B_Exp1_line2,B_Exp2_line2,B_Exp3_line2))
	c(cancer_TC50 = exp(xmid), noncancer_sensitive_fraction_TC50 = exp(xmid), noncancer_resistant_fraction_TC50 = exp(xmid + delta2), sensitive_fraction_average = sensitive_fraction_average, resistant_fraction_average = resistant_fraction_average, A_line1_avg = A_line1_avg, A_line2_avg = A_line2_avg, B_line1_avg = B_line1_avg, B_line2_avg = B_line2_avg)
}

##########
predict.1component3exp.2component3exp_delta2 = function(params, x, is_line1, is_line2, is_Exp1, is_Exp2, is_Exp3)
{
	A_Exp1_line1 = params[1]
	A_Exp2_line1 = params[2]
	A_Exp3_line1 = params[3]
	A_Exp1_line2 = params[4]
	A_Exp2_line2 = params[5]
	A_Exp3_line2 = params[6]
	B_Exp1_line1 = params[7]
	B_Exp2_line1 = params[8]
	B_Exp3_line1 = params[9]
	B_Exp1_line2 = params[10]
	B_Exp2_line2 = params[11]
	B_Exp3_line2 = params[12]
	scal_line1 = params[13]
	scal_line2 = params[14]
	xmid = params[15]
	sens_Exp1_line2 = params[16]
	sens_Exp2_line2 = params[17]
	sens_Exp3_line2 = params[18]
	delta2 = params[19]
	finalA = (A_Exp1_line1 * is_line1 * is_Exp1) + (A_Exp2_line1 * is_line1 * is_Exp2) + (A_Exp3_line1 * is_line1 * is_Exp3) + (A_Exp1_line2 * is_line2 * is_Exp1) + (A_Exp2_line2 * is_line2 * is_Exp2) + (A_Exp3_line2 * is_line2 * is_Exp3)
	finalB = (B_Exp1_line1 * is_line1 * is_Exp1) + (B_Exp2_line1 * is_line1 * is_Exp2) + (B_Exp3_line1 * is_line1 * is_Exp3) + (B_Exp1_line2 * is_line2 * is_Exp1) + (B_Exp2_line2 * is_line2 * is_Exp2) + (B_Exp3_line2 * is_line2 * is_Exp3)
	finalScal = (scal_line1 * is_line1) + (scal_line2 * is_line2)
	finalSens = (0 * is_line1) + (sens_Exp1_line2 * is_line2 * is_Exp1) + (sens_Exp2_line2 * is_line2 * is_Exp2) + (sens_Exp3_line2 * is_line2 * is_Exp3)
	finalDelta2 = (0 * is_line1) + (delta2 * is_line2)
	prediction_result = finalA + (finalB - finalA) * ( finalSens/(1 + exp((xmid - x) / finalScal)) + (1 - finalSens)/(1 + exp((xmid + finalDelta2 - x) / finalScal)) )
	prediction_result
}
loglik.1component3exp.2component3exp_delta2 = function(params, x, y, is_line1, is_line2, is_Exp1, is_Exp2, is_Exp3)
{
	sigma = params[20]
	yhat = predict.1component3exp.2component3exp_delta2(params, x, is_line1, is_line2, is_Exp1, is_Exp2, is_Exp3)
	residuals = y - yhat
	loglik_result = sum(dnorm(residuals, sd = sigma, log = TRUE))
	loglik_result
}
convert_values_back_to_interpretable.1component3exp.2component3exp_delta2 = function(params)
{
	params = as.numeric(params)
	A_Exp1_line1 = params[1]
	A_Exp2_line1 = params[2]
	A_Exp3_line1 = params[3]
	A_Exp1_line2 = params[4]
	A_Exp2_line2 = params[5]
	A_Exp3_line2 = params[6]
	B_Exp1_line1 = params[7]
	B_Exp2_line1 = params[8]
	B_Exp3_line1 = params[9]
	B_Exp1_line2 = params[10]
	B_Exp2_line2 = params[11]
	B_Exp3_line2 = params[12]
	scal_line1 = params[13]
	scal_line2 = params[14]
	xmid = params[15]
	sens_Exp1_line2 = params[16]
	sens_Exp2_line2 = params[17]
	sens_Exp3_line2 = params[18]
	delta2 = params[19]
	sensitive_fraction_average = mean(c(sens_Exp1_line2,sens_Exp2_line2,sens_Exp3_line2))
	resistant_fraction_average = 1 - sensitive_fraction_average
	A_line1_avg = mean(c(A_Exp1_line1,A_Exp2_line1,A_Exp3_line1))
	A_line2_avg = mean(c(A_Exp1_line2,A_Exp2_line2,A_Exp3_line2))
	B_line1_avg = mean(c(B_Exp1_line1,B_Exp2_line1,B_Exp3_line1))
	B_line2_avg = mean(c(B_Exp1_line2,B_Exp2_line2,B_Exp3_line2))
	c(cancer_TC50 = exp(xmid), noncancer_sensitive_fraction_TC50 = exp(xmid), noncancer_resistant_fraction_TC50 = exp(xmid + delta2), sensitive_fraction_average = sensitive_fraction_average, resistant_fraction_average = resistant_fraction_average, A_line1_avg = A_line1_avg, A_line2_avg = A_line2_avg, B_line1_avg = B_line1_avg, B_line2_avg = B_line2_avg)
}

##########
predict.1component2exp.2component3exp_delta2 = function(params, x, is_line1, is_line2, is_Exp1, is_Exp2, is_Exp3)
{
	A_Exp1_line1 = params[1]
	A_Exp2_line1 = params[2]
	A_Exp1_line2 = params[3]
	A_Exp2_line2 = params[4]
	A_Exp3_line2 = params[5]
	B_Exp1_line1 = params[6]
	B_Exp2_line1 = params[7]
	B_Exp1_line2 = params[8]
	B_Exp2_line2 = params[9]
	B_Exp3_line2 = params[10]
	scal_line1 = params[11]
	scal_line2 = params[12]
	xmid = params[13]
	sens_Exp1_line2 = params[14]
	sens_Exp2_line2 = params[15]
	sens_Exp3_line2 = params[16]
	delta2 = params[17]
	finalA = (A_Exp1_line1 * is_line1 * is_Exp1) + (A_Exp2_line1 * is_line1 * is_Exp2) + (A_Exp1_line2 * is_line2 * is_Exp1) + (A_Exp2_line2 * is_line2 * is_Exp2) + (A_Exp3_line2 * is_line2 * is_Exp3)
	finalB = (B_Exp1_line1 * is_line1 * is_Exp1) + (B_Exp2_line1 * is_line1 * is_Exp2) + (B_Exp1_line2 * is_line2 * is_Exp1) + (B_Exp2_line2 * is_line2 * is_Exp2) + (B_Exp3_line2 * is_line2 * is_Exp3)
	finalScal = (scal_line1 * is_line1) + (scal_line2 * is_line2)
	finalSens = (0 * is_line1) + (sens_Exp1_line2 * is_line2 * is_Exp1) + (sens_Exp2_line2 * is_line2 * is_Exp2) + (sens_Exp3_line2 * is_line2 * is_Exp3)
	finalDelta2 = (0 * is_line1) + (delta2 * is_line2)
	prediction_result = finalA + (finalB - finalA) * ( finalSens/(1 + exp((xmid - x) / finalScal)) + (1 - finalSens)/(1 + exp((xmid + finalDelta2 - x) / finalScal)) )
	prediction_result
}
loglik.1component2exp.2component3exp_delta2 = function(params, x, y, is_line1, is_line2, is_Exp1, is_Exp2, is_Exp3)
{
	sigma = params[18]
	yhat = predict.1component2exp.2component3exp_delta2(params, x, is_line1, is_line2, is_Exp1, is_Exp2, is_Exp3)
	residuals = y - yhat
	loglik_result = sum(dnorm(residuals, sd = sigma, log = TRUE))
	loglik_result
}
convert_values_back_to_interpretable.1component2exp.2component3exp_delta2 = function(params)
{
	params = as.numeric(params)
	A_Exp1_line1 = params[1]
	A_Exp2_line1 = params[2]
	A_Exp1_line2 = params[3]
	A_Exp2_line2 = params[4]
	A_Exp3_line2 = params[5]
	B_Exp1_line1 = params[6]
	B_Exp2_line1 = params[7]
	B_Exp1_line2 = params[8]
	B_Exp2_line2 = params[9]
	B_Exp3_line2 = params[10]
	scal_line1 = params[11]
	scal_line2 = params[12]
	xmid = params[13]
	sens_Exp1_line2 = params[14]
	sens_Exp2_line2 = params[15]
	sens_Exp3_line2 = params[16]
	delta2 = params[17]
	sensitive_fraction_average = mean(c(sens_Exp1_line2,sens_Exp2_line2,sens_Exp3_line2))
	resistant_fraction_average = 1 - sensitive_fraction_average
	A_line1_avg = mean(c(A_Exp1_line1,A_Exp2_line1))
	A_line2_avg = mean(c(A_Exp1_line2,A_Exp2_line2,A_Exp3_line2))
	B_line1_avg = mean(c(B_Exp1_line1,B_Exp2_line1))
	B_line2_avg = mean(c(B_Exp1_line2,B_Exp2_line2,B_Exp3_line2))
	c(cancer_TC50 = exp(xmid), noncancer_sensitive_fraction_TC50 = exp(xmid), noncancer_resistant_fraction_TC50 = exp(xmid + delta2), sensitive_fraction_average = sensitive_fraction_average, resistant_fraction_average = resistant_fraction_average, A_line1_avg = A_line1_avg, A_line2_avg = A_line2_avg, B_line1_avg = B_line1_avg, B_line2_avg = B_line2_avg)
}

##########
predict.1component5exp.2component2exp_delta2 = function(params, x, is_line1, is_line2, is_Exp1, is_Exp2, is_Exp3, is_Exp4, is_Exp5)
{
	A_Exp1_line1 = params[1]
	A_Exp2_line1 = params[2]
	A_Exp3_line1 = params[3]
	A_Exp4_line1 = params[4]
	A_Exp5_line1 = params[5]
	A_Exp1_line2 = params[6]
	A_Exp2_line2 = params[7]
	B_Exp1_line1 = params[8]
	B_Exp2_line1 = params[9]
	B_Exp3_line1 = params[10]
	B_Exp4_line1 = params[11]
	B_Exp5_line1 = params[12]
	B_Exp1_line2 = params[13]
	B_Exp2_line2 = params[14]
	scal_line1 = params[15]
	scal_line2 = params[16]
	xmid = params[17]
	sens_Exp1_line2 = params[18]
	sens_Exp2_line2 = params[19]
	delta2 = params[20]
	finalA = (A_Exp1_line1 * is_line1 * is_Exp1) + (A_Exp2_line1 * is_line1 * is_Exp2) + (A_Exp3_line1 * is_line1 * is_Exp3) + (A_Exp4_line1 * is_line1 * is_Exp4) + (A_Exp5_line1 * is_line1 * is_Exp5) + (A_Exp1_line2 * is_line2 * is_Exp1) + (A_Exp2_line2 * is_line2 * is_Exp2)
	finalB = (B_Exp1_line1 * is_line1 * is_Exp1) + (B_Exp2_line1 * is_line1 * is_Exp2) + (B_Exp3_line1 * is_line1 * is_Exp3) + (B_Exp4_line1 * is_line1 * is_Exp4) + (B_Exp5_line1 * is_line1 * is_Exp5) + (B_Exp1_line2 * is_line2 * is_Exp1) + (B_Exp2_line2 * is_line2 * is_Exp2)
	finalScal = (scal_line1 * is_line1) + (scal_line2 * is_line2)
	finalSens = (0 * is_line1) + (sens_Exp1_line2 * is_line2 * is_Exp1) + (sens_Exp2_line2 * is_line2 * is_Exp2)
	finalDelta2 = (0 * is_line1) + (delta2 * is_line2)
	prediction_result = finalA + (finalB - finalA) * ( finalSens/(1 + exp((xmid - x) / finalScal)) + (1 - finalSens)/(1 + exp((xmid + finalDelta2 - x) / finalScal)) )
	prediction_result
}
loglik.1component5exp.2component2exp_delta2 = function(params, x, y, is_line1, is_line2, is_Exp1, is_Exp2, is_Exp3, is_Exp4, is_Exp5)
{
	sigma = params[21]
	yhat = predict.1component5exp.2component2exp_delta2(params, x, is_line1, is_line2, is_Exp1, is_Exp2, is_Exp3, is_Exp4, is_Exp5)
	residuals = y - yhat
	loglik_result = sum(dnorm(residuals, sd = sigma, log = TRUE))
	loglik_result
}
convert_values_back_to_interpretable.1component5exp.2component2exp_delta2 = function(params)
{
	params = as.numeric(params)
	A_Exp1_line1 = params[1]
	A_Exp2_line1 = params[2]
	A_Exp3_line1 = params[3]
	A_Exp4_line1 = params[4]
	A_Exp5_line1 = params[5]
	A_Exp1_line2 = params[6]
	A_Exp2_line2 = params[7]
	B_Exp1_line1 = params[8]
	B_Exp2_line1 = params[9]
	B_Exp3_line1 = params[10]
	B_Exp4_line1 = params[11]
	B_Exp5_line1 = params[12]
	B_Exp1_line2 = params[13]
	B_Exp2_line2 = params[14]
	scal_line1 = params[15]
	scal_line2 = params[16]
	xmid = params[17]
	sens_Exp1_line2 = params[18]
	sens_Exp2_line2 = params[19]
	delta2 = params[20]
	sensitive_fraction_average = mean(c(sens_Exp1_line2,sens_Exp2_line2))
	resistant_fraction_average = 1 - sensitive_fraction_average
	A_line1_avg = mean(c(A_Exp1_line1,A_Exp2_line1,A_Exp3_line1,A_Exp4_line1,A_Exp5_line1))
	A_line2_avg = mean(c(A_Exp1_line2,A_Exp2_line2))
	B_line1_avg = mean(c(B_Exp1_line1,B_Exp2_line1,B_Exp3_line1,B_Exp4_line1,B_Exp5_line1))
	B_line2_avg = mean(c(B_Exp1_line2,B_Exp2_line2))
	c(cancer_TC50 = exp(xmid), noncancer_sensitive_fraction_TC50 = exp(xmid), noncancer_resistant_fraction_TC50 = exp(xmid + delta2), sensitive_fraction_average = sensitive_fraction_average, resistant_fraction_average = resistant_fraction_average, A_line1_avg = A_line1_avg, A_line2_avg = A_line2_avg, B_line1_avg = B_line1_avg, B_line2_avg = B_line2_avg)
}

##########
predict.1component4exp.2component2exp_delta2 = function(params, x, is_line1, is_line2, is_Exp1, is_Exp2, is_Exp3, is_Exp4)
{
	A_Exp1_line1 = params[1]
	A_Exp2_line1 = params[2]
	A_Exp3_line1 = params[3]
	A_Exp4_line1 = params[4]
	A_Exp1_line2 = params[5]
	A_Exp2_line2 = params[6]
	B_Exp1_line1 = params[7]
	B_Exp2_line1 = params[8]
	B_Exp3_line1 = params[9]
	B_Exp4_line1 = params[10]
	B_Exp1_line2 = params[11]
	B_Exp2_line2 = params[12]
	scal_line1 = params[13]
	scal_line2 = params[14]
	xmid = params[15]
	sens_Exp1_line2 = params[16]
	sens_Exp2_line2 = params[17]
	delta2 = params[18]
	finalA = (A_Exp1_line1 * is_line1 * is_Exp1) + (A_Exp2_line1 * is_line1 * is_Exp2) + (A_Exp3_line1 * is_line1 * is_Exp3) + (A_Exp4_line1 * is_line1 * is_Exp4) + (A_Exp1_line2 * is_line2 * is_Exp1) + (A_Exp2_line2 * is_line2 * is_Exp2)
	finalB = (B_Exp1_line1 * is_line1 * is_Exp1) + (B_Exp2_line1 * is_line1 * is_Exp2) + (B_Exp3_line1 * is_line1 * is_Exp3) + (B_Exp4_line1 * is_line1 * is_Exp4) + (B_Exp1_line2 * is_line2 * is_Exp1) + (B_Exp2_line2 * is_line2 * is_Exp2)
	finalScal = (scal_line1 * is_line1) + (scal_line2 * is_line2)
	finalSens = (0 * is_line1) + (sens_Exp1_line2 * is_line2 * is_Exp1) + (sens_Exp2_line2 * is_line2 * is_Exp2)
	finalDelta2 = (0 * is_line1) + (delta2 * is_line2)
	prediction_result = finalA + (finalB - finalA) * ( finalSens/(1 + exp((xmid - x) / finalScal)) + (1 - finalSens)/(1 + exp((xmid + finalDelta2 - x) / finalScal)) )
	prediction_result
}
loglik.1component4exp.2component2exp_delta2 = function(params, x, y, is_line1, is_line2, is_Exp1, is_Exp2, is_Exp3, is_Exp4)
{
	sigma = params[19]
	yhat = predict.1component4exp.2component2exp_delta2(params, x, is_line1, is_line2, is_Exp1, is_Exp2, is_Exp3, is_Exp4)
	residuals = y - yhat
	loglik_result = sum(dnorm(residuals, sd = sigma, log = TRUE))
	loglik_result
}
convert_values_back_to_interpretable.1component4exp.2component2exp_delta2 = function(params)
{
	params = as.numeric(params)
	A_Exp1_line1 = params[1]
	A_Exp2_line1 = params[2]
	A_Exp3_line1 = params[3]
	A_Exp4_line1 = params[4]
	A_Exp1_line2 = params[5]
	A_Exp2_line2 = params[6]
	B_Exp1_line1 = params[7]
	B_Exp2_line1 = params[8]
	B_Exp3_line1 = params[9]
	B_Exp4_line1 = params[10]
	B_Exp1_line2 = params[11]
	B_Exp2_line2 = params[12]
	scal_line1 = params[13]
	scal_line2 = params[14]
	xmid = params[15]
	sens_Exp1_line2 = params[16]
	sens_Exp2_line2 = params[17]
	delta2 = params[18]
	sensitive_fraction_average = mean(c(sens_Exp1_line2,sens_Exp2_line2))
	resistant_fraction_average = 1 - sensitive_fraction_average
	A_line1_avg = mean(c(A_Exp1_line1,A_Exp2_line1,A_Exp3_line1,A_Exp4_line1))
	A_line2_avg = mean(c(A_Exp1_line2,A_Exp2_line2))
	B_line1_avg = mean(c(B_Exp1_line1,B_Exp2_line1,B_Exp3_line1,B_Exp4_line1))
	B_line2_avg = mean(c(B_Exp1_line2,B_Exp2_line2))
	c(cancer_TC50 = exp(xmid), noncancer_sensitive_fraction_TC50 = exp(xmid), noncancer_resistant_fraction_TC50 = exp(xmid + delta2), sensitive_fraction_average = sensitive_fraction_average, resistant_fraction_average = resistant_fraction_average, A_line1_avg = A_line1_avg, A_line2_avg = A_line2_avg, B_line1_avg = B_line1_avg, B_line2_avg = B_line2_avg)
}

##########
predict.1component3exp.2component2exp_delta2 = function(params, x, is_line1, is_line2, is_Exp1, is_Exp2, is_Exp3)
{
	A_Exp1_line1 = params[1]
	A_Exp2_line1 = params[2]
	A_Exp3_line1 = params[3]
	A_Exp1_line2 = params[4]
	A_Exp2_line2 = params[5]
	B_Exp1_line1 = params[6]
	B_Exp2_line1 = params[7]
	B_Exp3_line1 = params[8]
	B_Exp1_line2 = params[9]
	B_Exp2_line2 = params[10]
	scal_line1 = params[11]
	scal_line2 = params[12]
	xmid = params[13]
	sens_Exp1_line2 = params[14]
	sens_Exp2_line2 = params[15]
	delta2 = params[16]
	finalA = (A_Exp1_line1 * is_line1 * is_Exp1) + (A_Exp2_line1 * is_line1 * is_Exp2) + (A_Exp3_line1 * is_line1 * is_Exp3) + (A_Exp1_line2 * is_line2 * is_Exp1) + (A_Exp2_line2 * is_line2 * is_Exp2)
	finalB = (B_Exp1_line1 * is_line1 * is_Exp1) + (B_Exp2_line1 * is_line1 * is_Exp2) + (B_Exp3_line1 * is_line1 * is_Exp3) + (B_Exp1_line2 * is_line2 * is_Exp1) + (B_Exp2_line2 * is_line2 * is_Exp2)
	finalScal = (scal_line1 * is_line1) + (scal_line2 * is_line2)
	finalSens = (0 * is_line1) + (sens_Exp1_line2 * is_line2 * is_Exp1) + (sens_Exp2_line2 * is_line2 * is_Exp2)
	finalDelta2 = (0 * is_line1) + (delta2 * is_line2)
	prediction_result = finalA + (finalB - finalA) * ( finalSens/(1 + exp((xmid - x) / finalScal)) + (1 - finalSens)/(1 + exp((xmid + finalDelta2 - x) / finalScal)) )
	prediction_result
}
loglik.1component3exp.2component2exp_delta2 = function(params, x, y, is_line1, is_line2, is_Exp1, is_Exp2, is_Exp3)
{
	sigma = params[17]
	yhat = predict.1component3exp.2component2exp_delta2(params, x, is_line1, is_line2, is_Exp1, is_Exp2, is_Exp3)
	residuals = y - yhat
	loglik_result = sum(dnorm(residuals, sd = sigma, log = TRUE))
	loglik_result
}
convert_values_back_to_interpretable.1component3exp.2component2exp_delta2 = function(params)
{
	params = as.numeric(params)
	A_Exp1_line1 = params[1]
	A_Exp2_line1 = params[2]
	A_Exp3_line1 = params[3]
	A_Exp1_line2 = params[4]
	A_Exp2_line2 = params[5]
	B_Exp1_line1 = params[6]
	B_Exp2_line1 = params[7]
	B_Exp3_line1 = params[8]
	B_Exp1_line2 = params[9]
	B_Exp2_line2 = params[10]
	scal_line1 = params[11]
	scal_line2 = params[12]
	xmid = params[13]
	sens_Exp1_line2 = params[14]
	sens_Exp2_line2 = params[15]
	delta2 = params[16]
	sensitive_fraction_average = mean(c(sens_Exp1_line2,sens_Exp2_line2))
	resistant_fraction_average = 1 - sensitive_fraction_average
	A_line1_avg = mean(c(A_Exp1_line1,A_Exp2_line1,A_Exp3_line1))
	A_line2_avg = mean(c(A_Exp1_line2,A_Exp2_line2))
	B_line1_avg = mean(c(B_Exp1_line1,B_Exp2_line1,B_Exp3_line1))
	B_line2_avg = mean(c(B_Exp1_line2,B_Exp2_line2))
	c(cancer_TC50 = exp(xmid), noncancer_sensitive_fraction_TC50 = exp(xmid), noncancer_resistant_fraction_TC50 = exp(xmid + delta2), sensitive_fraction_average = sensitive_fraction_average, resistant_fraction_average = resistant_fraction_average, A_line1_avg = A_line1_avg, A_line2_avg = A_line2_avg, B_line1_avg = B_line1_avg, B_line2_avg = B_line2_avg)
}

##########
predict.1component2exp.2component2exp_delta2 = function(params, x, is_line1, is_line2, is_Exp1, is_Exp2)
{
	A_Exp1_line1 = params[1]
	A_Exp2_line1 = params[2]
	A_Exp1_line2 = params[3]
	A_Exp2_line2 = params[4]
	B_Exp1_line1 = params[5]
	B_Exp2_line1 = params[6]
	B_Exp1_line2 = params[7]
	B_Exp2_line2 = params[8]
	scal_line1 = params[9]
	scal_line2 = params[10]
	xmid = params[11]
	sens_Exp1_line2 = params[12]
	sens_Exp2_line2 = params[13]
	delta2 = params[14]
	finalA = (A_Exp1_line1 * is_line1 * is_Exp1) + (A_Exp2_line1 * is_line1 * is_Exp2) + (A_Exp1_line2 * is_line2 * is_Exp1) + (A_Exp2_line2 * is_line2 * is_Exp2)
	finalB = (B_Exp1_line1 * is_line1 * is_Exp1) + (B_Exp2_line1 * is_line1 * is_Exp2) + (B_Exp1_line2 * is_line2 * is_Exp1) + (B_Exp2_line2 * is_line2 * is_Exp2)
	finalScal = (scal_line1 * is_line1) + (scal_line2 * is_line2)
	finalSens = (0 * is_line1) + (sens_Exp1_line2 * is_line2 * is_Exp1) + (sens_Exp2_line2 * is_line2 * is_Exp2)
	finalDelta2 = (0 * is_line1) + (delta2 * is_line2)
	prediction_result = finalA + (finalB - finalA) * ( finalSens/(1 + exp((xmid - x) / finalScal)) + (1 - finalSens)/(1 + exp((xmid + finalDelta2 - x) / finalScal)) )
	prediction_result
}
loglik.1component2exp.2component2exp_delta2 = function(params, x, y, is_line1, is_line2, is_Exp1, is_Exp2)
{
	sigma = params[15]
	yhat = predict.1component2exp.2component2exp_delta2(params, x, is_line1, is_line2, is_Exp1, is_Exp2)
	residuals = y - yhat
	loglik_result = sum(dnorm(residuals, sd = sigma, log = TRUE))
	loglik_result
}
convert_values_back_to_interpretable.1component2exp.2component2exp_delta2 = function(params)
{
	params = as.numeric(params)
	A_Exp1_line1 = params[1]
	A_Exp2_line1 = params[2]
	A_Exp1_line2 = params[3]
	A_Exp2_line2 = params[4]
	B_Exp1_line1 = params[5]
	B_Exp2_line1 = params[6]
	B_Exp1_line2 = params[7]
	B_Exp2_line2 = params[8]
	scal_line1 = params[9]
	scal_line2 = params[10]
	xmid = params[11]
	sens_Exp1_line2 = params[12]
	sens_Exp2_line2 = params[13]
	delta2 = params[14]
	sensitive_fraction_average = mean(c(sens_Exp1_line2,sens_Exp2_line2))
	resistant_fraction_average = 1 - sensitive_fraction_average
	A_line1_avg = mean(c(A_Exp1_line1,A_Exp2_line1))
	A_line2_avg = mean(c(A_Exp1_line2,A_Exp2_line2))
	B_line1_avg = mean(c(B_Exp1_line1,B_Exp2_line1))
	B_line2_avg = mean(c(B_Exp1_line2,B_Exp2_line2))
	c(cancer_TC50 = exp(xmid), noncancer_sensitive_fraction_TC50 = exp(xmid), noncancer_resistant_fraction_TC50 = exp(xmid + delta2), sensitive_fraction_average = sensitive_fraction_average, resistant_fraction_average = resistant_fraction_average, A_line1_avg = A_line1_avg, A_line2_avg = A_line2_avg, B_line1_avg = B_line1_avg, B_line2_avg = B_line2_avg)
}

##########
predict.1component5exp.1component3exp = function(params, x, is_line1, is_line2, is_Exp1, is_Exp2, is_Exp3, is_Exp4, is_Exp5)
{
	A_Exp1_line1 = params[1]
	A_Exp2_line1 = params[2]
	A_Exp3_line1 = params[3]
	A_Exp4_line1 = params[4]
	A_Exp5_line1 = params[5]
	A_Exp1_line2 = params[6]
	A_Exp2_line2 = params[7]
	A_Exp3_line2 = params[8]
	B_Exp1_line1 = params[9]
	B_Exp2_line1 = params[10]
	B_Exp3_line1 = params[11]
	B_Exp4_line1 = params[12]
	B_Exp5_line1 = params[13]
	B_Exp1_line2 = params[14]
	B_Exp2_line2 = params[15]
	B_Exp3_line2 = params[16]
	scal_line1 = params[17]
	scal_line2 = params[18]
	xmid = params[19]
	finalA = (A_Exp1_line1 * is_line1 * is_Exp1) + (A_Exp2_line1 * is_line1 * is_Exp2) + (A_Exp3_line1 * is_line1 * is_Exp3) + (A_Exp4_line1 * is_line1 * is_Exp4) + (A_Exp5_line1 * is_line1 * is_Exp5) + (A_Exp1_line2 * is_line2 * is_Exp1) + (A_Exp2_line2 * is_line2 * is_Exp2) + (A_Exp3_line2 * is_line2 * is_Exp3)
	finalB = (B_Exp1_line1 * is_line1 * is_Exp1) + (B_Exp2_line1 * is_line1 * is_Exp2) + (B_Exp3_line1 * is_line1 * is_Exp3) + (B_Exp4_line1 * is_line1 * is_Exp4) + (B_Exp5_line1 * is_line1 * is_Exp5) + (B_Exp1_line2 * is_line2 * is_Exp1) + (B_Exp2_line2 * is_line2 * is_Exp2) + (B_Exp3_line2 * is_line2 * is_Exp3)
	finalScal = (scal_line1 * is_line1) + (scal_line2 * is_line2)
	prediction_result = finalA + (finalB - finalA) * ( 1/(1 + exp((xmid - x) / finalScal)) ) 
	prediction_result
}
loglik.1component5exp.1component3exp = function(params, x, y, is_line1, is_line2, is_Exp1, is_Exp2, is_Exp3, is_Exp4, is_Exp5)
{
	sigma = params[20]
	yhat = predict.1component5exp.1component3exp(params, x, is_line1, is_line2, is_Exp1, is_Exp2, is_Exp3, is_Exp4, is_Exp5)
	residuals = y - yhat
	loglik_result = sum(dnorm(residuals, sd = sigma, log = TRUE))
	loglik_result
}
convert_values_back_to_interpretable.1component5exp.1component3exp = function(params)
{
	params = as.numeric(params)
	A_Exp1_line1 = params[1]
	A_Exp2_line1 = params[2]
	A_Exp3_line1 = params[3]
	A_Exp4_line1 = params[4]
	A_Exp5_line1 = params[5]
	A_Exp1_line2 = params[6]
	A_Exp2_line2 = params[7]
	A_Exp3_line2 = params[8]
	B_Exp1_line1 = params[9]
	B_Exp2_line1 = params[10]
	B_Exp3_line1 = params[11]
	B_Exp4_line1 = params[12]
	B_Exp5_line1 = params[13]
	B_Exp1_line2 = params[14]
	B_Exp2_line2 = params[15]
	B_Exp3_line2 = params[16]
	scal_line1 = params[17]
	scal_line2 = params[18]
	xmid = params[19]
	A_line1_avg = mean(c(A_Exp1_line1,A_Exp2_line1,A_Exp3_line1,A_Exp4_line1,A_Exp5_line1))
	A_line2_avg = mean(c(A_Exp1_line2,A_Exp2_line2,A_Exp3_line2))
	B_line1_avg = mean(c(B_Exp1_line1,B_Exp2_line1,B_Exp3_line1,B_Exp4_line1,B_Exp5_line1))
	B_line2_avg = mean(c(B_Exp1_line2,B_Exp2_line2,B_Exp3_line2))
	c(cancer_TC50 = exp(xmid), noncancer_TC50 = exp(xmid), A_line1_avg=A_line1_avg, A_line2_avg=A_line2_avg, B_line1_avg=B_line1_avg, B_line2_avg=B_line2_avg)
}

##########
predict.1component4exp.1component3exp = function(params, x, is_line1, is_line2, is_Exp1, is_Exp2, is_Exp3, is_Exp4)
{
	A_Exp1_line1 = params[1]
	A_Exp2_line1 = params[2]
	A_Exp3_line1 = params[3]
	A_Exp4_line1 = params[4]
	A_Exp1_line2 = params[5]
	A_Exp2_line2 = params[6]
	A_Exp3_line2 = params[7]
	B_Exp1_line1 = params[8]
	B_Exp2_line1 = params[9]
	B_Exp3_line1 = params[10]
	B_Exp4_line1 = params[11]
	B_Exp1_line2 = params[12]
	B_Exp2_line2 = params[13]
	B_Exp3_line2 = params[14]
	scal_line1 = params[15]
	scal_line2 = params[16]
	xmid = params[17]
	finalA = (A_Exp1_line1 * is_line1 * is_Exp1) + (A_Exp2_line1 * is_line1 * is_Exp2) + (A_Exp3_line1 * is_line1 * is_Exp3) + (A_Exp4_line1 * is_line1 * is_Exp4) + (A_Exp1_line2 * is_line2 * is_Exp1) + (A_Exp2_line2 * is_line2 * is_Exp2) + (A_Exp3_line2 * is_line2 * is_Exp3)
	finalB = (B_Exp1_line1 * is_line1 * is_Exp1) + (B_Exp2_line1 * is_line1 * is_Exp2) + (B_Exp3_line1 * is_line1 * is_Exp3) + (B_Exp4_line1 * is_line1 * is_Exp4) + (B_Exp1_line2 * is_line2 * is_Exp1) + (B_Exp2_line2 * is_line2 * is_Exp2) + (B_Exp3_line2 * is_line2 * is_Exp3)
	finalScal = (scal_line1 * is_line1) + (scal_line2 * is_line2)
	prediction_result = finalA + (finalB - finalA) * ( 1/(1 + exp((xmid - x) / finalScal)) ) 
	prediction_result
}
loglik.1component4exp.1component3exp = function(params, x, y, is_line1, is_line2, is_Exp1, is_Exp2, is_Exp3, is_Exp4)
{
	sigma = params[18]
	yhat = predict.1component4exp.1component3exp(params, x, is_line1, is_line2, is_Exp1, is_Exp2, is_Exp3, is_Exp4)
	residuals = y - yhat
	loglik_result = sum(dnorm(residuals, sd = sigma, log = TRUE))
	loglik_result
}
convert_values_back_to_interpretable.1component4exp.1component3exp = function(params)
{
	params = as.numeric(params)
	A_Exp1_line1 = params[1]
	A_Exp2_line1 = params[2]
	A_Exp3_line1 = params[3]
	A_Exp4_line1 = params[4]
	A_Exp1_line2 = params[5]
	A_Exp2_line2 = params[6]
	A_Exp3_line2 = params[7]
	B_Exp1_line1 = params[8]
	B_Exp2_line1 = params[9]
	B_Exp3_line1 = params[10]
	B_Exp4_line1 = params[11]
	B_Exp1_line2 = params[12]
	B_Exp2_line2 = params[13]
	B_Exp3_line2 = params[14]
	scal_line1 = params[15]
	scal_line2 = params[16]
	xmid = params[17]
	A_line1_avg = mean(c(A_Exp1_line1,A_Exp2_line1,A_Exp3_line1,A_Exp4_line1))
	A_line2_avg = mean(c(A_Exp1_line2,A_Exp2_line2,A_Exp3_line2))
	B_line1_avg = mean(c(B_Exp1_line1,B_Exp2_line1,B_Exp3_line1,B_Exp4_line1))
	B_line2_avg = mean(c(B_Exp1_line2,B_Exp2_line2,B_Exp3_line2))
	c(cancer_TC50 = exp(xmid), noncancer_TC50 = exp(xmid), A_line1_avg=A_line1_avg, A_line2_avg=A_line2_avg, B_line1_avg=B_line1_avg, B_line2_avg=B_line2_avg)
}


##########
predict.1component3exp.1component3exp = function(params, x, is_line1, is_line2, is_Exp1, is_Exp2, is_Exp3)
{
	A_Exp1_line1 = params[1]
	A_Exp2_line1 = params[2]
	A_Exp3_line1 = params[3]
	A_Exp1_line2 = params[4]
	A_Exp2_line2 = params[5]
	A_Exp3_line2 = params[6]
	B_Exp1_line1 = params[7]
	B_Exp2_line1 = params[8]
	B_Exp3_line1 = params[9]
	B_Exp1_line2 = params[10]
	B_Exp2_line2 = params[11]
	B_Exp3_line2 = params[12]
	scal_line1 = params[13]
	scal_line2 = params[14]
	xmid = params[15]
	finalA = (A_Exp1_line1 * is_line1 * is_Exp1) + (A_Exp2_line1 * is_line1 * is_Exp2) + (A_Exp3_line1 * is_line1 * is_Exp3) + (A_Exp1_line2 * is_line2 * is_Exp1) + (A_Exp2_line2 * is_line2 * is_Exp2) + (A_Exp3_line2 * is_line2 * is_Exp3)
	finalB = (B_Exp1_line1 * is_line1 * is_Exp1) + (B_Exp2_line1 * is_line1 * is_Exp2) + (B_Exp3_line1 * is_line1 * is_Exp3) + (B_Exp1_line2 * is_line2 * is_Exp1) + (B_Exp2_line2 * is_line2 * is_Exp2) + (B_Exp3_line2 * is_line2 * is_Exp3)
	finalScal = (scal_line1 * is_line1) + (scal_line2 * is_line2)
	prediction_result = finalA + (finalB - finalA) * ( 1/(1 + exp((xmid - x) / finalScal)) ) 
	prediction_result
}
loglik.1component3exp.1component3exp = function(params, x, y, is_line1, is_line2, is_Exp1, is_Exp2, is_Exp3)
{
	sigma = params[16]
	yhat = predict.1component3exp.1component3exp(params, x, is_line1, is_line2, is_Exp1, is_Exp2, is_Exp3)
	residuals = y - yhat
	loglik_result = sum(dnorm(residuals, sd = sigma, log = TRUE))
	loglik_result
}
convert_values_back_to_interpretable.1component3exp.1component3exp = function(params)
{
	params = as.numeric(params)
	A_Exp1_line1 = params[1]
	A_Exp2_line1 = params[2]
	A_Exp3_line1 = params[3]
	A_Exp1_line2 = params[4]
	A_Exp2_line2 = params[5]
	A_Exp3_line2 = params[6]
	B_Exp1_line1 = params[7]
	B_Exp2_line1 = params[8]
	B_Exp3_line1 = params[9]
	B_Exp1_line2 = params[10]
	B_Exp2_line2 = params[11]
	B_Exp3_line2 = params[12]
	scal_line1 = params[13]
	scal_line2 = params[14]
	xmid = params[15]
	A_line1_avg = mean(c(A_Exp1_line1,A_Exp2_line1,A_Exp3_line1))
	A_line2_avg = mean(c(A_Exp1_line2,A_Exp2_line2,A_Exp3_line2))
	B_line1_avg = mean(c(B_Exp1_line1,B_Exp2_line1,B_Exp3_line1))
	B_line2_avg = mean(c(B_Exp1_line2,B_Exp2_line2,B_Exp3_line2))
	c(cancer_TC50 = exp(xmid), noncancer_TC50 = exp(xmid), A_line1_avg=A_line1_avg, A_line2_avg=A_line2_avg, B_line1_avg=B_line1_avg, B_line2_avg=B_line2_avg)
}

##########
predict.1component2exp.1component3exp = function(params, x, is_line1, is_line2, is_Exp1, is_Exp2, is_Exp3)
{
	A_Exp1_line1 = params[1]
	A_Exp2_line1 = params[2]
	A_Exp1_line2 = params[3]
	A_Exp2_line2 = params[4]
	A_Exp3_line2 = params[5]
	B_Exp1_line1 = params[6]
	B_Exp2_line1 = params[7]
	B_Exp1_line2 = params[8]
	B_Exp2_line2 = params[9]
	B_Exp3_line2 = params[10]
	scal_line1 = params[11]
	scal_line2 = params[12]
	xmid = params[13]
	finalA = (A_Exp1_line1 * is_line1 * is_Exp1) + (A_Exp2_line1 * is_line1 * is_Exp2) + (A_Exp1_line2 * is_line2 * is_Exp1) + (A_Exp2_line2 * is_line2 * is_Exp2) + (A_Exp3_line2 * is_line2 * is_Exp3)
	finalB = (B_Exp1_line1 * is_line1 * is_Exp1) + (B_Exp2_line1 * is_line1 * is_Exp2) + (B_Exp1_line2 * is_line2 * is_Exp1) + (B_Exp2_line2 * is_line2 * is_Exp2) + (B_Exp3_line2 * is_line2 * is_Exp3)
	finalScal = (scal_line1 * is_line1) + (scal_line2 * is_line2)
	prediction_result = finalA + (finalB - finalA) * ( 1/(1 + exp((xmid - x) / finalScal)) ) 
	prediction_result
}
loglik.1component2exp.1component3exp = function(params, x, y, is_line1, is_line2, is_Exp1, is_Exp2, is_Exp3)
{
	sigma = params[14]
	yhat = predict.1component2exp.1component3exp(params, x, is_line1, is_line2, is_Exp1, is_Exp2, is_Exp3)
	residuals = y - yhat
	loglik_result = sum(dnorm(residuals, sd = sigma, log = TRUE))
	loglik_result
}
convert_values_back_to_interpretable.1component2exp.1component3exp = function(params)
{
	params = as.numeric(params)
	A_Exp1_line1 = params[1]
	A_Exp2_line1 = params[2]
	A_Exp1_line2 = params[3]
	A_Exp2_line2 = params[4]
	A_Exp3_line2 = params[5]
	B_Exp1_line1 = params[6]
	B_Exp2_line1 = params[7]
	B_Exp1_line2 = params[8]
	B_Exp2_line2 = params[9]
	B_Exp3_line2 = params[10]
	scal_line1 = params[11]
	scal_line2 = params[12]
	xmid = params[13]
	A_line1_avg = mean(c(A_Exp1_line1,A_Exp2_line1))
	A_line2_avg = mean(c(A_Exp1_line2,A_Exp2_line2,A_Exp3_line2))
	B_line1_avg = mean(c(B_Exp1_line1,B_Exp2_line1))
	B_line2_avg = mean(c(B_Exp1_line2,B_Exp2_line2,B_Exp3_line2))
	c(cancer_TC50 = exp(xmid), noncancer_TC50 = exp(xmid), A_line1_avg=A_line1_avg, A_line2_avg=A_line2_avg, B_line1_avg=B_line1_avg, B_line2_avg=B_line2_avg)
}

##########
predict.1component5exp.1component2exp = function(params, x, is_line1, is_line2, is_Exp1, is_Exp2, is_Exp3, is_Exp4, is_Exp5)
{
	A_Exp1_line1 = params[1]
	A_Exp2_line1 = params[2]
	A_Exp3_line1 = params[3]
	A_Exp4_line1 = params[4]
	A_Exp5_line1 = params[5]
	A_Exp1_line2 = params[6]
	A_Exp2_line2 = params[7]
	B_Exp1_line1 = params[8]
	B_Exp2_line1 = params[9]
	B_Exp3_line1 = params[10]
	B_Exp4_line1 = params[11]
	B_Exp5_line1 = params[12]
	B_Exp1_line2 = params[13]
	B_Exp2_line2 = params[14]
	scal_line1 = params[15]
	scal_line2 = params[16]
	xmid = params[17]
	finalA = (A_Exp1_line1 * is_line1 * is_Exp1) + (A_Exp2_line1 * is_line1 * is_Exp2) + (A_Exp3_line1 * is_line1 * is_Exp3) + (A_Exp4_line1 * is_line1 * is_Exp4) + (A_Exp5_line1 * is_line1 * is_Exp5) + (A_Exp1_line2 * is_line2 * is_Exp1) + (A_Exp2_line2 * is_line2 * is_Exp2)
	finalB = (B_Exp1_line1 * is_line1 * is_Exp1) + (B_Exp2_line1 * is_line1 * is_Exp2) + (B_Exp3_line1 * is_line1 * is_Exp3) + (B_Exp4_line1 * is_line1 * is_Exp4) + (B_Exp5_line1 * is_line1 * is_Exp5) + (B_Exp1_line2 * is_line2 * is_Exp1) + (B_Exp2_line2 * is_line2 * is_Exp2)
	finalScal = (scal_line1 * is_line1) + (scal_line2 * is_line2)
	prediction_result = finalA + (finalB - finalA) * ( 1/(1 + exp((xmid - x) / finalScal)) ) 
	prediction_result
}
loglik.1component5exp.1component2exp = function(params, x, y, is_line1, is_line2, is_Exp1, is_Exp2, is_Exp3, is_Exp4, is_Exp5)
{
	sigma = params[18]
	yhat = predict.1component5exp.1component2exp(params, x, is_line1, is_line2, is_Exp1, is_Exp2, is_Exp3, is_Exp4, is_Exp5)
	residuals = y - yhat
	loglik_result = sum(dnorm(residuals, sd = sigma, log = TRUE))
	loglik_result
}
convert_values_back_to_interpretable.1component5exp.1component2exp = function(params)
{
	params = as.numeric(params)
	A_Exp1_line1 = params[1]
	A_Exp2_line1 = params[2]
	A_Exp3_line1 = params[3]
	A_Exp4_line1 = params[4]
	A_Exp5_line1 = params[5]
	A_Exp1_line2 = params[6]
	A_Exp2_line2 = params[7]
	B_Exp1_line1 = params[8]
	B_Exp2_line1 = params[9]
	B_Exp3_line1 = params[10]
	B_Exp4_line1 = params[11]
	B_Exp5_line1 = params[12]
	B_Exp1_line2 = params[13]
	B_Exp2_line2 = params[14]
	scal_line1 = params[15]
	scal_line2 = params[16]
	xmid = params[17]
	A_line1_avg = mean(c(A_Exp1_line1,A_Exp2_line1,A_Exp3_line1,A_Exp4_line1,A_Exp5_line1))
	A_line2_avg = mean(c(A_Exp1_line2,A_Exp2_line2))
	B_line1_avg = mean(c(B_Exp1_line1,B_Exp2_line1,B_Exp3_line1,B_Exp4_line1,B_Exp5_line1))
	B_line2_avg = mean(c(B_Exp1_line2,B_Exp2_line2))
	c(cancer_TC50 = exp(xmid), noncancer_TC50 = exp(xmid), A_line1_avg=A_line1_avg, A_line2_avg=A_line2_avg, B_line1_avg=B_line1_avg, B_line2_avg=B_line2_avg)
}

##########
predict.1component4exp.1component2exp = function(params, x, is_line1, is_line2, is_Exp1, is_Exp2, is_Exp3, is_Exp4)
{
	A_Exp1_line1 = params[1]
	A_Exp2_line1 = params[2]
	A_Exp3_line1 = params[3]
	A_Exp4_line1 = params[4]
	A_Exp1_line2 = params[5]
	A_Exp2_line2 = params[6]
	B_Exp1_line1 = params[7]
	B_Exp2_line1 = params[8]
	B_Exp3_line1 = params[9]
	B_Exp4_line1 = params[10]
	B_Exp1_line2 = params[11]
	B_Exp2_line2 = params[12]
	scal_line1 = params[13]
	scal_line2 = params[14]
	xmid = params[15]
	finalA = (A_Exp1_line1 * is_line1 * is_Exp1) + (A_Exp2_line1 * is_line1 * is_Exp2) + (A_Exp3_line1 * is_line1 * is_Exp3) + (A_Exp4_line1 * is_line1 * is_Exp4) + (A_Exp1_line2 * is_line2 * is_Exp1) + (A_Exp2_line2 * is_line2 * is_Exp2)
	finalB = (B_Exp1_line1 * is_line1 * is_Exp1) + (B_Exp2_line1 * is_line1 * is_Exp2) + (B_Exp3_line1 * is_line1 * is_Exp3) + (B_Exp4_line1 * is_line1 * is_Exp4) + (B_Exp1_line2 * is_line2 * is_Exp1) + (B_Exp2_line2 * is_line2 * is_Exp2)
	finalScal = (scal_line1 * is_line1) + (scal_line2 * is_line2)
	prediction_result = finalA + (finalB - finalA) * ( 1/(1 + exp((xmid - x) / finalScal)) ) 
	prediction_result
}
loglik.1component4exp.1component2exp = function(params, x, y, is_line1, is_line2, is_Exp1, is_Exp2, is_Exp3, is_Exp4)
{
	sigma = params[16]
	yhat = predict.1component4exp.1component2exp(params, x, is_line1, is_line2, is_Exp1, is_Exp2, is_Exp3, is_Exp4)
	residuals = y - yhat
	loglik_result = sum(dnorm(residuals, sd = sigma, log = TRUE))
	loglik_result
}
convert_values_back_to_interpretable.1component4exp.1component2exp = function(params)
{
	params = as.numeric(params)
	A_Exp1_line1 = params[1]
	A_Exp2_line1 = params[2]
	A_Exp3_line1 = params[3]
	A_Exp4_line1 = params[4]
	A_Exp1_line2 = params[5]
	A_Exp2_line2 = params[6]
	B_Exp1_line1 = params[7]
	B_Exp2_line1 = params[8]
	B_Exp3_line1 = params[9]
	B_Exp4_line1 = params[10]
	B_Exp1_line2 = params[11]
	B_Exp2_line2 = params[12]
	scal_line1 = params[13]
	scal_line2 = params[14]
	xmid = params[15]
	A_line1_avg = mean(c(A_Exp1_line1,A_Exp2_line1,A_Exp3_line1,A_Exp4_line1))
	A_line2_avg = mean(c(A_Exp1_line2,A_Exp2_line2))
	B_line1_avg = mean(c(B_Exp1_line1,B_Exp2_line1,B_Exp3_line1,B_Exp4_line1))
	B_line2_avg = mean(c(B_Exp1_line2,B_Exp2_line2))
	c(cancer_TC50 = exp(xmid), noncancer_TC50 = exp(xmid), A_line1_avg=A_line1_avg, A_line2_avg=A_line2_avg, B_line1_avg=B_line1_avg, B_line2_avg=B_line2_avg)
}

##########
predict.1component3exp.1component2exp = function(params, x, is_line1, is_line2, is_Exp1, is_Exp2, is_Exp3)
{
	A_Exp1_line1 = params[1]
	A_Exp2_line1 = params[2]
	A_Exp3_line1 = params[3]
	A_Exp1_line2 = params[4]
	A_Exp2_line2 = params[5]
	B_Exp1_line1 = params[6]
	B_Exp2_line1 = params[7]
	B_Exp3_line1 = params[8]
	B_Exp1_line2 = params[9]
	B_Exp2_line2 = params[10]
	scal_line1 = params[11]
	scal_line2 = params[12]
	xmid = params[13]
	finalA = (A_Exp1_line1 * is_line1 * is_Exp1) + (A_Exp2_line1 * is_line1 * is_Exp2) + (A_Exp3_line1 * is_line1 * is_Exp3) + (A_Exp1_line2 * is_line2 * is_Exp1) + (A_Exp2_line2 * is_line2 * is_Exp2)
	finalB = (B_Exp1_line1 * is_line1 * is_Exp1) + (B_Exp2_line1 * is_line1 * is_Exp2) + (B_Exp3_line1 * is_line1 * is_Exp3) + (B_Exp1_line2 * is_line2 * is_Exp1) + (B_Exp2_line2 * is_line2 * is_Exp2)
	finalScal = (scal_line1 * is_line1) + (scal_line2 * is_line2)
	prediction_result = finalA + (finalB - finalA) * ( 1/(1 + exp((xmid - x) / finalScal)) ) 
	prediction_result
}
loglik.1component3exp.1component2exp = function(params, x, y, is_line1, is_line2, is_Exp1, is_Exp2, is_Exp3)
{
	sigma = params[14]
	yhat = predict.1component3exp.1component2exp(params, x, is_line1, is_line2, is_Exp1, is_Exp2, is_Exp3)
	residuals = y - yhat
	loglik_result = sum(dnorm(residuals, sd = sigma, log = TRUE))
	loglik_result
}
convert_values_back_to_interpretable.1component3exp.1component2exp = function(params)
{
	params = as.numeric(params)
	A_Exp1_line1 = params[1]
	A_Exp2_line1 = params[2]
	A_Exp3_line1 = params[3]
	A_Exp1_line2 = params[4]
	A_Exp2_line2 = params[5]
	B_Exp1_line1 = params[6]
	B_Exp2_line1 = params[7]
	B_Exp3_line1 = params[8]
	B_Exp1_line2 = params[9]
	B_Exp2_line2 = params[10]
	scal_line1 = params[11]
	scal_line2 = params[12]
	xmid = params[13]
	A_line1_avg = mean(c(A_Exp1_line1,A_Exp2_line1,A_Exp3_line1))
	A_line2_avg = mean(c(A_Exp1_line2,A_Exp2_line2))
	B_line1_avg = mean(c(B_Exp1_line1,B_Exp2_line1,B_Exp3_line1))
	B_line2_avg = mean(c(B_Exp1_line2,B_Exp2_line2))
	c(cancer_TC50 = exp(xmid), noncancer_TC50 = exp(xmid), A_line1_avg=A_line1_avg, A_line2_avg=A_line2_avg, B_line1_avg=B_line1_avg, B_line2_avg=B_line2_avg)
}

##########
predict.1component2exp.1component2exp = function(params, x, is_line1, is_line2, is_Exp1, is_Exp2)
{
	A_Exp1_line1 = params[1]
	A_Exp2_line1 = params[2]
	A_Exp1_line2 = params[3]
	A_Exp2_line2 = params[4]
	B_Exp1_line1 = params[5]
	B_Exp2_line1 = params[6]
	B_Exp1_line2 = params[7]
	B_Exp2_line2 = params[8]
	scal_line1 = params[0]
	scal_line2 = params[10]
	xmid = params[11]
	finalA = (A_Exp1_line1 * is_line1 * is_Exp1) + (A_Exp2_line1 * is_line1 * is_Exp2) + (A_Exp1_line2 * is_line2 * is_Exp1) + (A_Exp2_line2 * is_line2 * is_Exp2)
	finalB = (B_Exp1_line1 * is_line1 * is_Exp1) + (B_Exp2_line1 * is_line1 * is_Exp2) + (B_Exp1_line2 * is_line2 * is_Exp1) + (B_Exp2_line2 * is_line2 * is_Exp2)
	finalScal = (scal_line1 * is_line1) + (scal_line2 * is_line2)
	prediction_result = finalA + (finalB - finalA) * ( 1/(1 + exp((xmid - x) / finalScal)) ) 
	prediction_result
}
loglik.1component2exp.1component2exp = function(params, x, y, is_line1, is_line2, is_Exp1, is_Exp2)
{
	sigma = params[12]
	yhat = predict.1component2exp.1component2exp(params, x, is_line1, is_line2, is_Exp1, is_Exp2)
	residuals = y - yhat
	loglik_result = sum(dnorm(residuals, sd = sigma, log = TRUE))
	loglik_result
}
convert_values_back_to_interpretable.1component2exp.1component2exp = function(params)
{
	params = as.numeric(params)
	A_Exp1_line1 = params[1]
	A_Exp2_line1 = params[2]
	A_Exp1_line2 = params[3]
	A_Exp2_line2 = params[4]
	B_Exp1_line1 = params[5]
	B_Exp2_line1 = params[6]
	B_Exp1_line2 = params[7]
	B_Exp2_line2 = params[8]
	scal_line1 = params[0]
	scal_line2 = params[10]
	xmid = params[11]
	A_line1_avg = mean(c(A_Exp1_line1,A_Exp2_line1))
	A_line2_avg = mean(c(A_Exp1_line2,A_Exp2_line2))
	B_line1_avg = mean(c(B_Exp1_line1,B_Exp2_line1))
	B_line2_avg = mean(c(B_Exp1_line2,B_Exp2_line2))
	c(cancer_TC50 = exp(xmid), noncancer_TC50 = exp(xmid), A_line1_avg=A_line1_avg, A_line2_avg=A_line2_avg, B_line1_avg=B_line1_avg, B_line2_avg=B_line2_avg)
}

####################################################################################################
####################################################################################################

##########
A_start = 1;            A_low = -Inf;            A_high = Inf;
B_start = 0.01;         B_low = 0;               B_high = 0.3;
scal_start = 0.1;       scal_low = 0.02;         scal_high = Inf;
xmid_start = 0;         xmid_low = -Inf;         xmid_high = Inf;
sens_start = 0.5;       sens_low = 0;            sens_high = 1;
xshift_start = 1;       xshift_low = 0;          xshift_high = Inf;
sigma_start = 0.1;      sigma_low = 1e-4;        sigma_high = Inf;
delta_start = 1;        delta_low = 0;           delta_high = Inf;

##########
start.1component5exp.2component3exp_delta2 = c(A_Exp1_line1=A_start,   A_Exp2_line1=A_start,   A_Exp3_line1=A_start,   A_Exp4_line1=A_start,  A_Exp5_line1=A_start,    A_Exp1_line2=A_start,   A_Exp2_line2=A_start,   A_Exp3_line2=A_start,   B_Exp1_line1=B_start,   B_Exp2_line1=B_start,   B_Exp3_line1=B_start,   B_Exp4_line1=B_start,   B_Exp5_line1=B_start,   B_Exp1_line2=B_start,   B_Exp2_line2=B_start,   B_Exp3_line2=B_start,   scal_line1=scal_start,   scal_line2=scal_start,   xmid=xmid_start,   sens_Exp1_line2=sens_start,   sens_Exp2_line2=sens_start,   sens_Exp3_line2=sens_start,  delta2=delta_start,   sigma=sigma_start)

start.1component4exp.2component3exp_delta2 = c(A_Exp1_line1=A_start,   A_Exp2_line1=A_start,   A_Exp3_line1=A_start,   A_Exp4_line1=A_start,   A_Exp1_line2=A_start,   A_Exp2_line2=A_start,   A_Exp3_line2=A_start,   B_Exp1_line1=B_start,   B_Exp2_line1=B_start,   B_Exp3_line1=B_start,   B_Exp4_line1=B_start,   B_Exp1_line2=B_start,   B_Exp2_line2=B_start,   B_Exp3_line2=B_start,   scal_line1=scal_start,   scal_line2=scal_start,   xmid=xmid_start,   sens_Exp1_line2=sens_start,   sens_Exp2_line2=sens_start,   sens_Exp3_line2=sens_start,  delta2=delta_start,   sigma=sigma_start)

start.1component3exp.2component3exp_delta2 = c(A_Exp1_line1=A_start,   A_Exp2_line1=A_start,   A_Exp3_line1=A_start,   A_Exp1_line2=A_start,   A_Exp2_line2=A_start,   A_Exp3_line2=A_start,   B_Exp1_line1=B_start,   B_Exp2_line1=B_start,   B_Exp3_line1=B_start,   B_Exp1_line2=B_start,   B_Exp2_line2=B_start,   B_Exp3_line2=B_start,   scal_line1=scal_start,   scal_line2=scal_start,   xmid=xmid_start,   sens_Exp1_line2=sens_start,   sens_Exp2_line2=sens_start,   sens_Exp3_line2=sens_start,  delta2=delta_start,   sigma=sigma_start)

start.1component2exp.2component3exp_delta2 = c(A_Exp1_line1=A_start,   A_Exp2_line1=A_start,   A_Exp1_line2=A_start,   A_Exp2_line2=A_start,   A_Exp3_line2=A_start,   B_Exp1_line1=B_start,   B_Exp2_line1=B_start,   B_Exp1_line2=B_start,   B_Exp2_line2=B_start,   B_Exp3_line2=B_start,   scal_line1=scal_start,   scal_line2=scal_start,   xmid=xmid_start,   sens_Exp1_line2=sens_start,   sens_Exp2_line2=sens_start,   sens_Exp3_line2=sens_start,  delta2=delta_start,   sigma=sigma_start)

start.1component5exp.2component2exp_delta2 = c(A_Exp1_line1=A_start,   A_Exp2_line1=A_start,   A_Exp3_line1=A_start,   A_Exp4_line1=A_start,  A_Exp5_line1=A_start,    A_Exp1_line2=A_start,   A_Exp2_line2=A_start,   B_Exp1_line1=B_start,   B_Exp2_line1=B_start,   B_Exp3_line1=B_start,   B_Exp4_line1=B_start,   B_Exp5_line1=B_start,   B_Exp1_line2=B_start,   B_Exp2_line2=B_start,   scal_line1=scal_start,   scal_line2=scal_start,   xmid=xmid_start,   sens_Exp1_line2=sens_start,   sens_Exp2_line2=sens_start,   delta2=delta_start,   sigma=sigma_start)

start.1component4exp.2component2exp_delta2 = c(A_Exp1_line1=A_start,   A_Exp2_line1=A_start,   A_Exp3_line1=A_start,   A_Exp4_line1=A_start,   A_Exp1_line2=A_start,   A_Exp2_line2=A_start,   B_Exp1_line1=B_start,   B_Exp2_line1=B_start,   B_Exp3_line1=B_start,   B_Exp4_line1=B_start,   B_Exp1_line2=B_start,   B_Exp2_line2=B_start,   scal_line1=scal_start,   scal_line2=scal_start,   xmid=xmid_start,   sens_Exp1_line2=sens_start,   sens_Exp2_line2=sens_start,   delta2=delta_start,   sigma=sigma_start)

start.1component3exp.2component2exp_delta2 = c(A_Exp1_line1=A_start,   A_Exp2_line1=A_start,   A_Exp3_line1=A_start,   A_Exp1_line2=A_start,   A_Exp2_line2=A_start,   B_Exp1_line1=B_start,   B_Exp2_line1=B_start,   B_Exp3_line1=B_start,   B_Exp1_line2=B_start,   B_Exp2_line2=B_start,   scal_line1=scal_start,   scal_line2=scal_start,   xmid=xmid_start,   sens_Exp1_line2=sens_start,   sens_Exp2_line2=sens_start,  delta2=delta_start,   sigma=sigma_start)

start.1component2exp.2component2exp_delta2 = c(A_Exp1_line1=A_start,   A_Exp2_line1=A_start,   A_Exp1_line2=A_start,   A_Exp2_line2=A_start,   B_Exp1_line1=B_start,   B_Exp2_line1=B_start,   B_Exp1_line2=B_start,   B_Exp2_line2=B_start,   scal_line1=scal_start,   scal_line2=scal_start,   xmid=xmid_start,   sens_Exp1_line2=sens_start,   sens_Exp2_line2=sens_start,   delta2=delta_start,   sigma=sigma_start)

##########
lower.1component5exp.2component3exp_delta2 = c(A_Exp1_line1=A_low,   A_Exp2_line1=A_low,   A_Exp3_line1=A_low,   A_Exp4_line1=A_low,   A_Exp5_line1=A_low,   A_Exp1_line2=A_low,   A_Exp2_line2=A_low,   A_Exp3_line2=A_low,   B_Exp1_line1=B_low,   B_Exp2_line1=B_low,   B_Exp3_line1=B_low,   B_Exp4_line1=B_low,   B_Exp5_line1=B_low,   B_Exp1_line2=B_low,   B_Exp2_line2=B_low,   B_Exp3_line2=B_low,   scal_line1=scal_low,   scal_line2=scal_low,   xmid=xmid_low,   sens_Exp1_line2=sens_low,   sens_Exp2_line2=sens_low,   sens_Exp3_line2=sens_low,   delta2=delta_low,   sigma=sigma_low)

lower.1component4exp.2component3exp_delta2 = c(A_Exp1_line1=A_low,   A_Exp2_line1=A_low,   A_Exp3_line1=A_low,   A_Exp4_line1=A_low,   A_Exp1_line2=A_low,   A_Exp2_line2=A_low,   A_Exp3_line2=A_low,   B_Exp1_line1=B_low,   B_Exp2_line1=B_low,   B_Exp3_line1=B_low,   B_Exp4_line1=B_low,   B_Exp1_line2=B_low,   B_Exp2_line2=B_low,   B_Exp3_line2=B_low,   scal_line1=scal_low,   scal_line2=scal_low,   xmid=xmid_low,   sens_Exp1_line2=sens_low,   sens_Exp2_line2=sens_low,   sens_Exp3_line2=sens_low,   delta2=delta_low,   sigma=sigma_low)

lower.1component3exp.2component3exp_delta2 = c(A_Exp1_line1=A_low,   A_Exp2_line1=A_low,   A_Exp3_line1=A_low,   A_Exp1_line2=A_low,   A_Exp2_line2=A_low,   A_Exp3_line2=A_low,   B_Exp1_line1=B_low,   B_Exp2_line1=B_low,   B_Exp3_line1=B_low,   B_Exp1_line2=B_low,   B_Exp2_line2=B_low,   B_Exp3_line2=B_low,   scal_line1=scal_low,   scal_line2=scal_low,   xmid=xmid_low,   sens_Exp1_line2=sens_low,   sens_Exp2_line2=sens_low,   sens_Exp3_line2=sens_low,   delta2=delta_low,   sigma=sigma_low)

lower.1component2exp.2component3exp_delta2 = c(A_Exp1_line1=A_low,   A_Exp2_line1=A_low,   A_Exp1_line2=A_low,   A_Exp2_line2=A_low,   A_Exp3_line2=A_low,   B_Exp1_line1=B_low,   B_Exp2_line1=B_low,   B_Exp1_line2=B_low,   B_Exp2_line2=B_low,   B_Exp3_line2=B_low,   scal_line1=scal_low,   scal_line2=scal_low,   xmid=xmid_low,   sens_Exp1_line2=sens_low,   sens_Exp2_line2=sens_low,   sens_Exp3_line2=sens_low,   delta2=delta_low,   sigma=sigma_low)

lower.1component5exp.2component2exp_delta2 = c(A_Exp1_line1=A_low,   A_Exp2_line1=A_low,   A_Exp3_line1=A_low,   A_Exp4_line1=A_low,   A_Exp5_line1=A_low,   A_Exp1_line2=A_low,   A_Exp2_line2=A_low,   B_Exp1_line1=B_low,   B_Exp2_line1=B_low,   B_Exp3_line1=B_low,   B_Exp4_line1=B_low,   B_Exp5_line1=B_low,   B_Exp1_line2=B_low,   B_Exp2_line2=B_low,   scal_line1=scal_low,   scal_line2=scal_low,   xmid=xmid_low,   sens_Exp1_line2=sens_low,   sens_Exp2_line2=sens_low,   delta2=delta_low,   sigma=sigma_low)

lower.1component4exp.2component2exp_delta2 = c(A_Exp1_line1=A_low,   A_Exp2_line1=A_low,   A_Exp3_line1=A_low,   A_Exp4_line1=A_low,   A_Exp1_line2=A_low,   A_Exp2_line2=A_low,   B_Exp1_line1=B_low,   B_Exp2_line1=B_low,   B_Exp3_line1=B_low,   B_Exp4_line1=B_low,   B_Exp1_line2=B_low,   B_Exp2_line2=B_low,   scal_line1=scal_low,   scal_line2=scal_low,   xmid=xmid_low,   sens_Exp1_line2=sens_low,   sens_Exp2_line2=sens_low,   delta2=delta_low,   sigma=sigma_low)

lower.1component3exp.2component2exp_delta2 = c(A_Exp1_line1=A_low,   A_Exp2_line1=A_low,   A_Exp3_line1=A_low,   A_Exp1_line2=A_low,   A_Exp2_line2=A_low,   B_Exp1_line1=B_low,   B_Exp2_line1=B_low,   B_Exp3_line1=B_low,   B_Exp1_line2=B_low,   B_Exp2_line2=B_low,   scal_line1=scal_low,   scal_line2=scal_low,   xmid=xmid_low,   sens_Exp1_line2=sens_low,   sens_Exp2_line2=sens_low,   delta2=delta_low,   sigma=sigma_low)

lower.1component2exp.2component2exp_delta2 = c(A_Exp1_line1=A_low,   A_Exp2_line1=A_low,   A_Exp1_line2=A_low,   A_Exp2_line2=A_low,   B_Exp1_line1=B_low,   B_Exp2_line1=B_low,   B_Exp1_line2=B_low,   B_Exp2_line2=B_low,   scal_line1=scal_low,   scal_line2=scal_low,   xmid=xmid_low,   sens_Exp1_line2=sens_low,   sens_Exp2_line2=sens_low,   delta2=delta_low,   sigma=sigma_low)

##########
upper.1component5exp.2component3exp_delta2 = c(A_Exp1_line1=A_high,  A_Exp2_line1=A_high,  A_Exp3_line1=A_high,  A_Exp4_line1=A_high,  A_Exp5_line1=A_high,  A_Exp1_line2=A_high,  A_Exp2_line2=A_high,  A_Exp3_line2=A_high,  B_Exp1_line1=B_high,  B_Exp2_line1=B_high,  B_Exp3_line1=B_high,  B_Exp4_line1=B_high,  B_Exp5_line1=B_high,  B_Exp1_line2=B_high,  B_Exp2_line2=B_high,  B_Exp3_line2=B_high,  scal_line1=scal_high,  scal_line2=scal_high,   xmid=xmid_high,   sens_Exp1_line2=sens_high,  sens_Exp2_line2=sens_high,  sens_Exp3_line2=sens_high,  delta2=delta_high,   sigma=sigma_high)

upper.1component4exp.2component3exp_delta2 = c(A_Exp1_line1=A_high,  A_Exp2_line1=A_high,  A_Exp3_line1=A_high,  A_Exp4_line1=A_high,  A_Exp1_line2=A_high,  A_Exp2_line2=A_high,  A_Exp3_line2=A_high,  B_Exp1_line1=B_high,  B_Exp2_line1=B_high,  B_Exp3_line1=B_high,  B_Exp4_line1=B_high,  B_Exp1_line2=B_high,  B_Exp2_line2=B_high,  B_Exp3_line2=B_high,  scal_line1=scal_high,  scal_line2=scal_high,   xmid=xmid_high,   sens_Exp1_line2=sens_high,  sens_Exp2_line2=sens_high,  sens_Exp3_line2=sens_high,  delta2=delta_high,   sigma=sigma_high)

upper.1component3exp.2component3exp_delta2 = c(A_Exp1_line1=A_high,  A_Exp2_line1=A_high,  A_Exp3_line1=A_high, A_Exp1_line2=A_high,  A_Exp2_line2=A_high,  A_Exp3_line2=A_high,  B_Exp1_line1=B_high,  B_Exp2_line1=B_high,  B_Exp3_line1=B_high,  B_Exp1_line2=B_high,  B_Exp2_line2=B_high,  B_Exp3_line2=B_high,  scal_line1=scal_high,  scal_line2=scal_high,   xmid=xmid_high,   sens_Exp1_line2=sens_high,  sens_Exp2_line2=sens_high,  sens_Exp3_line2=sens_high,  delta2=delta_high,   sigma=sigma_high)

upper.1component2exp.2component3exp_delta2 = c(A_Exp1_line1=A_high,  A_Exp2_line1=A_high,  A_Exp1_line2=A_high,  A_Exp2_line2=A_high,  A_Exp3_line2=A_high,  B_Exp1_line1=B_high,  B_Exp2_line1=B_high,  B_Exp1_line2=B_high,  B_Exp2_line2=B_high,  B_Exp3_line2=B_high,  scal_line1=scal_high,  scal_line2=scal_high,   xmid=xmid_high,   sens_Exp1_line2=sens_high,  sens_Exp2_line2=sens_high,  sens_Exp3_line2=sens_high,  delta2=delta_high,   sigma=sigma_high)

upper.1component5exp.2component2exp_delta2 = c(A_Exp1_line1=A_high,  A_Exp2_line1=A_high,  A_Exp3_line1=A_high,  A_Exp4_line1=A_high,  A_Exp5_line1=A_high,  A_Exp1_line2=A_high,  A_Exp2_line2=A_high,  B_Exp1_line1=B_high,  B_Exp2_line1=B_high,  B_Exp3_line1=B_high,  B_Exp4_line1=B_high,  B_Exp5_line1=B_high,  B_Exp1_line2=B_high,  B_Exp2_line2=B_high,  scal_line1=scal_high,  scal_line2=scal_high,   xmid=xmid_high,   sens_Exp1_line2=sens_high,  sens_Exp2_line2=sens_high,  delta2=delta_high,   sigma=sigma_high)

upper.1component4exp.2component2exp_delta2 = c(A_Exp1_line1=A_high,  A_Exp2_line1=A_high,  A_Exp3_line1=A_high,  A_Exp4_line1=A_high,  A_Exp1_line2=A_high,  A_Exp2_line2=A_high,  B_Exp1_line1=B_high,  B_Exp2_line1=B_high,  B_Exp3_line1=B_high,  B_Exp4_line1=B_high,  B_Exp1_line2=B_high,  B_Exp2_line2=B_high,  scal_line1=scal_high,  scal_line2=scal_high,   xmid=xmid_high,   sens_Exp1_line2=sens_high,  sens_Exp2_line2=sens_high,  delta2=delta_high,   sigma=sigma_high)

upper.1component3exp.2component2exp_delta2 = c(A_Exp1_line1=A_high,  A_Exp2_line1=A_high,  A_Exp3_line1=A_high, A_Exp1_line2=A_high,  A_Exp2_line2=A_high,  B_Exp1_line1=B_high,  B_Exp2_line1=B_high,  B_Exp3_line1=B_high,  B_Exp1_line2=B_high,  B_Exp2_line2=B_high,  scal_line1=scal_high,  scal_line2=scal_high,   xmid=xmid_high,   sens_Exp1_line2=sens_high,  sens_Exp2_line2=sens_high,  delta2=delta_high,   sigma=sigma_high)

upper.1component2exp.2component2exp_delta2 = c(A_Exp1_line1=A_high,  A_Exp2_line1=A_high,  A_Exp1_line2=A_high,  A_Exp2_line2=A_high,  B_Exp1_line1=B_high,  B_Exp2_line1=B_high,  B_Exp1_line2=B_high,  B_Exp2_line2=B_high,  scal_line1=scal_high,  scal_line2=scal_high,   xmid=xmid_high,   sens_Exp1_line2=sens_high,  sens_Exp2_line2=sens_high,  delta2=delta_high,   sigma=sigma_high)

##########
start.1component5exp.1component3exp = c(A_Exp1_line1=A_start,   A_Exp2_line1=A_start,   A_Exp3_line1=A_start,   A_Exp4_line1=A_start,   A_Exp5_line1=A_start,   A_Exp1_line2=A_start,   A_Exp2_line2=A_start,   A_Exp3_line2=A_start,   B_Exp1_line1=B_start,   B_Exp2_line1=B_start,   B_Exp3_line1=B_start,   B_Exp4_line1=B_start,   B_Exp5_line1=B_start,   B_Exp1_line2=B_start,   B_Exp2_line2=B_start,   B_Exp3_line2=B_start,   scal_line1=scal_start,   scal_line2=scal_start,   xmid=xmid_start,   sigma=sigma_start)

start.1component4exp.1component3exp = c(A_Exp1_line1=A_start,   A_Exp2_line1=A_start,   A_Exp3_line1=A_start,   A_Exp4_line1=A_start,   A_Exp1_line2=A_start,   A_Exp2_line2=A_start,   A_Exp3_line2=A_start,   B_Exp1_line1=B_start,   B_Exp2_line1=B_start,   B_Exp3_line1=B_start,   B_Exp4_line1=B_start,   B_Exp1_line2=B_start,   B_Exp2_line2=B_start,   B_Exp3_line2=B_start,   scal_line1=scal_start,   scal_line2=scal_start,   xmid=xmid_start,   sigma=sigma_start)

start.1component3exp.1component3exp = c(A_Exp1_line1=A_start,   A_Exp2_line1=A_start,   A_Exp3_line1=A_start,   A_Exp1_line2=A_start,   A_Exp2_line2=A_start,   A_Exp3_line2=A_start,   B_Exp1_line1=B_start,   B_Exp2_line1=B_start,   B_Exp3_line1=B_start,   B_Exp1_line2=B_start,   B_Exp2_line2=B_start,   B_Exp3_line2=B_start,   scal_line1=scal_start,   scal_line2=scal_start,   xmid=xmid_start,   sigma=sigma_start)

start.1component2exp.1component3exp = c(A_Exp1_line1=A_start,   A_Exp2_line1=A_start,   A_Exp1_line2=A_start,   A_Exp2_line2=A_start,   A_Exp3_line2=A_start,   B_Exp1_line1=B_start,   B_Exp2_line1=B_start,   B_Exp1_line2=B_start,   B_Exp2_line2=B_start,   B_Exp3_line2=B_start,   scal_line1=scal_start,   scal_line2=scal_start,   xmid=xmid_start,   sigma=sigma_start)

start.1component5exp.1component2exp = c(A_Exp1_line1=A_start,   A_Exp2_line1=A_start,   A_Exp3_line1=A_start,   A_Exp4_line1=A_start,   A_Exp5_line1=A_start,   A_Exp1_line2=A_start,   A_Exp2_line2=A_start,   B_Exp1_line1=B_start,   B_Exp2_line1=B_start,   B_Exp3_line1=B_start,   B_Exp4_line1=B_start,   B_Exp5_line1=B_start,   B_Exp1_line2=B_start,   B_Exp2_line2=B_start,   scal_line1=scal_start,   scal_line2=scal_start,   xmid=xmid_start,   sigma=sigma_start)

start.1component4exp.1component2exp = c(A_Exp1_line1=A_start,   A_Exp2_line1=A_start,   A_Exp3_line1=A_start,   A_Exp4_line1=A_start,   A_Exp1_line2=A_start,   A_Exp2_line2=A_start,   B_Exp1_line1=B_start,   B_Exp2_line1=B_start,   B_Exp3_line1=B_start,   B_Exp4_line1=B_start,   B_Exp1_line2=B_start,   B_Exp2_line2=B_start,   scal_line1=scal_start,   scal_line2=scal_start,   xmid=xmid_start,   sigma=sigma_start)

start.1component3exp.1component2exp = c(A_Exp1_line1=A_start,   A_Exp2_line1=A_start,   A_Exp3_line1=A_start,   A_Exp1_line2=A_start,   A_Exp2_line2=A_start,   B_Exp1_line1=B_start,   B_Exp2_line1=B_start,   B_Exp3_line1=B_start,   B_Exp1_line2=B_start,   B_Exp2_line2=B_start,   scal_line1=scal_start,   scal_line2=scal_start,   xmid=xmid_start,   sigma=sigma_start)

start.1component2exp.1component2exp = c(A_Exp1_line1=A_start,   A_Exp2_line1=A_start,   A_Exp1_line2=A_start,   A_Exp2_line2=A_start,   B_Exp1_line1=B_start,   B_Exp2_line1=B_start,   B_Exp1_line2=B_start,   B_Exp2_line2=B_start,   scal_line1=scal_start,   scal_line2=scal_start,   xmid=xmid_start,   sigma=sigma_start)


##########
lower.1component5exp.1component3exp = c(A_Exp1_line1=A_low,   A_Exp2_line1=A_low,   A_Exp3_line1=A_low,   A_Exp4_line1=A_low,   A_Exp5_line1=A_low,   A_Exp1_line2=A_low,   A_Exp2_line2=A_low,   A_Exp3_line2=A_low,   B_Exp1_line1=B_low,   B_Exp2_line1=B_low,   B_Exp3_line1=B_low,   B_Exp4_line1=B_low,   B_Exp5_line1=B_low,   B_Exp1_line2=B_low,   B_Exp2_line2=B_low,   B_Exp3_line2=B_low,   scal_line1=scal_low,   scal_line2=scal_low,   xmid=xmid_low,   sigma=sigma_low)

lower.1component4exp.1component3exp = c(A_Exp1_line1=A_low,   A_Exp2_line1=A_low,   A_Exp3_line1=A_low,   A_Exp4_line1=A_low,   A_Exp1_line2=A_low,   A_Exp2_line2=A_low,   A_Exp3_line2=A_low,   B_Exp1_line1=B_low,   B_Exp2_line1=B_low,   B_Exp3_line1=B_low,   B_Exp4_line1=B_low,   B_Exp1_line2=B_low,   B_Exp2_line2=B_low,   B_Exp3_line2=B_low,   scal_line1=scal_low,   scal_line2=scal_low,   xmid=xmid_low,   sigma=sigma_low)

lower.1component3exp.1component3exp = c(A_Exp1_line1=A_low,   A_Exp2_line1=A_low,   A_Exp3_line1=A_low,   A_Exp1_line2=A_low,   A_Exp2_line2=A_low,   A_Exp3_line2=A_low,   B_Exp1_line1=B_low,   B_Exp2_line1=B_low,   B_Exp3_line1=B_low,   B_Exp1_line2=B_low,   B_Exp2_line2=B_low,   B_Exp3_line2=B_low,   scal_line1=scal_low,   scal_line2=scal_low,   xmid=xmid_low,   sigma=sigma_low)

lower.1component2exp.1component3exp = c(A_Exp1_line1=A_low,   A_Exp2_line1=A_low,   A_Exp1_line2=A_low,   A_Exp2_line2=A_low,   A_Exp3_line2=A_low,   B_Exp1_line1=B_low,   B_Exp2_line1=B_low,   B_Exp1_line2=B_low,   B_Exp2_line2=B_low,   B_Exp3_line2=B_low,   scal_line1=scal_low,   scal_line2=scal_low,   xmid=xmid_low,   sigma=sigma_low)

lower.1component5exp.1component2exp = c(A_Exp1_line1=A_low,   A_Exp2_line1=A_low,   A_Exp3_line1=A_low,   A_Exp4_line1=A_low,   A_Exp5_line1=A_low,   A_Exp1_line2=A_low,   A_Exp2_line2=A_low,   B_Exp1_line1=B_low,   B_Exp2_line1=B_low,   B_Exp3_line1=B_low,   B_Exp4_line1=B_low,   B_Exp5_line1=B_low,   B_Exp1_line2=B_low,   B_Exp2_line2=B_low,   scal_line1=scal_low,   scal_line2=scal_low,   xmid=xmid_low,   sigma=sigma_low)

lower.1component4exp.1component2exp = c(A_Exp1_line1=A_low,   A_Exp2_line1=A_low,   A_Exp3_line1=A_low,   A_Exp4_line1=A_low,   A_Exp1_line2=A_low,   A_Exp2_line2=A_low,   B_Exp1_line1=B_low,   B_Exp2_line1=B_low,   B_Exp3_line1=B_low,   B_Exp4_line1=B_low,   B_Exp1_line2=B_low,   B_Exp2_line2=B_low,   scal_line1=scal_low,   scal_line2=scal_low,   xmid=xmid_low,   sigma=sigma_low)

lower.1component3exp.1component2exp = c(A_Exp1_line1=A_low,   A_Exp2_line1=A_low,   A_Exp3_line1=A_low,   A_Exp1_line2=A_low,   A_Exp2_line2=A_low,   B_Exp1_line1=B_low,   B_Exp2_line1=B_low,   B_Exp3_line1=B_low,   B_Exp1_line2=B_low,   B_Exp2_line2=B_low,   scal_line1=scal_low,   scal_line2=scal_low,   xmid=xmid_low,   sigma=sigma_low)

lower.1component2exp.1component2exp = c(A_Exp1_line1=A_low,   A_Exp2_line1=A_low,   A_Exp1_line2=A_low,   A_Exp2_line2=A_low,   B_Exp1_line1=B_low,   B_Exp2_line1=B_low,   B_Exp1_line2=B_low,   B_Exp2_line2=B_low,   scal_line1=scal_low,   scal_line2=scal_low,   xmid=xmid_low,   sigma=sigma_low)

##########
upper.1component5exp.1component3exp = c(A_Exp1_line1=A_high,  A_Exp2_line1=A_high,  A_Exp3_line1=A_high,  A_Exp4_line1=A_high,  A_Exp5_line1=A_high,  A_Exp1_line2=A_high,  A_Exp2_line2=A_high,  A_Exp3_line2=A_high,  B_Exp1_line1=B_high,  B_Exp2_line1=B_high,  B_Exp3_line1=B_high,  B_Exp4_line1=B_high,  B_Exp5_line1=B_high,  B_Exp1_line2=B_high,  B_Exp2_line2=B_high,  B_Exp3_line2=B_high,  scal_line1=scal_high,  scal_line2=scal_high,   xmid=xmid_high,   sigma=sigma_high)

upper.1component4exp.1component3exp = c(A_Exp1_line1=A_high,  A_Exp2_line1=A_high,  A_Exp3_line1=A_high,  A_Exp4_line1=A_high,  A_Exp1_line2=A_high,  A_Exp2_line2=A_high,  A_Exp3_line2=A_high,  B_Exp1_line1=B_high,  B_Exp2_line1=B_high,  B_Exp3_line1=B_high,  B_Exp4_line1=B_high,  B_Exp1_line2=B_high,  B_Exp2_line2=B_high,  B_Exp3_line2=B_high,  scal_line1=scal_high,  scal_line2=scal_high,   xmid=xmid_high,   sigma=sigma_high)

upper.1component3exp.1component3exp = c(A_Exp1_line1=A_high,  A_Exp2_line1=A_high,  A_Exp3_line1=A_high,  A_Exp1_line2=A_high,  A_Exp2_line2=A_high,  A_Exp3_line2=A_high,  B_Exp1_line1=B_high,  B_Exp2_line1=B_high,  B_Exp3_line1=B_high,  B_Exp1_line2=B_high,  B_Exp2_line2=B_high,  B_Exp3_line2=B_high,  scal_line1=scal_high,  scal_line2=scal_high,   xmid=xmid_high,   sigma=sigma_high)

upper.1component2exp.1component3exp = c(A_Exp1_line1=A_high,  A_Exp2_line1=A_high,  A_Exp1_line2=A_high,  A_Exp2_line2=A_high,  A_Exp3_line2=A_high,  B_Exp1_line1=B_high,  B_Exp2_line1=B_high,  B_Exp1_line2=B_high,  B_Exp2_line2=B_high,  B_Exp3_line2=B_high,  scal_line1=scal_high,  scal_line2=scal_high,   xmid=xmid_high,   sigma=sigma_high)

upper.1component5exp.1component2exp = c(A_Exp1_line1=A_high,  A_Exp2_line1=A_high,  A_Exp3_line1=A_high,  A_Exp4_line1=A_high,  A_Exp5_line1=A_high,  A_Exp1_line2=A_high,  A_Exp2_line2=A_high,  B_Exp1_line1=B_high,  B_Exp2_line1=B_high,  B_Exp3_line1=B_high,  B_Exp4_line1=B_high,  B_Exp5_line1=B_high,  B_Exp1_line2=B_high,  B_Exp2_line2=B_high,  scal_line1=scal_high,  scal_line2=scal_high,   xmid=xmid_high,   sigma=sigma_high)

upper.1component4exp.1component2exp = c(A_Exp1_line1=A_high,  A_Exp2_line1=A_high,  A_Exp3_line1=A_high,  A_Exp4_line1=A_high,  A_Exp1_line2=A_high,  A_Exp2_line2=A_high,  B_Exp1_line1=B_high,  B_Exp2_line1=B_high,  B_Exp3_line1=B_high,  B_Exp4_line1=B_high,  B_Exp1_line2=B_high,  B_Exp2_line2=B_high,  scal_line1=scal_high,  scal_line2=scal_high,   xmid=xmid_high,   sigma=sigma_high)

upper.1component3exp.1component2exp = c(A_Exp1_line1=A_high,  A_Exp2_line1=A_high,  A_Exp3_line1=A_high,  A_Exp1_line2=A_high,  A_Exp2_line2=A_high,  B_Exp1_line1=B_high,  B_Exp2_line1=B_high,  B_Exp3_line1=B_high,  B_Exp1_line2=B_high,  B_Exp2_line2=B_high,  scal_line1=scal_high,  scal_line2=scal_high,   xmid=xmid_high,   sigma=sigma_high)

upper.1component2exp.1component2exp = c(A_Exp1_line1=A_high,  A_Exp2_line1=A_high,  A_Exp1_line2=A_high,  A_Exp2_line2=A_high,  B_Exp1_line1=B_high,  B_Exp2_line1=B_high,  B_Exp1_line2=B_high,  B_Exp2_line2=B_high,  scal_line1=scal_high,  scal_line2=scal_high,   xmid=xmid_high,   sigma=sigma_high)

####################################################################################################
####################################################################################################

####################################################################################################
##### Compare MM05 mesothelioma and HOFM01 non-cancer primary fibroblasts

cellline = assays[ ((assays$Line=="MM05") | (assays$Line=="HOFM01")), ]
cellline$is_line1 <- ifelse( (cellline$Line=="MM05"), 1, 0)
cellline$is_line2 <- ifelse( (cellline$Line=="HOFM01"), 1, 0)
cellline$is_Exp1 <- ifelse( ((cellline$Line=="MM05")&(cellline$Experiment=="20151227")) | ((cellline$Line=="HOFM01")&(cellline$Experiment=="20151227")), 1, 0)
cellline$is_Exp2 <- ifelse( ((cellline$Line=="MM05")&(cellline$Experiment=="20160101")) | ((cellline$Line=="HOFM01")&(cellline$Experiment=="20160101")), 1, 0)
cellline$is_Exp3 <- ifelse( ((cellline$Line=="MM05")&(cellline$Experiment=="20160108")) | ((cellline$Line=="HOFM01")&(cellline$Experiment=="20160108")), 1, 0)
cellline$is_Exp4 <- ifelse( ((cellline$Line=="MM05")&(cellline$Experiment=="20160206")), 1, 0)

MM05_HOFM01_fit.1component4exp.2component3exp_delta2 = optimx(start.1component4exp.2component3exp_delta2, function(par) loglik.1component4exp.2component3exp_delta2(par, x=cellline$log10Conc, y=cellline$Viability, is_line1=cellline$is_line1, is_line2=cellline$is_line2, is_Exp1=cellline$is_Exp1, is_Exp2=cellline$is_Exp2, is_Exp3=cellline$is_Exp3, is_Exp4=cellline$is_Exp4), lower = lower.1component4exp.2component3exp_delta2, upper = upper.1component4exp.2component3exp_delta2, method = c("L-BFGS-B"), control = list(fnscale = -1))

MM05_HOFM01_fit.1component4exp.1component3exp = optimx(start.1component4exp.1component3exp, function(par) loglik.1component4exp.1component3exp(par, x=cellline$log10Conc, y=cellline$Viability, is_line1=cellline$is_line1, is_line2=cellline$is_line2, is_Exp1=cellline$is_Exp1, is_Exp2=cellline$is_Exp2, is_Exp3=cellline$is_Exp3, is_Exp4=cellline$is_Exp4), lower = lower.1component4exp.1component3exp, upper = upper.1component4exp.1component3exp, method = c("L-BFGS-B"), control = list(fnscale = -1))

degrees_of_freedom=2 # 2component_delta2 has 2 additional variables (delta2 and sens) that 1component doesn't have
MM05_HOFM01.2component_delta2_vs_1component.pvalue = pchisq(2*(MM05_HOFM01_fit.1component4exp.2component3exp_delta2$value - MM05_HOFM01_fit.1component4exp.1component3exp$value), degrees_of_freedom, lower.tail = FALSE)

MM05_HOFM01_fit.1component4exp.2component3exp_delta2
MM05_HOFM01_fit.1component4exp.1component3exp
convert_values_back_to_interpretable.1component4exp.2component3exp_delta2(MM05_HOFM01_fit.1component4exp.2component3exp_delta2)
convert_values_back_to_interpretable.1component4exp.1component3exp(MM05_HOFM01_fit.1component4exp.1component3exp)
MM05_HOFM01.2component_delta2_vs_1component.pvalue

	> MM05_HOFM01_fit.1component4exp.2component3exp_delta2
		 A_Exp1_line1 A_Exp2_line1 A_Exp3_line1 A_Exp4_line1 A_Exp1_line2
	L-BFGS-B    0.9889134    0.9831092    0.9675529    0.8781448     1.098271
		 A_Exp2_line2 A_Exp3_line2 B_Exp1_line1 B_Exp2_line1 B_Exp3_line1
	L-BFGS-B     1.019177     1.232038   0.06285519   0.04661661   0.09947674
		 B_Exp4_line1 B_Exp1_line2 B_Exp2_line2 B_Exp3_line2 scal_line1
	L-BFGS-B  0.003711902    0.0980046   0.05922539    0.2868314       0.02
		 scal_line2       xmid sens_Exp1_line2 sens_Exp2_line2 sens_Exp3_line2
	L-BFGS-B 0.07375564 -0.4855751       0.7374322       0.5541991       0.3698963
		    delta2     sigma    value fevals gevals niter convcode  kkt1  kkt2
	L-BFGS-B 0.7478481 0.1215929 125.9423    134    134    NA        0 FALSE FALSE
		 xtimes
	L-BFGS-B   1.52
	> MM05_HOFM01_fit.1component4exp.1component3exp
		 A_Exp1_line1 A_Exp2_line1 A_Exp3_line1 A_Exp4_line1 A_Exp1_line2
	L-BFGS-B    0.9818116    0.9725007    0.9622348    0.8618916      1.27281
		 A_Exp2_line2 A_Exp3_line2 B_Exp1_line1 B_Exp2_line1 B_Exp3_line1
	L-BFGS-B     1.230804     1.395433   0.03706417   0.02201568   0.06714598
		 B_Exp4_line1 B_Exp1_line2 B_Exp2_line2 B_Exp3_line2 scal_line1
	L-BFGS-B            0            0   0.04478798          0.3 0.07898562
		 scal_line2       xmid     sigma    value fevals gevals niter convcode
	L-BFGS-B  0.4369826 -0.3952124 0.1433815 95.77233     51     51    NA        0
		  kkt1  kkt2 xtimes
	L-BFGS-B FALSE FALSE  0.396
	> convert_values_back_to_interpretable.1component4exp.2component3exp_delta2(MM05_HOFM01_fit.1component4exp.2component3exp_delta2)
		              cancer_TC50 noncancer_sensitive_fraction_TC50 
		               0.61534323                        0.61534323 
	noncancer_resistant_fraction_TC50        sensitive_fraction_average 
		               1.29988134                        0.55384252 
	       resistant_fraction_average                       A_line1_avg 
		               0.44615748                        0.95443007 
		              A_line2_avg                       B_line1_avg 
		               1.11649535                        0.05316511 
		              B_line2_avg 
		               0.14802047 
	> convert_values_back_to_interpretable.1component4exp.1component3exp(MM05_HOFM01_fit.1component4exp.1component3exp)
	   cancer_TC50 noncancer_TC50    A_line1_avg    A_line2_avg    B_line1_avg 
	    0.67353695     0.67353695     0.94460967     1.29968225     0.03155646 
	   B_line2_avg 
	    0.11492933 
	> MM05_HOFM01.2component_delta2_vs_1component.pvalue
	[1] 7.894963e-14

	# Non-cancer HOFM01 2component_delta2 model BAMLET-resistant TC50 = 1.3 mg/ml and mesothelioma cancer TC50 is 0.6 mg/ml.
	# On average 45% (avg. of 26%, 45%, and 63%) of HOFM01 cells are BAMLET-resistant.
	# This BAMLET-resistant TC50 is statistically significantly higher than the mesothelioma MM05 TC50, with p-value of 8e-14.
	# The difference in cancer and non-cancer BAMLET-resistant TC50 is considered to be "clinically significant"
	# because the BAMLET-resistant TC50 is more than twice the cancer TC50.

####################################################################################################
##### Compare MM05 mesothelioma and HOFM02 non-cancer primary fibroblasts

cellline = assays[ ((assays$Line=="MM05") | (assays$Line=="HOFM02")), ]
cellline$is_line1 <- ifelse( (cellline$Line=="MM05"), 1, 0)
cellline$is_line2 <- ifelse( (cellline$Line=="HOFM02"), 1, 0)
cellline$is_Exp1 <- ifelse( ((cellline$Line=="MM05")&(cellline$Experiment=="20151227")) | ((cellline$Line=="HOFM02")&(cellline$Experiment=="20151227")), 1, 0)
cellline$is_Exp2 <- ifelse( ((cellline$Line=="MM05")&(cellline$Experiment=="20160101")) | ((cellline$Line=="HOFM02")&(cellline$Experiment=="20160101")), 1, 0)
cellline$is_Exp3 <- ifelse( ((cellline$Line=="MM05")&(cellline$Experiment=="20160108")) | ((cellline$Line=="HOFM02")&(cellline$Experiment=="20160108")), 1, 0)
cellline$is_Exp4 <- ifelse( ((cellline$Line=="MM05")&(cellline$Experiment=="20160206")), 1, 0)

MM05_HOFM02_fit.1component4exp.2component3exp_delta2 = optimx(start.1component4exp.2component3exp_delta2, function(par) loglik.1component4exp.2component3exp_delta2(par, x=cellline$log10Conc, y=cellline$Viability, is_line1=cellline$is_line1, is_line2=cellline$is_line2, is_Exp1=cellline$is_Exp1, is_Exp2=cellline$is_Exp2, is_Exp3=cellline$is_Exp3, is_Exp4=cellline$is_Exp4), lower = lower.1component4exp.2component3exp_delta2, upper = upper.1component4exp.2component3exp_delta2, method = c("L-BFGS-B"), control = list(fnscale = -1))

MM05_HOFM02_fit.1component4exp.1component3exp = optimx(start.1component4exp.1component3exp, function(par) loglik.1component4exp.1component3exp(par, x=cellline$log10Conc, y=cellline$Viability, is_line1=cellline$is_line1, is_line2=cellline$is_line2, is_Exp1=cellline$is_Exp1, is_Exp2=cellline$is_Exp2, is_Exp3=cellline$is_Exp3, is_Exp4=cellline$is_Exp4), lower = lower.1component4exp.1component3exp, upper = upper.1component4exp.1component3exp, method = c("L-BFGS-B"), control = list(fnscale = -1))

degrees_of_freedom=2 # 2component_delta2 has 2 additional variables (delta2 and sens) that 1component doesn't have
MM05_HOFM02.2component_delta2_vs_1component.pvalue = pchisq(2*(MM05_HOFM02_fit.1component4exp.2component3exp_delta2$value - MM05_HOFM02_fit.1component4exp.1component3exp$value), degrees_of_freedom, lower.tail = FALSE)

MM05_HOFM02_fit.1component4exp.2component3exp_delta2
MM05_HOFM02_fit.1component4exp.1component3exp
convert_values_back_to_interpretable.1component4exp.2component3exp_delta2(MM05_HOFM02_fit.1component4exp.2component3exp_delta2)
convert_values_back_to_interpretable.1component4exp.1component3exp(MM05_HOFM02_fit.1component4exp.1component3exp)
MM05_HOFM02.2component_delta2_vs_1component.pvalue

	> MM05_HOFM02_fit.1component4exp.2component3exp_delta2
		 A_Exp1_line1 A_Exp2_line1 A_Exp3_line1 A_Exp4_line1 A_Exp1_line2
	L-BFGS-B    0.9897936    0.9844424    0.9682218    0.8803307     1.372529
		 A_Exp2_line2 A_Exp3_line2 B_Exp1_line1 B_Exp2_line1 B_Exp3_line1
	L-BFGS-B     1.052924     1.133149     0.063981   0.04757677    0.1008929
		 B_Exp4_line1 B_Exp1_line2 B_Exp2_line2 B_Exp3_line2 scal_line1
	L-BFGS-B   0.00252094    0.1118669   0.06950899    0.2084378       0.02
		 scal_line2      xmid sens_Exp1_line2 sens_Exp2_line2 sens_Exp3_line2
	L-BFGS-B 0.07807342 -0.486538       0.7309398       0.5042286       0.4774967
		    delta2     sigma    value fevals gevals niter convcode  kkt1  kkt2
	L-BFGS-B 0.7566001 0.1261722 119.1737    108    108    NA        0 FALSE FALSE
		 xtimes
	L-BFGS-B   1.24
	> MM05_HOFM02_fit.1component4exp.1component3exp
		 A_Exp1_line1 A_Exp2_line1 A_Exp3_line1 A_Exp4_line1 A_Exp1_line2
	L-BFGS-B     0.950858    0.9304669    0.9375687    0.8117082     1.428713
		 A_Exp2_line2 A_Exp3_line2 B_Exp1_line1 B_Exp2_line1 B_Exp3_line1
	L-BFGS-B     1.137317     1.182025   0.04106745   0.02924801   0.07264784
		 B_Exp4_line1 B_Exp1_line2 B_Exp2_line2 B_Exp3_line2 scal_line1
	L-BFGS-B   0.05014914   0.03274911    0.1194226          0.3       0.02
		 scal_line2      xmid     sigma    value fevals gevals niter convcode
	L-BFGS-B  0.3032707 -0.275886 0.1472898 90.84932     64     64    NA        0
		  kkt1  kkt2 xtimes
	L-BFGS-B FALSE FALSE  0.492
	> convert_values_back_to_interpretable.1component4exp.2component3exp_delta2(MM05_HOFM02_fit.1component4exp.2component3exp_delta2)
		              cancer_TC50 noncancer_sensitive_fraction_TC50 
		               0.61475100                        0.61475100 
	noncancer_resistant_fraction_TC50        sensitive_fraction_average 
		               1.31004589                        0.57088836 
	       resistant_fraction_average                       A_line1_avg 
		               0.42911164                        0.95569712 
		              A_line2_avg                       B_line1_avg 
		               1.18620056                        0.05374289 
		              B_line2_avg 
		               0.12993789 
	> convert_values_back_to_interpretable.1component4exp.1component3exp(MM05_HOFM02_fit.1component4exp.1component3exp)
	   cancer_TC50 noncancer_TC50    A_line1_avg    A_line2_avg    B_line1_avg 
	    0.75889947     0.75889947     0.90765048     1.24935180     0.04827811 
	   B_line2_avg 
	    0.15072390 
	> MM05_HOFM02.2component_delta2_vs_1component.pvalue
	[1] 4.998884e-13

	# Non-cancer HOFM02 2component_delta2 model BAMLET-resistant TC50 = 1.3 mg/ml and mesothelioma cancer TC50 is 0.6 mg/ml.
	# On average 43% (avg. of 27%, 50%, and 52%) of HOFM02 cells are BAMLET-resistant.
	# This BAMLET-resistant TC50 is statistically significantly higher than the mesothelioma MM05 TC50, with p-value of 5e-13.
	# The difference in cancer and non-cancer BAMLET-resistant TC50 is considered to be "clinically significant"
	# because the BAMLET-resistant TC50 is more than twice the cancer TC50.

####################################################################################################
##### Compare MM05 mesothelioma and HOFF non-cancer primary fibroblasts

cellline = assays[ ((assays$Line=="MM05") | (assays$Line=="HOFF")), ]
cellline$is_line1 <- ifelse( (cellline$Line=="MM05"), 1, 0)
cellline$is_line2 <- ifelse( (cellline$Line=="HOFF"), 1, 0)
cellline$is_Exp1 <- ifelse( ((cellline$Line=="MM05")&(cellline$Experiment=="20151227")) | ((cellline$Line=="HOFF")&(cellline$Experiment=="20160101")), 1, 0)
cellline$is_Exp2 <- ifelse( ((cellline$Line=="MM05")&(cellline$Experiment=="20160101")) | ((cellline$Line=="HOFF")&(cellline$Experiment=="20160108")), 1, 0)
cellline$is_Exp3 <- ifelse( ((cellline$Line=="MM05")&(cellline$Experiment=="20160108")) | ((cellline$Line=="HOFF")&(cellline$Experiment=="20160206")), 1, 0)
cellline$is_Exp4 <- ifelse( ((cellline$Line=="MM05")&(cellline$Experiment=="20160206")), 1, 0)

MM05_HOFF_fit.1component4exp.2component3exp_delta2 = optimx(start.1component4exp.2component3exp_delta2, function(par) loglik.1component4exp.2component3exp_delta2(par, x=cellline$log10Conc, y=cellline$Viability, is_line1=cellline$is_line1, is_line2=cellline$is_line2, is_Exp1=cellline$is_Exp1, is_Exp2=cellline$is_Exp2, is_Exp3=cellline$is_Exp3, is_Exp4=cellline$is_Exp4), lower = lower.1component4exp.2component3exp_delta2, upper = upper.1component4exp.2component3exp_delta2, method = c("L-BFGS-B"), control = list(fnscale = -1))

MM05_HOFF_fit.1component4exp.1component3exp = optimx(start.1component4exp.1component3exp, function(par) loglik.1component4exp.1component3exp(par, x=cellline$log10Conc, y=cellline$Viability, is_line1=cellline$is_line1, is_line2=cellline$is_line2, is_Exp1=cellline$is_Exp1, is_Exp2=cellline$is_Exp2, is_Exp3=cellline$is_Exp3, is_Exp4=cellline$is_Exp4), lower = lower.1component4exp.1component3exp, upper = upper.1component4exp.1component3exp, method = c("L-BFGS-B"), control = list(fnscale = -1))

degrees_of_freedom=2 # 2component_delta2 has 2 additional variables (delta2 and sens) that 1component doesn't have
MM05_HOFF.2component_delta2_vs_1component.pvalue = pchisq(2*(MM05_HOFF_fit.1component4exp.2component3exp_delta2$value - MM05_HOFF_fit.1component4exp.1component3exp$value), degrees_of_freedom, lower.tail = FALSE)

MM05_HOFF_fit.1component4exp.2component3exp_delta2
MM05_HOFF_fit.1component4exp.1component3exp
convert_values_back_to_interpretable.1component4exp.2component3exp_delta2(MM05_HOFF_fit.1component4exp.2component3exp_delta2)
convert_values_back_to_interpretable.1component4exp.1component3exp(MM05_HOFF_fit.1component4exp.1component3exp)
MM05_HOFF.2component_delta2_vs_1component.pvalue

	> MM05_HOFF_fit.1component4exp.2component3exp_delta2
		 A_Exp1_line1 A_Exp2_line1 A_Exp3_line1 A_Exp4_line1 A_Exp1_line2
	L-BFGS-B    0.9877236    0.9812009    0.9666523    0.8746002     1.042299
		 A_Exp2_line2 A_Exp3_line2 B_Exp1_line1 B_Exp2_line1 B_Exp3_line1
	L-BFGS-B     1.403709     1.246799   0.05672106   0.04075392   0.09188789
		 B_Exp4_line1 B_Exp1_line2 B_Exp2_line2 B_Exp3_line2 scal_line1
	L-BFGS-B 0.0005765911    0.2340477          0.3            0 0.05931798
		 scal_line2       xmid sens_Exp1_line2 sens_Exp2_line2 sens_Exp3_line2
	L-BFGS-B       0.02 -0.4415092       0.5744184       0.6283278       0.4919527
		    delta2     sigma    value fevals gevals niter convcode  kkt1  kkt2
	L-BFGS-B 0.8341877 0.1173838 113.5785    113    113    NA        0 FALSE FALSE
		 xtimes
	L-BFGS-B   1.18
	> MM05_HOFF_fit.1component4exp.1component3exp
		 A_Exp1_line1 A_Exp2_line1 A_Exp3_line1 A_Exp4_line1 A_Exp1_line2
	L-BFGS-B    0.9503546    0.9297957    0.9371812    0.8113082     1.085509
		 A_Exp2_line2 A_Exp3_line2 B_Exp1_line1 B_Exp2_line1 B_Exp3_line1
	L-BFGS-B     1.451581     1.293615    0.0318227     0.020142   0.06083306
		 B_Exp4_line1 B_Exp1_line2 B_Exp2_line2 B_Exp3_line2 scal_line1
	L-BFGS-B    0.0398522          0.3          0.3    0.2834137       0.02
		 scal_line2       xmid     sigma   value fevals gevals niter convcode
	L-BFGS-B  0.1931513 -0.2559589 0.1372775 88.9936     76     76    NA        0
		  kkt1  kkt2 xtimes
	L-BFGS-B FALSE FALSE   0.56
	> convert_values_back_to_interpretable.1component4exp.2component3exp_delta2(MM05_HOFF_fit.1component4exp.2component3exp_delta2)
		              cancer_TC50 noncancer_sensitive_fraction_TC50 
		               0.64306515                        0.64306515 
	noncancer_resistant_fraction_TC50        sensitive_fraction_average 
		               1.48094211                        0.56489963 
	       resistant_fraction_average                       A_line1_avg 
		               0.43510037                        0.95254423 
		              A_line2_avg                       B_line1_avg 
		               1.23093555                        0.04748486 
		              B_line2_avg 
		               0.17801592 
	> convert_values_back_to_interpretable.1component4exp.1component3exp(MM05_HOFF_fit.1component4exp.1component3exp)
	   cancer_TC50 noncancer_TC50    A_line1_avg    A_line2_avg    B_line1_avg 
	    0.77417379     0.77417379     0.90715992     1.27690162     0.03816249 
	   B_line2_avg 
	    0.29447122 
	> MM05_HOFF.2component_delta2_vs_1component.pvalue
	[1] 2.103343e-11

	# Non-cancer HOFF 2component_delta2 model BAMLET-resistant TC50 = 1.5 mg/ml and mesothelioma cancer TC50 is 0.6 mg/ml.
	# On average 56% (avg. of 43%, 37%, and 51%) of HOFF cells are BAMLET-resistant.
	# This BAMLET-resistant TC50 is statistically significantly higher than the mesothelioma MM05 TC50, with p-value of 2e-11.
	# The difference in cancer and non-cancer BAMLET-resistant TC50 is considered to be "clinically significant"
	# because the BAMLET-resistant TC50 is more than twice the cancer TC50.

####################################################################################################
##### Compare H226 mesothelioma and HOFM01 non-cancer primary fibroblasts

cellline = assays[ ((assays$Line=="H226") | (assays$Line=="HOFM01")), ]
cellline$is_line1 <- ifelse( (cellline$Line=="H226"), 1, 0)
cellline$is_line2 <- ifelse( (cellline$Line=="HOFM01"), 1, 0)
cellline$is_Exp1 <- ifelse( ((cellline$Line=="H226")&(cellline$Experiment=="20151218")) | ((cellline$Line=="HOFM01")&(cellline$Experiment=="20151227")), 1, 0)
cellline$is_Exp2 <- ifelse( ((cellline$Line=="H226")&(cellline$Experiment=="20151227")) | ((cellline$Line=="HOFM01")&(cellline$Experiment=="20160101")), 1, 0)
cellline$is_Exp3 <- ifelse( ((cellline$Line=="H226")&(cellline$Experiment=="20160101")) | ((cellline$Line=="HOFM01")&(cellline$Experiment=="20160108")), 1, 0)
cellline$is_Exp4 <- ifelse( ((cellline$Line=="H226")&(cellline$Experiment=="20160108")), 1, 0)
cellline$is_Exp5 <- ifelse( ((cellline$Line=="H226")&(cellline$Experiment=="20160206")), 1, 0)

H226_HOFM01_fit.1component5exp.2component3exp_delta2 = optimx(start.1component5exp.2component3exp_delta2, function(par) loglik.1component5exp.2component3exp_delta2(par, x=cellline$log10Conc, y=cellline$Viability, is_line1=cellline$is_line1, is_line2=cellline$is_line2, is_Exp1=cellline$is_Exp1, is_Exp2=cellline$is_Exp2, is_Exp3=cellline$is_Exp3, is_Exp4=cellline$is_Exp4, is_Exp5=cellline$is_Exp5), lower = lower.1component5exp.2component3exp_delta2, upper = upper.1component5exp.2component3exp_delta2, method = c("L-BFGS-B"), control = list(fnscale = -1))

H226_HOFM01_fit.1component5exp.1component3exp = optimx(start.1component5exp.1component3exp, function(par) loglik.1component5exp.1component3exp(par, x=cellline$log10Conc, y=cellline$Viability, is_line1=cellline$is_line1, is_line2=cellline$is_line2, is_Exp1=cellline$is_Exp1, is_Exp2=cellline$is_Exp2, is_Exp3=cellline$is_Exp3, is_Exp4=cellline$is_Exp4, is_Exp5=cellline$is_Exp5), lower = lower.1component5exp.1component3exp, upper = upper.1component5exp.1component3exp, method = c("L-BFGS-B"), control = list(fnscale = -1))

degrees_of_freedom=2 # 2component_delta2 has 2 additional variables (delta2 and sens) that 1component doesn't have
H226_HOFM01.2component_delta2_vs_1component.pvalue = pchisq(2*(H226_HOFM01_fit.1component5exp.2component3exp_delta2$value - H226_HOFM01_fit.1component5exp.1component3exp$value), degrees_of_freedom, lower.tail = FALSE)

H226_HOFM01_fit.1component5exp.2component3exp_delta2
H226_HOFM01_fit.1component5exp.1component3exp
convert_values_back_to_interpretable.1component5exp.2component3exp_delta2(H226_HOFM01_fit.1component5exp.2component3exp_delta2)
convert_values_back_to_interpretable.1component5exp.1component3exp(H226_HOFM01_fit.1component5exp.1component3exp)
H226_HOFM01.2component_delta2_vs_1component.pvalue

	> H226_HOFM01_fit.1component5exp.2component3exp_delta2
		 A_Exp1_line1 A_Exp2_line1 A_Exp3_line1 A_Exp4_line1 A_Exp5_line1
	L-BFGS-B     1.079486     1.071159    0.9392096    0.9882089    0.8055271
		 A_Exp1_line2 A_Exp2_line2 A_Exp3_line2 B_Exp1_line1 B_Exp2_line1
	L-BFGS-B     1.098686     1.019163     1.231893   0.08869991   0.07533447
		 B_Exp3_line1 B_Exp4_line1  B_Exp5_line1 B_Exp1_line2 B_Exp2_line2
	L-BFGS-B   0.07255026   0.05736933 -6.109225e-20   0.09809812   0.05981511
		 B_Exp3_line2 scal_line1 scal_line2      xmid sens_Exp1_line2
	L-BFGS-B    0.2885688       0.02 0.07307004 -0.486638       0.7371059
		 sens_Exp2_line2 sens_Exp3_line2    delta2     sigma    value fevals
	L-BFGS-B        0.553579       0.3700719 0.7481865 0.1120453 161.6688    116
		 gevals niter convcode  kkt1  kkt2 xtimes
	L-BFGS-B    116    NA        1 FALSE FALSE  2.152
	> H226_HOFM01_fit.1component5exp.1component3exp
		 A_Exp1_line1 A_Exp2_line1 A_Exp3_line1 A_Exp4_line1 A_Exp5_line1
	L-BFGS-B      1.07333      1.06694    0.9339009    0.9827916    0.7951527
		 A_Exp1_line2 A_Exp2_line2 A_Exp3_line2 B_Exp1_line1 B_Exp2_line1
	L-BFGS-B     1.292172     1.254132     1.409119   0.07056041   0.05483748
		 B_Exp3_line1 B_Exp4_line1 B_Exp5_line1 B_Exp1_line2 B_Exp2_line2
	L-BFGS-B   0.05528082   0.03618942            0            0   0.03834647
		 B_Exp3_line2 scal_line1 scal_line2       xmid     sigma    value
	L-BFGS-B          0.3 0.07602988  0.4573424 -0.4141454 0.1333554 125.1298
		 fevals gevals niter convcode  kkt1  kkt2 xtimes
	L-BFGS-B     63     63    NA        0 FALSE FALSE  0.892
	> convert_values_back_to_interpretable.1component5exp.2component3exp_delta2(H226_HOFM01_fit.1component5exp.2component3exp_delta2)
		              cancer_TC50 noncancer_sensitive_fraction_TC50 
		                0.6146895                         0.6146895 
	noncancer_resistant_fraction_TC50        sensitive_fraction_average 
		                1.2989399                         0.5535856 
	       resistant_fraction_average                       A_line1_avg 
		                0.4464144                         0.9767180 
		              A_line2_avg                       B_line1_avg 
		                1.1165809                         0.0587908 
		              B_line2_avg 
		                0.1488274 
	> convert_values_back_to_interpretable.1component5exp.1component3exp(H226_HOFM01_fit.1component5exp.1component3exp)
	   cancer_TC50 noncancer_TC50    A_line1_avg    A_line2_avg    B_line1_avg 
	    0.66090484     0.66090484     0.97042318     1.31847433     0.04337363 
	   B_line2_avg 
	    0.11278216 
	> H226_HOFM01.2component_delta2_vs_1component.pvalue
	[1] 1.353087e-16

	# Non-cancer HOFM01 2component_delta2 model BAMLET-resistant TC50 = 1.3 mg/ml and mesothelioma cancer TC50 is 0.6 mg/ml.
	# On average 45% (avg. of 26%, 45%, and 63%) of HOFM01 cells are BAMLET-resistant.
	# This BAMLET-resistant TC50 is statistically significantly higher than the mesothelioma H226 TC50, with p-value of 1e-16.
	# The difference in cancer and non-cancer BAMLET-resistant TC50 is considered to be "clinically significant"
	# because the BAMLET-resistant TC50 is more than twice the cancer TC50.

####################################################################################################
##### Compare H226 mesothelioma and HOFM02 non-cancer primary fibroblasts

cellline = assays[ ((assays$Line=="H226") | (assays$Line=="HOFM02")), ]
cellline$is_line1 <- ifelse( (cellline$Line=="H226"), 1, 0)
cellline$is_line2 <- ifelse( (cellline$Line=="HOFM02"), 1, 0)
cellline$is_Exp1 <- ifelse( ((cellline$Line=="H226")&(cellline$Experiment=="20151218")) | ((cellline$Line=="HOFM02")&(cellline$Experiment=="20151227")), 1, 0)
cellline$is_Exp2 <- ifelse( ((cellline$Line=="H226")&(cellline$Experiment=="20151227")) | ((cellline$Line=="HOFM02")&(cellline$Experiment=="20160101")), 1, 0)
cellline$is_Exp3 <- ifelse( ((cellline$Line=="H226")&(cellline$Experiment=="20160101")) | ((cellline$Line=="HOFM02")&(cellline$Experiment=="20160108")), 1, 0)
cellline$is_Exp4 <- ifelse( ((cellline$Line=="H226")&(cellline$Experiment=="20160108")), 1, 0)
cellline$is_Exp5 <- ifelse( ((cellline$Line=="H226")&(cellline$Experiment=="20160206")), 1, 0)

H226_HOFM02_fit.1component5exp.2component3exp_delta2 = optimx(start.1component5exp.2component3exp_delta2, function(par) loglik.1component5exp.2component3exp_delta2(par, x=cellline$log10Conc, y=cellline$Viability, is_line1=cellline$is_line1, is_line2=cellline$is_line2, is_Exp1=cellline$is_Exp1, is_Exp2=cellline$is_Exp2, is_Exp3=cellline$is_Exp3, is_Exp4=cellline$is_Exp4, is_Exp5=cellline$is_Exp5), lower = lower.1component5exp.2component3exp_delta2, upper = upper.1component5exp.2component3exp_delta2, method = c("L-BFGS-B"), control = list(fnscale = -1))

H226_HOFM02_fit.1component5exp.1component3exp = optimx(start.1component5exp.1component3exp, function(par) loglik.1component5exp.1component3exp(par, x=cellline$log10Conc, y=cellline$Viability, is_line1=cellline$is_line1, is_line2=cellline$is_line2, is_Exp1=cellline$is_Exp1, is_Exp2=cellline$is_Exp2, is_Exp3=cellline$is_Exp3, is_Exp4=cellline$is_Exp4, is_Exp5=cellline$is_Exp5), lower = lower.1component5exp.1component3exp, upper = upper.1component5exp.1component3exp, method = c("L-BFGS-B"), control = list(fnscale = -1))

degrees_of_freedom=2 # 2component_delta2 has 2 additional variables (delta2 and sens) that 1component doesn't have
H226_HOFM02.2component_delta2_vs_1component.pvalue = pchisq(2*(H226_HOFM02_fit.1component5exp.2component3exp_delta2$value - H226_HOFM02_fit.1component5exp.1component3exp$value), degrees_of_freedom, lower.tail = FALSE)

H226_HOFM02_fit.1component5exp.2component3exp_delta2
H226_HOFM02_fit.1component5exp.1component3exp
convert_values_back_to_interpretable.1component5exp.2component3exp_delta2(H226_HOFM02_fit.1component5exp.2component3exp_delta2)
convert_values_back_to_interpretable.1component5exp.1component3exp(H226_HOFM02_fit.1component5exp.1component3exp)
H226_HOFM02.2component_delta2_vs_1component.pvalue

	> H226_HOFM02_fit.1component5exp.2component3exp_delta2
		 A_Exp1_line1 A_Exp2_line1 A_Exp3_line1 A_Exp4_line1 A_Exp5_line1
	L-BFGS-B     1.080497     1.071855    0.9400479    0.9890644    0.8069672
		 A_Exp1_line2 A_Exp2_line2 A_Exp3_line2 B_Exp1_line1 B_Exp2_line1
	L-BFGS-B     1.372845     1.052932     1.133171   0.08928352   0.07627034
		 B_Exp3_line1 B_Exp4_line1 B_Exp5_line1 B_Exp1_line2 B_Exp2_line2
	L-BFGS-B    0.0732545   0.05800311            0     0.112372   0.07004363
		 B_Exp3_line2 scal_line1 scal_line2       xmid sens_Exp1_line2
	L-BFGS-B    0.2101461       0.02 0.07727609 -0.4873377       0.7309922
		 sens_Exp2_line2 sens_Exp3_line2    delta2     sigma    value fevals
	L-BFGS-B       0.5040676       0.4783274 0.7570214 0.1163585 153.7624    112
		 gevals niter convcode  kkt1  kkt2 xtimes
	L-BFGS-B    112    NA        0 FALSE FALSE  1.524
	> H226_HOFM02_fit.1component5exp.1component3exp
		 A_Exp1_line1 A_Exp2_line1 A_Exp3_line1 A_Exp4_line1 A_Exp5_line1
	L-BFGS-B      1.04918     1.036774    0.9096231    0.9545356    0.7311433
		 A_Exp1_line2 A_Exp2_line2 A_Exp3_line2 B_Exp1_line1 B_Exp2_line1
	L-BFGS-B      1.36731     1.083081     1.216204            0            0
		 B_Exp3_line1 B_Exp4_line1 B_Exp5_line1 B_Exp1_line2 B_Exp2_line2
	L-BFGS-B            0            0            0    0.1143339    0.1188122
		 B_Exp3_line2 scal_line1 scal_line2       xmid     sigma  value fevals
	L-BFGS-B    0.1920026       0.02  0.3118619 -0.5224716 0.1643517 23.288     13
		 gevals niter convcode  kkt1  kkt2 xtimes
	L-BFGS-B     13    NA        0 FALSE FALSE  0.124
	> convert_values_back_to_interpretable.1component5exp.2component3exp_delta2(H226_HOFM02_fit.1component5exp.2component3exp_delta2)
		              cancer_TC50 noncancer_sensitive_fraction_TC50 
		               0.61425959                        0.61425959 
	noncancer_resistant_fraction_TC50        sensitive_fraction_average 
		               1.30955024                        0.57112909 
	       resistant_fraction_average                       A_line1_avg 
		               0.42887091                        0.97768636 
		              A_line2_avg                       B_line1_avg 
		               1.18631579                        0.05936229 
		              B_line2_avg 
		               0.13085392 
	> convert_values_back_to_interpretable.1component5exp.1component3exp(H226_HOFM02_fit.1component5exp.1component3exp)
	   cancer_TC50 noncancer_TC50    A_line1_avg    A_line2_avg    B_line1_avg 
	     0.5930530      0.5930530      0.9362513      1.2221984      0.0000000 
	   B_line2_avg 
	     0.1417162 
	> H226_HOFM02.2component_delta2_vs_1component.pvalue
	[1] 2.166151e-57

	# Non-cancer HOFM02 2component_delta2 model BAMLET-resistant TC50 = 1.3 mg/ml and mesothelioma cancer TC50 is 0.6 mg/ml.
	# On average 43% (avg. of 27%, 50%, and 52%) of HOFM02 cells are BAMLET-resistant.
	# This BAMLET-resistant TC50 is statistically significantly higher than the mesothelioma H226 TC50, with p-value of 2e-57.
	# The difference in cancer and non-cancer BAMLET-resistant TC50 is considered to be "clinically significant"
	# because the BAMLET-resistant TC50 is more than twice the cancer TC50.

####################################################################################################
##### Compare H226 mesothelioma and HOFF non-cancer primary fibroblasts

cellline = assays[ ((assays$Line=="H226") | (assays$Line=="HOFF")), ]
cellline$is_line1 <- ifelse( (cellline$Line=="H226"), 1, 0)
cellline$is_line2 <- ifelse( (cellline$Line=="HOFF"), 1, 0)
cellline$is_Exp1 <- ifelse( ((cellline$Line=="H226")&(cellline$Experiment=="20151218")) | ((cellline$Line=="HOFF")&(cellline$Experiment=="20160101")), 1, 0)
cellline$is_Exp2 <- ifelse( ((cellline$Line=="H226")&(cellline$Experiment=="20151227")) | ((cellline$Line=="HOFF")&(cellline$Experiment=="20160108")), 1, 0)
cellline$is_Exp3 <- ifelse( ((cellline$Line=="H226")&(cellline$Experiment=="20160101")) | ((cellline$Line=="HOFF")&(cellline$Experiment=="20160206")), 1, 0)
cellline$is_Exp4 <- ifelse( ((cellline$Line=="H226")&(cellline$Experiment=="20160108")), 1, 0)
cellline$is_Exp5 <- ifelse( ((cellline$Line=="H226")&(cellline$Experiment=="20160206")), 1, 0)

H226_HOFF_fit.1component5exp.2component3exp_delta2 = optimx(start.1component5exp.2component3exp_delta2, function(par) loglik.1component5exp.2component3exp_delta2(par, x=cellline$log10Conc, y=cellline$Viability, is_line1=cellline$is_line1, is_line2=cellline$is_line2, is_Exp1=cellline$is_Exp1, is_Exp2=cellline$is_Exp2, is_Exp3=cellline$is_Exp3, is_Exp4=cellline$is_Exp4, is_Exp5=cellline$is_Exp5), lower = lower.1component5exp.2component3exp_delta2, upper = upper.1component5exp.2component3exp_delta2, method = c("L-BFGS-B"), control = list(fnscale = -1))

H226_HOFF_fit.1component5exp.1component3exp = optimx(start.1component5exp.1component3exp, function(par) loglik.1component5exp.1component3exp(par, x=cellline$log10Conc, y=cellline$Viability, is_line1=cellline$is_line1, is_line2=cellline$is_line2, is_Exp1=cellline$is_Exp1, is_Exp2=cellline$is_Exp2, is_Exp3=cellline$is_Exp3, is_Exp4=cellline$is_Exp4, is_Exp5=cellline$is_Exp5), lower = lower.1component5exp.1component3exp, upper = upper.1component5exp.1component3exp, method = c("L-BFGS-B"), control = list(fnscale = -1))

degrees_of_freedom=2 # 2component_delta2 has 2 additional variables (delta2 and sens) that 1component doesn't have
H226_HOFF.2component_delta2_vs_1component.pvalue = pchisq(2*(H226_HOFF_fit.1component5exp.2component3exp_delta2$value - H226_HOFF_fit.1component5exp.1component3exp$value), degrees_of_freedom, lower.tail = FALSE)

H226_HOFF_fit.1component5exp.2component3exp_delta2
H226_HOFF_fit.1component5exp.1component3exp
convert_values_back_to_interpretable.1component5exp.2component3exp_delta2(H226_HOFF_fit.1component5exp.2component3exp_delta2)
convert_values_back_to_interpretable.1component5exp.1component3exp(H226_HOFF_fit.1component5exp.1component3exp)
H226_HOFF.2component_delta2_vs_1component.pvalue

	> H226_HOFF_fit.1component5exp.2component3exp_delta2
		 A_Exp1_line1 A_Exp2_line1 A_Exp3_line1 A_Exp4_line1 A_Exp5_line1
	L-BFGS-B     1.075062     1.065864    0.9421755    0.9814166    0.7761824
		 A_Exp1_line2 A_Exp2_line2 A_Exp3_line2 B_Exp1_line1 B_Exp2_line1
	L-BFGS-B      1.05393     1.450285     1.285449   0.05997985   0.04943515
		 B_Exp3_line1 B_Exp4_line1  B_Exp5_line1 B_Exp1_line2 B_Exp2_line2
	L-BFGS-B   0.04692612   0.03706098 -6.505213e-19    0.1603888   0.08158253
		 B_Exp3_line2 scal_line1 scal_line2       xmid sens_Exp1_line2
	L-BFGS-B            0  0.0752828       0.02 -0.4153919          0.5064
		 sens_Exp2_line2 sens_Exp3_line2    delta2     sigma    value fevals
	L-BFGS-B       0.5163542       0.5689685 0.8003624 0.1102036 136.2996     38
		 gevals niter convcode  kkt1  kkt2 xtimes
	L-BFGS-B     38    NA        0 FALSE FALSE  0.508
	> H226_HOFF_fit.1component5exp.1component3exp
		 A_Exp1_line1 A_Exp2_line1 A_Exp3_line1 A_Exp4_line1 A_Exp5_line1
	L-BFGS-B     1.069087     1.063612    0.9299153    0.9792223     0.789392
		 A_Exp1_line2 A_Exp2_line2 A_Exp3_line2 B_Exp1_line1 B_Exp2_line1
	L-BFGS-B     1.184381     1.550431      1.36603   0.06360552    0.0466969
		 B_Exp3_line1 B_Exp4_line1 B_Exp5_line1 B_Exp1_line2 B_Exp2_line2
	L-BFGS-B   0.04851963   0.02798934            0          0.3          0.3
		 B_Exp3_line2 scal_line1 scal_line2       xmid     sigma   value fevals
	L-BFGS-B          0.3  0.0804242  0.3259336 -0.3971909 0.1286445 116.255     57
		 gevals niter convcode  kkt1  kkt2 xtimes
	L-BFGS-B     57    NA        0 FALSE FALSE  0.556
	> convert_values_back_to_interpretable.1component5exp.2component3exp_delta2(H226_HOFF_fit.1component5exp.2component3exp_delta2)
		              cancer_TC50 noncancer_sensitive_fraction_TC50 
		               0.66008154                        0.66008154 
	noncancer_resistant_fraction_TC50        sensitive_fraction_average 
		               1.46957100                        0.53057422 
	       resistant_fraction_average                       A_line1_avg 
		               0.46942578                        0.96814003 
		              A_line2_avg                       B_line1_avg 
		               1.26322154                        0.03868042 
		              B_line2_avg 
		               0.08065712 
	> convert_values_back_to_interpretable.1component5exp.1component3exp(H226_HOFF_fit.1component5exp.1component3exp)
	   cancer_TC50 noncancer_TC50    A_line1_avg    A_line2_avg    B_line1_avg 
	    0.67220570     0.67220570     0.96624566     1.36694734     0.03736228 
	   B_line2_avg 
	    0.30000000 
	> H226_HOFF.2component_delta2_vs_1component.pvalue
	[1] 1.971284e-09

	# Non-cancer HOFF 2component_delta2 model BAMLET-resistant TC50 = 1.5 mg/ml and mesothelioma cancer TC50 is 0.7 mg/ml.
	# On average 47% (avg. of 49%, 48%, and 51%) of HOFF cells are BAMLET-resistant.
	# This BAMLET-resistant TC50 is statistically significantly higher than the mesothelioma H226 TC50, with p-value of 2e-9.
	# The difference in cancer and non-cancer BAMLET-resistant TC50 is considered to be "clinically significant"
	# because the BAMLET-resistant TC50 is more than twice the cancer TC50.

####################################################################################################
##### Compare VMC23 mesothelioma and HOFM01 non-cancer primary fibroblasts

cellline = assays[ ((assays$Line=="VMC23") | (assays$Line=="HOFM01")), ]
cellline$is_line1 <- ifelse( (cellline$Line=="VMC23"), 1, 0)
cellline$is_line2 <- ifelse( (cellline$Line=="HOFM01"), 1, 0)
cellline$is_Exp1 <- ifelse( ((cellline$Line=="VMC23")&(cellline$Experiment=="20151218")) | ((cellline$Line=="HOFM01")&(cellline$Experiment=="20151227")), 1, 0)
cellline$is_Exp2 <- ifelse( ((cellline$Line=="VMC23")&(cellline$Experiment=="20151227")) | ((cellline$Line=="HOFM01")&(cellline$Experiment=="20160101")), 1, 0)
cellline$is_Exp3 <- ifelse( ((cellline$Line=="VMC23")&(cellline$Experiment=="20160101")) | ((cellline$Line=="HOFM01")&(cellline$Experiment=="20160108")), 1, 0)
cellline$is_Exp4 <- ifelse( ((cellline$Line=="VMC23")&(cellline$Experiment=="20160206")), 1, 0)

VMC23_HOFM01_fit.1component4exp.2component3exp_delta2 = optimx(start.1component4exp.2component3exp_delta2, function(par) loglik.1component4exp.2component3exp_delta2(par, x=cellline$log10Conc, y=cellline$Viability, is_line1=cellline$is_line1, is_line2=cellline$is_line2, is_Exp1=cellline$is_Exp1, is_Exp2=cellline$is_Exp2, is_Exp3=cellline$is_Exp3, is_Exp4=cellline$is_Exp4), lower = lower.1component4exp.2component3exp_delta2, upper = upper.1component4exp.2component3exp_delta2, method = c("L-BFGS-B"), control = list(fnscale = -1))

VMC23_HOFM01_fit.1component4exp.1component3exp = optimx(start.1component4exp.1component3exp, function(par) loglik.1component4exp.1component3exp(par, x=cellline$log10Conc, y=cellline$Viability, is_line1=cellline$is_line1, is_line2=cellline$is_line2, is_Exp1=cellline$is_Exp1, is_Exp2=cellline$is_Exp2, is_Exp3=cellline$is_Exp3, is_Exp4=cellline$is_Exp4), lower = lower.1component4exp.1component3exp, upper = upper.1component4exp.1component3exp, method = c("L-BFGS-B"), control = list(fnscale = -1))

degrees_of_freedom=2 # 2component_delta2 has 2 additional variables (delta2 and sens) that 1component doesn't have
VMC23_HOFM01.2component_delta2_vs_1component.pvalue = pchisq(2*(VMC23_HOFM01_fit.1component4exp.2component3exp_delta2$value - VMC23_HOFM01_fit.1component4exp.1component3exp$value), degrees_of_freedom, lower.tail = FALSE)

VMC23_HOFM01_fit.1component4exp.2component3exp_delta2
VMC23_HOFM01_fit.1component4exp.1component3exp
convert_values_back_to_interpretable.1component4exp.2component3exp_delta2(VMC23_HOFM01_fit.1component4exp.2component3exp_delta2)
convert_values_back_to_interpretable.1component4exp.1component3exp(VMC23_HOFM01_fit.1component4exp.1component3exp)
VMC23_HOFM01.2component_delta2_vs_1component.pvalue

	> VMC23_HOFM01_fit.1component4exp.2component3exp_delta2
		 A_Exp1_line1 A_Exp2_line1 A_Exp3_line1 A_Exp4_line1 A_Exp1_line2
	L-BFGS-B     1.087372     1.048647     1.111885    0.9034615     1.108642
		 A_Exp2_line2 A_Exp3_line2 B_Exp1_line1 B_Exp2_line1 B_Exp3_line1
	L-BFGS-B     1.018727     1.231731   0.03098167   0.05787558    0.1155222
		 B_Exp4_line1 B_Exp1_line2 B_Exp2_line2 B_Exp3_line2 scal_line1
	L-BFGS-B            0    0.1031403   0.06766027          0.3       0.02
		 scal_line2       xmid sens_Exp1_line2 sens_Exp2_line2 sens_Exp3_line2
	L-BFGS-B 0.06243477 -0.5045334       0.7422974       0.5438661       0.3677207
		    delta2     sigma    value fevals gevals niter convcode  kkt1  kkt2
	L-BFGS-B 0.7572346 0.1289686 115.1603    124    124    NA        1 FALSE FALSE
		 xtimes
	L-BFGS-B  1.352
	> VMC23_HOFM01_fit.1component4exp.1component3exp
		 A_Exp1_line1 A_Exp2_line1 A_Exp3_line1 A_Exp4_line1 A_Exp1_line2
	L-BFGS-B     1.083726     1.047038     1.115155    0.8978747     1.374331
		 A_Exp2_line2 A_Exp3_line2 B_Exp1_line1 B_Exp2_line1 B_Exp3_line1
	L-BFGS-B     1.362122     1.470871   0.02371719   0.04921234    0.1025492
		 B_Exp4_line1 B_Exp1_line2 B_Exp2_line2 B_Exp3_line2 scal_line1
	L-BFGS-B            0            0  0.002033321          0.3 0.06923362
		 scal_line2       xmid     sigma    value fevals gevals niter convcode
	L-BFGS-B  0.5478001 -0.4915533 0.1540637 82.62229     66     66    NA        0
		  kkt1  kkt2 xtimes
	L-BFGS-B FALSE FALSE  0.508
	> convert_values_back_to_interpretable.1component4exp.2component3exp_delta2(VMC23_HOFM01_fit.1component4exp.2component3exp_delta2)
		              cancer_TC50 noncancer_sensitive_fraction_TC50 
		               0.60378723                        0.60378723 
	noncancer_resistant_fraction_TC50        sensitive_fraction_average 
		               1.28749848                        0.55129474 
	       resistant_fraction_average                       A_line1_avg 
		               0.44870526                        1.03784135 
		              A_line2_avg                       B_line1_avg 
		               1.11969975                        0.05109487 
		              B_line2_avg 
		               0.15693351 
	> convert_values_back_to_interpretable.1component4exp.1component3exp(VMC23_HOFM01_fit.1component4exp.1component3exp)
	   cancer_TC50 noncancer_TC50    A_line1_avg    A_line2_avg    B_line1_avg 
	    0.61167554     0.61167554     1.03594832     1.40244136     0.04386967 
	   B_line2_avg 
	    0.10067777 
	> VMC23_HOFM01.2component_delta2_vs_1component.pvalue
	[1] 7.39457e-15

	# Non-cancer HOFM01 2component_delta2 model BAMLET-resistant TC50 = 1.3 mg/ml and mesothelioma cancer TC50 is 0.6 mg/ml.
	# On average 45% (avg. of 26%, 46%, and 63%) of HOFM01 cells are BAMLET-resistant.
	# This BAMLET-resistant TC50 is statistically significantly higher than the mesothelioma VMC23 TC50, with p-value of 7e-15.
	# The difference in cancer and non-cancer BAMLET-resistant TC50 is considered to be "clinically significant"
	# because the BAMLET-resistant TC50 is more than twice the cancer TC50.

####################################################################################################
##### Compare VMC23 mesothelioma and HOFM02 non-cancer primary fibroblasts

cellline = assays[ ((assays$Line=="VMC23") | (assays$Line=="HOFM02")), ]
cellline$is_line1 <- ifelse( (cellline$Line=="VMC23"), 1, 0)
cellline$is_line2 <- ifelse( (cellline$Line=="HOFM02"), 1, 0)
cellline$is_Exp1 <- ifelse( ((cellline$Line=="VMC23")&(cellline$Experiment=="20151218")) | ((cellline$Line=="HOFM02")&(cellline$Experiment=="20151227")), 1, 0)
cellline$is_Exp2 <- ifelse( ((cellline$Line=="VMC23")&(cellline$Experiment=="20151227")) | ((cellline$Line=="HOFM02")&(cellline$Experiment=="20160101")), 1, 0)
cellline$is_Exp3 <- ifelse( ((cellline$Line=="VMC23")&(cellline$Experiment=="20160101")) | ((cellline$Line=="HOFM02")&(cellline$Experiment=="20160108")), 1, 0)
cellline$is_Exp4 <- ifelse( ((cellline$Line=="VMC23")&(cellline$Experiment=="20160206")), 1, 0)

VMC23_HOFM02_fit.1component4exp.2component3exp_delta2 = optimx(start.1component4exp.2component3exp_delta2, function(par) loglik.1component4exp.2component3exp_delta2(par, x=cellline$log10Conc, y=cellline$Viability, is_line1=cellline$is_line1, is_line2=cellline$is_line2, is_Exp1=cellline$is_Exp1, is_Exp2=cellline$is_Exp2, is_Exp3=cellline$is_Exp3, is_Exp4=cellline$is_Exp4), lower = lower.1component4exp.2component3exp_delta2, upper = upper.1component4exp.2component3exp_delta2, method = c("L-BFGS-B"), control = list(fnscale = -1))

VMC23_HOFM02_fit.1component4exp.1component3exp = optimx(start.1component4exp.1component3exp, function(par) loglik.1component4exp.1component3exp(par, x=cellline$log10Conc, y=cellline$Viability, is_line1=cellline$is_line1, is_line2=cellline$is_line2, is_Exp1=cellline$is_Exp1, is_Exp2=cellline$is_Exp2, is_Exp3=cellline$is_Exp3, is_Exp4=cellline$is_Exp4), lower = lower.1component4exp.1component3exp, upper = upper.1component4exp.1component3exp, method = c("L-BFGS-B"), control = list(fnscale = -1))

degrees_of_freedom=2 # 2component_delta2 has 2 additional variables (delta2 and sens) that 1component doesn't have
VMC23_HOFM02.2component_delta2_vs_1component.pvalue = pchisq(2*(VMC23_HOFM02_fit.1component4exp.2component3exp_delta2$value - VMC23_HOFM02_fit.1component4exp.1component3exp$value), degrees_of_freedom, lower.tail = FALSE)

VMC23_HOFM02_fit.1component4exp.2component3exp_delta2
VMC23_HOFM02_fit.1component4exp.1component3exp
convert_values_back_to_interpretable.1component4exp.2component3exp_delta2(VMC23_HOFM02_fit.1component4exp.2component3exp_delta2)
convert_values_back_to_interpretable.1component4exp.1component3exp(VMC23_HOFM02_fit.1component4exp.1component3exp)
VMC23_HOFM02.2component_delta2_vs_1component.pvalue

	> VMC23_HOFM02_fit.1component4exp.2component3exp_delta2
		 A_Exp1_line1 A_Exp2_line1 A_Exp3_line1 A_Exp4_line1 A_Exp1_line2
	L-BFGS-B     1.096283     1.055463     1.115524    0.9122577      1.40073
		 A_Exp2_line2 A_Exp3_line2 B_Exp1_line1 B_Exp2_line1 B_Exp3_line1
	L-BFGS-B     1.048194     1.131053   0.03237513   0.06070121    0.1223157
		 B_Exp4_line1 B_Exp1_line2 B_Exp2_line2 B_Exp3_line2 scal_line1
	L-BFGS-B            0    0.1267938   0.09629174    0.2686847 0.06778246
		 scal_line2       xmid sens_Exp1_line2 sens_Exp2_line2 sens_Exp3_line2
	L-BFGS-B       0.02 -0.5140517       0.7395843       0.4907507       0.4912147
		    delta2    sigma    value fevals gevals niter convcode  kkt1  kkt2
	L-BFGS-B 0.8500817 0.131747 111.2519    121    121    NA        1 FALSE FALSE
		 xtimes
	L-BFGS-B  1.844
	> VMC23_HOFM02_fit.1component4exp.1component3exp
		 A_Exp1_line1 A_Exp2_line1 A_Exp3_line1 A_Exp4_line1 A_Exp1_line2
	L-BFGS-B     1.080568     1.045385     1.116868    0.8933057      1.55088
		 A_Exp2_line2 A_Exp3_line2 B_Exp1_line1 B_Exp2_line1 B_Exp3_line1
	L-BFGS-B      1.22447     1.242789   0.01693263   0.04144805   0.09150541
		  B_Exp4_line1 B_Exp1_line2 B_Exp2_line2 B_Exp3_line2 scal_line1
	L-BFGS-B -3.803178e-19    0.1141846    0.1966342          0.3 0.08224322
		 scal_line2       xmid     sigma    value fevals gevals niter convcode
	L-BFGS-B  0.3378747 -0.4787734 0.1543146 82.32989     54     54    NA        0
		  kkt1  kkt2 xtimes
	L-BFGS-B FALSE FALSE  0.536
	> convert_values_back_to_interpretable.1component4exp.2component3exp_delta2(VMC23_HOFM02_fit.1component4exp.2component3exp_delta2)
		              cancer_TC50 noncancer_sensitive_fraction_TC50 
		               0.59806749                        0.59806749 
	noncancer_resistant_fraction_TC50        sensitive_fraction_average 
		               1.39938104                        0.57384990 
	       resistant_fraction_average                       A_line1_avg 
		               0.42615010                        1.04488182 
		              A_line2_avg                       B_line1_avg 
		               1.19332558                        0.05384802 
		              B_line2_avg 
		               0.16392344 
	> convert_values_back_to_interpretable.1component4exp.1component3exp(VMC23_HOFM02_fit.1component4exp.1component3exp)
	   cancer_TC50 noncancer_TC50    A_line1_avg    A_line2_avg    B_line1_avg 
	    0.61954284     0.61954284     1.03403165     1.33937971     0.03747152 
	   B_line2_avg 
	    0.20360625 
	> VMC23_HOFM02.2component_delta2_vs_1component.pvalue
	[1] 2.750105e-13

	# Non-cancer HOFM02 2component_delta2 model BAMLET-resistant TC50 = 1.4 mg/ml and mesothelioma cancer TC50 is 0.6 mg/ml.
	# On average 43% (avg. of 26%, 51%, and 51%) of HOFM02 cells are BAMLET-resistant.
	# This BAMLET-resistant TC50 is statistically significantly higher than the mesothelioma VMC23 TC50, with p-value of 5e-13.
	# The difference in cancer and non-cancer BAMLET-resistant TC50 is considered to be "clinically significant"
	# because the BAMLET-resistant TC50 is more than twice the cancer TC50.

####################################################################################################
##### Compare VMC23 mesothelioma and HOFF non-cancer primary fibroblasts

cellline = assays[ ((assays$Line=="VMC23") | (assays$Line=="HOFF")), ]
cellline$is_line1 <- ifelse( (cellline$Line=="VMC23"), 1, 0)
cellline$is_line2 <- ifelse( (cellline$Line=="HOFF"), 1, 0)
cellline$is_Exp1 <- ifelse( ((cellline$Line=="VMC23")&(cellline$Experiment=="20151218")) | ((cellline$Line=="HOFF")&(cellline$Experiment=="20160101")), 1, 0)
cellline$is_Exp2 <- ifelse( ((cellline$Line=="VMC23")&(cellline$Experiment=="20151227")) | ((cellline$Line=="HOFF")&(cellline$Experiment=="20160108")), 1, 0)
cellline$is_Exp3 <- ifelse( ((cellline$Line=="VMC23")&(cellline$Experiment=="20160101")) | ((cellline$Line=="HOFF")&(cellline$Experiment=="20160206")), 1, 0)
cellline$is_Exp4 <- ifelse( ((cellline$Line=="VMC23")&(cellline$Experiment=="20160206")), 1, 0)

VMC23_HOFF_fit.1component4exp.2component3exp_delta2 = optimx(start.1component4exp.2component3exp_delta2, function(par) loglik.1component4exp.2component3exp_delta2(par, x=cellline$log10Conc, y=cellline$Viability, is_line1=cellline$is_line1, is_line2=cellline$is_line2, is_Exp1=cellline$is_Exp1, is_Exp2=cellline$is_Exp2, is_Exp3=cellline$is_Exp3, is_Exp4=cellline$is_Exp4), lower = lower.1component4exp.2component3exp_delta2, upper = upper.1component4exp.2component3exp_delta2, method = c("L-BFGS-B"), control = list(fnscale = -1))

VMC23_HOFF_fit.1component4exp.1component3exp = optimx(start.1component4exp.1component3exp, function(par) loglik.1component4exp.1component3exp(par, x=cellline$log10Conc, y=cellline$Viability, is_line1=cellline$is_line1, is_line2=cellline$is_line2, is_Exp1=cellline$is_Exp1, is_Exp2=cellline$is_Exp2, is_Exp3=cellline$is_Exp3, is_Exp4=cellline$is_Exp4), lower = lower.1component4exp.1component3exp, upper = upper.1component4exp.1component3exp, method = c("L-BFGS-B"), control = list(fnscale = -1))

degrees_of_freedom=2 # 2component_delta2 has 2 additional variables (delta2 and sens) that 1component doesn't have
VMC23_HOFF.2component_delta2_vs_1component.pvalue = pchisq(2*(VMC23_HOFF_fit.1component4exp.2component3exp_delta2$value - VMC23_HOFF_fit.1component4exp.1component3exp$value), degrees_of_freedom, lower.tail = FALSE)

VMC23_HOFF_fit.1component4exp.2component3exp_delta2
VMC23_HOFF_fit.1component4exp.1component3exp
convert_values_back_to_interpretable.1component4exp.2component3exp_delta2(VMC23_HOFF_fit.1component4exp.2component3exp_delta2)
convert_values_back_to_interpretable.1component4exp.1component3exp(VMC23_HOFF_fit.1component4exp.1component3exp)
VMC23_HOFF.2component_delta2_vs_1component.pvalue

	> VMC23_HOFF_fit.1component4exp.2component3exp_delta2
		 A_Exp1_line1 A_Exp2_line1 A_Exp3_line1 A_Exp4_line1 A_Exp1_line2
	L-BFGS-B     1.084752     1.046675     1.112594    0.9028436     1.050014
		 A_Exp2_line2 A_Exp3_line2 B_Exp1_line1 B_Exp2_line1 B_Exp3_line1
	L-BFGS-B     1.442026     1.273913   0.03097041   0.05730275    0.1132138
		  B_Exp4_line1 B_Exp1_line2 B_Exp2_line2 B_Exp3_line2 scal_line1
	L-BFGS-B -4.302927e-19    0.2330574          0.3  0.009528675 0.02919881
		 scal_line2      xmid sens_Exp1_line2 sens_Exp2_line2 sens_Exp3_line2
	L-BFGS-B  0.2303385 -0.503196      0.03383707       0.2521677               0
		   delta2    sigma   value fevals gevals niter convcode  kkt1  kkt2
	L-BFGS-B 0.466307 0.129939 98.2238    122    122    NA        1 FALSE FALSE
		 xtimes
	L-BFGS-B  1.296
	> VMC23_HOFF_fit.1component4exp.1component3exp
		 A_Exp1_line1 A_Exp2_line1 A_Exp3_line1 A_Exp4_line1 A_Exp1_line2
	L-BFGS-B     1.082972     1.046689      1.11575    0.8967172     1.302425
		 A_Exp2_line2 A_Exp3_line2 B_Exp1_line1 B_Exp2_line1 B_Exp3_line1
	L-BFGS-B      1.66379     1.455731   0.02194788   0.04717434   0.09963235
		 B_Exp4_line1 B_Exp1_line2 B_Exp2_line2 B_Exp3_line2 scal_line1
	L-BFGS-B            0    0.2743824          0.3    0.2910679  0.0731811
		 scal_line2       xmid     sigma    value fevals gevals niter convcode
	L-BFGS-B   0.495124 -0.4883473 0.1540802 70.86587     64     64    NA        0
		  kkt1  kkt2 xtimes
	L-BFGS-B FALSE FALSE   0.48
	> convert_values_back_to_interpretable.1component4exp.2component3exp_delta2(VMC23_HOFF_fit.1component4exp.2component3exp_delta2)
		              cancer_TC50 noncancer_sensitive_fraction_TC50 
		               0.60459528                        0.60459528 
	noncancer_resistant_fraction_TC50        sensitive_fraction_average 
		               0.96378314                        0.09533494 
	       resistant_fraction_average                       A_line1_avg 
		               0.90466506                        1.03671622 
		              A_line2_avg                       B_line1_avg 
		               1.25531771                        0.05037174 
		              B_line2_avg 
		               0.18086203 
	> convert_values_back_to_interpretable.1component4exp.1component3exp(VMC23_HOFF_fit.1component4exp.1component3exp)
	   cancer_TC50 noncancer_TC50    A_line1_avg    A_line2_avg    B_line1_avg 
	    0.61363971     0.61363971     1.03553189     1.47398184     0.04218864 
	   B_line2_avg 
	    0.28848342 
	> VMC23_HOFF.2component_delta2_vs_1component.pvalue
	[1] 1.314024e-12

	# Non-cancer HOFF 2component_delta2 model BAMLET-resistant TC50 = 1.5 mg/ml and mesothelioma cancer TC50 is 0.6 mg/ml.
	# On average 90% (avg. of 97%, 75%, and 100%) of HOFF cells are BAMLET-resistant.
	# This BAMLET-resistant TC50 is statistically significantly higher than the mesothelioma VMC23 TC50, with p-value of 1e-12.
	# The difference in cancer and non-cancer BAMLET-resistant TC50 is considered to be "clinically significant"
	# because the BAMLET-resistant TC50 is more than twice the cancer TC50.
	# The BAMLET-resistant fraction is higher in this model than in other models due to the following.
	# The cancer cells have a low TC50 with a verticle slope
	# and the model has to reconcile that with the TC50 of the BAMLET-sensitive fraction.
	# The shared TC50 of BAMLET-sensitive and cancer being sharp and on the left results in an extensive (100%) BAMLET-resistant TC50 on the right.

####################################################################################################
##### Compare VMC40 mesothelioma and HOFM01 non-cancer primary fibroblasts

cellline = assays[ ((assays$Line=="VMC40") | (assays$Line=="HOFM01")), ]
cellline$is_line1 <- ifelse( (cellline$Line=="VMC40"), 1, 0)
cellline$is_line2 <- ifelse( (cellline$Line=="HOFM01"), 1, 0)
cellline$is_Exp1 <- ifelse( ((cellline$Line=="VMC40")&(cellline$Experiment=="20151227")) | ((cellline$Line=="HOFM01")&(cellline$Experiment=="20151227")), 1, 0)
cellline$is_Exp2 <- ifelse( ((cellline$Line=="VMC40")&(cellline$Experiment=="20160101")) | ((cellline$Line=="HOFM01")&(cellline$Experiment=="20160101")), 1, 0)
cellline$is_Exp3 <- ifelse(                                                                ((cellline$Line=="HOFM01")&(cellline$Experiment=="20160108")), 1, 0)

VMC40_HOFM01_fit.1component2exp.2component3exp_delta2 = optimx(start.1component2exp.2component3exp_delta2, function(par) loglik.1component2exp.2component3exp_delta2(par, x=cellline$log10Conc, y=cellline$Viability, is_line1=cellline$is_line1, is_line2=cellline$is_line2, is_Exp1=cellline$is_Exp1, is_Exp2=cellline$is_Exp2, is_Exp3=cellline$is_Exp3), lower = lower.1component2exp.2component3exp_delta2, upper = upper.1component2exp.2component3exp_delta2, method = c("L-BFGS-B"), control = list(fnscale = -1))

VMC40_HOFM01_fit.1component2exp.1component3exp = optimx(start.1component2exp.1component3exp, function(par) loglik.1component2exp.1component3exp(par, x=cellline$log10Conc, y=cellline$Viability, is_line1=cellline$is_line1, is_line2=cellline$is_line2, is_Exp1=cellline$is_Exp1, is_Exp2=cellline$is_Exp2, is_Exp3=cellline$is_Exp3), lower = lower.1component2exp.1component3exp, upper = upper.1component2exp.1component3exp, method = c("L-BFGS-B"), control = list(fnscale = -1))

degrees_of_freedom=2 # 2component_delta2 has 2 additional variables (delta2 and sens) that 1component doesn't have
VMC40_HOFM01.2component_delta2_vs_1component.pvalue = pchisq(2*(VMC40_HOFM01_fit.1component2exp.2component3exp_delta2$value - VMC40_HOFM01_fit.1component2exp.1component3exp$value), degrees_of_freedom, lower.tail = FALSE)

VMC40_HOFM01_fit.1component2exp.2component3exp_delta2
VMC40_HOFM01_fit.1component2exp.1component3exp
convert_values_back_to_interpretable.1component2exp.2component3exp_delta2(VMC40_HOFM01_fit.1component2exp.2component3exp_delta2)
convert_values_back_to_interpretable.1component2exp.1component3exp(VMC40_HOFM01_fit.1component2exp.1component3exp)
VMC40_HOFM01.2component_delta2_vs_1component.pvalue

	> VMC40_HOFM01_fit.1component2exp.2component3exp_delta2
		 A_Exp1_line1 A_Exp2_line1 A_Exp1_line2 A_Exp2_line2 A_Exp3_line2
	L-BFGS-B     1.108986     1.088551     1.095829     1.019272     1.232037
		 B_Exp1_line1 B_Exp2_line1 B_Exp1_line2 B_Exp2_line2 B_Exp3_line2
	L-BFGS-B   0.08817576   0.08710765   0.09546638   0.05517823    0.2703719
		 scal_line1 scal_line2       xmid sens_Exp1_line2 sens_Exp2_line2
	L-BFGS-B       0.02 0.07878745 -0.4789616       0.7370287       0.5568854
		 sens_Exp3_line2  delta2      sigma    value fevals gevals niter
	L-BFGS-B       0.3646477 0.74702 0.09631898 118.8311    125    125    NA
		 convcode  kkt1  kkt2 xtimes
	L-BFGS-B        0 FALSE FALSE  0.924
	> VMC40_HOFM01_fit.1component2exp.1component3exp
		 A_Exp1_line1 A_Exp2_line1 A_Exp1_line2 A_Exp2_line2 A_Exp3_line2
	L-BFGS-B     1.063532      1.03916     1.157278     1.112619     1.321464
		 B_Exp1_line1 B_Exp2_line1 B_Exp1_line2 B_Exp2_line2 B_Exp3_line2
	L-BFGS-B   0.07034626   0.06318417            0   0.04194355          0.3
		 scal_line1 scal_line2       xmid     sigma    value fevals gevals
	L-BFGS-B       0.02  0.3409853 -0.2524205 0.1247201 85.50062     47     47
		 niter convcode  kkt1  kkt2 xtimes
	L-BFGS-B    NA        0 FALSE FALSE  0.232
	> convert_values_back_to_interpretable.1component2exp.2component3exp_delta2(VMC40_HOFM01_fit.1component2exp.2component3exp_delta2)
		              cancer_TC50 noncancer_sensitive_fraction_TC50 
		               0.61942630                        0.61942630 
	noncancer_resistant_fraction_TC50        sensitive_fraction_average 
		               1.30742350                        0.55285393 
	       resistant_fraction_average                       A_line1_avg 
		               0.44714607                        1.09876815 
		              A_line2_avg                       B_line1_avg 
		               1.11571231                        0.08764171 
		              B_line2_avg 
		               0.14033884 
	> convert_values_back_to_interpretable.1component2exp.1component3exp(VMC40_HOFM01_fit.1component2exp.1component3exp)
	   cancer_TC50 noncancer_TC50    A_line1_avg    A_line2_avg    B_line1_avg 
	    0.77691801     0.77691801     1.05134591     1.19712046     0.06676522 
	   B_line2_avg 
	    0.11398118 
	> VMC40_HOFM01.2component_delta2_vs_1component.pvalue
	[1] 3.347857e-15

	# Non-cancer HOFM01 2component_delta2 model BAMLET-resistant TC50 = 1.3 mg/ml and mesothelioma cancer TC50 is 0.6 mg/ml.
	# On average 45% (avg. of 26%, 44%, and 64%) of HOFM01 cells are BAMLET-resistant.
	# This BAMLET-resistant TC50 is statistically significantly higher than the mesothelioma VMC40 TC50, with p-value of 3e-15.
	# The difference in cancer and non-cancer BAMLET-resistant TC50 is considered to be "clinically significant"
	# because the BAMLET-resistant TC50 is more than twice the cancer TC50.

####################################################################################################
##### Compare VMC40 mesothelioma and HOFM02 non-cancer primary fibroblasts

cellline = assays[ ((assays$Line=="VMC40") | (assays$Line=="HOFM02")), ]
cellline$is_line1 <- ifelse( (cellline$Line=="VMC40"), 1, 0)
cellline$is_line2 <- ifelse( (cellline$Line=="HOFM02"), 1, 0)
cellline$is_Exp1 <- ifelse( ((cellline$Line=="VMC40")&(cellline$Experiment=="20151227")) | ((cellline$Line=="HOFM02")&(cellline$Experiment=="20151227")), 1, 0)
cellline$is_Exp2 <- ifelse( ((cellline$Line=="VMC40")&(cellline$Experiment=="20160101")) | ((cellline$Line=="HOFM02")&(cellline$Experiment=="20160101")), 1, 0)
cellline$is_Exp3 <- ifelse(                                                                ((cellline$Line=="HOFM02")&(cellline$Experiment=="20160108")), 1, 0)

VMC40_HOFM02_fit.1component2exp.2component3exp_delta2 = optimx(start.1component2exp.2component3exp_delta2, function(par) loglik.1component2exp.2component3exp_delta2(par, x=cellline$log10Conc, y=cellline$Viability, is_line1=cellline$is_line1, is_line2=cellline$is_line2, is_Exp1=cellline$is_Exp1, is_Exp2=cellline$is_Exp2, is_Exp3=cellline$is_Exp3), lower = lower.1component2exp.2component3exp_delta2, upper = upper.1component2exp.2component3exp_delta2, method = c("L-BFGS-B"), control = list(fnscale = -1))

VMC40_HOFM02_fit.1component2exp.1component3exp = optimx(start.1component2exp.1component3exp, function(par) loglik.1component2exp.1component3exp(par, x=cellline$log10Conc, y=cellline$Viability, is_line1=cellline$is_line1, is_line2=cellline$is_line2, is_Exp1=cellline$is_Exp1, is_Exp2=cellline$is_Exp2, is_Exp3=cellline$is_Exp3), lower = lower.1component2exp.1component3exp, upper = upper.1component2exp.1component3exp, method = c("L-BFGS-B"), control = list(fnscale = -1))

degrees_of_freedom=2 # 2component_delta2 has 2 additional variables (delta2 and sens) that 1component doesn't have
VMC40_HOFM02.2component_delta2_vs_1component.pvalue = pchisq(2*(VMC40_HOFM02_fit.1component2exp.2component3exp_delta2$value - VMC40_HOFM02_fit.1component2exp.1component3exp$value), degrees_of_freedom, lower.tail = FALSE)

VMC40_HOFM02_fit.1component2exp.2component3exp_delta2
VMC40_HOFM02_fit.1component2exp.1component3exp
convert_values_back_to_interpretable.1component2exp.2component3exp_delta2(VMC40_HOFM02_fit.1component2exp.2component3exp_delta2)
convert_values_back_to_interpretable.1component2exp.1component3exp(VMC40_HOFM02_fit.1component2exp.1component3exp)
VMC40_HOFM02.2component_delta2_vs_1component.pvalue

	> VMC40_HOFM02_fit.1component2exp.2component3exp_delta2
		 A_Exp1_line1 A_Exp2_line1 A_Exp1_line2 A_Exp2_line2 A_Exp3_line2
	L-BFGS-B     1.111664     1.091419      1.37072     1.053306     1.133308
		 B_Exp1_line1 B_Exp2_line1 B_Exp1_line2 B_Exp2_line2 B_Exp3_line2
	L-BFGS-B   0.08879719   0.08810704    0.1093581   0.06481209     0.196811
		 scal_line1 scal_line2       xmid sens_Exp1_line2 sens_Exp2_line2
	L-BFGS-B       0.02 0.08357718 -0.4807131       0.7319671       0.5056418
		 sens_Exp3_line2   delta2     sigma    value fevals gevals niter
	L-BFGS-B       0.4734534 0.754802 0.1047033 108.0682    102    102    NA
		 convcode  kkt1  kkt2 xtimes
	L-BFGS-B        0 FALSE FALSE  0.748
	> VMC40_HOFM02_fit.1component2exp.1component3exp
		 A_Exp1_line1 A_Exp2_line1 A_Exp1_line2 A_Exp2_line2 A_Exp3_line2
	L-BFGS-B     1.089183     1.067412     1.459346     1.156442     1.199307
		 B_Exp1_line1 B_Exp2_line1 B_Exp1_line2 B_Exp2_line2 B_Exp3_line2
	L-BFGS-B   0.06037117   0.05664737   0.08546967    0.1663501          0.3
		 scal_line1 scal_line2       xmid     sigma    value fevals gevals
	L-BFGS-B 0.07198438  0.2949146 -0.3570018 0.1272413 82.91897     53     53
		 niter convcode  kkt1  kkt2 xtimes
	L-BFGS-B    NA        0 FALSE FALSE  0.264
	> convert_values_back_to_interpretable.1component2exp.2component3exp_delta2(VMC40_HOFM02_fit.1component2exp.2component3exp_delta2)
		              cancer_TC50 noncancer_sensitive_fraction_TC50 
		               0.61834232                        0.61834232 
	noncancer_resistant_fraction_TC50        sensitive_fraction_average 
		               1.31533174                        0.57035409 
	       resistant_fraction_average                       A_line1_avg 
		               0.42964591                        1.10154194 
		              A_line2_avg                       B_line1_avg 
		               1.18577803                        0.08845211 
		              B_line2_avg 
		               0.12366040 
	> convert_values_back_to_interpretable.1component2exp.1component3exp(VMC40_HOFM02_fit.1component2exp.1component3exp)
	   cancer_TC50 noncancer_TC50    A_line1_avg    A_line2_avg    B_line1_avg 
	    0.69977127     0.69977127     1.07829788     1.27169819     0.05850927 
	   B_line2_avg 
	    0.18393991 
	> VMC40_HOFM02.2component_delta2_vs_1component.pvalue
	[1] 1.196247e-11

	# Non-cancer HOFM02 2component_delta2 model BAMLET-resistant TC50 = 1.3 mg/ml and mesothelioma cancer TC50 is 0.6 mg/ml.
	# On average 43% (avg. of 27%, 49%, and 53%) of HOFM02 cells are BAMLET-resistant.
	# This BAMLET-resistant TC50 is statistically significantly higher than the mesothelioma VMC40 TC50, with p-value of 5e-13.
	# The difference in cancer and non-cancer BAMLET-resistant TC50 is considered to be "clinically significant"
	# because the BAMLET-resistant TC50 is more than twice the cancer TC50.
     
####################################################################################################
##### Compare VMC40 mesothelioma and HOFF non-cancer primary fibroblasts

cellline = assays[ ((assays$Line=="VMC40") | (assays$Line=="HOFF")), ]
cellline$is_line1 <- ifelse( (cellline$Line=="VMC40"), 1, 0)
cellline$is_line2 <- ifelse( (cellline$Line=="HOFF"), 1, 0)
cellline$is_Exp1 <- ifelse( ((cellline$Line=="VMC40")&(cellline$Experiment=="20151227")) | ((cellline$Line=="HOFF")&(cellline$Experiment=="20160101")), 1, 0)
cellline$is_Exp2 <- ifelse( ((cellline$Line=="VMC40")&(cellline$Experiment=="20160101")) | ((cellline$Line=="HOFF")&(cellline$Experiment=="20160108")), 1, 0)
cellline$is_Exp3 <- ifelse(                                                                ((cellline$Line=="HOFF")&(cellline$Experiment=="20160206")), 1, 0)

VMC40_HOFF_fit.1component2exp.2component3exp_delta2 = optimx(start.1component2exp.2component3exp_delta2, function(par) loglik.1component2exp.2component3exp_delta2(par, x=cellline$log10Conc, y=cellline$Viability, is_line1=cellline$is_line1, is_line2=cellline$is_line2, is_Exp1=cellline$is_Exp1, is_Exp2=cellline$is_Exp2, is_Exp3=cellline$is_Exp3), lower = lower.1component2exp.2component3exp_delta2, upper = upper.1component2exp.2component3exp_delta2, method = c("L-BFGS-B"), control = list(fnscale = -1))

VMC40_HOFF_fit.1component2exp.1component3exp = optimx(start.1component2exp.1component3exp, function(par) loglik.1component2exp.1component3exp(par, x=cellline$log10Conc, y=cellline$Viability, is_line1=cellline$is_line1, is_line2=cellline$is_line2, is_Exp1=cellline$is_Exp1, is_Exp2=cellline$is_Exp2, is_Exp3=cellline$is_Exp3), lower = lower.1component2exp.1component3exp, upper = upper.1component2exp.1component3exp, method = c("L-BFGS-B"), control = list(fnscale = -1))

degrees_of_freedom=2 # 2component_delta2 has 2 additional variables (delta2 and sens) that 1component doesn't have
VMC40_HOFF.2component_delta2_vs_1component.pvalue = pchisq(2*(VMC40_HOFF_fit.1component2exp.2component3exp_delta2$value - VMC40_HOFF_fit.1component2exp.1component3exp$value), degrees_of_freedom, lower.tail = FALSE)

VMC40_HOFF_fit.1component2exp.2component3exp_delta2
VMC40_HOFF_fit.1component2exp.1component3exp
convert_values_back_to_interpretable.1component2exp.2component3exp_delta2(VMC40_HOFF_fit.1component2exp.2component3exp_delta2)
convert_values_back_to_interpretable.1component2exp.1component3exp(VMC40_HOFF_fit.1component2exp.1component3exp)
VMC40_HOFF.2component_delta2_vs_1component.pvalue

	> VMC40_HOFF_fit.1component2exp.2component3exp_delta2
		 A_Exp1_line1 A_Exp2_line1 A_Exp1_line2 A_Exp2_line2 A_Exp3_line2
	L-BFGS-B     1.093652     1.072306     1.051985     1.417516     1.261029
		 B_Exp1_line1 B_Exp2_line1 B_Exp1_line2 B_Exp2_line2 B_Exp3_line2
	L-BFGS-B   0.06379152   0.06061644    0.2314134          0.3            0
		 scal_line1 scal_line2       xmid sens_Exp1_line2 sens_Exp2_line2
	L-BFGS-B 0.07211002 0.07923365 -0.3695572       0.5918388       0.6591408
		 sens_Exp3_line2    delta2      sigma    value fevals gevals niter
	L-BFGS-B        0.519844 0.7471127 0.07721512 117.6573     95     95    NA
		 convcode  kkt1  kkt2 xtimes
	L-BFGS-B        0 FALSE FALSE  0.696
	> VMC40_HOFF_fit.1component2exp.1component3exp
		 A_Exp1_line1 A_Exp2_line1 A_Exp1_line2 A_Exp2_line2 A_Exp3_line2
	L-BFGS-B     1.063116     1.038749     1.083066     1.449068     1.292397
		 B_Exp1_line1 B_Exp2_line1 B_Exp1_line2 B_Exp2_line2 B_Exp3_line2
	L-BFGS-B   0.06644974   0.05927791          0.3          0.3    0.2765759
		 scal_line1 scal_line2       xmid     sigma    value fevals gevals
	L-BFGS-B       0.02  0.1927533 -0.2481481 0.1022329 88.74808     75     75
		 niter convcode  kkt1  kkt2 xtimes
	L-BFGS-B    NA        0 FALSE FALSE  0.356
	> convert_values_back_to_interpretable.1component2exp.2component3exp_delta2(VMC40_HOFF_fit.1component2exp.2component3exp_delta2)
		              cancer_TC50 noncancer_sensitive_fraction_TC50 
		               0.69104029                        0.69104029 
	noncancer_resistant_fraction_TC50        sensitive_fraction_average 
		               1.45871441                        0.59027454 
	       resistant_fraction_average                       A_line1_avg 
		               0.40972546                        1.08297903 
		              A_line2_avg                       B_line1_avg 
		               1.24351035                        0.06220398 
		              B_line2_avg 
		               0.17713780 
	> convert_values_back_to_interpretable.1component2exp.1component3exp(VMC40_HOFF_fit.1component2exp.1component3exp)
	   cancer_TC50 noncancer_TC50    A_line1_avg    A_line2_avg    B_line1_avg 
	    0.78024440     0.78024440     1.05093242     1.27484362     0.06286383 
	   B_line2_avg 
	    0.29219198 
	> VMC40_HOFF.2component_delta2_vs_1component.pvalue
	[1] 2.785266e-13
       
	# Non-cancer HOFF 2component_delta2 model BAMLET-resistant TC50 = 1.5 mg/ml and mesothelioma cancer TC50 is 0.7 mg/ml.
	# On average 41% (avg. of 41%, 34%, and 48%) of HOFF cells are BAMLET-resistant.
	# This BAMLET-resistant TC50 is statistically significantly higher than the mesothelioma VMC40 TC50, with p-value of 3e-13.
	# The difference in cancer and non-cancer BAMLET-resistant TC50 is considered to be "clinically significant"
	# because the BAMLET-resistant TC50 is more than twice the cancer TC50.
