# Supplementary material for: BAMLET kills chemotherapy-resistant mesothelioma cells, holding oleic acid in an activated cytotoxic state
Source: PLoS One. 2018 Aug 29;13(8):e0203003. doi: 10.1371/journal.pone.0203003 (PMC6114908; doi:10.1371/journal.pone.0203003)
Supplement: S1 Dataset — (TGZ) [file pone.0203003.s002.tgz › statistical_modelling_for_human_and_rat_cell_assays/rat_chemo_cell_assay_data_4.txt]

Drug	Line	Experiment	0	0.12890625	0.2578125	0.515625	1.03125	2.0625	4.125	8.25	16.5	33
Pemetrexed	IL45PemR_highDose	20160108	1		0.9536905178	0.9953851734	0.967266303	0.9146895236	0.8719469597	0.9740306849	0.8918706505	0.9096985249
Pemetrexed	IL45PemR_highDose	20160108	1		0.9193717277	0.8978575365	0.9214453017	0.9703637366	0.8615596583	0.8920294847	0.8658514742	0.9274731331
Pemetrexed	IL45PemR_highDose	20160108	1		0.8466388913	0.819878114	0.7944973028	0.7933748424	0.8174020983	0.853393462	0.896284656	0.8298944227
Pemetrexed	IL45PemR_lowDose	20160108	1		0.8998591593	0.9047729336	0.9527651717	0.8741573034	0.8892491628	0.8674219899	0.8653938844	0.8409189071
Pemetrexed	IL45PemR_lowDose	20160108	1		0.9010349455	0.9006671656	0.9055128271	0.9309348062	0.9010607547	0.8882981469	0.9032351727	0.8812974243
Pemetrexed	IL45PemR_lowDose	20160108	1		0.8881517627	0.8374705302	0.8825250836	0.8514926805	0.8594495312	0.8629722024	0.9560762651	0.9768833269
Pemetrexed	IL45_low_passage	20160108	1		0.8009276415	0.7590726055	0.7460102769	0.7283591492	0.7057363077	0.7094789891	0.690889103	0.6887768967
Pemetrexed	IL45_low_passage	20160108	1		0.8055441087	0.7292526463	0.7314299421	0.6992810003	0.6678024688	0.6967900263	0.6602311378	0.661356689
Pemetrexed	IL45_low_passage	20160108	1		0.7845909278	0.8040798	0.7110829309	0.7187886804	0.6527801374	0.714905468	0.6981530471	0.6427565954
Pemetrexed	IL45_high_passage	20160108	1		0.7303701348	0.727096834	0.6559389867	0.6484647292	0.6649703813	0.666110073	0.6367696365	0.683993957
Pemetrexed	IL45_high_passage	20160108	1		0.7007151741	0.7413324005	0.6908750518	0.6616656302	0.6592752384	0.647951648	0.6604218491	0.6530887231
Pemetrexed	IL45_high_passage	20160108	1		0.741599073	0.7071358537	0.7051621611	0.6866412846	0.5932219576	0.6832732737	0.6065985	0.6345803675
Pemetrexed	4_4RM_4	20160108	1		0.5768161969	0.6592326887	0.6807264788	0.71960245	0.5733496852	0.7020572223	0.6537316395	0.6645848693	
Pemetrexed	4_4RM_4	20160108	1		0.4808277308	0.5913302999	0.5988458294	0.6991423605	0.5822937703	0.6423924436	0.6488662798	0.4769613231	
Pemetrexed	4_4RM_4	20160108	1		0.5040164625	0.6494520752	0.5641518322	0.6479149105	0.4702484256	0.6565304706	0.553379283	0.4090779491	
