# Supplementary material for: BAMLET kills chemotherapy-resistant mesothelioma cells, holding oleic acid in an activated cytotoxic state
Source: PLoS One. 2018 Aug 29;13(8):e0203003. doi: 10.1371/journal.pone.0203003 (PMC6114908; doi:10.1371/journal.pone.0203003)
Supplement: S1 Dataset — (TGZ) [file pone.0203003.s002.tgz › statistical_modelling_for_human_and_rat_cell_assays/step01_human_meso_vs_noncancer_choose_models.R]

R

library(reshape2)
library(ggplot2)
library(optimx)

options(stringsAsFactors = FALSE)
human = read.table("human_bamlet_cell_assay_data.txt", sep = "\t", header = TRUE)

human = melt(human, id.vars = c("Organism", "Line", "Experiment"), variable.name = "Concentration", value.name = "Viability")
human$Concentration = as.numeric(gsub("^X", "", human$Concentration))

assays = human
rm(human)
assays$Organism = as.factor(assays$Organism)
assays$Line = as.factor(assays$Line)
assays$Experiment = as.factor(as.character(assays$Experiment))
assays = assays[!is.na(assays$Viability),]
assays$log10Conc = log10(assays$Concentration)

ggplot(assays, aes(x = log10(Concentration), y = Viability, col = Experiment)) + geom_point() + facet_wrap(~ Line)

####################################################################################################
####################################################################################################

# A = left asymptote
# B = right asymptote
# xmid = inflection point (TC50)
# scal = factor affecting slope at inflection point
predict.1component = function(params, x)
{
	A = params[1]
	B = params[2]
	scal = params[3]
	xmid = params[4]
	prediction_result = A + (B - A) * (1/(1 + exp((xmid - x) / scal)))
	prediction_result
}
loglik.1component = function(params, x, y)
{
	sigma = params[5]
	yhat = predict.1component(params, x)
	residuals = y - yhat
	loglik_result = sum(dnorm(residuals, sd = sigma, log = TRUE))
	loglik_result
}
convert_values_back_to_interpretable.1component = function(params)
{
	names(params) <- NULL 
	xmid = params[4]
	c(TC50 = exp(xmid))
}

# A = left asymptote
# B = right asymptote
# xmid = inflection point 1 (TC50 of BAMLET-sensitive cells)
# xmid + xshift = inflection point 2 (TC50 of BAMLET-resistant cells)
# scal = factor affecting slope at inflection points
# sens = fraction of cells having inflection point 1 (fraction of BAMLET-sensitive cells)
# 1 - sens = fraction of cells having inflection point 2 (fraction of BAMLET-resistant cells)
predict.2component = function(params, x)
{
	A = params[1]
	B = params[2]
	scal = params[3]
	xmid = params[4]
	sens = params[5]
	xshift = params[6]
	finalSens = sens
	prediction_result = A + (B - A) * (finalSens / (1 + exp((xmid - x) / scal)) + (1 - finalSens) / (1 + exp((xmid + xshift - x) / scal)))
	prediction_result
}
loglik.2component = function(params, x, y)
{
	sigma = params[7]
	yhat = predict.2component(params, x)
	residuals = y - yhat
	loglik_result = sum(dnorm(residuals, sd = sigma, log = TRUE))
	loglik_result
}
convert_values_back_to_interpretable.2component = function(params)
{
	names(params) <- NULL 
	xmid = params[4]
	sens = params[5]
	xshift = params[6]
	sensitive_fraction_average = sens
	resistant_fraction_average = 1 - sensitive_fraction_average
	c(sensitive_fraction_TC50 = exp(xmid), resistant_fraction_TC50 = exp(xmid + xshift), sensitive_fraction_average = sensitive_fraction_average, resistant_fraction_average = resistant_fraction_average)
}

predict.2component.2exp = function(params, x, is_Exp1, is_Exp2)
{
	A = params[1]
	B = params[2]
	scal = params[3]
	xmid = params[4]
	sens_Exp1 = params[5]
	sens_Exp2 = params[6]
	xshift = params[7]
	finalSens = (sens_Exp1 * is_Exp1) + (sens_Exp2 * is_Exp2)
	prediction_result = A + (B - A) * (finalSens / (1 + exp((xmid - x) / scal)) + (1 - finalSens) / (1 + exp((xmid + xshift - x) / scal)))
	prediction_result
}
loglik.2component.2exp = function(params, x, y, is_Exp1, is_Exp2)
{
	sigma = params[8]
	yhat = predict.2component.2exp(params, x, is_Exp1, is_Exp2)
	residuals = y - yhat
	loglik_result = sum(dnorm(residuals, sd = sigma, log = TRUE))
	loglik_result
}
convert_values_back_to_interpretable.2component.2exp = function(params)
{
	#names(params) <- NULL 
	xmid = params[4]
	sens_Exp1 = as.numeric(params[5])
	sens_Exp2 = as.numeric(params[6])
	xshift = params[7]
	sensitive_fraction_average = mean(c(sens_Exp1,sens_Exp2))
	resistant_fraction_average = 1 - sensitive_fraction_average
	c(sensitive_fraction_TC50 = exp(xmid), resistant_fraction_TC50 = exp(xmid + xshift), sensitive_fraction_average = sensitive_fraction_average, resistant_fraction_average = resistant_fraction_average)
}

predict.2component.3exp = function(params, x, is_Exp1, is_Exp2, is_Exp3)
{
	A = params[1]
	B = params[2]
	scal = params[3]
	xmid = params[4]
	sens_Exp1 = params[5]
	sens_Exp2 = params[6]
	sens_Exp3 = params[7]
	xshift = params[8]
	finalSens = (sens_Exp1 * is_Exp1) + (sens_Exp2 * is_Exp2) + (sens_Exp3 * is_Exp3)
	prediction_result = A + (B - A) * (finalSens / (1 + exp((xmid - x) / scal)) + (1 - finalSens) / (1 + exp((xmid + xshift - x) / scal)))
	prediction_result
}
loglik.2component.3exp = function(params, x, y, is_Exp1, is_Exp2, is_Exp3)
{
	sigma = params[9]
	yhat = predict.2component.3exp(params, x, is_Exp1, is_Exp2, is_Exp3)
	residuals = y - yhat
	loglik_result = sum(dnorm(residuals, sd = sigma, log = TRUE))
	loglik_result
}
convert_values_back_to_interpretable.2component.3exp = function(params)
{
	#names(params) <- NULL 
	xmid = params[4]
	sens_Exp1 = as.numeric(params[5])
	sens_Exp2 = as.numeric(params[6])
	sens_Exp3 = as.numeric(params[7])
	xshift = params[8]
	sensitive_fraction_average = mean(c(sens_Exp1,sens_Exp2,sens_Exp3))
	resistant_fraction_average = 1 - sensitive_fraction_average
	c(sensitive_fraction_TC50 = exp(xmid), resistant_fraction_TC50 = exp(xmid + xshift), sensitive_fraction_average = sensitive_fraction_average, resistant_fraction_average = resistant_fraction_average)
}

predict.2component.4exp = function(params, x, is_Exp1, is_Exp2, is_Exp3, is_Exp4)
{
	A = params[1]
	B = params[2]
	scal = params[3]
	xmid = params[4]
	sens_Exp1 = params[5]
	sens_Exp2 = params[6]
	sens_Exp3 = params[7]
	sens_Exp4 = params[8]
	xshift = params[9]
	finalSens = (sens_Exp1 * is_Exp1) + (sens_Exp2 * is_Exp2) + (sens_Exp3 * is_Exp3) + (sens_Exp4 * is_Exp4)
	prediction_result = A + (B - A) * (finalSens / (1 + exp((xmid - x) / scal)) + (1 - finalSens) / (1 + exp((xmid + xshift - x) / scal)))
	prediction_result
}
loglik.2component.4exp = function(params, x, y, is_Exp1, is_Exp2, is_Exp3, is_Exp4)
{
	sigma = params[10]
	yhat = predict.2component.4exp(params, x, is_Exp1, is_Exp2, is_Exp3, is_Exp4)
	residuals = y - yhat
	loglik_result = sum(dnorm(residuals, sd = sigma, log = TRUE))
	loglik_result
}
convert_values_back_to_interpretable.2component.4exp = function(params)
{
	names(params) <- NULL 
	xmid = params[4]
	sens_Exp1 = params[5]
	sens_Exp2 = params[6]
	sens_Exp3 = params[7]
	sens_Exp4 = params[8]
	xshift = params[9]
	sensitive_fraction_average = mean(c(sens_Exp1,sens_Exp2,sens_Exp3,sens_Exp4))
	resistant_fraction_average = 1 - sensitive_fraction_average
	c(sensitive_fraction_TC50 = exp(xmid), resistant_fraction_TC50 = exp(xmid + xshift), sensitive_fraction_average = sensitive_fraction_average, resistant_fraction_average = resistant_fraction_average)
}

assign_start_lower_upper_values = function()
{
	A_start = 1;            A_low = -Inf;            A_high = Inf;
	B_start = 0;            B_low = -Inf;            B_high = Inf;
	scal_start = 0.1;       scal_low = 0.02;         scal_high = Inf;
	xmid_start = 0;         xmid_low = -Inf;         xmid_high = Inf;
	sens_start = 0.5;       sens_low = 0;            sens_high = 1;
	xshift_start = 1;       xshift_low = 0;          xshift_high = Inf;
	sigma_start = 0.1;      sigma_low = 1e-4;        sigma_high = Inf;

	start.1component  = c(A=A_start,   B=B_start,   scal=scal_start,   xmid=xmid_start,   sigma=sigma_start)
	start2.1component = c(A=A_start,   B=0.5,       scal=scal_start,   xmid=xmid_start,   sigma=sigma_start)
	lower.1component  = c(A=A_low,     B=B_low,     scal=scal_low,     xmid=xmid_low,     sigma=sigma_low)
	upper.1component  = c(A=A_high,    B=B_high,    scal=scal_high,    xmid=xmid_high,    sigma=sigma_high)
	assign("start.1component", start.1component, envir = .GlobalEnv)
	assign("lower.1component", lower.1component, envir = .GlobalEnv)
	assign("upper.1component", upper.1component, envir = .GlobalEnv)
	assign("start2.1component", start2.1component, envir = .GlobalEnv)

	start.2component = c(A=A_start,   B=B_start,   scal=scal_start,   xmid=xmid_start,   sens=sens_start,   xshift=xshift_start,   sigma=sigma_start)
	lower.2component = c(A=A_low,   B=B_low,   scal=scal_low,   xmid=xmid_low,   sens=sens_low,   xshift=xshift_low,   sigma=sigma_low)
	upper.2component = c(A=A_high,   B=B_high,   scal=scal_high,   xmid=xmid_high,   sens=sens_high,   xshift=xshift_high,   sigma=sigma_high)
	assign("start.2component", start.2component, envir = .GlobalEnv)
	assign("lower.2component", lower.2component, envir = .GlobalEnv)
	assign("upper.2component", upper.2component, envir = .GlobalEnv)

	start.2component.2exp = c(A=A_start,   B=B_start,   scal=scal_start,   xmid=xmid_start,   sens_Exp1=sens_start,   sens_Exp2=sens_start,   xshift=xshift_start,   sigma=sigma_start)
	lower.2component.2exp = c(A=A_low,   B=B_low,   scal=scal_low,   xmid=xmid_low,   sens_Exp1=sens_low,   sens_Exp2=sens_low,   xshift=xshift_low,   sigma=sigma_low)
	upper.2component.2exp = c(A=A_high,   B=B_high,   scal=scal_high,   xmid=xmid_high,   sens_Exp1=sens_high,   sens_Exp2=sens_high,   xshift=xshift_high,   sigma=sigma_high)
	assign("start.2component.2exp", start.2component.2exp, envir = .GlobalEnv)
	assign("lower.2component.2exp", lower.2component.2exp, envir = .GlobalEnv)
	assign("upper.2component.2exp", upper.2component.2exp, envir = .GlobalEnv)

	start.2component.3exp = c(A=A_start,   B=B_start,   scal=scal_start,   xmid=xmid_start,   sens_Exp1=sens_start,   sens_Exp2=sens_start,   sens_Exp3=sens_start,   xshift=xshift_start,   sigma=sigma_start)
	lower.2component.3exp = c(A=A_low,   B=B_low,   scal=scal_low,   xmid=xmid_low,   sens_Exp1=sens_low,   sens_Exp2=sens_low,   sens_Exp3=sens_low,   xshift=xshift_low,   sigma=sigma_low)
	upper.2component.3exp = c(A=A_high,   B=B_high,   scal=scal_high,   xmid=xmid_high,   sens_Exp1=sens_high,   sens_Exp2=sens_high,   sens_Exp3=sens_high,   xshift=xshift_high,   sigma=sigma_high)
	assign("start.2component.3exp", start.2component.3exp, envir = .GlobalEnv)
	assign("lower.2component.3exp", lower.2component.3exp, envir = .GlobalEnv)
	assign("upper.2component.3exp", upper.2component.3exp, envir = .GlobalEnv)

	start.2component.4exp = c(A=A_start,   B=B_start,   scal=scal_start,   xmid=xmid_start,   sens_Exp1=sens_start,   sens_Exp2=sens_start,   sens_Exp3=sens_start,   sens_Exp4=sens_start,  xshift=xshift_start,   sigma=sigma_start)
	lower.2component.4exp = c(A=A_low,   B=B_low,   scal=scal_low,   xmid=xmid_low,   sens_Exp1=sens_low,   sens_Exp2=sens_low,   sens_Exp3=sens_low,   sens_Exp4=sens_low,  xshift=xshift_low,   sigma=sigma_low)
	upper.2component.4exp = c(A=A_high,   B=B_high,   scal=scal_high,   xmid=xmid_high,   sens_Exp1=sens_high,   sens_Exp2=sens_high,   sens_Exp3=sens_high,   sens_Exp4=sens_high,  xshift=xshift_high,   sigma=sigma_high)
	assign("start.2component.4exp", start.2component.4exp, envir = .GlobalEnv)
	assign("lower.2component.4exp", lower.2component.4exp, envir = .GlobalEnv)
	assign("upper.2component.4exp", upper.2component.4exp, envir = .GlobalEnv)
}
assign_start_lower_upper_values()

####################################################################################################
####################################################################################################


####################################################################################################
##### Which model is appropriate for HOFM01 human non-cancer fibroblasts? Does it have one TC50 or two?
cellline = assays[assays$Line == "HOFM01",]
cellline$is_Exp1 <- ifelse(cellline$Experiment == "20151227", 1, 0)
cellline$is_Exp2 <- ifelse(cellline$Experiment == "20160101", 1, 0)
cellline$is_Exp3 <- ifelse(cellline$Experiment == "20160108", 1, 0)
HOFM01_fit.1component = optimx(start.1component, function(par) loglik.1component(par, x=cellline$log10Conc, y=cellline$Viability), lower=lower.1component, upper=upper.1component, method=c("L-BFGS-B"), control=list(fnscale = -1))
HOFM01_fit.2component.3exp = optimx(start.2component.3exp, function(par) loglik.2component.3exp(par, x=cellline$log10Conc, y=cellline$Viability, is_Exp1=cellline$is_Exp1, is_Exp2=cellline$is_Exp2, is_Exp3=cellline$is_Exp3), lower=lower.2component.3exp, upper=upper.2component.3exp, method=c("L-BFGS-B"), control=list(fnscale = -1))
HOFM01.1component_vs_2component.3exp.pvalue = pchisq(2*(HOFM01_fit.2component.3exp$value - HOFM01_fit.1component$value), 2, lower.tail = FALSE)
HOFM01_fit.1component
HOFM01_fit.2component.3exp
HOFM01.1component_vs_2component.3exp.pvalue
convert_values_back_to_interpretable.2component.3exp(HOFM01_fit.2component.3exp)

	> HOFM01_fit.1component
		        A           B      scal        xmid     sigma    value fevals
	L-BFGS-B 1.200066 -0.08267779 0.4032885 -0.04799031 0.1864056 20.35132     44
		 gevals niter convcode kkt1  kkt2 xtimes
	L-BFGS-B     44    NA        0 TRUE FALSE  0.044
	> HOFM01_fit.2component.3exp
		        A          B      scal       xmid sens_Exp1 sens_Exp2 sens_Exp3
	L-BFGS-B 1.155652 0.06401558 0.1127083 -0.5811668 0.7213794 0.5777401 0.1591135
		    xshift     sigma    value fevals gevals niter convcode kkt1  kkt2
	L-BFGS-B 0.8666875 0.1235078 52.45802     63     63    NA        0 TRUE FALSE
		 xtimes
	L-BFGS-B  0.144
	> HOFM01.1component_vs_2component.3exp.pvalue
	[1] 1.138244e-14
	> convert_values_back_to_interpretable.2component.3exp(HOFM01_fit.2component.3exp)
	$sensitive_fraction_TC50.xmid
	[1] 0.5592455

	$resistant_fraction_TC50.xmid
	[1] 1.330455

	$sensitive_fraction_average
	[1] 0.4860777

	$resistant_fraction_average
	[1] 0.5139223

	##### p-value = very small. 2component model is much better than 1component model for HOFM01. HOFM01 is biphasic.
	##### HOFM01 resistant fraction's TC50 = 1.330 mg/ml
	##### HOFM01 sensitive fraction's TC50 = 0.486 mg/ml
	##### HOFM01 % of cells that are resistant = 51.3%


####################################################################################################
##### Which model is appropriate for HOFM02 human non-cancer fibroblasts? Does it have one TC50 or two?
cellline = assays[assays$Line == "HOFM02",]
cellline$is_Exp1 <- ifelse(cellline$Experiment == "20151227", 1, 0)
cellline$is_Exp2 <- ifelse(cellline$Experiment == "20160101", 1, 0)
cellline$is_Exp3 <- ifelse(cellline$Experiment == "20160108", 1, 0)
HOFM02_fit.1component = optimx(start.1component, function(par) loglik.1component(par, x=cellline$log10Conc, y=cellline$Viability), lower=lower.1component, upper=upper.1component, method=c("L-BFGS-B"), control=list(fnscale = -1))
HOFM02_fit.2component.3exp = optimx(start.2component.3exp, function(par) loglik.2component.3exp(par, x=cellline$log10Conc, y=cellline$Viability, is_Exp1=cellline$is_Exp1, is_Exp2=cellline$is_Exp2, is_Exp3=cellline$is_Exp3), lower=lower.2component.3exp, upper=upper.2component.3exp, method=c("L-BFGS-B"), control=list(fnscale = -1))
HOFM02.1component_vs_2component.3exp.pvalue = pchisq(2*(HOFM02_fit.2component.3exp$value - HOFM02_fit.1component$value), 2, lower.tail = FALSE)
HOFM02_fit.1component
HOFM02_fit.2component.3exp
HOFM02.1component_vs_2component.3exp.pvalue
convert_values_back_to_interpretable.2component.3exp(HOFM02_fit.2component.3exp)

	> HOFM02_fit.1component
		        A          B      scal       xmid     sigma    value fevals
	L-BFGS-B 1.238452 0.04584889 0.3274893 -0.1639059 0.1778531 24.01533     32
		 gevals niter convcode  kkt1  kkt2 xtimes
	L-BFGS-B     32    NA        0 FALSE FALSE  0.024
	> HOFM02_fit.2component.3exp
		        A          B       scal       xmid sens_Exp1 sens_Exp2
	L-BFGS-B 1.196755 0.09864314 0.05819935 -0.5090378 0.6584636 0.5990085
		 sens_Exp3    xshift     sigma    value fevals gevals niter convcode
	L-BFGS-B 0.4593099 0.8258539 0.1537378 35.38102     60     60    NA        0
		 kkt1  kkt2 xtimes
	L-BFGS-B TRUE FALSE  0.144
	> HOFM02.1component_vs_2component.3exp.pvalue
	[1] 1.15863e-05
	> convert_values_back_to_interpretable.2component.3exp(HOFM02_fit.2component.3exp)
	$sensitive_fraction_TC50.xmid
	[1] 0.6010736

	$resistant_fraction_TC50.xmid
	[1] 1.37275

	$sensitive_fraction_average
	[1] 0.5722607

	$resistant_fraction_average
	[1] 0.4277393

	##### p-value = very small. 2component model is much better than 1component model for HOFM02. HOFM02 is biphasic.
	##### HOFM02 resistant fraction's TC50 = 1.373 mg/ml
	##### HOFM02 sensitive fraction's TC50 = 0.601 mg/ml
	##### HOFM02 % of cells that are resistant = 42.8%


####################################################################################################
##### Which model is appropriate for HOFF human non-cancer fibroblasts? Does it have one TC50 or two?
cellline = assays[assays$Line == "HOFF",]
cellline$is_Exp1 <- ifelse(cellline$Experiment == "20160101", 1, 0)
cellline$is_Exp2 <- ifelse(cellline$Experiment == "20160108", 1, 0)
cellline$is_Exp3 <- ifelse(cellline$Experiment == "20160206", 1, 0)
HOFF_fit.1component = optimx(start.1component, function(par) loglik.1component(par, x=cellline$log10Conc, y=cellline$Viability), lower=lower.1component, upper=upper.1component, method=c("L-BFGS-B"), control=list(fnscale = -1))
HOFF_fit.2component.3exp = optimx(start.2component.3exp, function(par) loglik.2component.3exp(par, x=cellline$log10Conc, y=cellline$Viability, is_Exp1=cellline$is_Exp1, is_Exp2=cellline$is_Exp2, is_Exp3=cellline$is_Exp3), lower=lower.2component.3exp, upper=upper.2component.3exp, method=c("L-BFGS-B"), control=list(fnscale = -1))
HOFF.1component_vs_2component.3exp.pvalue = pchisq(2*(HOFF_fit.2component.3exp$value - HOFF_fit.1component$value), 2, lower.tail = FALSE)
HOFF_fit.1component
HOFF_fit.2component.3exp
HOFF.1component_vs_2component.3exp.pvalue
convert_values_back_to_interpretable.2component.3exp(HOFF_fit.2component.3exp)

	> HOFF_fit.1component
		        A         B     scal       xmid sigma     value fevals gevals
	L-BFGS-B 1.471296 0.1082127 0.404455 -0.1047694 1e-04 -90473789     10     10
		 niter convcode  kkt1  kkt2 xtimes
	L-BFGS-B    NA        0 FALSE FALSE  0.012
	> HOFF_fit.2component.3exp
		        A         B      scal       xmid sens_Exp1 sens_Exp2 sens_Exp3
	L-BFGS-B 1.264302 -1.511968 0.1140638 -0.2557133 0.3090135 0.2420504 0.3296911
		   xshift    sigma    value fevals gevals niter convcode  kkt1  kkt2
	L-BFGS-B 1.216831 0.139457 28.65256    123    123    NA        1 FALSE FALSE
		 xtimes
	L-BFGS-B  0.272
	> HOFF.1component_vs_2component.3exp.pvalue
	[1] 0
	> convert_values_back_to_interpretable.2component.3exp(HOFF_fit.2component.3exp)
	$sensitive_fraction_TC50.xmid
	[1] 0.774364

	$resistant_fraction_TC50.xmid
	[1] 2.614616

	$sensitive_fraction_average
	[1] 0.293585

	$resistant_fraction_average
	[1] 0.706415

	##### 1component model did not converge on a solution. 2component model did. HOFF is biphasic.
	##### HOFF resistant fraction's TC50 = 2.615 mg/ml
	##### HOFF sensitive fraction's TC50 = 0.774 mg/ml
	##### HOFF % of cells that are resistant = 70.6%


####################################################################################################
##### Which model is appropriate for Humofib human non-cancer fibroblasts? Does it have one TC50 or two?
cellline = assays[assays$Line == "Humofib",]
cellline$is_Exp1 <- ifelse(cellline$Experiment == "20151218", 1, 0)
cellline$is_Exp2 <- ifelse(cellline$Experiment == "20160101", 1, 0)
cellline$is_Exp3 <- ifelse(cellline$Experiment == "20160108", 1, 0)
Humofib_fit.1component = optimx(start.1component, function(par) loglik.1component(par, x=cellline$log10Conc, y=cellline$Viability), lower=lower.1component, upper=upper.1component, method=c("L-BFGS-B"), control=list(fnscale = -1))
Humofib_fit.2component.3exp = optimx(start.2component.3exp, function(par) loglik.2component.3exp(par, x=cellline$log10Conc, y=cellline$Viability, is_Exp1=cellline$is_Exp1, is_Exp2=cellline$is_Exp2, is_Exp3=cellline$is_Exp3), lower=lower.2component.3exp, upper=upper.2component.3exp, method=c("L-BFGS-B"), control=list(fnscale = -1))
Humofib.1component_vs_2component.3exp.pvalue = pchisq(2*(Humofib_fit.2component.3exp$value - Humofib_fit.1component$value), 2, lower.tail = FALSE)
Humofib_fit.1component
Humofib_fit.2component.3exp
Humofib.1component_vs_2component.3exp.pvalue
convert_values_back_to_interpretable.1component(Humofib_fit.1component)

	> Humofib_fit.1component
		        A          B scal       xmid     sigma    value fevals gevals
	L-BFGS-B 1.104537 0.08061192 0.02 -0.2814349 0.1580483 29.39046     35     35
		 niter convcode  kkt1  kkt2 xtimes
	L-BFGS-B    NA        0 FALSE FALSE  0.032
	> Humofib_fit.2component.3exp
		        A          B scal       xmid sens_Exp1 sens_Exp2 sens_Exp3
	L-BFGS-B 1.104535 0.06658699 0.02 -0.2819106 0.9792939 0.9959208 0.9813627
		   xshift     sigma    value fevals gevals niter convcode  kkt1  kkt2
	L-BFGS-B 1.233691 0.1579585 29.43003     90     90    NA        0 FALSE FALSE
		 xtimes
	L-BFGS-B  0.204
	> Humofib.1component_vs_2component.3exp.pvalue
	[1] 0.961196
	> convert_values_back_to_interpretable.1component(Humofib_fit.1component)
	$TC50
	[1] 0.7547001

	##### p-value = 0.96. 2component model is not better than 1component model for Humofib. Humofib is not biphasic.
	##### Humofib TC50 = 0.755 mg/ml


####################################################################################################
##### Which model is appropriate for MM05 human mesothelioma? Does it have one TC50 or two?
cellline = assays[assays$Line == "MM05",]
MM05_fit.1component = optimx(start.1component, function(par) loglik.1component(par, x=cellline$log10Conc, y=cellline$Viability), lower=lower.1component, upper=upper.1component, method=c("L-BFGS-B"), control=list(fnscale = -1))
MM05_fit.2component = optimx(start.2component, function(par) loglik.2component(par, x=cellline$log10Conc, y=cellline$Viability), lower=lower.2component, upper=upper.2component, method=c("L-BFGS-B"), control=list(fnscale = -1))
MM05.1component_vs_2component.pvalue = pchisq(2*(MM05_fit.2component$value - MM05_fit.1component$value), 2, lower.tail = FALSE)
MM05_fit.1component
MM05_fit.2component
MM05.1component_vs_2component.pvalue
convert_values_back_to_interpretable.1component(MM05_fit.1component)

	> MM05_fit.1component
		         A          B       scal      xmid     sigma    value fevals
	L-BFGS-B 0.9482784 0.05017752 0.05390604 -0.448927 0.1340998 61.97863     48
		 gevals niter convcode  kkt1  kkt2 xtimes
	L-BFGS-B     48    NA        0 FALSE FALSE  0.044
	> MM05_fit.2component
		         A         B       scal       xmid      sens   xshift     sigma
	L-BFGS-B 0.9481795 0.0180738 0.05020768 -0.4530067 0.9618023 1.155636 0.1340469
		    value fevals gevals niter convcode  kkt1  kkt2 xtimes
	L-BFGS-B 62.01836     82     82    NA        0 FALSE FALSE  0.116
	> MM05.1component_vs_2component.pvalue
	[1] 0.9610489
	> convert_values_back_to_interpretable.1component(MM05_fit.1component)
	$TC50
	[1] 0.6383127

	##### p-value = 0.96. 2component model is not better than 1component model for MM05. MM05 is not biphasic.
	##### MM05 TC50 = 0.638 mg/ml


####################################################################################################
##### Which model is appropriate for H226 human mesothelioma? Does it have one TC50 or two?
cellline = assays[assays$Line == "H226",]
H226_fit.1component = optimx(start.1component, function(par) loglik.1component(par, x=cellline$log10Conc, y=cellline$Viability), lower=lower.1component, upper=upper.1component, method=c("L-BFGS-B"), control=list(fnscale = -1))
H226_fit.2component = optimx(start.2component, function(par) loglik.2component(par, x=cellline$log10Conc, y=cellline$Viability), lower=lower.2component, upper=upper.2component, method=c("L-BFGS-B"), control=list(fnscale = -1))
H226.1component_vs_2component.pvalue = pchisq(2*(H226_fit.2component$value - H226_fit.1component$value), 2, lower.tail = FALSE)
H226_fit.1component
H226_fit.2component
H226.1component_vs_2component.pvalue
convert_values_back_to_interpretable.1component(H226_fit.1component)

	> H226_fit.1component
		        A          B       scal       xmid     sigma    value fevals
	L-BFGS-B 0.972522 0.05654325 0.04805096 -0.4618924 0.1379889 74.14672     50
		 gevals niter convcode  kkt1  kkt2 xtimes
	L-BFGS-B     50    NA        0 FALSE FALSE  0.056
	> H226_fit.2component
		         A          B       scal       xmid sens   xshift     sigma
	L-BFGS-B 0.9724325 0.05674729 0.04756713 -0.4623562    1 1.194868 0.1379909
		    value fevals gevals niter convcode  kkt1  kkt2 xtimes
	L-BFGS-B 74.14676     73     73    NA        0 FALSE FALSE  0.096
	> H226.1component_vs_2component.pvalue
	[1] 0.9999608
	> convert_values_back_to_interpretable.1component(H226_fit.1component)
	$TC50
	[1] 0.6300901

	##### p-value = 1.00. 2component model is not better than 1component model for H226. H226 is not biphasic.
	##### H226 TC50 = 0.630 mg/ml


####################################################################################################
##### Which model is appropriate for VMC23 human mesothelioma? Does it have one TC50 or two?
cellline = assays[assays$Line == "VMC23",]
VMC23_fit.1component = optimx(start.1component, function(par) loglik.1component(par, x=cellline$log10Conc, y=cellline$Viability), lower=lower.1component, upper=upper.1component, method=c("L-BFGS-B"), control=list(fnscale = -1))
VMC23_fit.2component = optimx(start.2component, function(par) loglik.2component(par, x=cellline$log10Conc, y=cellline$Viability), lower=lower.2component, upper=upper.2component, method=c("L-BFGS-B"), control=list(fnscale = -1))
VMC23.1component_vs_2component.pvalue = pchisq(2*(VMC23_fit.2component$value - VMC23_fit.1component$value), 2, lower.tail = FALSE)
VMC23_fit.1component
VMC23_fit.2component
VMC23.1component_vs_2component.pvalue
convert_values_back_to_interpretable.1component(VMC23_fit.1component)

	> VMC23_fit.1component
		        A          B       scal       xmid     sigma    value fevals
	L-BFGS-B 1.025008 0.04445537 0.02397549 -0.5035993 0.1576572 44.98622     56
		 gevals niter convcode  kkt1  kkt2 xtimes
	L-BFGS-B     56    NA        0 FALSE FALSE  0.056
	> VMC23_fit.2component
		        A          B scal       xmid      sens   xshift     sigma
	L-BFGS-B 1.025002 0.03951509 0.02 -0.5039057 0.9937234 1.051916 0.1576471
		    value fevals gevals niter convcode  kkt1  kkt2 xtimes
	L-BFGS-B 44.99176     51     51    NA        0 FALSE FALSE   0.06
	> VMC23.1component_vs_2component.pvalue
	[1] 0.9944738
	> convert_values_back_to_interpretable.1component(VMC23_fit.1component)
	$TC50
	[1] 0.6043515

	##### p-value = 1.00. 2component model is not better than 1component model for VMC23. VMC23 is not biphasic.
	##### VMC23 TC50 = 0.604 mg/ml


####################################################################################################
##### Which model is appropriate for VMC40 human mesothelioma? Does it have one TC50 or two?
cellline = assays[assays$Line == "VMC40",]
VMC40_fit.1component = optimx(start2.1component, function(par) loglik.1component(par, x=cellline$log10Conc, y=cellline$Viability), lower=lower.1component, upper=upper.1component, method=c("L-BFGS-B"), control=list(fnscale = -1))
VMC40_fit.2component = optimx(start.2component, function(par) loglik.2component(par, x=cellline$log10Conc, y=cellline$Viability), lower=lower.2component, upper=upper.2component, method=c("L-BFGS-B"), control=list(fnscale = -1))
VMC40.1component_vs_2component.pvalue = pchisq(2*(VMC40_fit.2component$value - VMC40_fit.1component$value), 2, lower.tail = FALSE)
VMC40_fit.1component
VMC40_fit.2component
VMC40.1component_vs_2component.pvalue
convert_values_back_to_interpretable.1component(VMC40_fit.1component)

	> VMC40_fit.1component
		        A          B       scal       xmid      sigma    value fevals
	L-BFGS-B 1.094776 0.07771609 0.06171317 -0.4121815 0.06032119 70.85233     43
		 gevals niter convcode  kkt1  kkt2 xtimes
	L-BFGS-B     43    NA        0 FALSE FALSE  0.028
	> VMC40_fit.2component
		        A           B       scal       xmid      sens   xshift
	L-BFGS-B 1.094651 -0.04618944 0.05550026 -0.4225986 0.8786162 1.165525
		      sigma    value fevals gevals niter convcode  kkt1  kkt2 xtimes
	L-BFGS-B 0.05911133 71.89197     50     50    NA        0 FALSE FALSE  0.048
	> VMC40.1component_vs_2component.pvalue
	[1] 0.3535806
	> convert_values_back_to_interpretable.1component(VMC40_fit.1component)
	$TC50
	[1] 0.6622041

	##### p-value = 0.35. 2component model is not better than 1component model for VMC40. VMC40 is not biphasic.
	##### VMC40 TC50 = 0.662 mg/ml


####################################################################################################
##### Which model is appropriate for Met5A human mesothelioma? Does it have one TC50 or two?
cellline = assays[assays$Line == "Met5A",]
Met5A_fit.1component = optimx(start.1component, function(par) loglik.1component(par, x=cellline$log10Conc, y=cellline$Viability), lower=lower.1component, upper=upper.1component, method=c("L-BFGS-B"), control=list(fnscale = -1))
Met5A_fit.2component = optimx(start.2component, function(par) loglik.2component(par, x=cellline$log10Conc, y=cellline$Viability), lower=lower.2component, upper=upper.2component, method=c("L-BFGS-B"), control=list(fnscale = -1))
Met5A.1component_vs_2component.pvalue = pchisq(2*(Met5A_fit.2component$value - Met5A_fit.1component$value), 2, lower.tail = FALSE)
Met5A_fit.1component
Met5A_fit.2component
Met5A.1component_vs_2component.pvalue
convert_values_back_to_interpretable.1component(Met5A_fit.1component)

	> Met5A_fit.1component
		         A          B      scal       xmid     sigma    value fevals
	L-BFGS-B 0.9920345 0.04714178 0.0668231 -0.4610461 0.1543913 35.05005     32
		 gevals niter convcode kkt1  kkt2 xtimes
	L-BFGS-B     32    NA        0 TRUE FALSE  0.032
	> Met5A_fit.2component
		         A          B       scal       xmid sens  xshift     sigma
	L-BFGS-B 0.9920328 0.04714572 0.06681641 -0.4610476    1 1.13948 0.1543863
		    value fevals gevals niter convcode  kkt1  kkt2 xtimes
	L-BFGS-B 35.05005    106    106    NA        0 FALSE FALSE  0.172
	> Met5A.1component_vs_2component.pvalue
	[1] 0.9999998
	> convert_values_back_to_interpretable.1component(Met5A_fit.1component)
	$TC50
	[1] 0.6306236

	##### p-value = 1.0. 2component model is not better than 1component model for Met5A. Met5A is not biphasic.
	##### Met5A TC50 = 0.631 mg/ml
