# Supplementary material for: BAMLET kills chemotherapy-resistant mesothelioma cells, holding oleic acid in an activated cytotoxic state
Source: PLoS One. 2018 Aug 29;13(8):e0203003. doi: 10.1371/journal.pone.0203003 (PMC6114908; doi:10.1371/journal.pone.0203003)
Supplement: S1 Dataset — (TGZ) [file pone.0203003.s002.tgz › statistical_modelling_for_human_and_rat_cell_assays/rat_bamlet_cell_assay_data.txt]

Drug	Line	Experiment	0	0.01953125	0.0390625	0.078125	0.15625	0.3125	0.625	1.25	2.5	5
BAMLET	IL45CisR_highDose	20151211	1	0.944193345	0.9312777457	0.8448921018	0.8304341412	0.6965974169	0.3016322206	0.1613578144	0.0899397809	0.1133300251
BAMLET	IL45CisR_highDose	20151211	1	0.9035136222	0.8628103951	0.8769352569	1.1129360611	0.9503493516	0.2220770081	0.198087363	0.1104478737	0.0904921082
BAMLET	IL45CisR_highDose	20151211	1	0.9454659476	0.9559889627	0.8570174338	0.8738366989	0.6000627117	0.1884359714	0.1745139847	0.0777875329	0.084434968
BAMLET	IL45CisR_lowDose	20151211	1		1.1281390641	1.1251610313	1.2956952368	0.9905639859	0.2275183617	0.2073915444	0.1048501782	0.0944939854
BAMLET	IL45CisR_lowDose	20151211	1		1.0752371551	1.2636562882	1.1605293537	0.9889243948	0.2570979237	0.2581352161	0.1176490271	0.093456693
BAMLET	IL45CisR_lowDose	20151211	1	1.1120108414	1.1185190142		1.3000786335	1.0481839019	0.2286393067	0.2524468388	0.0838366432	0.1182011343
BAMLET	IL45GemR_highDose	20151211	1	1.0782157831	0.9165794239	0.8363194324	0.7858096207	0.7833287851	0.214542658	0.082562207	0.0465057431	0.0354064849
BAMLET	IL45GemR_highDose	20151211	1	1.1161676052	0.8338683669	0.778262919	0.7460666352	0.7758019301	0.3605299065	0.0900940237	0.0400456474	0.0419658141
BAMLET	IL45GemR_highDose	20151211	1	1.2045732107	0.9695994025	0.8156989009	0.8230870939	0.8761367421	0.2227459451	0.0926905336	0.0460904145	0.0544122248
BAMLET	IL45PemR_highDose	20151211	1	1.0117016537	1.207170375	1.3196137013		1.279961737	0.1787483293	0.1953900988	0.0771811201	0.0659905129
BAMLET	IL45PemR_highDose	20151211	1	1.0926042404	1.2312026627	1.2342165265	1.1291113033	1.2115863406	0.1976570485	0.173454412	0.0760673009	0.0606048694
BAMLET	IL45PemR_highDose	20151211	1	1.2701994392	1.3638257725	1.2883350368	1.2494692979	1.1169772257	0.1185758838	0.2215845061	0.0723196268	0.0589537962
BAMLET	IL45PemR_lowDose	20151211	1			0.868869015	0.8310235724	0.8172584091	0.912797282	0.1267060513	0.02573817	0.0299938121
BAMLET	IL45PemR_lowDose	20151211	1		1.0299529486	0.8723190622	0.8315489603	0.8692718124	0.7503882033	0.1243184551	0.0260183769	0.0279681498
BAMLET	IL45PemR_lowDose	20151211	1		1.0427432254	0.8469720143	0.8335162462	0.7960969516	0.797071838	0.1185975645	0.0282541943	0.0306651411
BAMLET	IL45VLBR_highDose	20151211	1	1.0323400757	0.9671138772	1.0047911223	1.0821008132	1.1658926108	0.0330857529	0.0368669818	0.0290637936	0.0349117811
BAMLET	IL45VLBR_highDose	20151211	1	1.1518104211	1.0895955725	1.2129543077	1.2441979237	1.2179624482	0.0343822158	0.0448380247	0.0322464822	0.0422441917
BAMLET	IL45VLBR_highDose	20151211	1	1.0323400757	1.009511787	1.0489798315	1.2014326395	1.1881983384	0.0316824707	0.0441476088	0.0343187623	0.0348413234
BAMLET	IL45VLBR_lowDose	20151211	1	1.1055404838	1.1682841561	1.0295846735	1.0116011747	1.0371528458	0.1129688156	0.0570941127	0.0342889106	0.0386239687
BAMLET	IL45VLBR_lowDose	20151211	1	1.3724115376	1.107520527	0.9659002886	0.9442056884	0.9681954063	0.2054933642	0.061583746	0.0351898923	0.0362456464
BAMLET	IL45VLBR_lowDose	20151211	1	1.1722494165	1.1162919288	1.1089582036	1.0486004808	1.0931499514	0.2341728315	0.0553347031	0.0342997165	0.0346838641
BAMLET	IL45_low_passage	20151211	1	1.0069739668	0.9683130999	0.9945216286	1.0307500986	1.0213656484	0.0376802384	0.0506201516	0.0283396152	0.0305090503
BAMLET	IL45_low_passage	20151211	1	1.0679495649	1.0433006864	1.0495734842	1.0335870408	1.0407042537	0.0358445587	0.0546572077	0.038504179	0.0322084039
BAMLET	IL45_low_passage	20151211	1	0.9217206191	0.9509799306	0.9359946021	0.9042089682	0.8708489594	0.0339615141	0.0483924116	0.0290553228	0.0280772228
BAMLET	IL45_high_passage	20151211	1	1.297168049	1.2624496478	1.3057406615	1.126863796	1.1796784251	0.0584866826	0.060307174	0.0217575893	0.022165162
BAMLET	IL45_high_passage	20151211	1	1.1953525554	1.2024511483	1.1682624977	0.9965258368	1.0030053315	0.0459815713	0.0556707599	0.0185849697	0.0187172043
BAMLET	IL45_high_passage	20151211	1	1.0994491552	1.1493532215	1.248926162	1.0624744693	1.1351612304	0.0523240701	0.0600297085	0.019205298	0.0196694931
BAMLET	IL45CisR_lowDose	20151218	1	0.9436522065	1.1055935538	1.1621287361	1.0050594959	0.8992785534	0.1081795184	0.2130422562	0.1166494894	0.1468003373
BAMLET	IL45CisR_lowDose	20151218	1	1.0235633012	1.3109606798			1.3823995391	0.3991070143	0.399884776	0.1829756589	0.1404004033
BAMLET	IL45PemR_highDose	20151218	1	1.0630771465	1.1486208281	1.2670784108	1.1747349718	1.1837728403	0.753500252	0.2266813596	0.0895927834	0.0506479417
BAMLET	IL45PemR_highDose	20151218	1	1.0192105193	1.2923343745	1.2166514764	1.2406048969	1.248259019	0.7044358514	0.2261815222	0.0854164639	0.0508977002
BAMLET	IL45PemR_highDose	20151218	1	1.0963347758	1.1510766158	1.208481525	1.20163989	1.2484538431	0.6155193861	0.1539674475	0.0858051404	0.0465248699
BAMLET	IL45PemR_lowDose	20151218	1	0.9359726351	1.0159264914	0.8051687921	0.8837280042	0.8820750927	0.8370160355	0.1336160883	0.0395665699	0.0317955899
BAMLET	IL45PemR_lowDose	20151218	1	0.965452265	0.9154178174	0.8982469983	0.9477632594	0.9113900944	0.8887429853	0.1337686886	0.0372152182	0.0339294442
BAMLET	IL45PemR_lowDose	20151218	1	0.9125083995	0.876739006	0.8831972823	0.9016699435	0.9184502626	0.8481434011	0.1307209875	0.0400935766	0.0342263757
BAMLET	IL45GemR_highDose	20151218	1	1.0332623576	1.0198070422	0.9370421163	0.9352857676	0.9364225823	0.3665174973	0.0569129164	0.0545009443	0.0505130704
BAMLET	IL45GemR_highDose	20151218	1	1.0542162813	1.0071457241	0.9706325942	0.9553498668	0.921153776	0.3204081881	0.0644453094	0.0640621769	0.0508653928
BAMLET	IL45GemR_highDose	20151218	1	1.0812635006	1.0209216799	1.0107147884	1.008713797	1.0124159369	0.3324705206	0.0546998819	0.0562970034	0.0476627565
BAMLET	IL45VLBR_highDose	20151218	1	1.0256434849	1.2720249721	1.5654035296	1.5781773158	1.3478480748	0.4333496094	0.0554373605	0.0653512137	0.0502668108
BAMLET	IL45VLBR_highDose	20151218	1	1.0045741689	1.5478891414	1.6687049805	1.6181002273	1.4046454297	0.4981125534	0.0626324102	0.05925234	0.0534744424
BAMLET	IL45VLBR_highDose	20151218	1	1.0499554886	1.0608522221	1.4386513045	1.3900482778	1.4080240362	0.3451944806	0.0610747792	0.0711497637	0.0496644525
BAMLET	IL45VLBR_lowDose	20151218	1	0.9545342519	1.035683688	1.0582933327	1.0040900396	1.0280434706	0.7343997559	0.0511225604	0.0518971446	0.0517034985
BAMLET	IL45VLBR_lowDose	20151218	1	1.0676356701	1.0293937467	1.0081084205	0.9974802057	0.9857712535	0.9092527307	0.0552100792	0.0435646998	0.0555510605
BAMLET	IL45VLBR_lowDose	20151218	1	1.0318406781	1.0254512047	0.9859763507	1.0285570341	1.0592063539	0.9235515514	0.0519040986	0.0526390659	0.0530006224
BAMLET	IL45_low_passage	20151218	1	1.2585436831	0.8843591438	0.9566953055	0.9301688483	0.9953417473	0.9143819554	0.0568797169	0.0255084637	0.0212659361
BAMLET	IL45_low_passage	20151218	1	1.0715891623	0.9586317958	0.9605924981	0.9283062669	1.0632182706	0.9585324535	0.0584550712	0.0226082046	0.0269897207
BAMLET	IL45_low_passage	20151218	1	1.1070687153	1.0008106702	1.0441431819	1.0134363104	1.1248651165	1.207093364	0.0661736916	0.0356913976	0.0340810122
BAMLET	IL45_high_passage	20151218	1	1.0385187421	0.9718168689	0.9822386998	1.0037451771	1.0293902097	1.0210646003	0.1204276507	0.0507565797	0.0458097127
BAMLET	IL45_high_passage	20151218	1	1.0150818785	1.0253133036	1.023954527	1.00802815	1.0303369874	1.0838110705	0.1877385302	0.0482771688	0.0414724591
BAMLET	IL45_high_passage	20151218	1	0.9942022104	0.9208303659	0.9302260558	0.9823217536	0.9911635145	1.0499432882	0.0732716098	0.0495001451	0.0500804516
BAMLET	IL45CisR_highDose	20151227	1		0.9187252187	1.0144352123	0.9010827743	0.8120327234	0.6954250249	0.1849094664	0.1417212323	0.1310322378
BAMLET	IL45CisR_highDose	20151227	1		1.1280179674	1.0444783319	1.0416900618	0.9642884488	0.6894428564	0.139305038	0.27813154	0.216547139
BAMLET	IL45CisR_lowDose	20151227	1		1.0194848954	0.8930063602	0.9202120491	0.9261358167	0.9023637309	0.1159466797	0.0982716461	0.079011379
BAMLET	IL45CisR_lowDose	20151227	1		0.9707078821	0.9178946692	0.851489348	0.8668358986	0.9488448315	0.1079078436	0.1249574242	0.0792133929
BAMLET	IL45CisR_lowDose	20151227	1		1.0030979246	0.8609585936	0.8967925146	0.8622745819	0.8767693431	0.1108956276	0.0976287024	0.0487356438
BAMLET	IL45PemR_highDose	20151227	1		0.9559445914	0.9853264653	0.8427467632	0.933370458	0.866337185	0.1426632326	0.1497772518	0.074968676
BAMLET	IL45PemR_highDose	20151227	1		1.0989061406	1.0305298658	0.8527354534	0.8781863988	0.9150266824	0.169632724	0.1601831953	0.0686499408
BAMLET	IL45PemR_highDose	20151227	1		0.944591879	0.873038396	0.9989338692		0.9884413014	0.1136848241	0.1139072543	0.0628173465
BAMLET	IL45PemR_lowDose	20151227	1		0.9894015527	0.9174382763	0.8975684496	0.9955301938	0.8682824724	0.107679501	0.1546697712	0.1018826269
BAMLET	IL45PemR_lowDose	20151227	1		0.946374492	0.8493392752	0.8398612508	1.0090198902	0.9028457872	0.1534809279	0.1526122578	0.0660486812
BAMLET	IL45PemR_lowDose	20151227	1		0.9772167635	0.9326304717	0.9686939683	1.0930275646	0.9604819623	0.2568612685	0.1625188267	0.049086758
BAMLET	IL45GemR_highDose	20151227	1		0.869131535	0.8015029877	0.8046233978	0.8362581033	0.7992319898	0.1318889394	0.1235422848	0.0869408774
BAMLET	IL45GemR_highDose	20151227	1		0.9096172706	0.8485867679	0.8755123595	0.9110694797	0.8687039505	0.1296363819	0.1333832072	0.1035720572
BAMLET	IL45GemR_highDose	20151227	1		0.891908909	0.8861798754	0.8747031064	0.897893536	1.111769143	0.1393420651	0.1331891204	0.0959971573
BAMLET	IL45VLBR_highDose	20151227	1		1.0232116741	0.9440670805	0.9777243329	0.9214209107	0.8725015438	0.0507848809	0.0411193084	0.0356852676
BAMLET	IL45VLBR_highDose	20151227	1		0.8766745079	0.8554635249	0.9092784049	0.8100368342	0.7977082386	0.0483325756	0.0411106938	0.0329070051
BAMLET	IL45VLBR_highDose	20151227	1		0.8984684333	0.9382614041	0.9083505748	0.9122241098	0.8305427576	0.0585392939	0.040321781	0.0399780544
BAMLET	IL45VLBR_lowDose	20151227	1		0.9878416288	0.9076861995	0.8820221428	0.8843262453	0.8609858174	0.0646580621	0.0523630068	0.0424306328
BAMLET	IL45VLBR_lowDose	20151227	1		0.935488812	0.8836015981	0.8828165886	0.861225636	0.8587110527	0.053693374	0.041203426	0.0541911849
BAMLET	IL45VLBR_lowDose	20151227	1		1.0075205748	0.9658191515	1.0529198878	1.0000065682	0.9186595643	0.0580693469	0.0727820872	0.0513829319
BAMLET	IL45_low_passage	20151227	1		1.0176828605	0.953454938	0.9721400842	0.9245428488	0.963763515	0.1049270735	0.1039247878	0.1218842972
BAMLET	IL45_low_passage	20151227	1		0.9705410444	0.887354117	0.9178752622	0.9015883545	0.9326652444	0.0780597336	0.0877314856	0.1202739284
BAMLET	IL45_low_passage	20151227	1		1.0258106708	0.9999427172	0.9470897955	0.9837125931	0.9857843207	0.084640097	0.1114866316	0.0866688625
BAMLET	IL45_high_passage	20151227	1		0.9712161856	0.9201900391	0.9056591578	0.9622184157	1.0015578036	0.1381597233	0.0800168062	0.0842506706
BAMLET	IL45_high_passage	20151227	1		1.0820468239	0.9876270272	0.9995203693	0.9863230313	1.0544305884	0.1479585719	0.1095731287	0.0949219101
BAMLET	IL45_high_passage	20151227	1		1.0499499823	0.9992177687	0.9934187269	1.0061375072	1.0415334742	0.1372740743	0.1275187472	0.0993809843
BAMLET	4_4RM_4	20151227	1		1.0709060565	1.0494127556	1.0354218333	0.9818211595	0.1493924789	0.1111397065	0.1088780746	0.1016876453
BAMLET	4_4RM_4	20151227	1		1.0722078266	0.9713936574	1.02008922	0.9631120992	0.1626571656	0.0977886399	0.1116354053	0.0871514384
BAMLET	4_4RM_4	20151227	1		1.0676654966	0.9341370679	0.9484189247	0.9092952484	0.1584578222	0.0967400585	0.1163931196	0.0555292023
BAMLET	IL45CisR_highDose	20160101	1		0.9829976308	1.0207758726	1.0579924098	1.0110756645	0.1069183296	0.0560552487	0.0485586513	0.0524473762
BAMLET	IL45CisR_highDose	20160101	1		0.9874280946	0.993084768	1.0141109036	0.9735565907	0.0883316575	0.0478799445	0.0487349435	0.0527773788
BAMLET	IL45CisR_lowDose	20160101	1		0.9150075537	0.8758835114	0.8358961908	0.8206606777	0.1204745333	0.0926607856	0.0435955541	0.045942592
BAMLET	IL45CisR_lowDose	20160101	1		0.8751685583	0.8367302506	0.8178938645	0.7837327228	0.2327508709	0.1284133049	0.0426031015	0.0446328239
BAMLET	IL45CisR_lowDose	20160101	1		0.859304828	0.8107548906	0.8048245462	0.7956418543	0.1611226827	0.0894879975	0.0432285432	0.0402668309
BAMLET	IL45PemR_highDose	20160101	1		0.9174851093	0.8453695885	0.8950202037	0.9122259185	0.5750256442	0.104996798	0.0364856364	0.0407247256
BAMLET	IL45PemR_highDose	20160101	1		0.9827625705	0.9583284443	0.9655530784	0.9331344184	0.5217102212	0.0721513541	0.0373412452	0.0342513592
BAMLET	IL45PemR_highDose	20160101	1		0.9854445277	0.9769107356	0.9967120887	0.9703190804	0.706637042	0.0578735711	0.0324991292	0.0369533782
BAMLET	IL45PemR_lowDose	20160101	1		0.9622448135	0.9649820805	0.9815011681	1.0003310183	1.0659872303	0.1176961124	0.0427395586	0.039728565
BAMLET	IL45PemR_lowDose	20160101	1		0.9472922684	0.907865624	0.9161754522	0.9288541332	0.9434075926	0.0996165994	0.046222012	0.0572511133
BAMLET	IL45PemR_lowDose	20160101	1		0.95062178	0.9116203184	0.9107657047	0.8811261478	0.824915874	0.0975813461	0.0278186471	0.0301251329
BAMLET	IL45GemR_highDose	20160101	1		0.9876574188	0.999925402	0.9951646921	0.9988539032	0.9199224181	0.1411665774	0.0494517046	0.0545786229
BAMLET	IL45GemR_highDose	20160101	1		0.9970311694	1.0421265673	1.0105416943	1.0080620841	0.9203911083	0.1463305119	0.0476889362	0.0480910352
BAMLET	IL45GemR_highDose	20160101	1		1.0172209422	1.0049079019	1.0082442097	1.0164684416	0.9015023374	0.0892345804	0.0499980022	0.0448237284
BAMLET	IL45GemR_lowDose	20160101	1		0.9834272543	1.015214538	0.9927779918	1.026354453	0.8339003415	0.0542630091	0.034216386	0.0356529518
BAMLET	IL45GemR_lowDose	20160101	1		0.9799602396	0.9839229792	1.0278256129	1.0385768712	0.7875147107	0.0563626572	0.0382577244	0.0398268629
BAMLET	IL45GemR_lowDose	20160101	1		0.9886590786	1.0362964439	0.9707718833	1.0040459132	0.4820818937	0.0460368597	0.213457985	0.0408231957
BAMLET	IL45VLBR_highDose	20160101	1		0.9336194621	0.9479796352	0.9532253298	0.9587128234	0.8171663846	0.0282501813	0.048339647	0.0312390855
BAMLET	IL45VLBR_highDose	20160101	1		0.990573465	0.9592004515	1.0328918491	1.0041524131	0.9395391936	0.0335885627	0.0285095206	0.032933652
BAMLET	IL45VLBR_highDose	20160101	1		0.9164413213	0.9175625521	1.0167285242	1.0832528885	0.6682715657	0.0236417817	0.0461023738	0.0276350424
BAMLET	IL45VLBR_lowDose	20160101	1		0.9411290514	0.9248346255	0.8935735116	0.9016525595	0.1904236906	0.0472828793	0.0306090997	0.0365424283
BAMLET	IL45VLBR_lowDose	20160101	1		0.9752367522	0.9470574648	0.9582234163	0.9923108718	0.8484846643	0.0427065731	0.0388468131	0.0367254647
BAMLET	IL45VLBR_lowDose	20160101	1		0.9354640371	0.9418851508	0.9767285383	1.0089153132	0.8584280742	0.0360034803	0.0332424594	0.0358062645
BAMLET	IL45_low_passage	20160101	1		0.9815302361	0.9657674808	0.9581054991	0.9830356299	0.0872655839	0.054376443	0.0387351992	0.042805838
BAMLET	IL45_low_passage	20160101	1		0.9365375233	0.9194365563	0.9684564094	0.9460512654	0.1322854248	0.0520034527	0.0413012748	0.0367664536
BAMLET	IL45_low_passage	20160101	1		0.9782909561	0.9422159695	0.9718457262	0.9752427684	0.0650699425	0.0458143179	0.0393176177	0.0323748413
BAMLET	IL45_high_passage	20160101	1		0.9681060427	0.9609238156	0.9875224022	0.9774185913	0.0812971291	0.0554627532	0.0370608325	0.0369796774
BAMLET	IL45_high_passage	20160101	1		0.9768003156	0.9569100962	0.9841814255	0.9830047269	0.0789390992	0.0632208115	0.0327202466	0.0373267545
BAMLET	IL45_high_passage	20160101	1		0.9376173586	0.8856609583	0.9008520308	0.8750993848	0.0653148454	0.0507553245	0.032355744	0.0304328948
BAMLET	4_4RM_4	20160101	1		0.9597652258	0.9535475915	0.9935311481	1.0029974821	0.1625777204	0.0607204234	0.0307855687	0.0308255351
BAMLET	4_4RM_4	20160101	1		1.0125421536	0.9914595556	1.0341444542	1.0139107036	0.1275580912	0.0899027579	0.0323890146	0.0318635377
BAMLET	4_4RM_4	20160101	1		0.9805833143	0.9581068325	0.9770352528	0.9727059666	0.1364593166	0.0951466424	0.0286720267	0.029952367
BAMLET	IL45CisR_highDose	20160108	1		0.9953522664	0.9648131148	1.0261371768	0.1914750591	0.1167137704	0.0750359603	0.061468626	0.0663548902
BAMLET	IL45CisR_highDose	20160108	1		0.9125373946	1.0658611446	0.9843039745	0.0991336105	0.1253117837	0.0753720036	0.0577877928	0.0652239792
BAMLET	IL45CisR_highDose	20160108	1		1.0068095482	1.102938662	1.1052952415	0.1089453378	0.1354698663	0.0703331177	0.0612561981	0.0651441825
BAMLET	IL45CisR_lowDose	20160108	1		0.9652317319	0.9814587335	1.0164916829	0.7399675596	0.1297006386	0.0904938682	0.0560242149	0.0589289229
BAMLET	IL45CisR_lowDose	20160108	1		1.0148586088	1.0400961056	1.0860132438	0.3810888066	0.1370937811	0.0807977549	0.0505010385	0.0571945748
BAMLET	IL45CisR_lowDose	20160108	1		0.9769427566	1.0461400704	1.0797889351	0.547873361	0.0982986888	0.0797377678	0.0477838184	0.0559449952
BAMLET	IL45PemR_highDose	20160108	1		0.9359080548	0.8846961379	1.1282866224	0.8116600854	0.1709011525	0.1044142669	0.0570676426
BAMLET	IL45PemR_highDose	20160108	1		0.8961224286	0.9231554029	1.0114159971	0.8316807255	0.1786816924	0.0994098623	0.0665755343
BAMLET	IL45PemR_highDose	20160108	1		0.9283119052	0.8780845776	0.9885064219	0.8023195893	0.1414192808	0.097767167	0.0559088863
BAMLET	IL45PemR_lowDose	20160108	1		0.9774528285	1.0018240271	1.0032515266	1.0171909982	0.2297237117	0.1669747381	0.073070893	0.0723449424
BAMLET	IL45PemR_lowDose	20160108	1		0.9580806663	0.9832505434	1.0109073819	1.0001044393	0.2091005816	0.1300008486	0.0706075105	0.0669390792
BAMLET	IL45PemR_lowDose	20160108	1		1.0000060525	0.9768552424	0.9976334727	0.9726729653	0.2593738084	0.1324286864	0.0688290229	0.0620199611
BAMLET	IL45GemR_highDose	20160108	1		0.9927605984	1.0032787871	1.0475323868	1.0134510488	0.2235942325	0.0918561745	0.0647284723	0.0612090402
BAMLET	IL45GemR_highDose	20160108	1		0.9991692554	1.0100192833	1.0349667954	0.9981371182	0.1531741996	0.1006207928	0.0746763872	0.0738808863
BAMLET	IL45GemR_highDose	20160108	1		1.001888636	1.0048248353	1.0194756139	1.0241594311	0.1101653941	0.1204395737	0.06673684	0.0636797679
BAMLET	IL45GemR_lowDose	20160108	1		1.0261714893	1.0876737298	1.1136831979	1.0276246171	0.1380623275	0.0935014303	0.0582415635	0.0582162477
BAMLET	IL45GemR_lowDose	20160108	1		1.0413510557	0.9846551363	1.0252985405	1.040680649	0.1051979795	0.091533788	0.0555320189	0.0630089155
BAMLET	IL45GemR_lowDose	20160108	1		0.98621933	1.0104556136	1.0608784999	0.9995243124	0.1924108799	0.0883875142	0.0718383423	0.0747162523
BAMLET	IL45VLBR_highDose	20160108	1		0.9279246902	0.8982517361	0.9056308474	0.8927159535	0.0726491763	0.0523725611	0.0432660538	0.0431269346
BAMLET	IL45VLBR_highDose	20160108	1		0.9499326281	0.9117456495	0.9145035979	0.8498437545	0.0563974657	0.0500100341	0.0457383676	0.0440239672
BAMLET	IL45VLBR_highDose	20160108	1		0.9343810138	0.8959952489	0.961528578	0.8361267039	0.0611077166	0.0529417475	0.0435765802	0.045929293
BAMLET	IL45VLBR_lowDose	20160108	1		0.9354217544	0.8992785965	0.9055663158	0.9644126316	0.0843059649	0.0632926316	0.0438905263	0.0456701754
BAMLET	IL45VLBR_lowDose	20160108	1		0.9496651704	0.9112404264	0.9458838314	0.9683737412	0.0731473986	0.0539237053	0.0405191982	0.0453930498
BAMLET	IL45VLBR_lowDose	20160108	1		0.9789912407	0.9499912464	0.9711411935	0.9882305768	0.0745810955	0.053668344	0.0427516957	0.0499353359
BAMLET	IL45_low_passage	20160108	1		0.9600103109	0.9764381309	1.0305426475	0.9891456558	0.1551446665	0.0828845524	0.0426440569	0.0419752398
BAMLET	IL45_low_passage	20160108	1		0.9579279498	0.9689331161	1.0272181963	0.9955965466	0.1401199681	0.0990950383	0.0415519573	0.0466003259
BAMLET	IL45_low_passage	20160108	1		0.8596329576	0.9541300929	0.9890677068	0.9950742329	0.1505996134	0.0989656582	0.0435005508	0.0418378446
BAMLET	IL45_high_passage	20160108	1		0.9427200179	0.9023540158	1.0851307608	0.7244727902	0.0842173579	0.075892571	0.0538106532	0.0584257419
BAMLET	IL45_high_passage	20160108	1		1.1702267376	1.2009399713	1.2305274909	0.6593401439	0.0850570831	0.1541290256	0.065347705	0.0830589405
BAMLET	IL45_high_passage	20160108	1		1.1830585218	1.1724400457	1.3888566105	0.6113838078	0.1013463426	0.0790174904	0.0663955282	0.081451726
BAMLET	4_4RM_4	20160108	1		0.960273218	0.9538834417	0.9575116595	0.7324960523	0.2263302853	0.0661084793	0.052278653	0.0561859645
BAMLET	4_4RM_4	20160108	1		0.9205702052	0.9078056158	0.9289581552	0.7544478785	0.2183789629	0.0740156215	0.0482891651	0.0502327145
BAMLET	4_4RM_4	20160108	1		0.9538359636	0.9756220482	1.0009719502	0.4763204124	0.2128571017	0.0935664094	0.0550915793	0.0519165419
BAMLET	IL45CisR_highDose	20160122	1		0.9070503164	0.9568921362	1.0252184393	0.7766119313	0.246633022	0.1098900271	0.035952094	0.0361705333
BAMLET	IL45CisR_highDose	20160122	1		0.9183701448	0.9696873489	0.9083549199	0.8215442784	0.1952752383	0.0952961635	0.0319505877	0.0350460715
BAMLET	IL45CisR_lowDose	20160122	1		1.1455289112	1.0557443019	1.2007454563	0.9350529406	0.4573341689	0.2515090543	0.1542698816	0.1382062869
BAMLET	IL45CisR_lowDose	20160122	1		1.2111807291	1.0849917216	1.0221082362	0.9314677142	0.5213128591	0.2808168036	0.1469337402	0.138590397
BAMLET	IL45CisR_lowDose	20160122	1		1.1831720656			1.1549011359	0.5904501472	0.3204459403	0.1906184266	0.177955406
BAMLET	IL45PemR_highDose	20160122	1		0.9566118925	0.9785081006	0.9669968522	0.9495480405	0.1073786352	0.1148294683	0.0246570595	0.0297397984
BAMLET	IL45PemR_highDose	20160122	1		0.9687593595	0.9612371847	0.9789367584	0.9692028568	0.0966075337	0.1332507776	0.0262008985	0.0304054832
BAMLET	IL45PemR_highDose	20160122	1		0.9415850255	0.940008757	0.9536095452	0.9663619944	0.0790104537	0.1167040666	0.0238848448	0.026659734
BAMLET	IL45PemR_lowDose	20160122	1		1.0177118705	1.0247032633	1.0214922495	1.0114642428	0.9182730285	0.1956153759	0.0313048206	0.0292787016
BAMLET	IL45PemR_lowDose	20160122	1		1.0095106433	1.0121090419	1.0286378841	1.0227448171	0.8683898506	0.1857880211	0.0363927164	0.0276691608
BAMLET	IL45PemR_lowDose	20160122	1		1.0073942887	1.0045526405	1.0013657922	1.0328140321	0.8916821757	0.1863280703	0.0334494007	0.0249944968
BAMLET	IL45GemR_highDose	20160122	1		0.9870338367	1.0194958858	1.0080025923	1.0187643605	0.9383898588	0.0776693309	0.0553308065	0.0312101098
BAMLET	IL45GemR_highDose	20160122	1		0.9879325791	0.9848973657	1.0010084741	0.983756713	0.8456496091	0.0629219314	0.0523525351	0.0357078167
BAMLET	IL45GemR_highDose	20160122	1		0.9835601535	0.9742209727	0.9668555364	0.9828380519	0.8225555657	0.0615615688	0.0429650455	0.0289033202
BAMLET	IL45GemR_lowDose	20160122	1		1.0115027351	1.0309990711	1.0132056972	1.0087212303	0.8769480855	0.2167715967	0.0406698318	0.0312725771
BAMLET	IL45GemR_lowDose	20160122	1		0.9913766111	0.987845128	0.9883019623	0.9938199046	0.7092634702	0.1743926414	0.0338775992	0.0262962031
BAMLET	IL45GemR_lowDose	20160122	1		0.9924331476	0.983034374	0.9737933491	0.9902908175	0.3387273236	0.1999440246	0.0342518383	0.0263491337
BAMLET	IL45VLBR_highDose	20160122	1		1.034159801	1.0300903822	1.0203859563	1.0320612467	0.7134362994	0.0556338966	0.0267038263	0.0263041016
BAMLET	IL45VLBR_highDose	20160122	1		0.9889149272	1.006196523	0.981753774	0.9855741457	0.5667066325	0.0458826094	0.0253419805	0.0282958199
BAMLET	IL45VLBR_highDose	20160122	1		0.9800282924	0.9727098569	0.9737486363	0.9879261475	0.6030035861	0.0437592329	0.0235996054	0.0267055034
BAMLET	IL45VLBR_lowDose	20160122	1		1.0123775565	1.0171830813	0.9960654125	1.01029243	0.2539755728	0.0555401861	0.0267275298	0.0314203451
BAMLET	IL45VLBR_lowDose	20160122	1		1.0042066654	1.0082403187	0.9894759217	0.9989668707	0.4129057134	0.0454428615	0.0268069877	0.025887552
BAMLET	IL45VLBR_lowDose	20160122	1		1.0251918177	0.9771978062	0.9719962956	1.0274854727	0.0617319495	0.0450477685	0.0222647684	0.0259499714
BAMLET	IL45_low_passage	20160122	1		0.9735447204	1.0123929375	1.0140570256	1.0116060843	0.0633469969	0.1276350277	0.0400922958	0.0337602543
BAMLET	IL45_low_passage	20160122	1		0.9971553495	1.0082758257	1.0604224833	1.0212242533	0.0655428541	0.1244956013	0.0344413423	0.031875889
BAMLET	IL45_low_passage	20160122	1		1.0063556158	1.0343635886	1.0488826168	1.0223270618	0.0533274275	0.1155856798	0.0310261178	0.0307479952
BAMLET	IL45_high_passage	20160122	1		1.0232813618	1.0344181171	1.0371393153	1.0583041896	0.0874462059	0.1227764284	0.0424607694	0.0342115076
BAMLET	IL45_high_passage	20160122	1		1.0174680084	1.0289228476	1.042469872	1.06050938	0.1077450615	0.1346999627	0.032963101	0.0300360293
BAMLET	IL45_high_passage	20160122	1		1.0109737999	1.0689013833	1.0179376677	1.0530281409	0.0860446753	0.1169587305	0.0311138383	0.0297724375
BAMLET	4_4RM_4	20160122	1		0.9359183323	0.963672421	0.9542410771	0.9650449869	0.1750929762	0.2087914861	0.0329466264	0.0332342596
BAMLET	4_4RM_4	20160122	1		0.920980588	0.9458182414	0.9481931961	0.9845528576	0.1707483095	0.1978963268	0.0267902836	0.0289366861
BAMLET	4_4RM_4	20160122	1		0.9792094328	0.9645092148	0.9906922788	1.0329304821	0.1435763582	0.2056263226	0.0293551208	0.0266951245
BAMLET	IL45CisR_highDose	20160129	1		1.0487282656	1.0701824975	1.0980313263	1.0179120563	0.2649303061	0.1680988648	0.0502658428	0.0434401494
BAMLET	IL45CisR_highDose	20160129	1		0.897777452	0.9971172228	0.9861357959	0.951499716	0.1037005821	0.2626503228	0.0450495019	0.0368531311
BAMLET	IL45CisR_highDose	20160129	1		1.1002281847	1.094331278	1.0925301575	1.0788198495	0.1415193508	0.1719781558	0.0482328509	0.0936646711
BAMLET	IL45CisR_lowDose	20160129	1		1.0774797112	0.9022861075	0.8860004588	0.8441995347	0.5030528765	0.3399888589	0.0480049807	0.0452852446
BAMLET	IL45CisR_lowDose	20160129	1		0.9794228923	0.9874188266	0.9172115873	1.147117285	0.2214975436	0.259602462	0.0531989384	0.0456152239
BAMLET	IL45CisR_lowDose	20160129	1		0.9755303099	0.9893751433	0.921473086	0.9161206745	0.2406932546	0.3130467696	0.0563815779	0.0325942669
BAMLET	IL45PemR_highDose	20160129	1		0.9640536798	1.0002862392	0.9846429332	0.933346203	0.580985728	0.3015563425	0.0799672489	0.047415859
BAMLET	IL45PemR_highDose	20160129	1		1.0587561765	0.9382177543	0.9632646107	0.9713477594	0.4096575226	0.2675072414	0.0657897427	0.0596149259
BAMLET	IL45PemR_highDose	20160129	1		1.0869499718	1.0267432569	0.9221936938	1.0024955133	0.2587866958	0.2626118396	0.0673330102	0.0411988944
BAMLET	IL45PemR_lowDose	20160129	1		0.9780709071	0.9875149167	0.9996022224	1.0233020672	0.9168388231	0.4694481157	0.0938562611	0.0430690465
BAMLET	IL45PemR_lowDose	20160129	1		1.0236908462	1.0092261381	1.0320894988	1.0675280335	0.9907477993	0.6312281319	0.1407051219	0.0383184451
BAMLET	IL45PemR_lowDose	20160129	1		1.1199239465	0.987984522	0.9947333572	0.9937189059	1.0904258873	0.4718049338	0.0906810188	0.0392659503
BAMLET	IL45GemR_highDose	20160129	1		0.986268079	0.992088818	0.9844361713	1.0062270088	0.9787483934	0.7292469973	0.2732497156	0.0495206016
BAMLET	IL45GemR_highDose	20160129	1		1.0268739116	1.0100682114	1.0228131678	1.0100377938	0.9849281005	0.4710234747	0.245857509	0.0561051839
BAMLET	IL45GemR_highDose	20160129	1		0.9989751207	0.9873746751	0.9862755291	0.998069068	0.966565169	0.6004158931	0.182502785	0.0513702191
BAMLET	IL45GemR_lowDose	20160129	1		1.0020869331	1.0221783393	1.0493832701	1.0647697268	0.9891090516	0.4517424769	0.2292185595	0.0392852067
BAMLET	IL45GemR_lowDose	20160129	1		1.0341732437	1.0279736064	1.0405158339	1.0560901656	1.0204723462	0.5129146572	0.2264598115	0.0428783171
BAMLET	IL45GemR_lowDose	20160129	1		1.0059010845	0.9985080277	1.0373438439	1.0660995687	0.9983447273	0.5106108179	0.2266313344	0.0348943372
BAMLET	IL45VLBR_highDose	20160129	1		0.9739289749	0.9230510855	0.9549299215	0.9152645882	0.8652172585	0.0955449021	0.0438242389	0.0417173043
BAMLET	IL45VLBR_highDose	20160129	1		1.1292159573	0.9168124488	0.8983949696	0.8754572257	0.8733347198	0.0951824621	0.0358807482	0.0336481411
BAMLET	IL45VLBR_highDose	20160129	1				0.9853821734	0.9402075679	0.9505793891	0.1305022249	0.0425520727	0.0437285974
BAMLET	IL45VLBR_lowDose	20160129	1		0.9122674547	0.906494325	0.9162807013	0.8710647887	0.9731915121	0.0666971872	0.0352452242	0.0568037909
BAMLET	IL45VLBR_lowDose	20160129	1		0.9713650087	0.9497282695	0.9406070237	0.9042618783	0.9661655808	0.0800317813	0.0446972827	0.0441252185
BAMLET	IL45VLBR_lowDose	20160129	1		0.9553089912	0.9494802784	0.950269649	0.9577465678	0.9744243909	0.0848226126	0.0448741427	0.0381929096
BAMLET	IL45_low_passage	20160129	1		0.9832016098	0.9868325119	0.9788926478	0.997032576	0.1132506052	0.2012744612	0.058685001	0.0470340342
BAMLET	IL45_low_passage	20160129	1		0.9965371976	0.9641147798	0.9742973305	0.9985295956	0.1415190748	0.1841093393	0.050383408	0.0516700118
BAMLET	IL45_low_passage	20160129	1		0.9713050515	0.9615796802	0.9681847675	0.9847995509	0.1310519294	0.1698950914	0.0511055866	0.0412635692
BAMLET	IL45_high_passage	20160129	1		0.98812563	0.9783480353	0.9724402787	0.9633910376	0.1551245926	0.1444347167	0.0603650596	0.0584080693
BAMLET	IL45_high_passage	20160129	1		0.9632755589	0.9456776833	0.9483977464	0.9551225464	0.111314458	0.1090608964	0.054975419	0.0441095202
BAMLET	IL45_high_passage	20160129	1		0.9629177673	0.9487265993	0.9354901229	0.9367175836	0.1424141495	0.1365137246	0.0514026071	0.0420782129
BAMLET	4_4RM_4	20160129	1		0.9740641795	0.910343527	0.934531854	0.9047867492	0.1064902411	0.1038249992	0.0523242292	0.0590690511
BAMLET	4_4RM_4	20160129	1		0.9268804006	0.9081341225	0.914459852	0.8817921077	0.1177339183	0.072208111	0.0400568769	0.0446872379
BAMLET	4_4RM_4	20160129	1		0.9438440941	0.9086011589	0.8280022643	0.8676593119	0.1105754247	0.0936058974	0.0492994028	0.0566456562
BAMLET	IL45CisR_highDose	20160206	1		1.0984898433	1.0984898433	1.1186273586	1.0306740762	0.5145772503	0.1016859753	0.0315217733	0.0337006687
BAMLET	IL45CisR_highDose	20160206	1		1.0738094695	1.0764037769	1.0048122976	1.0040824705	0.7711763901	0.1048385257	0.0360409159	0.0249851754
BAMLET	IL45CisR_highDose	20160206	1		1.1460452493	1.0837077499	1.1013661451	1.0451352461	0.6590909091	0.1119543402	0.0273114993	0.0264049172
BAMLET	IL45CisR_lowDose	20160206	1		0.9956774466	1.0127034454	0.9987212006	1.022743606	1.0054956669	0.3528429508	0.0941555696	0.0360230395
BAMLET	IL45CisR_lowDose	20160206	1		1.0073522421	1.007331115	0.9946231448	1.0407489568	1.0375165056	0.3584429303	0.1333914329	0.0365393757
BAMLET	IL45CisR_lowDose	20160206	1		1.0212782138	0.9884356432	0.9716341181	1.0142311046	1.0106923405	0.3239338079	0.0479254122	0.0321530693
BAMLET	IL45PemR_highDose	20160206	1		0.9787980774	0.9873972067	0.9903870895	0.9680684637	0.6402157244	0.1380029024	0.0223083336	0.0214489353
BAMLET	IL45PemR_highDose	20160206	1		0.9932917901	0.987712155	0.9735417305	0.993753922	0.5503164388	0.1167734435	0.0203581279	0.0177896473
BAMLET	IL45PemR_highDose	20160206	1		0.9857418795	0.976177368	0.9716097306	0.9572256385	0.6032780613	0.1272546586	0.0227821997	0.0163436506
BAMLET	IL45PemR_lowDose	20160206	1		1.0009199103	0.9727994021	0.9722474559	1.0011671362	0.8561720232	0.2652963836	0.0446903927	0.0342206635
BAMLET	IL45PemR_lowDose	20160206	1		1.0031508333	0.9956804941	0.9785113172	1.004588759	0.8834936439	0.2463034997	0.0482478503	0.0331353082
BAMLET	IL45PemR_lowDose	20160206	1		0.9823156799	0.9882509473	0.974650739	0.9968530356	0.9595753912	0.2912908917	0.0582882596	0.0336621063
BAMLET	IL45GemR_highDose	20160206	1		0.9774366572	0.9869524269	0.9523752096	1.0025153332	1.012651322	0.9903521466	0.9826798061	0.0239186364
BAMLET	IL45GemR_highDose	20160206	1		1.0137863992	0.9815352835	0.9694887544	0.9900799788	0.885013919	0.9574035615	1.084469312	0.0229828554
BAMLET	IL45GemR_highDose	20160206	1		0.9852524457	0.9662993366	0.9696334195	1.0067412572	0.9727707185	1.0684189812	1.0117733048	0.021511301
BAMLET	IL45GemR_lowDose	20160206	1		0.9953563782	1.0008530254	1.02560771	1.0695017993	1.021766271	0.2452024382	0.0807945	0.0231898631
BAMLET	IL45GemR_lowDose	20160206	1		0.9776180596	0.9717350269	0.949397113	0.9184740437	0.9105217683	0.1842011128	0.0838373443	0.0216334909
BAMLET	IL45GemR_lowDose	20160206	1		0.9879605752	0.9758315008	0.9710853412	0.9639028197	0.9874121301	0.2425656684	0.1066092909	0.017360397
BAMLET	IL45VLBR_highDose	20160206	1		0.9830558404	0.975063827	1.0051061601	1.0476083968	0.0751685687	0.0399437013	0.0248761647	0.0313516049
BAMLET	IL45VLBR_highDose	20160206	1		0.995495766	0.9988043306	1.0205393069	1.0407237349	0.0661057758	0.0302957507	0.0199605811	0.0308417185
BAMLET	IL45VLBR_highDose	20160206	1		0.999330178	0.9996733926	1.0317362783	1.0512829029	0.0537296908	0.0250214509	0.020288411	0.024329486
BAMLET	IL45VLBR_lowDose	20160206	1		1.089189933	1.0778814104	1.0849943427	1.1148160607	0.0341396288	0.0222745482	0.0228739182	0.0368734901
BAMLET	IL45VLBR_lowDose	20160206	1		1.0569049546	1.0237004919	1.0459915206	1.0333459751	0.0298930733	0.0196136146	0.02024759	0.0313761229
BAMLET	IL45VLBR_lowDose	20160206	1		0.9761147655	0.9695628228	0.9618626014	0.937608463	0.0264675624	0.0180399248	0.0166058754	0.0267793123
BAMLET	IL45_low_passage	20160206	1		1.013057835	1.0220205172	1.0251359435	1.0132444495	0.0907568775	0.0820481984	0.0233164516	0.0286453339
BAMLET	IL45_low_passage	20160206	1		1.0074017716	1.0179325426	1.0245734786	1.0300152167	0.0879546119	0.0896274425	0.0200538127	0.0988380881
BAMLET	IL45_low_passage	20160206	1		1.0097685479	1.0293056437	1.0350253537	1.0401057735	0.0854178875	0.0773686428	0.0238135597	0.0377762387
BAMLET	IL45_high_passage	20160206	1		0.9928632249	1.0045921456	1.0067725534	1.0063935661	0.10510747	0.1180964006	0.023477529	0.026789977
BAMLET	IL45_high_passage	20160206	1		1.0071196819	1.0325127326	1.0255374662	1.0127470708	0.0711486805	0.0873906053	0.026529119	0.031675123
BAMLET	IL45_high_passage	20160206	1		1.0086075763	1.0089062909	0.9981203958	1.0001838244	0.1460438697	0.116829581	0.0227482663	0.0169486073
BAMLET	4_4RM_4	20160206	1		0.9877614104	1.0024014016	1.0023711953	1.0373551356	0.0669371809	0.0453296012	0.0223073593	0.0222368779
BAMLET	4_4RM_4	20160206	1		0.9914555852	0.9955997686	0.9943527203	1.0443579361	0.0438885148	0.0390188622	0.016382327	0.0169892555
BAMLET	4_4RM_4	20160206	1		1.0740471037	1.0697776492	1.053752232	1.0991002225	0.0454926332	0.0411034744	0.0160902571	0.0190429639
