# Supplementary material for: BAMLET kills chemotherapy-resistant mesothelioma cells, holding oleic acid in an activated cytotoxic state
Source: PLoS One. 2018 Aug 29;13(8):e0203003. doi: 10.1371/journal.pone.0203003 (PMC6114908; doi:10.1371/journal.pone.0203003)
Supplement: S1 Dataset — (TGZ) [file pone.0203003.s002.tgz › statistical_modelling_for_human_and_rat_cell_assays/rat_chemo_cell_assay_data_3.txt]

Drug	Line	Experiment	0	0.0625	0.125	0.25	0.5	1	2	4	8	16	32	64	128
Pemetrexed	IL45PemR_highDose	20151204	1	0.9310634892	0.9185949488	0.8537965281	0.8240497656	0.8307521148	0.8067511922	0.8310438163	0.8333774277	0.8821051346
Pemetrexed	IL45PemR_highDose	20151204	1	0.9470102257	0.9176103782	0.8449520304	0.8165067679	0.7971747028	0.8160123066	0.8518607542	0.8922486316	0.8886088467
Pemetrexed	IL45PemR_highDose	20151204	1	0.9462742304	0.8760671919	0.8364408904	0.7550308117	0.7469551219	0.8177955478	0.8448464695	0.8623899819	0.8612287716
Pemetrexed	IL45PemR_lowDose	20151204	1	0.9246004093	0.8220231182	0.814440573	0.7700348432	0.7637685969	0.7700016592	0.8312040263	0.793661855	0.8258779935
Pemetrexed	IL45PemR_lowDose	20151204	1	0.9451294662	0.8146390858	0.7906379285	0.7679213077	0.7541154347	0.7894575438	0.7904701287	0.8207840301	0.854673803
Pemetrexed	IL45PemR_lowDose	20151204	1	0.9366275231	0.82773887	0.7628749293	0.726136578	0.7443289002	0.7255116959	0.7947439162	0.855215997	0.899175863
Pemetrexed	IL45_low_passage	20151204	1	0.6785153082	0.6190002795	0.5611436634	0.5195413252	0.5145569243	0.5466210985	0.5107728112	0.465226016	0.5061823979
Pemetrexed	IL45_low_passage	20151204	1	0.8379694836	0.8006259781	0.7845331247	0.7951095462	0.7556598852	0.7484611372	0.7226851852	0.6523930621	0.6828182055
Pemetrexed	IL45_low_passage	20151204	1	0.7996490131	0.7717443566	0.750979638	0.8078527298	0.8239596606	0.7281234224	0.6811068106	0.6607207251	0.6332187417
Pemetrexed	IL45_high_passage	20151204	1	0.7739865207	0.8530328401	0.6869432046	0.6046015505	0.6241828702	0.5718448511	0.555076186	0.5355306204	0.5032685191
Pemetrexed	IL45_high_passage	20151204	1	0.9115238641	0.8413761416	0.756261054	0.6281761592	0.7160984145	0.7080356749	0.5988393683	0.4524071778	0.5455724167
Pemetrexed	IL45_high_passage	20151204	1	0.6237266427	0.6109727175	0.5923682682	0.5547848928	0.5185257548	0.4879326159	0.4776697765	0.5977411984	0.6003028379
Pemetrexed	IL45PemR_highDose	20151211	1	1.001734104	1.3448239622	1.2182343668	1.0379926432	0.9043790506	1.0076545805	0.926466982	1.0131897005	1.2483622351
Pemetrexed	IL45PemR_highDose	20151211	1	0.9237255078	0.9680289255	0.7952560987	1.1118312479	1.0886518439	1.002610496	0.9920184835	1.0844060371	1.0460437483
Pemetrexed	IL45PemR_highDose	20151211	1	1.0958024938		1.0151697006	1.099586584	1.1294925652	1.2774054811		1.3308661732	1.2070080683
Pemetrexed	IL45PemR_lowDose	20151211	1	1.0779976326	0.790239703	0.7770372064	0.6994834683	0.6886685857	0.658920933	0.7904145705	0.7648166581	0.8203976218
Pemetrexed	IL45PemR_lowDose	20151211	1	0.892051617	0.965021692	0.7747300828	0.5785717807	0.6186279826	0.5267821929	0.5321065865	0.6176234964	0.6886030862
Pemetrexed	IL45PemR_lowDose	20151211	1		1.1352812786	0.9474406815	0.886608463	0.7386960501	0.840294304	0.7533408435	0.7120608322	0.7186087446
Pemetrexed	IL45_low_passage	20151211	1	0.8534154388	0.6231713218	0.5969562349	0.6297338905	0.6143127337	0.5694391907	0.5416934242	0.4220892896	0.3989003739
Pemetrexed	IL45_low_passage	20151211	1	0.9707679791	0.8751348079	0.6247895105	0.6435301686	0.5997294383	0.6257639112	0.6211189526	0.5437439691	0.4773333586
Pemetrexed	IL45_low_passage	20151211	1	0.8328597605	0.7561763638	0.6318966814	0.6024466456	0.6008887237	0.5785555585	0.5330660081	0.4755556736	0.4324030061
Pemetrexed	IL45_high_passage	20151211	1	0.90492352	0.7261277391	0.6404468143	0.6140115985	0.5881368466	0.5579418519	0.5412836181	0.4908652162	0.4813139766
Pemetrexed	IL45_high_passage	20151211	1	0.912850124	0.8489865559	0.6492440639	0.61135247	0.6124188376	0.655974028	0.5556011943	0.4903710959	0.4922194663
Pemetrexed	IL45_high_passage	20151211	1	0.9098132974	0.8192319894	0.6643222457	0.6375432325	0.5932623043	0.5547070248	0.5289416061	0.4746485303	0.4826334889
Pemetrexed	IL45PemR_highDose	20151218	1				0.7868549242	0.7632881823	0.802584688	0.7252513334	0.7304175204	0.736747694	0.8065310808	0.7244461098	0.628831788
Pemetrexed	IL45PemR_highDose	20151218	1				0.8183037033	0.7315497247	0.7086966073	0.7379352659	0.7619094511	0.7275653893	0.7584856496	0.6893203148	0.7116356227
Pemetrexed	IL45PemR_highDose	20151218	1				0.8193518411	0.7473574167	0.7709683664	0.6467185504	0.743144771	0.7940991985	0.7664459674	0.6954117784	0.6529291052
Pemetrexed	IL45PemR_lowDose	20151218	1				0.6771150215	0.6909864031	0.638481319	0.5968559696	0.6201616834	0.6328285629	0.6157862597	0.5730068292	0.5505190563
Pemetrexed	IL45PemR_lowDose	20151218	1				0.581979573	0.5260515099	0.5740279062	0.5414522096	0.5452119104	0.5341037034	0.5503387752	0.4964061683	0.4827194499
Pemetrexed	IL45PemR_lowDose	20151218	1				0.5948794813	0.5586970213	0.5495818341	0.5579500349	0.5288761516	0.5480488031	0.4890466403	0.4794481089	0.4521904278
Pemetrexed	IL45_low_passage	20151218	1				0.3502156128	0.3519363434	0.3423680382	0.3466229358	0.3445476303	0.341679746	0.3525464206	0.3697432983	0.2916534136
Pemetrexed	IL45_low_passage	20151218	1				0.3344058966	0.3629635278	0.3215198882	0.326491295	0.3225263693	0.3310611259	0.333495997	0.3037641378	0.2548481383
Pemetrexed	IL45_low_passage	20151218	1				0.3218881628	0.3355484709	0.3571632164	0.3335004803	0.3177921817	0.3287605435	0.3565773222	0.3367783209	0.2666504798
Pemetrexed	IL45_high_passage	20151218	1				0.5407417038	0.5153519463	0.4924215339	0.5167007941		0.5258177051	0.5596743264	0.5480059804	0.4648378674
Pemetrexed	IL45_high_passage	20151218	1				0.482815316	0.5331625931	0.4718647569	0.4734035265	0.448820101	0.4796692699	0.5167420242	0.4726657603	0.4248848558
Pemetrexed	IL45_high_passage	20151218	1				0.5079044931	0.4636477577	0.4599456533	0.4359478019	0.4777136478	0.478382449	0.5216017526	0.5172677101	0.4434731321
Pemetrexed	IL45PemR_highDose	20151227	1			0.9893771588	0.8934289161	0.8052593344	0.8512939306	0.8133189868	0.9030168869	0.8457289325	0.8779606886
Pemetrexed	IL45PemR_highDose	20151227	1			0.9010500576	0.8533676348	0.7678347417	0.8263170295	0.7597221072	0.8288259604	0.7521507396	0.7527556849
Pemetrexed	IL45PemR_highDose	20151227	1			0.881161865	0.8862223415	0.8511184803	0.8515976921	0.8744273419	0.8206406103	0.7864760043	0.8102832461
Pemetrexed	IL45PemR_lowDose	20151227	1			0.850822809	0.7909034708	0.7595690188	0.7175012511	0.7136389061	0.7585857694	0.6961818128	0.6916659307
Pemetrexed	IL45PemR_lowDose	20151227	1			0.8375256563	0.7902379793	0.7605290894	0.7582855135	0.7740706726	0.8332665602	0.7791741915	0.7613673486
Pemetrexed	IL45PemR_lowDose	20151227	1			0.845013735	0.8104015556	0.8074693663	0.8060433964	0.8194882558	0.8475693694	0.7779314176	0.8288897805
Pemetrexed	IL45_low_passage	20151227	1			0.5456555137	0.4767265947	0.4298220924	0.5790498305	0.5126306161	0.5735554539	0.5496194397	0.5121673762
Pemetrexed	IL45_low_passage	20151227	1			0.4910521372	0.55861907	0.4958137623	0.6036284641	0.5479450446	0.603393612	0.5179074683	0.5534347111
Pemetrexed	IL45_low_passage	20151227	1			0.503458891	0.5958561971	0.466855871	0.5597910361	0.5795773802	0.5737696476	0.5196690451	0.5164304474
Pemetrexed	IL45_high_passage	20151227	1			0.7766020802	0.7789601593	0.7473606959	0.7917731913	0.6547699971	0.7057995512	0.5071374002	0.4427173253
Pemetrexed	IL45_high_passage	20151227	1			0.7567965379	0.7455685692	0.7461283951	0.7932166715	0.7462541987	0.7325353194	0.6229541194	0.5713620753
Pemetrexed	IL45_high_passage	20151227	1			0.7485855645	0.7656889899	0.7199417655	0.6978079208	0.680941221	0.6246715432	0.6075799541	0.6113616457
Pemetrexed	IL45PemR_highDose	20160101	1					0.7919530585	0.7497128643	0.7269919483	0.7147864484	0.7348294146	0.7720529163	0.8233029237	0.9643059052
Pemetrexed	IL45PemR_highDose	20160101	1					0.8279900161	0.7817479069	0.7733936728	0.7691468867	0.7721517454	0.8235675427	0.937788521	0.9660984091
Pemetrexed	IL45PemR_highDose	20160101	1					0.8648345035	0.8065109615	0.8064479152	0.8370138988	0.776747385	0.8100128958	0.9369995701	0.9347528299
Pemetrexed	IL45PemR_lowDose	20160101	1					0.9326942841	0.8418321904	0.777927263	0.7817079931	0.8080921327	0.9096735617	0.958131684	1.0390467826
Pemetrexed	IL45PemR_lowDose	20160101	1					0.9392358574	0.8707070194	0.8034807694	0.8046245052	0.9023503771	0.9679817511	0.9562012721	1.0318212722
Pemetrexed	IL45PemR_lowDose	20160101	1					0.9271542789	0.9113440023	0.9128889804	0.9290983765	0.9168158	0.9722161424	1.0204130242	1.1047302082
Pemetrexed	IL45_low_passage	20160101	1					0.5787966297	0.5341485733	0.4987700096	0.5179447871	0.4396472839	0.4512044398	0.4157605143	0.3909586795
Pemetrexed	IL45_low_passage	20160101	1					0.5386557407	0.5441388245	0.4773536589	0.4703341066	0.4679058838	0.4691892869	0.4246799024	0.418118278
Pemetrexed	IL45_low_passage	20160101	1					0.5801413495	0.5827933618	0.4966371391	0.5886100175	0.5316942804	0.5298009624	0.5009705818	0.4820852472
Pemetrexed	IL45_high_passage	20160101	1					0.6560669879	0.7434194715	0.6589256125	0.7328956855	0.6486611265	0.6302192034	0.6089313045	0.5171896938
Pemetrexed	IL45_high_passage	20160101	1					0.6256738923	0.652647339	0.6252714802	0.6178327741	0.6287393257	0.6361780318	0.5935519378	0.4868239625
Pemetrexed	IL45_high_passage	20160101	1					0.5416015223	0.6414936552	0.5504793416	0.6017828358	0.5306936213	0.5092717158	0.4852197942	0.5375292392
Pemetrexed	IL45PemR_highDose	20160122	1					0.9264432325	0.8965005179	0.9205878623	0.9372661551	0.9933942123	0.9398344854	0.9360348363	0.9465618196
Pemetrexed	IL45PemR_highDose	20160122	1					0.9350160705	0.9616118735	0.9355097026	0.9614144206	0.9529568566	1.0072509077	0.912440627	1.0326345696
Pemetrexed	IL45PemR_highDose	20160122	1					0.8880984197	0.8537121093	0.8542260646	0.8537012892	0.8607938715	0.8964840052	0.9103337463	0.9614695874
Pemetrexed	IL45PemR_lowDose	20160122	1					0.9167668016	0.9540486129	0.9080287124	0.9312283919	0.9258738089	0.9419480985	0.977116536	0.9314233915
Pemetrexed	IL45PemR_lowDose	20160122	1					0.8645883626	0.845936482	0.862235278	0.8549168289	0.8375558413	0.8195189136	0.8807296087	0.9441612498
Pemetrexed	IL45PemR_lowDose	20160122	1					0.8549535478	0.8421893383	0.7877246541	0.8190088847	0.8501359082	0.832934399	0.855541807	0.8708213315
Pemetrexed	IL45_low_passage	20160122	1					0.761991643	0.7098408021	0.7571800214	0.7750739585	0.7314470549	0.7375364037	0.7610304698	0.7157056853
Pemetrexed	IL45_low_passage	20160122	1					0.7839314994	0.7535775363	0.7368872643	0.7688162248	0.7753689197	0.7811928843	0.7260738486	0.724951369
Pemetrexed	IL45_low_passage	20160122	1					0.7198380124	0.6922070815	0.7230504022	0.7139276528	0.7298363706	0.681634105	0.7135007935	0.686603185
Pemetrexed	IL45_high_passage	20160122	1					0.7108369207	0.6950777097	0.6676418278	0.6953859213	0.6394935225	0.6568443178	0.7275965561	0.6601032761
Pemetrexed	IL45_high_passage	20160122	1					0.6568483994	0.7026307202	0.6588274926	0.7262745676	0.7041676755	0.6949985788	0.7172475867	0.6597696672
Pemetrexed	IL45_high_passage	20160122	1					0.6528259017	0.7258784953	0.6769822623	0.708657148	0.6628850275	0.6650538328	0.7195837959	0.7050786192
Pemetrexed	IL45PemR_highDose	20160206	1				0.9237476313	0.8451759536	0.81642001	0.7772068312	0.7005708174	0.7334596649	0.7670518618
Pemetrexed	IL45PemR_highDose	20160206	1				0.9316757995	0.8954926185	0.88342979	0.8316137349	0.7577355408	0.7364584936	0.7316259356
Pemetrexed	IL45PemR_highDose	20160206	1				0.8753509292	0.8185597074	0.8106267299	0.8179913009	0.8258699091	0.7995255042	0.7505634638
Pemetrexed	IL45PemR_lowDose	20160206	1				0.8811291949	0.8081693792	0.789572231	0.8466945125	0.7661126314	0.7415641653	0.7053435115
Pemetrexed	IL45PemR_lowDose	20160206	1				0.6847359075	0.7750074223	0.7556367181	0.7596307354	0.713960015	0.7657253931	0.6994739997
Pemetrexed	IL45PemR_lowDose	20160206	1				0.7601397916	0.6569915975	0.656305327	0.7676195639	0.6331163027	0.6211382864	0.6666397541
Pemetrexed	IL45_low_passage	20160206	1				0.6271890161	0.6364598086	0.5993140751	0.5950711235	0.5854704501	0.5941440442	0.5577888876	0.5195909476
Pemetrexed	IL45_low_passage	20160206	1				0.6129359821	0.618613497	0.5928571028	0.5409516009	0.5771597839	0.5483682755	0.5603292061	0.5222472187
Pemetrexed	IL45_low_passage	20160206	1				0.5537074519	0.5588491338	0.5205014364	0.5216277096	0.5280425699	0.5055062244	0.5303604074	0.4657057979
Pemetrexed	IL45_high_passage	20160206	1				0.6279703105	0.6038803689	0.6065928069	0.5839545926	0.5794083938	0.5517819134	0.5510014736	0.5113900562
Pemetrexed	IL45_high_passage	20160206	1				0.6287196073	0.5870254655	0.5813001748	0.5639254352	0.5832208162	0.535246648	0.5029987126	0.4726557185
Pemetrexed	IL45_high_passage	20160206	1				0.6341660978	0.5398534851	0.5312694224	0.5131282668	0.5280548565	0.4883542034	0.4980335619	0.452056609
Pemetrexed	4_4RM_4	20151204	1	1.0078470876	1.1424072867	1.0041563323	1.0097686506	0.9717775727	1.0238544691	1.1091312334	1.1059483802	1.1308101885
Pemetrexed	4_4RM_4	20151204	1	1.0326209712	1.1511597602	1.0714273304	1.0565893493	0.9814177743	0.9990009556	1.0134045695	1.019807141	1.0786638867
Pemetrexed	4_4RM_4	20151204	1	1.3489306963	1.4261753683	1.4412284933	1.6006283474	1.4865239279	1.5661681942	1.5546526154	1.4925971279	1.4568753324
Pemetrexed	4_4RM_4	20151211	1	1.1665383628	1.5024056967	1.3843341032	1.4184308442	1.4290800616	1.3501732102	1.4239799846	1.1917500642	1.2399923018
Pemetrexed	4_4RM_4	20151211	1	1.7685217513	1.845750995	1.550240905	1.6069059423	1.724949375	1.5846309615	1.6113399902	1.6854968228	1.4354444522
Pemetrexed	4_4RM_4	20151211	1	1.2743329575	1.2184194986	1.3299779889	1.2781714715	1.3735437805	1.2128362055	1.3160197563	1.2384978794	1.0237021528
Pemetrexed	4_4RM_4	20151218	1				0.855446465	0.9361327492	0.9044808497	0.8923384654	0.8996633376	0.8854643546	0.9468242453	0.8464734966	0.772647237
Pemetrexed	4_4RM_4	20151218	1				0.7015980884	0.8017514054	0.8057431732	0.8102321855	0.8487410047	0.8353844666	0.8511581652	0.666998163	0.6284893438
Pemetrexed	4_4RM_4	20151218	1				0.7544937236	0.8924471555	0.9280439418	0.8928989989	0.9855974923	0.8522189746	0.8855283038	0.8164245069	0.6967142514
Pemetrexed	4_4RM_4	20151227	1			1.3238641686	1.6394847775	1.478501171	2.0418266979	1.7796955504	1.8827166276	1.505058548	1.5809601874
Pemetrexed	4_4RM_4	20151227	1			1.3177804944	1.3213800598	1.3460336865	1.8257493435	1.5295436023	1.8521235172	1.8092003984	1.3963370461
Pemetrexed	4_4RM_4	20151227	1			1.1607151685	1.1821372662	1.3033369037	1.4316223119	1.4233995221	1.5212490731	1.2352970256	1.2824421191
Pemetrexed	4_4RM_4	20160101	1					0.5567816242	0.5928421464	0.5982563785	0.5918873319	0.5761328928	0.5703877306	0.5440977817	0.4924781234
Pemetrexed	4_4RM_4	20160101	1					0.5751052201	0.5866029879	0.5686557953	0.6174712695	0.5797476941	0.5834116345	0.5207632561	0.559498724
Pemetrexed	4_4RM_4	20160101	1					0.6339490909	0.6310749091	0.6394123636	0.6189905455	0.6006981818	0.6258094545	0.5987432727	0.5267781818
Pemetrexed	4_4RM_4	20160122	1					0.3804767977	0.4458347447	0.4210733428	0.4351202455	0.4149714081	0.4409332722	0.4631343521	0.4390752954
Pemetrexed	4_4RM_4	20160122	1					0.3805838903	0.4312145118	0.444831918	0.4380835134	0.3945781619	0.4194311844	0.4379277423	0.3877594091
Pemetrexed	4_4RM_4	20160122	1					0.3895535259	0.4506048435	0.3969717327	0.4012311269	0.3863137182	0.3814730643	0.3698526364	0.3610622758
Pemetrexed	4_4RM_4	20160206	1				0.2986405741	0.2733420615	0.26190359	0.2899583608	0.2786724679	0.2930985264	0.2650339118	0.2575083426
Pemetrexed	4_4RM_4	20160206	1				0.3027478867	0.2977721389	0.3079220379	0.2992914911	0.3261438216	0.3099217351	0.3009413718	0.2943731759
Pemetrexed	4_4RM_4	20160206	1				0.3466601844	0.3443112791	0.3026100162	0.3006216405	0.3049916969	0.3264432111	0.3257385395	0.3150537517
