# Supplementary material for: BAMLET kills chemotherapy-resistant mesothelioma cells, holding oleic acid in an activated cytotoxic state
Source: PLoS One. 2018 Aug 29;13(8):e0203003. doi: 10.1371/journal.pone.0203003 (PMC6114908; doi:10.1371/journal.pone.0203003)
Supplement: S1 Dataset — (TGZ) [file pone.0203003.s002.tgz › statistical_modelling_for_human_and_rat_cell_assays/step05_rat_meso_chemotherapy_and_bamlet_TC50_and_plots.R]

R

library(reshape2)
library(ggplot2)
library(optimx)
options(stringsAsFactors = FALSE)

rat = read.table("rat_chemo_cell_assay_data_1.txt", sep = "\t", header = TRUE)
rat = melt(rat, id.vars = c("Drug", "Line", "Experiment"), variable.name = "Concentration", value.name = "Viability")
rat$Concentration = as.numeric(gsub("^X", "", rat$Concentration))
rat = rat[!is.na(rat$Viability),]
rat_chemo = rat
rat = read.table("rat_chemo_cell_assay_data_2.txt", sep = "\t", header = TRUE)
rat = melt(rat, id.vars = c("Drug", "Line", "Experiment"), variable.name = "Concentration", value.name = "Viability")
rat$Concentration = as.numeric(gsub("^X", "", rat$Concentration))
rat = rat[!is.na(rat$Viability),]
rat_chemo = rbind( rat_chemo, rat )
rat = read.table("rat_chemo_cell_assay_data_3.txt", sep = "\t", header = TRUE)
rat = melt(rat, id.vars = c("Drug", "Line", "Experiment"), variable.name = "Concentration", value.name = "Viability")
rat$Concentration = as.numeric(gsub("^X", "", rat$Concentration))
rat = rat[!is.na(rat$Viability),]
rat_chemo = rbind( rat_chemo, rat )
rat = read.table("rat_chemo_cell_assay_data_4.txt", sep = "\t", header = TRUE)
rat = melt(rat, id.vars = c("Drug", "Line", "Experiment"), variable.name = "Concentration", value.name = "Viability")
rat$Concentration = as.numeric(gsub("^X", "", rat$Concentration))
rat = rat[!is.na(rat$Viability),]
rat_chemo = rbind( rat_chemo, rat )
rat_chemo$Organism = 'Rat'
rat_chemo = rat_chemo[ (rat_chemo$Concentration != 0), ]

assays = rat_chemo
assays$Drug = as.factor(assays$Drug)
assays$Organism = as.factor(assays$Organism)
assays$Line = as.factor(assays$Line)
assays$Experiment = as.factor(as.character(assays$Experiment))
assays = assays[!is.na(assays$Viability),]
assays$log10Conc = log10(assays$Concentration)
rat_chemo = assays

rat_cisplatin = rat_chemo[ (rat_chemo$Drug=="Cisplatin"), ]
rat_pemetrexed = rat_chemo[ (rat_chemo$Drug=="Pemetrexed"), ]
rat_gemcitabine = rat_chemo[ (rat_chemo$Drug=="Gemcitabine"), ]
rat_vinorelbine = rat_chemo[ (rat_chemo$Drug=="Vinorelbine"), ]

assays = rat_cisplatin
#ggplot(assays, aes(x = log10(Concentration), y = Viability, col = Experiment)) + geom_line() + facet_wrap(~ Line)

assays = rat_pemetrexed
#ggplot(assays, aes(x = log10(Concentration), y = Viability, col = Experiment)) + geom_line() + facet_wrap(~ Line)

assays = rat_gemcitabine
#ggplot(assays, aes(x = log10(Concentration), y = Viability, col = Experiment)) + geom_line() + facet_wrap(~ Line)

rat = read.table("rat_bamlet_cell_assay_data.txt", sep = "\t", header = TRUE)

rat = melt(rat, id.vars = c("Drug", "Line", "Experiment"), variable.name = "Concentration", value.name = "Viability")
rat$Concentration = as.numeric(gsub("^X", "", rat$Concentration))
rat_bamlet = rat
rat_bamlet$Drug = 'BAMLET'
rat_bamlet$Organism = 'Rat'
rat_bamlet = rat_bamlet[ (rat_bamlet$Concentration != 0), ]

assays = rat_bamlet
assays$Drug = as.factor(assays$Drug)
assays$Organism = as.factor(assays$Organism)
assays$Line = as.factor(assays$Line)
assays$Experiment = as.factor(as.character(assays$Experiment))
assays = assays[!is.na(assays$Viability),]
assays$log10Conc = log10(assays$Concentration)

rat_bamlet = assays
#ggplot(assays, aes(x = log10(Concentration), y = Viability, col = Experiment)) + geom_point() + facet_wrap(~ Line)


####################################################################################################
####################################################################################################

# A = left asymptote
# B = right asymptote
# xmid = inflection point (TC50)
# scal = factor affecting slope at inflection point
predict.1component = function(params, x)
{
	A = params[1]
	B = params[2]
	scal = params[3]
	xmid = params[4]
	prediction_result = A + (B - A) * (1/(1 + exp((xmid - x) / scal)))
	prediction_result
}
loglik.1component = function(params, x, y)
{
	sigma = params[5]
	yhat = predict.1component(params, x)
	residuals = y - yhat
	loglik_result = sum(dnorm(residuals, sd = sigma, log = TRUE))
	loglik_result
}
convert_values_back_to_interpretable.1component = function(params)
{
	names(params) <- NULL 
	xmid = params[4]
	c(TC50 = exp(xmid))
}
extract_TC50 = function(params)
{
	A = params[1]
	B = params[2]
	scal = params[3]
	xmid = params[4]
	TC50 = exp(xmid - log( (B - A)/(0.5 - A) - 1 ))
	TC50
}
extract_TC50_stdev = function(params, sigma)
{
	A = params[1]
	B = params[2]
	scal = params[3]
	xmid = params[4]
	sigma = params[5]
	xmid_1 = xmid - sigma
	xmid_2 = xmid + sigma
	TC50_1 = exp(xmid_1 - log( (B - A)/(0.5 - A) - 1 ))
	TC50_2 = exp(xmid_2 - log( (B - A)/(0.5 - A) - 1 ))
	TC50_stdev = abs(TC50_2 - TC50_1)/2
	TC50_stdev
}

##########
A_start = 1;            A_low = -Inf;            A_high = Inf;
B_start = 0;            B_low = -Inf;            B_high = Inf;
scal_start = 0.1;       scal_low = 0.02;         scal_high = Inf;
xmid_start = 0;         xmid_low = -Inf;         xmid_high = Inf;
sens_start = 0.5;       sens_low = 0;            sens_high = 1;
xshift_start = 1;       xshift_low = 0;          xshift_high = Inf;
sigma_start = 0.1;      sigma_low = 1e-4;        sigma_high = Inf;
delta_start = 1;        delta_low = 0;           delta_high = Inf;

start.1component  = c(A=A_start,   B=B_start,   scal=scal_start,   xmid=xmid_start,   sigma=sigma_start)
lower.1component  = c(A=A_low,     B=B_low,     scal=scal_low,     xmid=xmid_low,     sigma=sigma_low)
upper.1component  = c(A=A_high,    B=B_high,    scal=scal_high,    xmid=xmid_high,    sigma=sigma_high)

####################################################################################################
extract_TC50_from_lm = function(model)
{
	model_yintercept = model$coef[[1]]
	model_slope = model$coef[[2]]
	TC50 = exp((0.5 - model_yintercept) / model_slope)
	TC50
}

extract_TC50_stdev_from_lm = function(model)
{
	model_yintercept = model$coef[[1]]
	model_slope = model$coef[[2]]
	model_deviance = deviance(model)
	yintercept_1 = model_yintercept - model_deviance
	yintercept_2 = model_yintercept + model_deviance
	TC50_1 = exp((0.5 - yintercept_1) / model_slope)
	TC50_2 = exp((0.5 - yintercept_2) / model_slope)
	TC50_stdev = abs(TC50_2 - TC50_1)/2
	TC50_stdev
}
####################################################################################################

################################################################################ Cisplatin
######################################## Cisplatin. Experiment 20151204
#################### Cisplatin. IL45CisR_highDose. Experiment 20151204
assays = rat_cisplatin; cellline = assays[((assays$Line=="IL45CisR_highDose") & (assays$Experiment=="20151204")),]
start.1component = c(A=A_start, B=B_start, scal=scal_start, xmid=xmid_start, sigma=sigma_start)
lower.1component = c(A=A_low,   B=B_low,   scal=scal_low,   xmid=xmid_low,   sigma=sigma_low)
upper.1component = c(A=A_high,  B=B_high,  scal=scal_high,  xmid=xmid_high,  sigma=sigma_high)
fit.1component = optimx(start.1component, function(par) loglik.1component(par, x=cellline$log10Conc, y=cellline$Viability), lower=lower.1component, upper=upper.1component, method=c("L-BFGS-B"), control=list(fnscale = -1))
IL45CisR_highDose_20151204_Cisplatin_TC50 = unname(unlist(extract_TC50(fit.1component)))
IL45CisR_highDose_20151204_Cisplatin_TC50_stdev = unname(unlist(extract_TC50_stdev(fit.1component)))
fit_x = seq(-1, 2, 0.01); fit_y = predict.1component(coef(fit.1component), fit_x); fit=data.frame(x=fit_x,y=fit_y)
#ggplot(cellline, aes(x=log10(Concentration), y=Viability, col=Line)) + geom_line() + geom_line(data=fit,color="red",aes(x=x,y=y))
#################### Cisplatin. IL45CisR_lowDose. Experiment 20151204
assays = rat_cisplatin; cellline = assays[((assays$Line=="IL45CisR_lowDose") & (assays$Experiment=="20151204")),]
start.1component = c(A=0.9, B=B_start, scal=scal_start, xmid=xmid_start, sigma=sigma_start)
lower.1component = c(A=0.85,   B=B_low,   scal=scal_low,   xmid=xmid_low,   sigma=sigma_low)
upper.1component = c(A=0.95,  B=B_high,  scal=scal_high,  xmid=xmid_high,  sigma=sigma_high)
fit.1component = optimx(start.1component, function(par) loglik.1component(par, x=cellline$log10Conc, y=cellline$Viability), lower=lower.1component, upper=upper.1component, method=c("L-BFGS-B"), control=list(fnscale = -1))
IL45CisR_lowDose_20151204_Cisplatin_TC50 = unname(unlist(extract_TC50(fit.1component)))
IL45CisR_lowDose_20151204_Cisplatin_TC50_stdev = unname(unlist(extract_TC50_stdev(fit.1component)))
fit_x = seq(-1, 2, 0.01); fit_y = predict.1component(coef(fit.1component), fit_x); fit=data.frame(x=fit_x,y=fit_y)
#ggplot(cellline, aes(x=log10(Concentration), y=Viability, col=Line)) + geom_line() + geom_line(data=fit,color="red",aes(x=x,y=y))
#################### Cisplatin. IL45_high_passage. Experiment 20151204
assays = rat_cisplatin; cellline = assays[((assays$Line=="IL45_high_passage") & (assays$Experiment=="20151204")),]
start.1component = c(A=A_start, B=B_start, scal=scal_start, xmid=xmid_start, sigma=sigma_start)
lower.1component = c(A=A_low,   B=B_low,   scal=scal_low,   xmid=xmid_low,   sigma=sigma_low)
upper.1component = c(A=A_high,  B=B_high,  scal=scal_high,  xmid=xmid_high,  sigma=sigma_high)
fit.1component = optimx(start.1component, function(par) loglik.1component(par, x=cellline$log10Conc, y=cellline$Viability), lower=lower.1component, upper=upper.1component, method=c("L-BFGS-B"), control=list(fnscale = -1))
IL45_high_passage_20151204_Cisplatin_TC50 = unname(unlist(extract_TC50(fit.1component)))
IL45_high_passage_20151204_Cisplatin_TC50_stdev = unname(unlist(extract_TC50_stdev(fit.1component)))
fit_x = seq(-1, 2, 0.01); fit_y = predict.1component(coef(fit.1component), fit_x); fit=data.frame(x=fit_x,y=fit_y)
#ggplot(cellline, aes(x=log10(Concentration), y=Viability, col=Line)) + geom_line() + geom_line(data=fit,color="red",aes(x=x,y=y))
#################### Cisplatin. IL45_low_passage. Experiment 20151204
assays = rat_cisplatin; cellline = assays[((assays$Line=="IL45_low_passage") & (assays$Experiment=="20151204")),]
start.1component = c(A=A_start, B=B_start, scal=scal_start, xmid=xmid_start, sigma=sigma_start)
lower.1component = c(A=A_low,   B=B_low,   scal=scal_low,   xmid=xmid_low,   sigma=sigma_low)
upper.1component = c(A=A_high,  B=B_high,  scal=scal_high,  xmid=xmid_high,  sigma=sigma_high)
fit.1component = optimx(start.1component, function(par) loglik.1component(par, x=cellline$log10Conc, y=cellline$Viability), lower=lower.1component, upper=upper.1component, method=c("L-BFGS-B"), control=list(fnscale = -1))
IL45_low_passage_20151204_Cisplatin_TC50 = unname(unlist(extract_TC50(fit.1component)))
IL45_low_passage_20151204_Cisplatin_TC50_stdev = unname(unlist(extract_TC50_stdev(fit.1component)))
fit_x = seq(-1, 2, 0.01); fit_y = predict.1component(coef(fit.1component), fit_x); fit=data.frame(x=fit_x,y=fit_y)
#ggplot(cellline, aes(x=log10(Concentration), y=Viability, col=Line)) + geom_line() + geom_line(data=fit,color="red",aes(x=x,y=y))
#################### Cisplatin. 4_4RM_4. Experiment 20151204
assays = rat_cisplatin; cellline = assays[((assays$Line=="4_4RM_4") & (assays$Experiment=="20151204")),]
start.1component = c(A=A_start, B=B_start, scal=scal_start, xmid=xmid_start, sigma=sigma_start)
lower.1component = c(A=A_low,   B=B_low,   scal=scal_low,   xmid=xmid_low,   sigma=sigma_low)
upper.1component = c(A=A_high,  B=B_high,  scal=scal_high,  xmid=xmid_high,  sigma=sigma_high)
fit.1component = optimx(start.1component, function(par) loglik.1component(par, x=cellline$log10Conc, y=cellline$Viability), lower=lower.1component, upper=upper.1component, method=c("L-BFGS-B"), control=list(fnscale = -1))
rat4_4RM_4_20151204_Cisplatin_TC50 = unname(unlist(extract_TC50(fit.1component)))
rat4_4RM_4_20151204_Cisplatin_TC50_stdev = unname(unlist(extract_TC50_stdev(fit.1component)))
fit_x = seq(-1, 2, 0.01); fit_y = predict.1component(coef(fit.1component), fit_x); fit=data.frame(x=fit_x,y=fit_y)
#ggplot(cellline, aes(x=log10(Concentration), y=Viability, col=Line)) + geom_line() + geom_line(data=fit,color="red",aes(x=x,y=y))

######################################## Cisplatin. Experiment 20151211
#################### Cisplatin. IL45CisR_highDose. Experiment 20151211
assays = rat_cisplatin; cellline = assays[((assays$Line=="IL45CisR_highDose") & (assays$Experiment=="20151211")),]
start.1component = c(A=0.95, B=B_start, scal=scal_start, xmid=0.8, sigma=sigma_start)
lower.1component = c(A=0.8,   B=B_low,   scal=scal_low,   xmid=xmid_low,   sigma=sigma_low)
upper.1component = c(A=1.1,  B=B_high,  scal=scal_high,  xmid=xmid_high,  sigma=sigma_high)
fit.1component = optimx(start.1component, function(par) loglik.1component(par, x=cellline$log10Conc, y=cellline$Viability), lower=lower.1component, upper=upper.1component, method=c("L-BFGS-B"), control=list(fnscale = -1))
IL45CisR_highDose_20151211_Cisplatin_TC50 = unname(unlist(extract_TC50(fit.1component)))
IL45CisR_highDose_20151211_Cisplatin_TC50_stdev = unname(unlist(extract_TC50_stdev(fit.1component)))
fit_x = seq(-1, 2, 0.01); fit_y = predict.1component(coef(fit.1component), fit_x); fit=data.frame(x=fit_x,y=fit_y)
#ggplot(cellline, aes(x=log10(Concentration), y=Viability, col=Line)) + geom_line() + geom_line(data=fit,color="red",aes(x=x,y=y))
#################### Cisplatin. IL45CisR_lowDose. Experiment 20151211
assays = rat_cisplatin; cellline = assays[((assays$Line=="IL45CisR_lowDose") & (assays$Experiment=="20151211")),]
start.1component = c(A=1, B=B_start, scal=scal_start, xmid=0.7, sigma=sigma_start)
lower.1component = c(A=0.85,   B=B_low,   scal=scal_low,   xmid=xmid_low,   sigma=sigma_low)
upper.1component = c(A=1.15,  B=B_high,  scal=scal_high,  xmid=xmid_high,  sigma=sigma_high)
fit.1component = optimx(start.1component, function(par) loglik.1component(par, x=cellline$log10Conc, y=cellline$Viability), lower=lower.1component, upper=upper.1component, method=c("L-BFGS-B"), control=list(fnscale = -1))
IL45CisR_lowDose_20151211_Cisplatin_TC50 = unname(unlist(extract_TC50(fit.1component)))
IL45CisR_lowDose_20151211_Cisplatin_TC50_stdev = unname(unlist(extract_TC50_stdev(fit.1component)))
fit_x = seq(-1, 2, 0.01); fit_y = predict.1component(coef(fit.1component), fit_x); fit=data.frame(x=fit_x,y=fit_y)
#ggplot(cellline, aes(x=log10(Concentration), y=Viability, col=Line)) + geom_line() + geom_line(data=fit,color="red",aes(x=x,y=y))
#################### Cisplatin. IL45_high_passage. Experiment 20151211
assays = rat_cisplatin; cellline = assays[((assays$Line=="IL45_high_passage") & (assays$Experiment=="20151211")),]
start.1component = c(A=A_start, B=B_start, scal=scal_start, xmid=xmid_start, sigma=sigma_start)
lower.1component = c(A=A_low,   B=B_low,   scal=scal_low,   xmid=xmid_low,   sigma=sigma_low)
upper.1component = c(A=A_high,  B=B_high,  scal=scal_high,  xmid=xmid_high,  sigma=sigma_high)
fit.1component = optimx(start.1component, function(par) loglik.1component(par, x=cellline$log10Conc, y=cellline$Viability), lower=lower.1component, upper=upper.1component, method=c("L-BFGS-B"), control=list(fnscale = -1))
IL45_high_passage_20151211_Cisplatin_TC50 = unname(unlist(extract_TC50(fit.1component)))
IL45_high_passage_20151211_Cisplatin_TC50_stdev = unname(unlist(extract_TC50_stdev(fit.1component)))
fit_x = seq(-1, 2, 0.01); fit_y = predict.1component(coef(fit.1component), fit_x); fit=data.frame(x=fit_x,y=fit_y)
#ggplot(cellline, aes(x=log10(Concentration), y=Viability, col=Line)) + geom_line() + geom_line(data=fit,color="red",aes(x=x,y=y))
#################### Cisplatin. IL45_low_passage. Experiment 20151211
assays = rat_cisplatin; cellline = assays[((assays$Line=="IL45_low_passage") & (assays$Experiment=="20151211")),]
start.1component = c(A=A_start, B=B_start, scal=scal_start, xmid=xmid_start, sigma=sigma_start)
lower.1component = c(A=A_low,   B=B_low,   scal=scal_low,   xmid=xmid_low,   sigma=sigma_low)
upper.1component = c(A=A_high,  B=B_high,  scal=scal_high,  xmid=xmid_high,  sigma=sigma_high)
fit.1component = optimx(start.1component, function(par) loglik.1component(par, x=cellline$log10Conc, y=cellline$Viability), lower=lower.1component, upper=upper.1component, method=c("L-BFGS-B"), control=list(fnscale = -1))
IL45_low_passage_20151211_Cisplatin_TC50 = unname(unlist(extract_TC50(fit.1component)))
IL45_low_passage_20151211_Cisplatin_TC50_stdev = unname(unlist(extract_TC50_stdev(fit.1component)))
fit_x = seq(-1, 2, 0.01); fit_y = predict.1component(coef(fit.1component), fit_x); fit=data.frame(x=fit_x,y=fit_y)
#ggplot(cellline, aes(x=log10(Concentration), y=Viability, col=Line)) + geom_line() + geom_line(data=fit,color="red",aes(x=x,y=y))

################################################################################ Cisplatin
######################################## Cisplatin. Experiment 20151218
#################### Cisplatin. IL45CisR_highDose. Experiment 20151218
assays = rat_cisplatin; cellline = assays[((assays$Line=="IL45CisR_highDose") & (assays$Experiment=="20151218")),]
start.1component = c(A=A_start, B=B_start, scal=scal_start, xmid=xmid_start, sigma=sigma_start)
lower.1component = c(A=A_low,   B=B_low,   scal=scal_low,   xmid=xmid_low,   sigma=sigma_low)
upper.1component = c(A=A_high,  B=B_high,  scal=scal_high,  xmid=xmid_high,  sigma=sigma_high)
fit.1component = optimx(start.1component, function(par) loglik.1component(par, x=cellline$log10Conc, y=cellline$Viability), lower=lower.1component, upper=upper.1component, method=c("L-BFGS-B"), control=list(fnscale = -1))
IL45CisR_highDose_20151218_Cisplatin_TC50 = 100 # TC50 not reached in this experiment
IL45CisR_highDose_20151218_Cisplatin_TC50_stdev = 0
fit_x = seq(-1, 2, 0.01); fit_y = predict.1component(coef(fit.1component), fit_x); fit=data.frame(x=fit_x,y=fit_y)
#ggplot(cellline, aes(x=log10(Concentration), y=Viability, col=Line)) + geom_line() + geom_line(data=fit,color="red",aes(x=x,y=y))
#################### Cisplatin. IL45CisR_lowDose. Experiment 20151218
assays = rat_cisplatin; cellline = assays[((assays$Line=="IL45CisR_lowDose") & (assays$Experiment=="20151218")),]
start.1component = c(A=A_start, B=B_start, scal=scal_start, xmid=xmid_start, sigma=sigma_start)
lower.1component = c(A=A_low,   B=B_low,   scal=scal_low,   xmid=xmid_low,   sigma=sigma_low)
upper.1component = c(A=A_high,  B=B_high,  scal=scal_high,  xmid=xmid_high,  sigma=sigma_high)
fit.1component = optimx(start.1component, function(par) loglik.1component(par, x=cellline$log10Conc, y=cellline$Viability), lower=lower.1component, upper=upper.1component, method=c("L-BFGS-B"), control=list(fnscale = -1))
IL45CisR_lowDose_20151218_Cisplatin_TC50 = unname(unlist(extract_TC50(fit.1component)))
IL45CisR_lowDose_20151218_Cisplatin_TC50_stdev = unname(unlist(extract_TC50_stdev(fit.1component)))
fit_x = seq(-1, 2, 0.01); fit_y = predict.1component(coef(fit.1component), fit_x); fit=data.frame(x=fit_x,y=fit_y)
#ggplot(cellline, aes(x=log10(Concentration), y=Viability, col=Line)) + geom_line() + geom_line(data=fit,color="red",aes(x=x,y=y))
#################### Cisplatin. IL45_high_passage. Experiment 20151218
assays = rat_cisplatin; cellline = assays[((assays$Line=="IL45_high_passage") & (assays$Experiment=="20151218")),]
start.1component = c(A=A_start, B=B_start, scal=scal_start, xmid=xmid_start, sigma=sigma_start)
lower.1component = c(A=A_low,   B=B_low,   scal=scal_low,   xmid=xmid_low,   sigma=sigma_low)
upper.1component = c(A=A_high,  B=B_high,  scal=scal_high,  xmid=xmid_high,  sigma=sigma_high)
fit.1component = optimx(start.1component, function(par) loglik.1component(par, x=cellline$log10Conc, y=cellline$Viability), lower=lower.1component, upper=upper.1component, method=c("L-BFGS-B"), control=list(fnscale = -1))
IL45_high_passage_20151218_Cisplatin_TC50 = unname(unlist(extract_TC50(fit.1component)))
IL45_high_passage_20151218_Cisplatin_TC50_stdev = unname(unlist(extract_TC50_stdev(fit.1component)))
fit_x = seq(-1, 2, 0.01); fit_y = predict.1component(coef(fit.1component), fit_x); fit=data.frame(x=fit_x,y=fit_y)
#ggplot(cellline, aes(x=log10(Concentration), y=Viability, col=Line)) + geom_line() + geom_line(data=fit,color="red",aes(x=x,y=y))
#################### Cisplatin. IL45_low_passage. Experiment 20151218
assays = rat_cisplatin; cellline = assays[((assays$Line=="IL45_low_passage") & (assays$Experiment=="20151218")),]
start.1component = c(A=A_start, B=B_start, scal=scal_start, xmid=xmid_start, sigma=sigma_start)
lower.1component = c(A=A_low,   B=B_low,   scal=scal_low,   xmid=xmid_low,   sigma=sigma_low)
upper.1component = c(A=A_high,  B=B_high,  scal=scal_high,  xmid=xmid_high,  sigma=sigma_high)
fit.1component = optimx(start.1component, function(par) loglik.1component(par, x=cellline$log10Conc, y=cellline$Viability), lower=lower.1component, upper=upper.1component, method=c("L-BFGS-B"), control=list(fnscale = -1))
IL45_low_passage_20151218_Cisplatin_TC50 = unname(unlist(extract_TC50(fit.1component)))
IL45_low_passage_20151218_Cisplatin_TC50_stdev = unname(unlist(extract_TC50_stdev(fit.1component)))
fit_x = seq(-1, 2, 0.01); fit_y = predict.1component(coef(fit.1component), fit_x); fit=data.frame(x=fit_x,y=fit_y)
#ggplot(cellline, aes(x=log10(Concentration), y=Viability, col=Line)) + geom_line() + geom_line(data=fit,color="red",aes(x=x,y=y))
#################### Cisplatin. 4_4RM_4. Experiment 20151218
assays = rat_cisplatin; cellline = assays[((assays$Line=="4_4RM_4") & (assays$Experiment=="20151218")),]
start.1component = c(A=A_start, B=B_start, scal=scal_start, xmid=xmid_start, sigma=sigma_start)
lower.1component = c(A=A_low,   B=B_low,   scal=scal_low,   xmid=xmid_low,   sigma=sigma_low)
upper.1component = c(A=A_high,  B=B_high,  scal=scal_high,  xmid=xmid_high,  sigma=sigma_high)
fit.1component = optimx(start.1component, function(par) loglik.1component(par, x=cellline$log10Conc, y=cellline$Viability), lower=lower.1component, upper=upper.1component, method=c("L-BFGS-B"), control=list(fnscale = -1))
rat4_4RM_4_20151218_Cisplatin_TC50 = unname(unlist(extract_TC50(fit.1component)))
rat4_4RM_4_20151218_Cisplatin_TC50_stdev = unname(unlist(extract_TC50_stdev(fit.1component)))
fit_x = seq(-1, 2, 0.01); fit_y = predict.1component(coef(fit.1component), fit_x); fit=data.frame(x=fit_x,y=fit_y)
#ggplot(cellline, aes(x=log10(Concentration), y=Viability, col=Line)) + geom_line() + geom_line(data=fit,color="red",aes(x=x,y=y))

################################################################################ Cisplatin
######################################## Cisplatin. Experiment 20151227
#################### Cisplatin. IL45CisR_highDose. Experiment 20151227
assays = rat_cisplatin; cellline = assays[((assays$Line=="IL45CisR_highDose") & (assays$Experiment=="20151227")),]
start.1component = c(A=A_start, B=B_start, scal=scal_start, xmid=xmid_start, sigma=sigma_start)
lower.1component = c(A=A_low,   B=B_low,   scal=scal_low,   xmid=xmid_low,   sigma=sigma_low)
upper.1component = c(A=A_high,  B=B_high,  scal=scal_high,  xmid=xmid_high,  sigma=sigma_high)
fit.1component = optimx(start.1component, function(par) loglik.1component(par, x=cellline$log10Conc, y=cellline$Viability), lower=lower.1component, upper=upper.1component, method=c("L-BFGS-B"), control=list(fnscale = -1))
IL45CisR_highDose_20151227_Cisplatin_TC50 = 100 # TC50 not reached in this experiment
IL45CisR_highDose_20151227_Cisplatin_TC50_stdev = 0
fit_x = seq(-1, 2, 0.01); fit_y = predict.1component(coef(fit.1component), fit_x); fit=data.frame(x=fit_x,y=fit_y)
#ggplot(cellline, aes(x=log10(Concentration), y=Viability, col=Line)) + geom_line() + geom_line(data=fit,color="red",aes(x=x,y=y))
#################### Cisplatin. IL45CisR_lowDose. Experiment 20151227
assays = rat_cisplatin; cellline = assays[((assays$Line=="IL45CisR_lowDose") & (assays$Experiment=="20151227")),]
start.1component = c(A=A_start, B=B_start, scal=scal_start, xmid=xmid_start, sigma=sigma_start)
lower.1component = c(A=A_low,   B=B_low,   scal=scal_low,   xmid=xmid_low,   sigma=sigma_low)
upper.1component = c(A=A_high,  B=B_high,  scal=scal_high,  xmid=xmid_high,  sigma=sigma_high)
fit.1component = optimx(start.1component, function(par) loglik.1component(par, x=cellline$log10Conc, y=cellline$Viability), lower=lower.1component, upper=upper.1component, method=c("L-BFGS-B"), control=list(fnscale = -1))
IL45CisR_lowDose_20151227_Cisplatin_TC50 = 100 # TC50 not reached in this experiment
IL45CisR_lowDose_20151227_Cisplatin_TC50_stdev = 0
fit_x = seq(-1, 2, 0.01); fit_y = predict.1component(coef(fit.1component), fit_x); fit=data.frame(x=fit_x,y=fit_y)
#ggplot(cellline, aes(x=log10(Concentration), y=Viability, col=Line)) + geom_line() + geom_line(data=fit,color="red",aes(x=x,y=y))
#################### Cisplatin. IL45_high_passage. Experiment 20151227
assays = rat_cisplatin; cellline = assays[((assays$Line=="IL45_high_passage") & (assays$Experiment=="20151227")),]
start.1component = c(A=A_start, B=B_start, scal=scal_start, xmid=xmid_start, sigma=sigma_start)
lower.1component = c(A=A_low,   B=B_low,   scal=scal_low,   xmid=xmid_low,   sigma=sigma_low)
upper.1component = c(A=A_high,  B=B_high,  scal=scal_high,  xmid=xmid_high,  sigma=sigma_high)
fit.1component = optimx(start.1component, function(par) loglik.1component(par, x=cellline$log10Conc, y=cellline$Viability), lower=lower.1component, upper=upper.1component, method=c("L-BFGS-B"), control=list(fnscale = -1))
IL45_high_passage_20151227_Cisplatin_TC50 = unname(unlist(extract_TC50(fit.1component)))
IL45_high_passage_20151227_Cisplatin_TC50_stdev = unname(unlist(extract_TC50_stdev(fit.1component)))
fit_x = seq(-1, 2, 0.01); fit_y = predict.1component(coef(fit.1component), fit_x); fit=data.frame(x=fit_x,y=fit_y)
#ggplot(cellline, aes(x=log10(Concentration), y=Viability, col=Line)) + geom_line() + geom_line(data=fit,color="red",aes(x=x,y=y))
#################### Cisplatin. IL45_low_passage. Experiment 20151227
assays = rat_cisplatin; cellline = assays[((assays$Line=="IL45_low_passage") & (assays$Experiment=="20151227")),]
start.1component = c(A=A_start, B=B_start, scal=scal_start, xmid=xmid_start, sigma=sigma_start)
lower.1component = c(A=A_low,   B=B_low,   scal=scal_low,   xmid=xmid_low,   sigma=sigma_low)
upper.1component = c(A=A_high,  B=B_high,  scal=scal_high,  xmid=xmid_high,  sigma=sigma_high)
fit.1component = optimx(start.1component, function(par) loglik.1component(par, x=cellline$log10Conc, y=cellline$Viability), lower=lower.1component, upper=upper.1component, method=c("L-BFGS-B"), control=list(fnscale = -1))
IL45_low_passage_20151227_Cisplatin_TC50 = unname(unlist(extract_TC50(fit.1component)))
IL45_low_passage_20151227_Cisplatin_TC50_stdev = unname(unlist(extract_TC50_stdev(fit.1component)))
fit_x = seq(-1, 2, 0.01); fit_y = predict.1component(coef(fit.1component), fit_x); fit=data.frame(x=fit_x,y=fit_y)
#ggplot(cellline, aes(x=log10(Concentration), y=Viability, col=Line)) + geom_line() + geom_line(data=fit,color="red",aes(x=x,y=y))
#################### Cisplatin. 4_4RM_4. Experiment 20151227
assays = rat_cisplatin; cellline = assays[((assays$Line=="4_4RM_4") & (assays$Experiment=="20151227")),]
start.1component = c(A=A_start, B=B_start, scal=scal_start, xmid=xmid_start, sigma=sigma_start)
lower.1component = c(A=A_low,   B=B_low,   scal=scal_low,   xmid=xmid_low,   sigma=sigma_low)
upper.1component = c(A=A_high,  B=B_high,  scal=scal_high,  xmid=xmid_high,  sigma=sigma_high)
fit.1component = optimx(start.1component, function(par) loglik.1component(par, x=cellline$log10Conc, y=cellline$Viability), lower=lower.1component, upper=upper.1component, method=c("L-BFGS-B"), control=list(fnscale = -1))
rat4_4RM_4_20151227_Cisplatin_TC50 = unname(unlist(extract_TC50(fit.1component)))
rat4_4RM_4_20151227_Cisplatin_TC50_stdev = unname(unlist(extract_TC50_stdev(fit.1component)))
fit_x = seq(-1, 2, 0.01); fit_y = predict.1component(coef(fit.1component), fit_x); fit=data.frame(x=fit_x,y=fit_y)
#ggplot(cellline, aes(x=log10(Concentration), y=Viability, col=Line)) + geom_line() + geom_line(data=fit,color="red",aes(x=x,y=y))

################################################################################ Cisplatin
######################################## Cisplatin. Experiment 20160101
#################### Cisplatin. IL45CisR_highDose. Experiment 20160101
assays = rat_cisplatin; cellline = assays[((assays$Line=="IL45CisR_highDose") & (assays$Experiment=="20160101")),]
start.1component = c(A=A_start, B=B_start, scal=scal_start, xmid=xmid_start, sigma=sigma_start)
lower.1component = c(A=A_low,   B=B_low,   scal=scal_low,   xmid=xmid_low,   sigma=sigma_low)
upper.1component = c(A=A_high,  B=B_high,  scal=scal_high,  xmid=xmid_high,  sigma=sigma_high)
fit.1component = optimx(start.1component, function(par) loglik.1component(par, x=cellline$log10Conc, y=cellline$Viability), lower=lower.1component, upper=upper.1component, method=c("L-BFGS-B"), control=list(fnscale = -1))
IL45CisR_highDose_20160101_Cisplatin_TC50 = unname(unlist(extract_TC50(fit.1component)))
IL45CisR_highDose_20160101_Cisplatin_TC50_stdev = unname(unlist(extract_TC50_stdev(fit.1component)))
fit_x = seq(-1, 2, 0.01); fit_y = predict.1component(coef(fit.1component), fit_x); fit=data.frame(x=fit_x,y=fit_y)
#ggplot(cellline, aes(x=log10(Concentration), y=Viability, col=Line)) + geom_line() + geom_line(data=fit,color="red",aes(x=x,y=y))
#################### Cisplatin. IL45CisR_lowDose. Experiment 20160101
assays = rat_cisplatin; cellline = assays[((assays$Line=="IL45CisR_lowDose") & (assays$Experiment=="20160101")),]
start.1component = c(A=A_start, B=B_start, scal=scal_start, xmid=xmid_start, sigma=sigma_start)
lower.1component = c(A=A_low,   B=B_low,   scal=scal_low,   xmid=xmid_low,   sigma=sigma_low)
upper.1component = c(A=A_high,  B=B_high,  scal=scal_high,  xmid=xmid_high,  sigma=sigma_high)
fit.1component = optimx(start.1component, function(par) loglik.1component(par, x=cellline$log10Conc, y=cellline$Viability), lower=lower.1component, upper=upper.1component, method=c("L-BFGS-B"), control=list(fnscale = -1))
IL45CisR_lowDose_20160101_Cisplatin_TC50 = unname(unlist(extract_TC50(fit.1component)))
IL45CisR_lowDose_20160101_Cisplatin_TC50_stdev = unname(unlist(extract_TC50_stdev(fit.1component)))
fit_x = seq(-1, 2, 0.01); fit_y = predict.1component(coef(fit.1component), fit_x); fit=data.frame(x=fit_x,y=fit_y)
#ggplot(cellline, aes(x=log10(Concentration), y=Viability, col=Line)) + geom_line() + geom_line(data=fit,color="red",aes(x=x,y=y))
#################### Cisplatin. IL45_high_passage. Experiment 20160101
assays = rat_cisplatin; cellline = assays[((assays$Line=="IL45_high_passage") & (assays$Experiment=="20160101")),]
start.1component = c(A=A_start, B=B_start, scal=scal_start, xmid=xmid_start, sigma=sigma_start)
lower.1component = c(A=A_low,   B=B_low,   scal=scal_low,   xmid=xmid_low,   sigma=sigma_low)
upper.1component = c(A=A_high,  B=B_high,  scal=scal_high,  xmid=xmid_high,  sigma=sigma_high)
fit.1component = optimx(start.1component, function(par) loglik.1component(par, x=cellline$log10Conc, y=cellline$Viability), lower=lower.1component, upper=upper.1component, method=c("L-BFGS-B"), control=list(fnscale = -1))
IL45_high_passage_20160101_Cisplatin_TC50 = unname(unlist(extract_TC50(fit.1component)))
IL45_high_passage_20160101_Cisplatin_TC50_stdev = unname(unlist(extract_TC50_stdev(fit.1component)))
fit_x = seq(-1, 2, 0.01); fit_y = predict.1component(coef(fit.1component), fit_x); fit=data.frame(x=fit_x,y=fit_y)
#ggplot(cellline, aes(x=log10(Concentration), y=Viability, col=Line)) + geom_line() + geom_line(data=fit,color="red",aes(x=x,y=y))
#################### Cisplatin. IL45_low_passage. Experiment 20160101
assays = rat_cisplatin; cellline = assays[((assays$Line=="IL45_low_passage") & (assays$Experiment=="20160101")),]
start.1component = c(A=A_start, B=B_start, scal=scal_start, xmid=xmid_start, sigma=sigma_start)
lower.1component = c(A=A_low,   B=B_low,   scal=scal_low,   xmid=xmid_low,   sigma=sigma_low)
upper.1component = c(A=A_high,  B=B_high,  scal=scal_high,  xmid=xmid_high,  sigma=sigma_high)
fit.1component = optimx(start.1component, function(par) loglik.1component(par, x=cellline$log10Conc, y=cellline$Viability), lower=lower.1component, upper=upper.1component, method=c("L-BFGS-B"), control=list(fnscale = -1))
IL45_low_passage_20160101_Cisplatin_TC50 = unname(unlist(extract_TC50(fit.1component)))
IL45_low_passage_20160101_Cisplatin_TC50_stdev = unname(unlist(extract_TC50_stdev(fit.1component)))
fit_x = seq(-1, 2, 0.01); fit_y = predict.1component(coef(fit.1component), fit_x); fit=data.frame(x=fit_x,y=fit_y)
#ggplot(cellline, aes(x=log10(Concentration), y=Viability, col=Line)) + geom_line() + geom_line(data=fit,color="red",aes(x=x,y=y))
#################### Cisplatin. 4_4RM_4. Experiment 20160101
assays = rat_cisplatin; cellline = assays[((assays$Line=="4_4RM_4") & (assays$Experiment=="20160101")),]
start.1component = c(A=A_start, B=B_start, scal=scal_start, xmid=xmid_start, sigma=sigma_start)
lower.1component = c(A=A_low,   B=B_low,   scal=scal_low,   xmid=xmid_low,   sigma=sigma_low)
upper.1component = c(A=A_high,  B=B_high,  scal=scal_high,  xmid=xmid_high,  sigma=sigma_high)
fit.1component = optimx(start.1component, function(par) loglik.1component(par, x=cellline$log10Conc, y=cellline$Viability), lower=lower.1component, upper=upper.1component, method=c("L-BFGS-B"), control=list(fnscale = -1))
rat4_4RM_4_20160101_Cisplatin_TC50 = unname(unlist(extract_TC50(fit.1component)))
rat4_4RM_4_20160101_Cisplatin_TC50_stdev = unname(unlist(extract_TC50_stdev(fit.1component)))
fit_x = seq(-1, 2, 0.01); fit_y = predict.1component(coef(fit.1component), fit_x); fit=data.frame(x=fit_x,y=fit_y)
#ggplot(cellline, aes(x=log10(Concentration), y=Viability, col=Line)) + geom_line() + geom_line(data=fit,color="red",aes(x=x,y=y))

################################################################################ Cisplatin
######################################## Cisplatin. Experiment20160122
#################### Cisplatin. IL45CisR_highDose. Experiment20160122
assays = rat_cisplatin; cellline = assays[((assays$Line=="IL45CisR_highDose") & (assays$Experiment=="20160122")),]
start.1component = c(A=A_start, B=B_start, scal=scal_start, xmid=xmid_start, sigma=sigma_start)
lower.1component = c(A=A_low,   B=B_low,   scal=scal_low,   xmid=xmid_low,   sigma=sigma_low)
upper.1component = c(A=A_high,  B=B_high,  scal=scal_high,  xmid=xmid_high,  sigma=sigma_high)
fit.1component = optimx(start.1component, function(par) loglik.1component(par, x=cellline$log10Conc, y=cellline$Viability), lower=lower.1component, upper=upper.1component, method=c("L-BFGS-B"), control=list(fnscale = -1))
IL45CisR_highDose_20160122_Cisplatin_TC50 = unname(unlist(extract_TC50(fit.1component)))
IL45CisR_highDose_20160122_Cisplatin_TC50_stdev = unname(unlist(extract_TC50_stdev(fit.1component)))
fit_x = seq(-1, 2, 0.01); fit_y = predict.1component(coef(fit.1component), fit_x); fit=data.frame(x=fit_x,y=fit_y)
#ggplot(cellline, aes(x=log10(Concentration), y=Viability, col=Line)) + geom_line() + geom_line(data=fit,color="red",aes(x=x,y=y))
#################### Cisplatin. IL45CisR_lowDose. Experiment20160122
assays = rat_cisplatin; cellline = assays[((assays$Line=="IL45CisR_lowDose") & (assays$Experiment=="20160122")),]
start.1component = c(A=1.1, B=B_start, scal=scal_start, xmid=xmid_start, sigma=sigma_start)
lower.1component = c(A=1.0,   B=B_low,   scal=scal_low,   xmid=xmid_low,   sigma=sigma_low)
upper.1component = c(A=1.2,  B=B_high,  scal=scal_high,  xmid=xmid_high,  sigma=sigma_high)
fit.1component = optimx(start.1component, function(par) loglik.1component(par, x=cellline$log10Conc, y=cellline$Viability), lower=lower.1component, upper=upper.1component, method=c("L-BFGS-B"), control=list(fnscale = -1))
IL45CisR_lowDose_20160122_Cisplatin_TC50 = 100 # TC50 not reached in this experiment
IL45CisR_lowDose_20160122_Cisplatin_TC50_stdev = 0
fit_x = seq(-1, 2, 0.01); fit_y = predict.1component(coef(fit.1component), fit_x); fit=data.frame(x=fit_x,y=fit_y)
#ggplot(cellline, aes(x=log10(Concentration), y=Viability, col=Line)) + geom_line() + geom_line(data=fit,color="red",aes(x=x,y=y))
#################### Cisplatin. IL45_high_passage. Experiment20160122
assays = rat_cisplatin; cellline = assays[((assays$Line=="IL45_high_passage") & (assays$Experiment=="20160122")),]
start.1component = c(A=A_start, B=B_start, scal=scal_start, xmid=0.5, sigma=sigma_start)
lower.1component = c(A=A_low,   B=B_low,   scal=scal_low,   xmid=xmid_low,   sigma=sigma_low)
upper.1component = c(A=A_high,  B=B_high,  scal=scal_high,  xmid=xmid_high,  sigma=sigma_high)
fit.1component = optimx(start.1component, function(par) loglik.1component(par, x=cellline$log10Conc, y=cellline$Viability), lower=lower.1component, upper=upper.1component, method=c("L-BFGS-B"), control=list(fnscale = -1))
IL45_high_passage_20160122_Cisplatin_TC50 = unname(unlist(extract_TC50(fit.1component)))
IL45_high_passage_20160122_Cisplatin_TC50_stdev = unname(unlist(extract_TC50_stdev(fit.1component)))
fit_x = seq(-1, 2, 0.01); fit_y = predict.1component(coef(fit.1component), fit_x); fit=data.frame(x=fit_x,y=fit_y)
#ggplot(cellline, aes(x=log10(Concentration), y=Viability, col=Line)) + geom_line() + geom_line(data=fit,color="red",aes(x=x,y=y))
#################### Cisplatin. IL45_low_passage. Experiment20160122
assays = rat_cisplatin; cellline = assays[((assays$Line=="IL45_low_passage") & (assays$Experiment=="20160122")),]
start.1component = c(A=A_start, B=B_start, scal=scal_start, xmid=xmid_start, sigma=sigma_start)
lower.1component = c(A=A_low,   B=B_low,   scal=scal_low,   xmid=xmid_low,   sigma=sigma_low)
upper.1component = c(A=A_high,  B=B_high,  scal=scal_high,  xmid=xmid_high,  sigma=sigma_high)
fit.1component = optimx(start.1component, function(par) loglik.1component(par, x=cellline$log10Conc, y=cellline$Viability), lower=lower.1component, upper=upper.1component, method=c("L-BFGS-B"), control=list(fnscale = -1))
IL45_low_passage_20160122_Cisplatin_TC50 = unname(unlist(extract_TC50(fit.1component)))
IL45_low_passage_20160122_Cisplatin_TC50_stdev = unname(unlist(extract_TC50_stdev(fit.1component)))
fit_x = seq(-1, 2, 0.01); fit_y = predict.1component(coef(fit.1component), fit_x); fit=data.frame(x=fit_x,y=fit_y)
#ggplot(cellline, aes(x=log10(Concentration), y=Viability, col=Line)) + geom_line() + geom_line(data=fit,color="red",aes(x=x,y=y))
#################### Cisplatin. 4_4RM_4. Experiment 20160122
assays = rat_cisplatin; cellline = assays[((assays$Line=="4_4RM_4") & (assays$Experiment=="20160122")),]
start.1component = c(A=A_start, B=B_start, scal=0.5, xmid=0.8, sigma=sigma_start)
lower.1component = c(A=A_low,   B=B_low,   scal=scal_low,   xmid=xmid_low,   sigma=sigma_low)
upper.1component = c(A=A_high,  B=B_high,  scal=scal_high,  xmid=xmid_high,  sigma=sigma_high)
fit.1component = optimx(start.1component, function(par) loglik.1component(par, x=cellline$log10Conc, y=cellline$Viability), lower=lower.1component, upper=upper.1component, method=c("L-BFGS-B"), control=list(fnscale = -1))
rat4_4RM_4_20160122_Cisplatin_TC50 = unname(unlist(extract_TC50(fit.1component)))
rat4_4RM_4_20160122_Cisplatin_TC50_stdev = unname(unlist(extract_TC50_stdev(fit.1component)))
fit_x = seq(-1, 2, 0.01); fit_y = predict.1component(coef(fit.1component), fit_x); fit=data.frame(x=fit_x,y=fit_y)
#ggplot(cellline, aes(x=log10(Concentration), y=Viability, col=Line)) + geom_line() + geom_line(data=fit,color="red",aes(x=x,y=y))

################################################################################ Cisplatin
######################################## Cisplatin. Experiment 20160129
#################### Cisplatin. IL45CisR_highDose. Experiment 20160129
assays = rat_cisplatin; cellline = assays[((assays$Line=="IL45CisR_highDose") & (assays$Experiment=="20160129")),]
start.1component = c(A=A_start, B=B_start, scal=scal_start, xmid=0.8, sigma=sigma_start)
lower.1component = c(A=A_low,   B=B_low,   scal=scal_low,   xmid=xmid_low,   sigma=sigma_low)
upper.1component = c(A=A_high,  B=B_high,  scal=scal_high,  xmid=xmid_high,  sigma=sigma_high)
fit.1component = optimx(start.1component, function(par) loglik.1component(par, x=cellline$log10Conc, y=cellline$Viability), lower=lower.1component, upper=upper.1component, method=c("L-BFGS-B"), control=list(fnscale = -1))
IL45CisR_highDose_20160129_Cisplatin_TC50 = unname(unlist(extract_TC50(fit.1component)))
IL45CisR_highDose_20160129_Cisplatin_TC50_stdev = unname(unlist(extract_TC50_stdev(fit.1component)))
fit_x = seq(-1, 2, 0.01); fit_y = predict.1component(coef(fit.1component), fit_x); fit=data.frame(x=fit_x,y=fit_y)
#ggplot(cellline, aes(x=log10(Concentration), y=Viability, col=Line)) + geom_line() + geom_line(data=fit,color="red",aes(x=x,y=y))
#################### Cisplatin. IL45CisR_lowDose. Experiment 20160129
assays = rat_cisplatin; cellline = assays[((assays$Line=="IL45CisR_lowDose") & (assays$Experiment=="20160129")),]
start.1component = c(A=A_start, B=B_start, scal=scal_start, xmid=xmid_start, sigma=sigma_start)
lower.1component = c(A=A_low,   B=B_low,   scal=scal_low,   xmid=xmid_low,   sigma=sigma_low)
upper.1component = c(A=A_high,  B=B_high,  scal=scal_high,  xmid=xmid_high,  sigma=sigma_high)
fit.1component = optimx(start.1component, function(par) loglik.1component(par, x=cellline$log10Conc, y=cellline$Viability), lower=lower.1component, upper=upper.1component, method=c("L-BFGS-B"), control=list(fnscale = -1))
IL45CisR_lowDose_20160129_Cisplatin_TC50 = unname(unlist(extract_TC50(fit.1component)))
IL45CisR_lowDose_20160129_Cisplatin_TC50_stdev = unname(unlist(extract_TC50_stdev(fit.1component)))
fit_x = seq(-1, 2, 0.01); fit_y = predict.1component(coef(fit.1component), fit_x); fit=data.frame(x=fit_x,y=fit_y)
#ggplot(cellline, aes(x=log10(Concentration), y=Viability, col=Line)) + geom_line() + geom_line(data=fit,color="red",aes(x=x,y=y))
#################### Cisplatin. IL45_high_passage. Experiment 20160129
assays = rat_cisplatin; cellline = assays[((assays$Line=="IL45_high_passage") & (assays$Experiment=="20160129")),]
start.1component = c(A=A_start, B=B_start, scal=scal_start, xmid=xmid_start, sigma=sigma_start)
lower.1component = c(A=A_low,   B=B_low,   scal=scal_low,   xmid=xmid_low,   sigma=sigma_low)
upper.1component = c(A=A_high,  B=B_high,  scal=scal_high,  xmid=xmid_high,  sigma=sigma_high)
fit.1component = optimx(start.1component, function(par) loglik.1component(par, x=cellline$log10Conc, y=cellline$Viability), lower=lower.1component, upper=upper.1component, method=c("L-BFGS-B"), control=list(fnscale = -1))
IL45_high_passage_20160129_Cisplatin_TC50 = unname(unlist(extract_TC50(fit.1component)))
IL45_high_passage_20160129_Cisplatin_TC50_stdev = unname(unlist(extract_TC50_stdev(fit.1component)))
fit_x = seq(-1, 2, 0.01); fit_y = predict.1component(coef(fit.1component), fit_x); fit=data.frame(x=fit_x,y=fit_y)
#ggplot(cellline, aes(x=log10(Concentration), y=Viability, col=Line)) + geom_line() + geom_line(data=fit,color="red",aes(x=x,y=y))
#################### Cisplatin. IL45_low_passage. Experiment 20160129
assays = rat_cisplatin; cellline = assays[((assays$Line=="IL45_low_passage") & (assays$Experiment=="20160129")),]
start.1component = c(A=A_start, B=B_start, scal=scal_start, xmid=xmid_start, sigma=sigma_start)
lower.1component = c(A=A_low,   B=B_low,   scal=scal_low,   xmid=xmid_low,   sigma=sigma_low)
upper.1component = c(A=A_high,  B=B_high,  scal=scal_high,  xmid=xmid_high,  sigma=sigma_high)
fit.1component = optimx(start.1component, function(par) loglik.1component(par, x=cellline$log10Conc, y=cellline$Viability), lower=lower.1component, upper=upper.1component, method=c("L-BFGS-B"), control=list(fnscale = -1))
IL45_low_passage_20160129_Cisplatin_TC50 = unname(unlist(extract_TC50(fit.1component)))
IL45_low_passage_20160129_Cisplatin_TC50_stdev = unname(unlist(extract_TC50_stdev(fit.1component)))
fit_x = seq(-1, 2, 0.01); fit_y = predict.1component(coef(fit.1component), fit_x); fit=data.frame(x=fit_x,y=fit_y)
#ggplot(cellline, aes(x=log10(Concentration), y=Viability, col=Line)) + geom_line() + geom_line(data=fit,color="red",aes(x=x,y=y))
#################### Cisplatin. 4_4RM_4. Experiment 20160129
assays = rat_cisplatin; cellline = assays[((assays$Line=="4_4RM_4") & (assays$Experiment=="20160129")),]
start.1component = c(A=A_start, B=B_start, scal=0.5, xmid=0.3, sigma=sigma_start)
lower.1component = c(A=A_low,   B=B_low,   scal=scal_low,   xmid=xmid_low,   sigma=sigma_low)
upper.1component = c(A=A_high,  B=B_high,  scal=scal_high,  xmid=xmid_high,  sigma=sigma_high)
fit.1component = optimx(start.1component, function(par) loglik.1component(par, x=cellline$log10Conc, y=cellline$Viability), lower=lower.1component, upper=upper.1component, method=c("L-BFGS-B"), control=list(fnscale = -1))
rat4_4RM_4_20160129_Cisplatin_TC50 = unname(unlist(extract_TC50(fit.1component)))
rat4_4RM_4_20160129_Cisplatin_TC50_stdev = unname(unlist(extract_TC50_stdev(fit.1component)))
fit_x = seq(-1, 2, 0.01); fit_y = predict.1component(coef(fit.1component), fit_x); fit=data.frame(x=fit_x,y=fit_y)
#ggplot(cellline, aes(x=log10(Concentration), y=Viability, col=Line)) + geom_line() + geom_line(data=fit,color="red",aes(x=x,y=y))

################################################################################ Cisplatin
######################################## Cisplatin. Experiment 20160206
#################### Cisplatin. IL45CisR_highDose. Experiment 20160206
assays = rat_cisplatin; cellline = assays[((assays$Line=="IL45CisR_highDose") & (assays$Experiment=="20160206")),]
start.1component = c(A=A_start, B=B_start, scal=scal_start, xmid=xmid_start, sigma=sigma_start)
lower.1component = c(A=A_low,   B=B_low,   scal=scal_low,   xmid=xmid_low,   sigma=sigma_low)
upper.1component = c(A=A_high,  B=B_high,  scal=scal_high,  xmid=xmid_high,  sigma=sigma_high)
fit.1component = optimx(start.1component, function(par) loglik.1component(par, x=cellline$log10Conc, y=cellline$Viability), lower=lower.1component, upper=upper.1component, method=c("L-BFGS-B"), control=list(fnscale = -1))
IL45CisR_highDose_20160206_Cisplatin_TC50 = unname(unlist(extract_TC50(fit.1component)))
IL45CisR_highDose_20160206_Cisplatin_TC50_stdev = unname(unlist(extract_TC50_stdev(fit.1component)))
fit_x = seq(-1, 2, 0.01); fit_y = predict.1component(coef(fit.1component), fit_x); fit=data.frame(x=fit_x,y=fit_y)
#ggplot(cellline, aes(x=log10(Concentration), y=Viability, col=Line)) + geom_line() + geom_line(data=fit,color="red",aes(x=x,y=y))
#################### Cisplatin. IL45CisR_lowDose. Experiment 20160206
assays = rat_cisplatin; cellline = assays[((assays$Line=="IL45CisR_lowDose") & (assays$Experiment=="20160206")),]
start.1component = c(A=A_start, B=B_start, scal=scal_start, xmid=xmid_start, sigma=sigma_start)
lower.1component = c(A=A_low,   B=B_low,   scal=scal_low,   xmid=xmid_low,   sigma=sigma_low)
upper.1component = c(A=A_high,  B=B_high,  scal=scal_high,  xmid=xmid_high,  sigma=sigma_high)
fit.1component = optimx(start.1component, function(par) loglik.1component(par, x=cellline$log10Conc, y=cellline$Viability), lower=lower.1component, upper=upper.1component, method=c("L-BFGS-B"), control=list(fnscale = -1))
IL45CisR_lowDose_20160206_Cisplatin_TC50 = unname(unlist(extract_TC50(fit.1component)))
IL45CisR_lowDose_20160206_Cisplatin_TC50_stdev = unname(unlist(extract_TC50_stdev(fit.1component)))
fit_x = seq(-1, 2, 0.01); fit_y = predict.1component(coef(fit.1component), fit_x); fit=data.frame(x=fit_x,y=fit_y)
#ggplot(cellline, aes(x=log10(Concentration), y=Viability, col=Line)) + geom_line() + geom_line(data=fit,color="red",aes(x=x,y=y))
#################### Cisplatin. IL45_high_passage. Experiment 20160206
assays = rat_cisplatin; cellline = assays[((assays$Line=="IL45_high_passage") & (assays$Experiment=="20160206")),]
start.1component = c(A=A_start, B=B_start, scal=scal_start, xmid=xmid_start, sigma=sigma_start)
lower.1component = c(A=A_low,   B=B_low,   scal=scal_low,   xmid=xmid_low,   sigma=sigma_low)
upper.1component = c(A=A_high,  B=B_high,  scal=scal_high,  xmid=xmid_high,  sigma=sigma_high)
fit.1component = optimx(start.1component, function(par) loglik.1component(par, x=cellline$log10Conc, y=cellline$Viability), lower=lower.1component, upper=upper.1component, method=c("L-BFGS-B"), control=list(fnscale = -1))
IL45_high_passage_20160206_Cisplatin_TC50 = unname(unlist(extract_TC50(fit.1component)))
IL45_high_passage_20160206_Cisplatin_TC50_stdev = unname(unlist(extract_TC50_stdev(fit.1component)))
fit_x = seq(-1, 2, 0.01); fit_y = predict.1component(coef(fit.1component), fit_x); fit=data.frame(x=fit_x,y=fit_y)
#ggplot(cellline, aes(x=log10(Concentration), y=Viability, col=Line)) + geom_line() + geom_line(data=fit,color="red",aes(x=x,y=y))
#################### Cisplatin. IL45_low_passage. Experiment 20160206
assays = rat_cisplatin; cellline = assays[((assays$Line=="IL45_low_passage") & (assays$Experiment=="20160206")),]
start.1component = c(A=A_start, B=B_start, scal=scal_start, xmid=xmid_start, sigma=sigma_start)
lower.1component = c(A=A_low,   B=B_low,   scal=scal_low,   xmid=xmid_low,   sigma=sigma_low)
upper.1component = c(A=A_high,  B=B_high,  scal=scal_high,  xmid=xmid_high,  sigma=sigma_high)
fit.1component = optimx(start.1component, function(par) loglik.1component(par, x=cellline$log10Conc, y=cellline$Viability), lower=lower.1component, upper=upper.1component, method=c("L-BFGS-B"), control=list(fnscale = -1))
IL45_low_passage_20160206_Cisplatin_TC50 = unname(unlist(extract_TC50(fit.1component)))
IL45_low_passage_20160206_Cisplatin_TC50_stdev = unname(unlist(extract_TC50_stdev(fit.1component)))
fit_x = seq(-1, 2, 0.01); fit_y = predict.1component(coef(fit.1component), fit_x); fit=data.frame(x=fit_x,y=fit_y)
#ggplot(cellline, aes(x=log10(Concentration), y=Viability, col=Line)) + geom_line() + geom_line(data=fit,color="red",aes(x=x,y=y))
#################### Cisplatin. 4_4RM_4. Experiment 20160206
assays = rat_cisplatin; cellline = assays[((assays$Line=="4_4RM_4") & (assays$Experiment=="20160206")),]
start.1component = c(A=A_start, B=B_start, scal=scal_start, xmid=xmid_start, sigma=sigma_start)
lower.1component = c(A=A_low,   B=B_low,   scal=scal_low,   xmid=xmid_low,   sigma=sigma_low)
upper.1component = c(A=A_high,  B=B_high,  scal=scal_high,  xmid=xmid_high,  sigma=sigma_high)
fit.1component = optimx(start.1component, function(par) loglik.1component(par, x=cellline$log10Conc, y=cellline$Viability), lower=lower.1component, upper=upper.1component, method=c("L-BFGS-B"), control=list(fnscale = -1))
rat4_4RM_4_20160206_Cisplatin_TC50 = unname(unlist(extract_TC50(fit.1component)))
rat4_4RM_4_20160206_Cisplatin_TC50_stdev = unname(unlist(extract_TC50_stdev(fit.1component)))
fit_x = seq(-1, 2, 0.01); fit_y = predict.1component(coef(fit.1component), fit_x); fit=data.frame(x=fit_x,y=fit_y)
#ggplot(cellline, aes(x=log10(Concentration), y=Viability, col=Line)) + geom_line() + geom_line(data=fit,color="red",aes(x=x,y=y))

################################################################################ Pemetrexed
######################################## Pemetrexed. Experiment 20151204
#################### Pemetrexed. IL45PemR_highDose. Experiment 20151204
assays = rat_pemetrexed; cellline = assays[((assays$Line=="IL45PemR_highDose") & (assays$Experiment=="20151204")),]
model <- lm(Viability~log10Conc, data=cellline)
IL45PemR_highDose_20151204_Pemetrexed_TC50 = 10000 # TC50 not reached in this experiment
IL45PemR_highDose_20151204_Pemetrexed_TC50_stdev = 0
#ggplot(cellline, aes(x=log10(Concentration), y=Viability, col=Line)) + geom_line() + geom_line(aes(y=fitted(model)))
#################### Pemetrexed. IL45PemR_lowDose. Experiment 20151204
assays = rat_pemetrexed; cellline = assays[((assays$Line=="IL45PemR_lowDose") & (assays$Experiment=="20151204")),]
model <- lm(Viability~log10Conc, data=cellline)
IL45PemR_lowDose_20151204_Pemetrexed_TC50 = 10000 # TC50 not reached in this experiment
IL45PemR_lowDose_20151204_Pemetrexed_TC50_stdev = 0
#ggplot(cellline, aes(x=log10(Concentration), y=Viability, col=Line)) + geom_line() + geom_line(aes(y=fitted(model)))
#################### Pemetrexed. IL45_high_passage. Experiment 20151204
assays = rat_pemetrexed; cellline = assays[((assays$Line=="IL45_high_passage") & (assays$Experiment=="20151204")),]
model <- lm(Viability~log10Conc, data=cellline)
IL45_high_passage_20151204_Pemetrexed_TC50 = extract_TC50_from_lm(model)
IL45_high_passage_20151204_Pemetrexed_TC50_stdev = extract_TC50_stdev_from_lm(model)
#ggplot(cellline, aes(x=log10(Concentration), y=Viability, col=Line)) + geom_line() + geom_line(aes(y=fitted(model)))
#################### Pemetrexed. IL45_low_passage. Experiment 20151204
assays = rat_pemetrexed; cellline = assays[((assays$Line=="IL45_low_passage") & (assays$Experiment=="20151204")),]
model <- lm(Viability~log10Conc, data=cellline)
IL45_low_passage_20151204_Pemetrexed_TC50 = extract_TC50_from_lm(model)
IL45_low_passage_20151204_Pemetrexed_TC50_stdev = extract_TC50_stdev_from_lm(model)
#ggplot(cellline, aes(x=log10(Concentration), y=Viability, col=Line)) + geom_line() + geom_line(aes(y=fitted(model)))
#################### Pemetrexed. 4_4RM_4. Experiment 20151204
assays = rat_pemetrexed; cellline = assays[((assays$Line=="4_4RM_4") & (assays$Experiment=="20151204")),]
model <- lm(Viability~log10Conc, data=cellline)
rat4_4RM_4_20151204_Pemetrexed_TC50 = 10000 # TC50 not reached in this experiment
rat4_4RM_4_20151204_Pemetrexed_TC50_stdev = 0
#ggplot(cellline, aes(x=log10(Concentration), y=Viability, col=Line)) + geom_line() + geom_line(aes(y=fitted(model)))

################################################################################ Pemetrexed
######################################## Pemetrexed. Experiment 20151211
#################### Pemetrexed. IL45PemR_highDose. Experiment 20151211
assays = rat_pemetrexed; cellline = assays[((assays$Line=="IL45PemR_highDose") & (assays$Experiment=="20151211")),]
model <- lm(Viability~log10Conc, data=cellline)
IL45PemR_highDose_20151211_Pemetrexed_TC50 = 10000 # TC50 not reached in this experiment
IL45PemR_highDose_20151211_Pemetrexed_TC50_stdev = 0
#ggplot(cellline, aes(x=log10(Concentration), y=Viability, col=Line)) + geom_line() + geom_line(aes(y=fitted(model)))
#################### Pemetrexed. IL45PemR_lowDose. Experiment 20151211
assays = rat_pemetrexed; cellline = assays[((assays$Line=="IL45PemR_lowDose") & (assays$Experiment=="20151211")),]
model <- lm(Viability~log10Conc, data=cellline)
IL45PemR_lowDose_20151211_Pemetrexed_TC50 = 10000 # TC50 not reached in this experiment
IL45PemR_lowDose_20151211_Pemetrexed_TC50_stdev = 0
#ggplot(cellline, aes(x=log10(Concentration), y=Viability, col=Line)) + geom_line() + geom_line(aes(y=fitted(model)))
#################### Pemetrexed. IL45_high_passage. Experiment 20151211
assays = rat_pemetrexed; cellline = assays[((assays$Line=="IL45_high_passage") & (assays$Experiment=="20151211")),]
model <- lm(Viability~log10Conc, data=cellline)
IL45_high_passage_20151211_Pemetrexed_TC50 = extract_TC50_from_lm(model)
IL45_high_passage_20151211_Pemetrexed_TC50_stdev = extract_TC50_stdev_from_lm(model)
#ggplot(cellline, aes(x=log10(Concentration), y=Viability, col=Line)) + geom_line() + geom_line(aes(y=fitted(model)))
#################### Pemetrexed. IL45_low_passage. Experiment 20151211
assays = rat_pemetrexed; cellline = assays[((assays$Line=="IL45_low_passage") & (assays$Experiment=="20151211")),]
model <- lm(Viability~log10Conc, data=cellline)
IL45_low_passage_20151211_Pemetrexed_TC50 = extract_TC50_from_lm(model)
IL45_low_passage_20151211_Pemetrexed_TC50_stdev = extract_TC50_stdev_from_lm(model)
#ggplot(cellline, aes(x=log10(Concentration), y=Viability, col=Line)) + geom_line() + geom_line(aes(y=fitted(model)))
#################### Pemetrexed. 4_4RM_4. Experiment 20151211
assays = rat_pemetrexed; cellline = assays[((assays$Line=="4_4RM_4") & (assays$Experiment=="20151211")),]
model <- lm(Viability~log10Conc, data=cellline)
rat4_4RM_4_20151211_Pemetrexed_TC50 = 10000 # TC50 not reached in this experiment
rat4_4RM_4_20151211_Pemetrexed_TC50_stdev = 0
#ggplot(cellline, aes(x=log10(Concentration), y=Viability, col=Line)) + geom_line() + geom_line(aes(y=fitted(model)))

################################################################################ Pemetrexed
######################################## Pemetrexed. Experiment 20151218
#################### Pemetrexed. IL45PemR_highDose. Experiment 20151218
assays = rat_pemetrexed; cellline = assays[((assays$Line=="IL45PemR_highDose") & (assays$Experiment=="20151218")),]
model <- lm(Viability~log10Conc, data=cellline)
IL45PemR_highDose_20151218_Pemetrexed_TC50 = 10000 # TC50 not reached in this experiment
IL45PemR_highDose_20151218_Pemetrexed_TC50_stdev = 0
#ggplot(cellline, aes(x=log10(Concentration), y=Viability, col=Line)) + geom_line() + geom_line(aes(y=fitted(model)))
#################### Pemetrexed. IL45PemR_lowDose. Experiment 20151218
assays = rat_pemetrexed; cellline = assays[((assays$Line=="IL45PemR_lowDose") & (assays$Experiment=="20151218")),]
model <- lm(Viability~log10Conc, data=cellline)
IL45PemR_lowDose_20151218_Pemetrexed_TC50 = extract_TC50_from_lm(model)
IL45PemR_lowDose_20151218_Pemetrexed_TC50_stdev = extract_TC50_stdev_from_lm(model)
#ggplot(cellline, aes(x=log10(Concentration), y=Viability, col=Line)) + geom_line() + geom_line(aes(y=fitted(model)))
#################### Pemetrexed. 4_4RM_4. Experiment 20151218
assays = rat_pemetrexed; cellline = assays[((assays$Line=="4_4RM_4") & (assays$Experiment=="20151218")),]
model <- lm(Viability~log10Conc, data=cellline)
rat4_4RM_4_20151218_Pemetrexed_TC50 = 10000 # TC50 not reached in this experiment
rat4_4RM_4_20151218_Pemetrexed_TC50_stdev = 0
#ggplot(cellline, aes(x=log10(Concentration), y=Viability, col=Line)) + geom_line() + geom_line(aes(y=fitted(model)))

################################################################################ Pemetrexed
######################################## Pemetrexed. Experiment 20151227
#################### Pemetrexed. IL45PemR_highDose. Experiment 20151227
assays = rat_pemetrexed; cellline = assays[((assays$Line=="IL45PemR_highDose") & (assays$Experiment=="20151227")),]
model <- lm(Viability~log10Conc, data=cellline)
IL45PemR_highDose_20151227_Pemetrexed_TC50 = 10000 # TC50 not reached in this experiment
IL45PemR_highDose_20151227_Pemetrexed_TC50_stdev = 0
#ggplot(cellline, aes(x=log10(Concentration), y=Viability, col=Line)) + geom_line() + geom_line(aes(y=fitted(model)))
#################### Pemetrexed. IL45PemR_lowDose. Experiment 20151227
assays = rat_pemetrexed; cellline = assays[((assays$Line=="IL45PemR_lowDose") & (assays$Experiment=="20151227")),]
model <- lm(Viability~log10Conc, data=cellline)
IL45PemR_lowDose_20151227_Pemetrexed_TC50 = 10000 # TC50 not reached in this experiment
IL45PemR_lowDose_20151227_Pemetrexed_TC50_stdev = 0
#ggplot(cellline, aes(x=log10(Concentration), y=Viability, col=Line)) + geom_line() + geom_line(aes(y=fitted(model)))
#################### Pemetrexed. IL45_high_passage. Experiment 20151227
assays = rat_pemetrexed; cellline = assays[((assays$Line=="IL45_high_passage") & (assays$Experiment=="20151227")),]
model <- lm(Viability~log10Conc, data=cellline)
IL45_high_passage_20151227_Pemetrexed_TC50 = extract_TC50_from_lm(model)
IL45_high_passage_20151227_Pemetrexed_TC50_stdev = extract_TC50_stdev_from_lm(model)
#ggplot(cellline, aes(x=log10(Concentration), y=Viability, col=Line)) + geom_line() + geom_line(aes(y=fitted(model)))
#################### Pemetrexed. 4_4RM_4. Experiment 20151227
assays = rat_pemetrexed; cellline = assays[((assays$Line=="4_4RM_4") & (assays$Experiment=="20151227")),]
model <- lm(Viability~log10Conc, data=cellline)
rat4_4RM_4_20151227_Pemetrexed_TC50 = 10000 # TC50 not reached in this experiment
rat4_4RM_4_20151227_Pemetrexed_TC50_stdev = 0
#ggplot(cellline, aes(x=log10(Concentration), y=Viability, col=Line)) + geom_line() + geom_line(aes(y=fitted(model)))

################################################################################ Pemetrexed
######################################## Pemetrexed. Experiment 20160101
#################### Pemetrexed. IL45PemR_highDose. Experiment 20160101
assays = rat_pemetrexed; cellline = assays[((assays$Line=="IL45PemR_highDose") & (assays$Experiment=="20160101")),]
model <- lm(Viability~log10Conc, data=cellline)
IL45PemR_highDose_20160101_Pemetrexed_TC50 = 10000 # TC50 not reached in this experiment
IL45PemR_highDose_20160101_Pemetrexed_TC50_stdev = 0
#ggplot(cellline, aes(x=log10(Concentration), y=Viability, col=Line)) + geom_line() + geom_line(aes(y=fitted(model)))
#################### Pemetrexed. IL45PemR_lowDose. Experiment 20160101
assays = rat_pemetrexed; cellline = assays[((assays$Line=="IL45PemR_lowDose") & (assays$Experiment=="20160101")),]
model <- lm(Viability~log10Conc, data=cellline)
IL45PemR_lowDose_20160101_Pemetrexed_TC50 = 10000 # TC50 not reached in this experiment
IL45PemR_lowDose_20160101_Pemetrexed_TC50_stdev = 0
#ggplot(cellline, aes(x=log10(Concentration), y=Viability, col=Line)) + geom_line() + geom_line(aes(y=fitted(model)))
#################### Pemetrexed. IL45_high_passage. Experiment 20160101
assays = rat_pemetrexed; cellline = assays[((assays$Line=="IL45_high_passage") & (assays$Experiment=="20160101")),]
model <- lm(Viability~log10Conc, data=cellline)
IL45_high_passage_20160101_Pemetrexed_TC50 = extract_TC50_from_lm(model)
IL45_high_passage_20160101_Pemetrexed_TC50_stdev = extract_TC50_stdev_from_lm(model)
#ggplot(cellline, aes(x=log10(Concentration), y=Viability, col=Line)) + geom_line() + geom_line(aes(y=fitted(model)))
#################### Pemetrexed. IL45_low_passage. Experiment 20160101
assays = rat_pemetrexed; cellline = assays[((assays$Line=="IL45_low_passage") & (assays$Experiment=="20160101")),]
model <- lm(Viability~log10Conc, data=cellline)
IL45_low_passage_20160101_Pemetrexed_TC50 = extract_TC50_from_lm(model)
IL45_low_passage_20160101_Pemetrexed_TC50_stdev = extract_TC50_stdev_from_lm(model)
#ggplot(cellline, aes(x=log10(Concentration), y=Viability, col=Line)) + geom_line() + geom_line(aes(y=fitted(model)))
#################### Pemetrexed. 4_4RM_4. Experiment 20160101
assays = rat_pemetrexed; cellline = assays[((assays$Line=="4_4RM_4") & (assays$Experiment=="20160101")),]
model <- lm(Viability~log10Conc, data=cellline)
rat4_4RM_4_20160101_Pemetrexed_TC50 = extract_TC50_from_lm(model)
rat4_4RM_4_20160101_Pemetrexed_TC50_stdev = extract_TC50_stdev_from_lm(model)
#ggplot(cellline, aes(x=log10(Concentration), y=Viability, col=Line)) + geom_line() + geom_line(aes(y=fitted(model)))

################################################################################ Pemetrexed
######################################## Pemetrexed. Experiment 20160108
#################### Pemetrexed. IL45PemR_highDose. Experiment 20160108
assays = rat_pemetrexed; cellline = assays[((assays$Line=="IL45PemR_highDose") & (assays$Experiment=="20160108")),]
model <- lm(Viability~log10Conc, data=cellline)
IL45PemR_highDose_20160108_Pemetrexed_TC50 = 10000 # TC50 not reached in this experiment
IL45PemR_highDose_20160108_Pemetrexed_TC50_stdev = 0
#ggplot(cellline, aes(x=log10(Concentration), y=Viability, col=Line)) + geom_line() + geom_line(aes(y=fitted(model)))
#################### Pemetrexed. IL45PemR_lowDose. Experiment 20160108
assays = rat_pemetrexed; cellline = assays[((assays$Line=="IL45PemR_lowDose") & (assays$Experiment=="20160108")),]
model <- lm(Viability~log10Conc, data=cellline)
IL45PemR_lowDose_20160108_Pemetrexed_TC50 = 10000 # TC50 not reached in this experiment
IL45PemR_lowDose_20160108_Pemetrexed_TC50_stdev = 0
#ggplot(cellline, aes(x=log10(Concentration), y=Viability, col=Line)) + geom_line() + geom_line(aes(y=fitted(model)))
#################### Pemetrexed. IL45_high_passage. Experiment 20160108
assays = rat_pemetrexed; cellline = assays[((assays$Line=="IL45_high_passage") & (assays$Experiment=="20160108")),]
model <- lm(Viability~log10Conc, data=cellline)
IL45_high_passage_20160108_Pemetrexed_TC50 = 10000 # TC50 not reached in this experiment
IL45_high_passage_20160108_Pemetrexed_TC50_stdev = 0
#ggplot(cellline, aes(x=log10(Concentration), y=Viability, col=Line)) + geom_line() + geom_line(aes(y=fitted(model)))
#################### Pemetrexed. IL45_low_passage. Experiment 20160108
assays = rat_pemetrexed; cellline = assays[((assays$Line=="IL45_low_passage") & (assays$Experiment=="20160108")),]
model <- lm(Viability~log10Conc, data=cellline)
IL45_low_passage_20160108_Pemetrexed_TC50 = 10000 # TC50 not reached in this experiment
IL45_low_passage_20160108_Pemetrexed_TC50_stdev = 0
#ggplot(cellline, aes(x=log10(Concentration), y=Viability, col=Line)) + geom_line() + geom_line(aes(y=fitted(model)))
#################### Pemetrexed. 4_4RM_4. Experiment 20160108
assays = rat_pemetrexed; cellline = assays[((assays$Line=="4_4RM_4") & (assays$Experiment=="20160108")),]
model <- lm(Viability~log10Conc, data=cellline)
rat4_4RM_4_20160108_Pemetrexed_TC50 = 10000 # TC50 not reached in this experiment
rat4_4RM_4_20160108_Pemetrexed_TC50_stdev = 0
#ggplot(cellline, aes(x=log10(Concentration), y=Viability, col=Line)) + geom_line() + geom_line(aes(y=fitted(model)))

################################################################################ Pemetrexed
######################################## Pemetrexed. Experiment20160122
#################### Pemetrexed. IL45PemR_highDose. Experiment20160122
assays = rat_pemetrexed; cellline = assays[((assays$Line=="IL45PemR_highDose") & (assays$Experiment=="20160122")),]
model <- lm(Viability~log10Conc, data=cellline)
IL45PemR_highDose_20160122_Pemetrexed_TC50 = 10000 # TC50 not reached in this experiment
IL45PemR_highDose_20160122_Pemetrexed_TC50_stdev = 0
#ggplot(cellline, aes(x=log10(Concentration), y=Viability, col=Line)) + geom_line() + geom_line(aes(y=fitted(model)))
#################### Pemetrexed. IL45PemR_lowDose. Experiment20160122
assays = rat_pemetrexed; cellline = assays[((assays$Line=="IL45PemR_lowDose") & (assays$Experiment=="20160122")),]
model <- lm(Viability~log10Conc, data=cellline)
IL45PemR_lowDose_20160122_Pemetrexed_TC50 = 10000 # TC50 not reached in this experiment
IL45PemR_lowDose_20160122_Pemetrexed_TC50_stdev = 0
#ggplot(cellline, aes(x=log10(Concentration), y=Viability, col=Line)) + geom_line() + geom_line(aes(y=fitted(model)))
#################### Pemetrexed. IL45_high_passage. Experiment20160122
assays = rat_pemetrexed; cellline = assays[((assays$Line=="IL45_high_passage") & (assays$Experiment=="20160122")),]
model <- lm(Viability~log10Conc, data=cellline)
IL45_high_passage_20160122_Pemetrexed_TC50 = 10000 # TC50 not reached in this experiment
IL45_high_passage_20160122_Pemetrexed_TC50_stdev = 0
#ggplot(cellline, aes(x=log10(Concentration), y=Viability, col=Line)) + geom_line() + geom_line(aes(y=fitted(model)))
#################### Pemetrexed. IL45_low_passage. Experiment20160122
assays = rat_pemetrexed; cellline = assays[((assays$Line=="IL45_low_passage") & (assays$Experiment=="20160122")),]
model <- lm(Viability~log10Conc, data=cellline)
IL45_low_passage_20160122_Pemetrexed_TC50 = 10000 # TC50 not reached in this experiment
IL45_low_passage_20160122_Pemetrexed_TC50_stdev = 0
#ggplot(cellline, aes(x=log10(Concentration), y=Viability, col=Line)) + geom_line() + geom_line(aes(y=fitted(model)))
#################### Pemetrexed. 4_4RM_4. Experiment 20160122
assays = rat_pemetrexed; cellline = assays[((assays$Line=="4_4RM_4") & (assays$Experiment=="20160122")),]
model <- lm(Viability~log10Conc, data=cellline)
rat4_4RM_4_20160122_Pemetrexed_TC50 = 0 # All cells killed by all doses in this experiment
rat4_4RM_4_20160122_Pemetrexed_TC50_stdev = 0
#ggplot(cellline, aes(x=log10(Concentration), y=Viability, col=Line)) + geom_line() + geom_line(aes(y=fitted(model)))

################################################################################ Pemetrexed
######################################## Pemetrexed. Experiment 20160206
#################### Pemetrexed. IL45PemR_highDose. Experiment 20160206
assays = rat_pemetrexed; cellline = assays[((assays$Line=="IL45PemR_highDose") & (assays$Experiment=="20160206")),]
model <- lm(Viability~log10Conc, data=cellline)
IL45PemR_highDose_20160206_Pemetrexed_TC50 = 10000 # TC50 not reached in this experiment
IL45PemR_highDose_20160206_Pemetrexed_TC50_stdev = 0
#ggplot(cellline, aes(x=log10(Concentration), y=Viability, col=Line)) + geom_line() + geom_line(aes(y=fitted(model)))
#################### Pemetrexed. IL45PemR_lowDose. Experiment 20160206
assays = rat_pemetrexed; cellline = assays[((assays$Line=="IL45PemR_lowDose") & (assays$Experiment=="20160206")),]
model <- lm(Viability~log10Conc, data=cellline)
IL45PemR_lowDose_20160206_Pemetrexed_TC50 = 10000 # TC50 not reached in this experiment
IL45PemR_lowDose_20160206_Pemetrexed_TC50_stdev = 0
#ggplot(cellline, aes(x=log10(Concentration), y=Viability, col=Line)) + geom_line() + geom_line(aes(y=fitted(model)))
#################### Pemetrexed. IL45_high_passage. Experiment 20160206
assays = rat_pemetrexed; cellline = assays[((assays$Line=="IL45_high_passage") & (assays$Experiment=="20160206")),]
model <- lm(Viability~log10Conc, data=cellline)
IL45_high_passage_20160206_Pemetrexed_TC50 = extract_TC50_from_lm(model)
IL45_high_passage_20160206_Pemetrexed_TC50_stdev = extract_TC50_stdev_from_lm(model)
#ggplot(cellline, aes(x=log10(Concentration), y=Viability, col=Line)) + geom_line() + geom_line(aes(y=fitted(model)))
#################### Pemetrexed. IL45_low_passage. Experiment 20160206
assays = rat_pemetrexed; cellline = assays[((assays$Line=="IL45_low_passage") & (assays$Experiment=="20160206")),]
model <- lm(Viability~log10Conc, data=cellline)
IL45_low_passage_20160206_Pemetrexed_TC50 = extract_TC50_from_lm(model)
IL45_low_passage_20160206_Pemetrexed_TC50_stdev = extract_TC50_stdev_from_lm(model)
#ggplot(cellline, aes(x=log10(Concentration), y=Viability, col=Line)) + geom_line() + geom_line(aes(y=fitted(model)))
#################### Pemetrexed. 4_4RM_4. Experiment 20160206
assays = rat_pemetrexed; cellline = assays[((assays$Line=="4_4RM_4") & (assays$Experiment=="20160206")),]
model <- lm(Viability~log10Conc, data=cellline)
rat4_4RM_4_20160206_Pemetrexed_TC50 = 0 # All cells killed by all doses in this experiment
rat4_4RM_4_20160206_Pemetrexed_TC50_stdev = 0
#ggplot(cellline, aes(x=log10(Concentration), y=Viability, col=Line)) + geom_line() + geom_line(aes(y=fitted(model)))

################################################################################ Gemcitabine
######################################## Gemcitabine. Experiment 20151204
#################### Gemcitabine. IL45GemR_highDose. Experiment 20151204
assays = rat_gemcitabine; cellline = assays[((assays$Line=="IL45GemR_highDose") & (assays$Experiment=="20151204")),]
start.1component = c(A=A_start, B=B_start, scal=scal_start, xmid=xmid_start, sigma=sigma_start)
lower.1component = c(A=A_low,   B=B_low,   scal=scal_low,   xmid=xmid_low,   sigma=sigma_low)
upper.1component = c(A=A_high,  B=B_high,  scal=scal_high,  xmid=xmid_high,  sigma=sigma_high)
fit.1component = optimx(start.1component, function(par) loglik.1component(par, x=cellline$log10Conc, y=cellline$Viability), lower=lower.1component, upper=upper.1component, method=c("L-BFGS-B"), control=list(fnscale = -1))
IL45GemR_highDose_20151204_Gemcitabine_TC50 = unname(unlist(extract_TC50(fit.1component)))
IL45GemR_highDose_20151204_Gemcitabine_TC50_stdev = unname(unlist(extract_TC50_stdev(fit.1component)))
fit_x = seq(-3, 1, 0.01); fit_y = predict.1component(coef(fit.1component), fit_x); fit=data.frame(x=fit_x,y=fit_y)
#ggplot(cellline, aes(x=log10(Concentration), y=Viability, col=Line)) + geom_line() + geom_line(data=fit,color="red",aes(x=x,y=y))
#################### Gemcitabine. IL45GemR_lowDose. Experiment 20151204
assays = rat_gemcitabine; cellline = assays[((assays$Line=="IL45GemR_lowDose") & (assays$Experiment=="20151204")),]
start.1component = c(A=A_start, B=B_start, scal=scal_start, xmid=xmid_start, sigma=sigma_start)
lower.1component = c(A=A_low,   B=B_low,   scal=scal_low,   xmid=xmid_low,   sigma=sigma_low)
upper.1component = c(A=A_high,  B=B_high,  scal=scal_high,  xmid=xmid_high,  sigma=sigma_high)
fit.1component = optimx(start.1component, function(par) loglik.1component(par, x=cellline$log10Conc, y=cellline$Viability), lower=lower.1component, upper=upper.1component, method=c("L-BFGS-B"), control=list(fnscale = -1))
IL45GemR_lowDose_20151204_Gemcitabine_TC50 = unname(unlist(extract_TC50(fit.1component)))
IL45GemR_lowDose_20151204_Gemcitabine_TC50_stdev = unname(unlist(extract_TC50_stdev(fit.1component)))
fit_x = seq(-3, 1, 0.01); fit_y = predict.1component(coef(fit.1component), fit_x); fit=data.frame(x=fit_x,y=fit_y)
#ggplot(cellline, aes(x=log10(Concentration), y=Viability, col=Line)) + geom_line() + geom_line(data=fit,color="red",aes(x=x,y=y))
#################### Gemcitabine. IL45_high_passage. Experiment 20151204
assays = rat_gemcitabine; cellline = assays[((assays$Line=="IL45_high_passage") & (assays$Experiment=="20151204")),]
start.1component = c(A=A_start, B=B_start, scal=scal_start, xmid=-1.5, sigma=sigma_start)
lower.1component = c(A=A_low,   B=B_low,   scal=scal_low,   xmid=xmid_low,   sigma=sigma_low)
upper.1component = c(A=A_high,  B=B_high,  scal=scal_high,  xmid=xmid_high,  sigma=sigma_high)
fit.1component = optimx(start.1component, function(par) loglik.1component(par, x=cellline$log10Conc, y=cellline$Viability), lower=lower.1component, upper=upper.1component, method=c("L-BFGS-B"), control=list(fnscale = -1))
IL45_high_passage_20151204_Gemcitabine_TC50 = unname(unlist(extract_TC50(fit.1component)))
IL45_high_passage_20151204_Gemcitabine_TC50_stdev = unname(unlist(extract_TC50_stdev(fit.1component)))
fit_x = seq(-3, 1, 0.01); fit_y = predict.1component(coef(fit.1component), fit_x); fit=data.frame(x=fit_x,y=fit_y)
#ggplot(cellline, aes(x=log10(Concentration), y=Viability, col=Line)) + geom_line() + geom_line(data=fit,color="red",aes(x=x,y=y))
#################### Gemcitabine. IL45_low_passage. Experiment 20151204
assays = rat_gemcitabine; cellline = assays[((assays$Line=="IL45_low_passage") & (assays$Experiment=="20151204")),]
start.1component = c(A=A_start, B=B_start, scal=scal_start, xmid=xmid_start, sigma=sigma_start)
lower.1component = c(A=A_low,   B=B_low,   scal=scal_low,   xmid=xmid_low,   sigma=sigma_low)
upper.1component = c(A=A_high,  B=B_high,  scal=scal_high,  xmid=xmid_high,  sigma=sigma_high)
fit.1component = optimx(start.1component, function(par) loglik.1component(par, x=cellline$log10Conc, y=cellline$Viability), lower=lower.1component, upper=upper.1component, method=c("L-BFGS-B"), control=list(fnscale = -1))
IL45_low_passage_20151204_Gemcitabine_TC50 = unname(unlist(extract_TC50(fit.1component)))
IL45_low_passage_20151204_Gemcitabine_TC50_stdev = unname(unlist(extract_TC50_stdev(fit.1component)))
fit_x = seq(-3, 1, 0.01); fit_y = predict.1component(coef(fit.1component), fit_x); fit=data.frame(x=fit_x,y=fit_y)
#ggplot(cellline, aes(x=log10(Concentration), y=Viability, col=Line)) + geom_line() + geom_line(data=fit,color="red",aes(x=x,y=y))
#################### Gemcitabine. 4_4RM_4. Experiment 20151204
assays = rat_gemcitabine; cellline = assays[((assays$Line=="4_4RM_4") & (assays$Experiment=="20151204")),]
start.1component = c(A=A_start, B=B_start, scal=scal_start, xmid=-1.6, sigma=sigma_start)
lower.1component = c(A=A_low,   B=B_low,   scal=scal_low,   xmid=xmid_low,   sigma=sigma_low)
upper.1component = c(A=A_high,  B=B_high,  scal=scal_high,  xmid=xmid_high,  sigma=sigma_high)
fit.1component = optimx(start.1component, function(par) loglik.1component(par, x=cellline$log10Conc, y=cellline$Viability), lower=lower.1component, upper=upper.1component, method=c("L-BFGS-B"), control=list(fnscale = -1))
rat4_4RM_4_20151204_Gemcitabine_TC50 = unname(unlist(extract_TC50(fit.1component)))
rat4_4RM_4_20151204_Gemcitabine_TC50_stdev = unname(unlist(extract_TC50_stdev(fit.1component)))
fit_x = seq(-3, 2, 0.01); fit_y = predict.1component(coef(fit.1component), fit_x); fit=data.frame(x=fit_x,y=fit_y)
#ggplot(cellline, aes(x=log10(Concentration), y=Viability, col=Line)) + geom_line() + geom_line(data=fit,color="red",aes(x=x,y=y))

################################################################################ Gemcitabine
######################################## Gemcitabine. Experiment 20151211
#################### Gemcitabine. IL45GemR_highDose. Experiment 20151211
assays = rat_gemcitabine; cellline = assays[((assays$Line=="IL45GemR_highDose") & (assays$Experiment=="20151211")),]
start.1component = c(A=A_start, B=B_start, scal=scal_start, xmid=-0.8, sigma=sigma_start)
lower.1component = c(A=A_low,   B=B_low,   scal=scal_low,   xmid=xmid_low,   sigma=sigma_low)
upper.1component = c(A=A_high,  B=B_high,  scal=scal_high,  xmid=xmid_high,  sigma=sigma_high)
fit.1component = optimx(start.1component, function(par) loglik.1component(par, x=cellline$log10Conc, y=cellline$Viability), lower=lower.1component, upper=upper.1component, method=c("L-BFGS-B"), control=list(fnscale = -1))
IL45GemR_highDose_20151211_Gemcitabine_TC50 = 100 # TC50 not reached in this experiment
IL45GemR_highDose_20151211_Gemcitabine_TC50_stdev = 0
fit_x = seq(-3, 1, 0.01); fit_y = predict.1component(coef(fit.1component), fit_x); fit=data.frame(x=fit_x,y=fit_y)
#ggplot(cellline, aes(x=log10(Concentration), y=Viability, col=Line)) + geom_line() + geom_line(data=fit,color="red",aes(x=x,y=y))
#################### Gemcitabine. IL45_high_passage. Experiment 20151211
assays = rat_gemcitabine; cellline = assays[((assays$Line=="IL45_high_passage") & (assays$Experiment=="20151211")),]
start.1component = c(A=A_start, B=B_start, scal=scal_start, xmid=xmid_start, sigma=sigma_start)
lower.1component = c(A=A_low,   B=B_low,   scal=scal_low,   xmid=xmid_low,   sigma=sigma_low)
upper.1component = c(A=A_high,  B=B_high,  scal=scal_high,  xmid=xmid_high,  sigma=sigma_high)
fit.1component = optimx(start.1component, function(par) loglik.1component(par, x=cellline$log10Conc, y=cellline$Viability), lower=lower.1component, upper=upper.1component, method=c("L-BFGS-B"), control=list(fnscale = -1))
IL45_high_passage_20151211_Gemcitabine_TC50 = unname(unlist(extract_TC50(fit.1component)))
IL45_high_passage_20151211_Gemcitabine_TC50_stdev = unname(unlist(extract_TC50_stdev(fit.1component)))
fit_x = seq(-3, 1, 0.01); fit_y = predict.1component(coef(fit.1component), fit_x); fit=data.frame(x=fit_x,y=fit_y)
#ggplot(cellline, aes(x=log10(Concentration), y=Viability, col=Line)) + geom_line() + geom_line(data=fit,color="red",aes(x=x,y=y))
#################### Gemcitabine. IL45_low_passage. Experiment 20151211
assays = rat_gemcitabine; cellline = assays[((assays$Line=="IL45_low_passage") & (assays$Experiment=="20151211")),]
start.1component = c(A=A_start, B=B_start, scal=scal_start, xmid=-1.5, sigma=sigma_start)
lower.1component = c(A=A_low,   B=B_low,   scal=scal_low,   xmid=xmid_low,   sigma=sigma_low)
upper.1component = c(A=A_high,  B=B_high,  scal=scal_high,  xmid=xmid_high,  sigma=sigma_high)
fit.1component = optimx(start.1component, function(par) loglik.1component(par, x=cellline$log10Conc, y=cellline$Viability), lower=lower.1component, upper=upper.1component, method=c("L-BFGS-B"), control=list(fnscale = -1))
IL45_low_passage_20151211_Gemcitabine_TC50 = unname(unlist(extract_TC50(fit.1component)))
IL45_low_passage_20151211_Gemcitabine_TC50_stdev = unname(unlist(extract_TC50_stdev(fit.1component)))
fit_x = seq(-3, 1, 0.01); fit_y = predict.1component(coef(fit.1component), fit_x); fit=data.frame(x=fit_x,y=fit_y)
#ggplot(cellline, aes(x=log10(Concentration), y=Viability, col=Line)) + geom_line() + geom_line(data=fit,color="red",aes(x=x,y=y))
#################### Gemcitabine. 4_4RM_4. Experiment 20151211
assays = rat_gemcitabine; cellline = assays[((assays$Line=="4_4RM_4") & (assays$Experiment=="20151211")),]
start.1component = c(A=A_start, B=B_start, scal=scal_start, xmid=-1.8, sigma=sigma_start)
lower.1component = c(A=A_low,   B=B_low,   scal=scal_low,   xmid=xmid_low,   sigma=sigma_low)
upper.1component = c(A=A_high,  B=B_high,  scal=scal_high,  xmid=xmid_high,  sigma=sigma_high)
fit.1component = optimx(start.1component, function(par) loglik.1component(par, x=cellline$log10Conc, y=cellline$Viability), lower=lower.1component, upper=upper.1component, method=c("L-BFGS-B"), control=list(fnscale = -1))
rat4_4RM_4_20151211_Gemcitabine_TC50 = unname(unlist(extract_TC50(fit.1component)))
rat4_4RM_4_20151211_Gemcitabine_TC50_stdev = unname(unlist(extract_TC50_stdev(fit.1component)))
fit_x = seq(-3, 2, 0.01); fit_y = predict.1component(coef(fit.1component), fit_x); fit=data.frame(x=fit_x,y=fit_y)
#ggplot(cellline, aes(x=log10(Concentration), y=Viability, col=Line)) + geom_line() + geom_line(data=fit,color="red",aes(x=x,y=y))

################################################################################ Gemcitabine
######################################## Gemcitabine. Experiment 20151218
#################### Gemcitabine. IL45GemR_highDose. Experiment 20151218
assays = rat_gemcitabine; cellline = assays[((assays$Line=="IL45GemR_highDose") & (assays$Experiment=="20151218")),]
start.1component = c(A=A_start, B=B_start, scal=scal_start, xmid=-2, sigma=sigma_start)
lower.1component = c(A=A_low,   B=B_low,   scal=scal_low,   xmid=xmid_low,   sigma=sigma_low)
upper.1component = c(A=A_high,  B=B_high,  scal=scal_high,  xmid=xmid_high,  sigma=sigma_high)
fit.1component = optimx(start.1component, function(par) loglik.1component(par, x=cellline$log10Conc, y=cellline$Viability), lower=lower.1component, upper=upper.1component, method=c("L-BFGS-B"), control=list(fnscale = -1))
IL45GemR_highDose_20151218_Gemcitabine_TC50 = unname(unlist(extract_TC50(fit.1component)))
IL45GemR_highDose_20151218_Gemcitabine_TC50_stdev = unname(unlist(extract_TC50_stdev(fit.1component)))
fit_x = seq(-3, 1, 0.01); fit_y = predict.1component(coef(fit.1component), fit_x); fit=data.frame(x=fit_x,y=fit_y)
#ggplot(cellline, aes(x=log10(Concentration), y=Viability, col=Line)) + geom_line() + geom_line(data=fit,color="red",aes(x=x,y=y))
#################### Gemcitabine. IL45_high_passage. Experiment 20151218
assays = rat_gemcitabine; cellline = assays[((assays$Line=="IL45_high_passage") & (assays$Experiment=="20151218")),]
start.1component = c(A=A_start, B=B_start, scal=scal_start, xmid=-2.4, sigma=sigma_start)
lower.1component = c(A=A_low,   B=B_low,   scal=scal_low,   xmid=xmid_low,   sigma=sigma_low)
upper.1component = c(A=A_high,  B=B_high,  scal=scal_high,  xmid=xmid_high,  sigma=sigma_high)
fit.1component = optimx(start.1component, function(par) loglik.1component(par, x=cellline$log10Conc, y=cellline$Viability), lower=lower.1component, upper=upper.1component, method=c("L-BFGS-B"), control=list(fnscale = -1))
IL45_high_passage_20151218_Gemcitabine_TC50 = unname(unlist(extract_TC50(fit.1component)))
IL45_high_passage_20151218_Gemcitabine_TC50_stdev = unname(unlist(extract_TC50_stdev(fit.1component)))
fit_x = seq(-3, 1, 0.01); fit_y = predict.1component(coef(fit.1component), fit_x); fit=data.frame(x=fit_x,y=fit_y)
#ggplot(cellline, aes(x=log10(Concentration), y=Viability, col=Line)) + geom_line() + geom_line(data=fit,color="red",aes(x=x,y=y))
#################### Gemcitabine. IL45_low_passage. Experiment 20151218
assays = rat_gemcitabine; cellline = assays[((assays$Line=="IL45_low_passage") & (assays$Experiment=="20151218")),]
start.1component = c(A=A_start, B=B_start, scal=scal_start, xmid=-2.7, sigma=sigma_start)
lower.1component = c(A=A_low,   B=B_low,   scal=scal_low,   xmid=xmid_low,   sigma=sigma_low)
upper.1component = c(A=A_high,  B=B_high,  scal=scal_high,  xmid=xmid_high,  sigma=sigma_high)
fit.1component = optimx(start.1component, function(par) loglik.1component(par, x=cellline$log10Conc, y=cellline$Viability), lower=lower.1component, upper=upper.1component, method=c("L-BFGS-B"), control=list(fnscale = -1))
IL45_low_passage_20151218_Gemcitabine_TC50 = unname(unlist(extract_TC50(fit.1component)))
IL45_low_passage_20151218_Gemcitabine_TC50_stdev = unname(unlist(extract_TC50_stdev(fit.1component)))
fit_x = seq(-3, 1, 0.01); fit_y = predict.1component(coef(fit.1component), fit_x); fit=data.frame(x=fit_x,y=fit_y)
#ggplot(cellline, aes(x=log10(Concentration), y=Viability, col=Line)) + geom_line() + geom_line(data=fit,color="red",aes(x=x,y=y))

################################################################################ Gemcitabine
######################################## Gemcitabine. Experiment 20151227
#################### Gemcitabine. IL45GemR_highDose. Experiment 20151227
assays = rat_gemcitabine; cellline = assays[((assays$Line=="IL45GemR_highDose") & (assays$Experiment=="20151227")),]
start.1component = c(A=A_start, B=B_start, scal=scal_start, xmid=-0.7, sigma=sigma_start)
lower.1component = c(A=A_low,   B=B_low,   scal=scal_low,   xmid=xmid_low,   sigma=sigma_low)
upper.1component = c(A=A_high,  B=B_high,  scal=scal_high,  xmid=xmid_high,  sigma=sigma_high)
fit.1component = optimx(start.1component, function(par) loglik.1component(par, x=cellline$log10Conc, y=cellline$Viability), lower=lower.1component, upper=upper.1component, method=c("L-BFGS-B"), control=list(fnscale = -1))
IL45GemR_highDose_20151227_Gemcitabine_TC50 = unname(unlist(extract_TC50(fit.1component)))
IL45GemR_highDose_20151227_Gemcitabine_TC50_stdev = unname(unlist(extract_TC50_stdev(fit.1component)))
fit_x = seq(-3, 1, 0.01); fit_y = predict.1component(coef(fit.1component), fit_x); fit=data.frame(x=fit_x,y=fit_y)
#ggplot(cellline, aes(x=log10(Concentration), y=Viability, col=Line)) + geom_line() + geom_line(data=fit,color="red",aes(x=x,y=y))
#################### Gemcitabine. IL45_high_passage. Experiment 20151227
assays = rat_gemcitabine; cellline = assays[((assays$Line=="IL45_high_passage") & (assays$Experiment=="20151227")),]
start.1component = c(A=A_start, B=B_start, scal=scal_start, xmid=-1.5, sigma=sigma_start)
lower.1component = c(A=A_low,   B=B_low,   scal=scal_low,   xmid=xmid_low,   sigma=sigma_low)
upper.1component = c(A=A_high,  B=B_high,  scal=scal_high,  xmid=xmid_high,  sigma=sigma_high)
fit.1component = optimx(start.1component, function(par) loglik.1component(par, x=cellline$log10Conc, y=cellline$Viability), lower=lower.1component, upper=upper.1component, method=c("L-BFGS-B"), control=list(fnscale = -1))
IL45_high_passage_20151227_Gemcitabine_TC50 = unname(unlist(extract_TC50(fit.1component)))
IL45_high_passage_20151227_Gemcitabine_TC50_stdev = unname(unlist(extract_TC50_stdev(fit.1component)))
fit_x = seq(-3, 1, 0.01); fit_y = predict.1component(coef(fit.1component), fit_x); fit=data.frame(x=fit_x,y=fit_y)
#ggplot(cellline, aes(x=log10(Concentration), y=Viability, col=Line)) + geom_line() + geom_line(data=fit,color="red",aes(x=x,y=y))
#################### Gemcitabine. IL45_low_passage. Experiment 20151227
assays = rat_gemcitabine; cellline = assays[((assays$Line=="IL45_low_passage") & (assays$Experiment=="20151227")),]
start.1component = c(A=A_start, B=B_start, scal=scal_start, xmid=-1.7, sigma=sigma_start)
lower.1component = c(A=A_low,   B=B_low,   scal=scal_low,   xmid=xmid_low,   sigma=sigma_low)
upper.1component = c(A=A_high,  B=B_high,  scal=scal_high,  xmid=xmid_high,  sigma=sigma_high)
fit.1component = optimx(start.1component, function(par) loglik.1component(par, x=cellline$log10Conc, y=cellline$Viability), lower=lower.1component, upper=upper.1component, method=c("L-BFGS-B"), control=list(fnscale = -1))
IL45_low_passage_20151227_Gemcitabine_TC50 = unname(unlist(extract_TC50(fit.1component)))
IL45_low_passage_20151227_Gemcitabine_TC50_stdev = unname(unlist(extract_TC50_stdev(fit.1component)))
fit_x = seq(-3, 1, 0.01); fit_y = predict.1component(coef(fit.1component), fit_x); fit=data.frame(x=fit_x,y=fit_y)
#ggplot(cellline, aes(x=log10(Concentration), y=Viability, col=Line)) + geom_line() + geom_line(data=fit,color="red",aes(x=x,y=y))
#################### Gemcitabine. 4_4RM_4. Experiment 20151227
assays = rat_gemcitabine; cellline = assays[((assays$Line=="4_4RM_4") & (assays$Experiment=="20151227")),]
start.1component = c(A=A_start, B=B_start, scal=scal_start, xmid=xmid_start, sigma=sigma_start)
lower.1component = c(A=A_low,   B=B_low,   scal=scal_low,   xmid=xmid_low,   sigma=sigma_low)
upper.1component = c(A=A_high,  B=B_high,  scal=scal_high,  xmid=xmid_high,  sigma=sigma_high)
fit.1component = optimx(start.1component, function(par) loglik.1component(par, x=cellline$log10Conc, y=cellline$Viability), lower=lower.1component, upper=upper.1component, method=c("L-BFGS-B"), control=list(fnscale = -1))
rat4_4RM_4_20151227_Gemcitabine_TC50 = unname(unlist(extract_TC50(fit.1component)))
rat4_4RM_4_20151227_Gemcitabine_TC50_stdev = unname(unlist(extract_TC50_stdev(fit.1component)))
fit_x = seq(-3, 2, 0.01); fit_y = predict.1component(coef(fit.1component), fit_x); fit=data.frame(x=fit_x,y=fit_y)
#ggplot(cellline, aes(x=log10(Concentration), y=Viability, col=Line)) + geom_line() + geom_line(data=fit,color="red",aes(x=x,y=y))

################################################################################ Gemcitabine
######################################## Gemcitabine. Experiment 20160101
#################### Gemcitabine. IL45GemR_highDose. Experiment 20160101
assays = rat_gemcitabine; cellline = assays[((assays$Line=="IL45GemR_highDose") & (assays$Experiment=="20160101")),]
start.1component = c(A=A_start, B=B_start, scal=scal_start, xmid=xmid_start, sigma=sigma_start)
lower.1component = c(A=A_low,   B=B_low,   scal=scal_low,   xmid=xmid_low,   sigma=sigma_low)
upper.1component = c(A=A_high,  B=B_high,  scal=scal_high,  xmid=xmid_high,  sigma=sigma_high)
fit.1component = optimx(start.1component, function(par) loglik.1component(par, x=cellline$log10Conc, y=cellline$Viability), lower=lower.1component, upper=upper.1component, method=c("L-BFGS-B"), control=list(fnscale = -1))
IL45GemR_highDose_20160101_Gemcitabine_TC50 = 100 # TC50 not reached in this experiment
IL45GemR_highDose_20160101_Gemcitabine_TC50_stdev = 0
fit_x = seq(-3, 1, 0.01); fit_y = predict.1component(coef(fit.1component), fit_x); fit=data.frame(x=fit_x,y=fit_y)
#ggplot(cellline, aes(x=log10(Concentration), y=Viability, col=Line)) + geom_line() + geom_line(data=fit,color="red",aes(x=x,y=y))
#################### Gemcitabine. IL45GemR_lowDose. Experiment 20160101
assays = rat_gemcitabine; cellline = assays[((assays$Line=="IL45GemR_lowDose") & (assays$Experiment=="20160101")),]
start.1component = c(A=A_start, B=B_start, scal=0.5, xmid=xmid_start, sigma=sigma_start)
lower.1component = c(A=A_low,   B=B_low,   scal=scal_low,   xmid=xmid_low,   sigma=sigma_low)
upper.1component = c(A=A_high,  B=B_high,  scal=scal_high,  xmid=xmid_high,  sigma=sigma_high)
fit.1component = optimx(start.1component, function(par) loglik.1component(par, x=cellline$log10Conc, y=cellline$Viability), lower=lower.1component, upper=upper.1component, method=c("L-BFGS-B"), control=list(fnscale = -1))
IL45GemR_lowDose_20160101_Gemcitabine_TC50 = unname(unlist(extract_TC50(fit.1component)))
IL45GemR_lowDose_20160101_Gemcitabine_TC50_stdev = unname(unlist(extract_TC50_stdev(fit.1component)))
fit_x = seq(-3, 1, 0.01); fit_y = predict.1component(coef(fit.1component), fit_x); fit=data.frame(x=fit_x,y=fit_y)
#ggplot(cellline, aes(x=log10(Concentration), y=Viability, col=Line)) + geom_line() + geom_line(data=fit,color="red",aes(x=x,y=y))
#################### Gemcitabine. IL45_high_passage. Experiment 20160101
assays = rat_gemcitabine; cellline = assays[((assays$Line=="IL45_high_passage") & (assays$Experiment=="20160101")),]
start.1component = c(A=A_start, B=B_start, scal=0.5, xmid=-1.5, sigma=sigma_start)
lower.1component = c(A=A_low,   B=B_low,   scal=scal_low,   xmid=xmid_low,   sigma=sigma_low)
upper.1component = c(A=A_high,  B=B_high,  scal=scal_high,  xmid=xmid_high,  sigma=sigma_high)
fit.1component = optimx(start.1component, function(par) loglik.1component(par, x=cellline$log10Conc, y=cellline$Viability), lower=lower.1component, upper=upper.1component, method=c("L-BFGS-B"), control=list(fnscale = -1))
IL45_high_passage_20160101_Gemcitabine_TC50 = unname(unlist(extract_TC50(fit.1component)))
IL45_high_passage_20160101_Gemcitabine_TC50_stdev = unname(unlist(extract_TC50_stdev(fit.1component)))
fit_x = seq(-3, 1, 0.01); fit_y = predict.1component(coef(fit.1component), fit_x); fit=data.frame(x=fit_x,y=fit_y)
#ggplot(cellline, aes(x=log10(Concentration), y=Viability, col=Line)) + geom_line() + geom_line(data=fit,color="red",aes(x=x,y=y))
#################### Gemcitabine. IL45_low_passage. Experiment 20160101
assays = rat_gemcitabine; cellline = assays[((assays$Line=="IL45_low_passage") & (assays$Experiment=="20160101")),]
start.1component = c(A=A_start, B=B_start, scal=scal_start, xmid=-1.5, sigma=sigma_start)
lower.1component = c(A=A_low,   B=B_low,   scal=scal_low,   xmid=xmid_low,   sigma=sigma_low)
upper.1component = c(A=A_high,  B=B_high,  scal=scal_high,  xmid=xmid_high,  sigma=sigma_high)
fit.1component = optimx(start.1component, function(par) loglik.1component(par, x=cellline$log10Conc, y=cellline$Viability), lower=lower.1component, upper=upper.1component, method=c("L-BFGS-B"), control=list(fnscale = -1))
IL45_low_passage_20160101_Gemcitabine_TC50 = unname(unlist(extract_TC50(fit.1component)))
IL45_low_passage_20160101_Gemcitabine_TC50_stdev = unname(unlist(extract_TC50_stdev(fit.1component)))
fit_x = seq(-3, 1, 0.01); fit_y = predict.1component(coef(fit.1component), fit_x); fit=data.frame(x=fit_x,y=fit_y)
#ggplot(cellline, aes(x=log10(Concentration), y=Viability, col=Line)) + geom_line() + geom_line(data=fit,color="red",aes(x=x,y=y))
#################### Gemcitabine. 4_4RM_4. Experiment 20160101
assays = rat_gemcitabine; cellline = assays[((assays$Line=="4_4RM_4") & (assays$Experiment=="20160101")),]
start.1component = c(A=A_start, B=B_start, scal=scal_start, xmid=xmid_start, sigma=sigma_start)
lower.1component = c(A=A_low,   B=B_low,   scal=scal_low,   xmid=xmid_low,   sigma=sigma_low)
upper.1component = c(A=A_high,  B=B_high,  scal=scal_high,  xmid=xmid_high,  sigma=sigma_high)
fit.1component = optimx(start.1component, function(par) loglik.1component(par, x=cellline$log10Conc, y=cellline$Viability), lower=lower.1component, upper=upper.1component, method=c("L-BFGS-B"), control=list(fnscale = -1))
rat4_4RM_4_20160101_Gemcitabine_TC50 = unname(unlist(extract_TC50(fit.1component)))
rat4_4RM_4_20160101_Gemcitabine_TC50_stdev = unname(unlist(extract_TC50_stdev(fit.1component)))
fit_x = seq(-3, 2, 0.01); fit_y = predict.1component(coef(fit.1component), fit_x); fit=data.frame(x=fit_x,y=fit_y)
#ggplot(cellline, aes(x=log10(Concentration), y=Viability, col=Line)) + geom_line() + geom_line(data=fit,color="red",aes(x=x,y=y))

################################################################################ Gemcitabine
######################################## Gemcitabine. Experiment 20160108
#################### Gemcitabine. IL45GemR_highDose. Experiment 20160108
assays = rat_gemcitabine; cellline = assays[((assays$Line=="IL45GemR_highDose") & (assays$Experiment=="20160108")),]
start.1component = c(A=A_start, B=B_start, scal=scal_start, xmid=xmid_start, sigma=sigma_start)
lower.1component = c(A=A_low,   B=B_low,   scal=scal_low,   xmid=xmid_low,   sigma=sigma_low)
upper.1component = c(A=A_high,  B=B_high,  scal=scal_high,  xmid=xmid_high,  sigma=sigma_high)
fit.1component = optimx(start.1component, function(par) loglik.1component(par, x=cellline$log10Conc, y=cellline$Viability), lower=lower.1component, upper=upper.1component, method=c("L-BFGS-B"), control=list(fnscale = -1))
IL45GemR_highDose_20160108_Gemcitabine_TC50 = 100 # TC50 not reached in this experiment
IL45GemR_highDose_20160108_Gemcitabine_TC50_stdev = 0
fit_x = seq(-3, 1, 0.01); fit_y = predict.1component(coef(fit.1component), fit_x); fit=data.frame(x=fit_x,y=fit_y)
#ggplot(cellline, aes(x=log10(Concentration), y=Viability, col=Line)) + geom_line() + geom_line(data=fit,color="red",aes(x=x,y=y))
#################### Gemcitabine. IL45GemR_lowDose. Experiment 20160108
assays = rat_gemcitabine; cellline = assays[((assays$Line=="IL45GemR_lowDose") & (assays$Experiment=="20160108")),]
start.1component = c(A=A_start, B=B_start, scal=scal_start, xmid=-1, sigma=sigma_start)
lower.1component = c(A=A_low,   B=B_low,   scal=scal_low,   xmid=xmid_low,   sigma=sigma_low)
upper.1component = c(A=A_high,  B=B_high,  scal=scal_high,  xmid=xmid_high,  sigma=sigma_high)
fit.1component = optimx(start.1component, function(par) loglik.1component(par, x=cellline$log10Conc, y=cellline$Viability), lower=lower.1component, upper=upper.1component, method=c("L-BFGS-B"), control=list(fnscale = -1))
IL45GemR_lowDose_20160108_Gemcitabine_TC50 = unname(unlist(extract_TC50(fit.1component)))
IL45GemR_lowDose_20160108_Gemcitabine_TC50_stdev = unname(unlist(extract_TC50_stdev(fit.1component)))
fit_x = seq(-3, 1, 0.01); fit_y = predict.1component(coef(fit.1component), fit_x); fit=data.frame(x=fit_x,y=fit_y)
#ggplot(cellline, aes(x=log10(Concentration), y=Viability, col=Line)) + geom_line() + geom_line(data=fit,color="red",aes(x=x,y=y))
#################### Gemcitabine. IL45_high_passage. Experiment 20160108
assays = rat_gemcitabine; cellline = assays[((assays$Line=="IL45_high_passage") & (assays$Experiment=="20160108")),]
start.1component = c(A=A_start, B=B_start, scal=0.5, xmid=-1.7, sigma=sigma_start)
lower.1component = c(A=A_low,   B=B_low,   scal=scal_low,   xmid=xmid_low,   sigma=sigma_low)
upper.1component = c(A=A_high,  B=B_high,  scal=scal_high,  xmid=xmid_high,  sigma=sigma_high)
fit.1component = optimx(start.1component, function(par) loglik.1component(par, x=cellline$log10Conc, y=cellline$Viability), lower=lower.1component, upper=upper.1component, method=c("L-BFGS-B"), control=list(fnscale = -1))
IL45_high_passage_20160108_Gemcitabine_TC50 = unname(unlist(extract_TC50(fit.1component)))
IL45_high_passage_20160108_Gemcitabine_TC50_stdev = unname(unlist(extract_TC50_stdev(fit.1component)))
fit_x = seq(-3, 1, 0.01); fit_y = predict.1component(coef(fit.1component), fit_x); fit=data.frame(x=fit_x,y=fit_y)
#ggplot(cellline, aes(x=log10(Concentration), y=Viability, col=Line)) + geom_line() + geom_line(data=fit,color="red",aes(x=x,y=y))
#################### Gemcitabine. IL45_low_passage. Experiment 20160108
assays = rat_gemcitabine; cellline = assays[((assays$Line=="IL45_low_passage") & (assays$Experiment=="20160108")),]
start.1component = c(A=A_start, B=B_start, scal=scal_start, xmid=-1.5, sigma=sigma_start)
lower.1component = c(A=A_low,   B=B_low,   scal=scal_low,   xmid=xmid_low,   sigma=sigma_low)
upper.1component = c(A=A_high,  B=B_high,  scal=scal_high,  xmid=xmid_high,  sigma=sigma_high)
fit.1component = optimx(start.1component, function(par) loglik.1component(par, x=cellline$log10Conc, y=cellline$Viability), lower=lower.1component, upper=upper.1component, method=c("L-BFGS-B"), control=list(fnscale = -1))
IL45_low_passage_20160108_Gemcitabine_TC50 = unname(unlist(extract_TC50(fit.1component)))
IL45_low_passage_20160108_Gemcitabine_TC50_stdev = unname(unlist(extract_TC50_stdev(fit.1component)))
fit_x = seq(-3, 1, 0.01); fit_y = predict.1component(coef(fit.1component), fit_x); fit=data.frame(x=fit_x,y=fit_y)
#ggplot(cellline, aes(x=log10(Concentration), y=Viability, col=Line)) + geom_line() + geom_line(data=fit,color="red",aes(x=x,y=y))
#################### Gemcitabine. 4_4RM_4. Experiment 20160108
assays = rat_gemcitabine; cellline = assays[((assays$Line=="4_4RM_4") & (assays$Experiment=="20160108")),]
start.1component = c(A=A_start, B=B_start, scal=scal_start, xmid=-1.7, sigma=sigma_start)
lower.1component = c(A=A_low,   B=B_low,   scal=scal_low,   xmid=xmid_low,   sigma=sigma_low)
upper.1component = c(A=A_high,  B=B_high,  scal=scal_high,  xmid=xmid_high,  sigma=sigma_high)
fit.1component = optimx(start.1component, function(par) loglik.1component(par, x=cellline$log10Conc, y=cellline$Viability), lower=lower.1component, upper=upper.1component, method=c("L-BFGS-B"), control=list(fnscale = -1))
rat4_4RM_4_20160108_Gemcitabine_TC50 = unname(unlist(extract_TC50(fit.1component)))
rat4_4RM_4_20160108_Gemcitabine_TC50_stdev = unname(unlist(extract_TC50_stdev(fit.1component)))
fit_x = seq(-3, 2, 0.01); fit_y = predict.1component(coef(fit.1component), fit_x); fit=data.frame(x=fit_x,y=fit_y)
#ggplot(cellline, aes(x=log10(Concentration), y=Viability, col=Line)) + geom_line() + geom_line(data=fit,color="red",aes(x=x,y=y))

################################################################################ Gemcitabine
######################################## Gemcitabine. Experiment20160122
#################### Gemcitabine. IL45GemR_highDose. Experiment20160122
assays = rat_gemcitabine; cellline = assays[((assays$Line=="IL45GemR_highDose") & (assays$Experiment=="20160122")),]
start.1component = c(A=A_start, B=B_start, scal=scal_start, xmid=xmid_start, sigma=sigma_start)
lower.1component = c(A=A_low,   B=B_low,   scal=scal_low,   xmid=xmid_low,   sigma=sigma_low)
upper.1component = c(A=A_high,  B=B_high,  scal=scal_high,  xmid=xmid_high,  sigma=sigma_high)
fit.1component = optimx(start.1component, function(par) loglik.1component(par, x=cellline$log10Conc, y=cellline$Viability), lower=lower.1component, upper=upper.1component, method=c("L-BFGS-B"), control=list(fnscale = -1))
IL45GemR_highDose_20160122_Gemcitabine_TC50 = unname(unlist(extract_TC50(fit.1component)))
IL45GemR_highDose_20160122_Gemcitabine_TC50_stdev = unname(unlist(extract_TC50_stdev(fit.1component)))
fit_x = seq(-3, 1, 0.01); fit_y = predict.1component(coef(fit.1component), fit_x); fit=data.frame(x=fit_x,y=fit_y)
#ggplot(cellline, aes(x=log10(Concentration), y=Viability, col=Line)) + geom_line() + geom_line(data=fit,color="red",aes(x=x,y=y))
#################### Gemcitabine. IL45GemR_lowDose. Experiment20160122
assays = rat_gemcitabine; cellline = assays[((assays$Line=="IL45GemR_lowDose") & (assays$Experiment=="20160122")),]
start.1component = c(A=A_start, B=B_start, scal=scal_start, xmid=xmid_start, sigma=sigma_start)
lower.1component = c(A=A_low,   B=B_low,   scal=scal_low,   xmid=xmid_low,   sigma=sigma_low)
upper.1component = c(A=A_high,  B=B_high,  scal=scal_high,  xmid=xmid_high,  sigma=sigma_high)
fit.1component = optimx(start.1component, function(par) loglik.1component(par, x=cellline$log10Conc, y=cellline$Viability), lower=lower.1component, upper=upper.1component, method=c("L-BFGS-B"), control=list(fnscale = -1))
IL45GemR_lowDose_20160122_Gemcitabine_TC50 = unname(unlist(extract_TC50(fit.1component)))
IL45GemR_lowDose_20160122_Gemcitabine_TC50_stdev = unname(unlist(extract_TC50_stdev(fit.1component)))
fit_x = seq(-3, 1, 0.01); fit_y = predict.1component(coef(fit.1component), fit_x); fit=data.frame(x=fit_x,y=fit_y)
#ggplot(cellline, aes(x=log10(Concentration), y=Viability, col=Line)) + geom_line() + geom_line(data=fit,color="red",aes(x=x,y=y))
#################### Gemcitabine. IL45_high_passage. Experiment20160122
assays = rat_gemcitabine; cellline = assays[((assays$Line=="IL45_high_passage") & (assays$Experiment=="20160122")),]
start.1component = c(A=A_start, B=B_start, scal=scal_start, xmid=xmid_start, sigma=sigma_start)
lower.1component = c(A=A_low,   B=B_low,   scal=scal_low,   xmid=xmid_low,   sigma=sigma_low)
upper.1component = c(A=A_high,  B=B_high,  scal=scal_high,  xmid=xmid_high,  sigma=sigma_high)
fit.1component = optimx(start.1component, function(par) loglik.1component(par, x=cellline$log10Conc, y=cellline$Viability), lower=lower.1component, upper=upper.1component, method=c("L-BFGS-B"), control=list(fnscale = -1))
IL45_high_passage_20160122_Gemcitabine_TC50 = unname(unlist(extract_TC50(fit.1component)))
IL45_high_passage_20160122_Gemcitabine_TC50_stdev = unname(unlist(extract_TC50_stdev(fit.1component)))
fit_x = seq(-3, 1, 0.01); fit_y = predict.1component(coef(fit.1component), fit_x); fit=data.frame(x=fit_x,y=fit_y)
#ggplot(cellline, aes(x=log10(Concentration), y=Viability, col=Line)) + geom_line() + geom_line(data=fit,color="red",aes(x=x,y=y))
#################### Gemcitabine. IL45_low_passage. Experiment20160122
assays = rat_gemcitabine; cellline = assays[((assays$Line=="IL45_low_passage") & (assays$Experiment=="20160122")),]
start.1component = c(A=A_start, B=B_start, scal=scal_start, xmid=-1.5, sigma=sigma_start)
lower.1component = c(A=A_low,   B=B_low,   scal=scal_low,   xmid=xmid_low,   sigma=sigma_low)
upper.1component = c(A=A_high,  B=B_high,  scal=scal_high,  xmid=xmid_high,  sigma=sigma_high)
fit.1component = optimx(start.1component, function(par) loglik.1component(par, x=cellline$log10Conc, y=cellline$Viability), lower=lower.1component, upper=upper.1component, method=c("L-BFGS-B"), control=list(fnscale = -1))
IL45_low_passage_20160122_Gemcitabine_TC50 = unname(unlist(extract_TC50(fit.1component)))
IL45_low_passage_20160122_Gemcitabine_TC50_stdev = unname(unlist(extract_TC50_stdev(fit.1component)))
fit_x = seq(-3, 1, 0.01); fit_y = predict.1component(coef(fit.1component), fit_x); fit=data.frame(x=fit_x,y=fit_y)
#ggplot(cellline, aes(x=log10(Concentration), y=Viability, col=Line)) + geom_line() + geom_line(data=fit,color="red",aes(x=x,y=y))
#################### Gemcitabine. 4_4RM_4. Experiment 20160122
assays = rat_gemcitabine; cellline = assays[((assays$Line=="4_4RM_4") & (assays$Experiment=="20160122")),]
start.1component = c(A=A_start, B=B_start, scal=scal_start, xmid=-1.7, sigma=sigma_start)
lower.1component = c(A=A_low,   B=B_low,   scal=scal_low,   xmid=xmid_low,   sigma=sigma_low)
upper.1component = c(A=A_high,  B=B_high,  scal=scal_high,  xmid=xmid_high,  sigma=sigma_high)
fit.1component = optimx(start.1component, function(par) loglik.1component(par, x=cellline$log10Conc, y=cellline$Viability), lower=lower.1component, upper=upper.1component, method=c("L-BFGS-B"), control=list(fnscale = -1))
rat4_4RM_4_20160122_Gemcitabine_TC50 = unname(unlist(extract_TC50(fit.1component)))
rat4_4RM_4_20160122_Gemcitabine_TC50_stdev = unname(unlist(extract_TC50_stdev(fit.1component)))
fit_x = seq(-3, 2, 0.01); fit_y = predict.1component(coef(fit.1component), fit_x); fit=data.frame(x=fit_x,y=fit_y)
#ggplot(cellline, aes(x=log10(Concentration), y=Viability, col=Line)) + geom_line() + geom_line(data=fit,color="red",aes(x=x,y=y))

################################################################################ Gemcitabine
######################################## Gemcitabine. Experiment 20160129
#################### Gemcitabine. IL45GemR_highDose. Experiment 20160129
assays = rat_gemcitabine; cellline = assays[((assays$Line=="IL45GemR_highDose") & (assays$Experiment=="20160129")),]
start.1component = c(A=A_start, B=B_start, scal=scal_start, xmid=xmid_start, sigma=sigma_start)
lower.1component = c(A=A_low,   B=B_low,   scal=scal_low,   xmid=xmid_low,   sigma=sigma_low)
upper.1component = c(A=A_high,  B=B_high,  scal=scal_high,  xmid=xmid_high,  sigma=sigma_high)
fit.1component = optimx(start.1component, function(par) loglik.1component(par, x=cellline$log10Conc, y=cellline$Viability), lower=lower.1component, upper=upper.1component, method=c("L-BFGS-B"), control=list(fnscale = -1))
IL45GemR_highDose_20160129_Gemcitabine_TC50 = 100 # TC50 not reached in this experiment
IL45GemR_highDose_20160129_Gemcitabine_TC50_stdev = 0
fit_x = seq(-3, 1, 0.01); fit_y = predict.1component(coef(fit.1component), fit_x); fit=data.frame(x=fit_x,y=fit_y)
#ggplot(cellline, aes(x=log10(Concentration), y=Viability, col=Line)) + geom_line() + geom_line(data=fit,color="red",aes(x=x,y=y))
#################### Gemcitabine. IL45GemR_lowDose. Experiment 20160129
assays = rat_gemcitabine; cellline = assays[((assays$Line=="IL45GemR_lowDose") & (assays$Experiment=="20160129")),]
start.1component = c(A=A_start, B=B_start, scal=scal_start, xmid=xmid_start, sigma=sigma_start)
lower.1component = c(A=A_low,   B=B_low,   scal=scal_low,   xmid=xmid_low,   sigma=sigma_low)
upper.1component = c(A=A_high,  B=B_high,  scal=scal_high,  xmid=xmid_high,  sigma=sigma_high)
fit.1component = optimx(start.1component, function(par) loglik.1component(par, x=cellline$log10Conc, y=cellline$Viability), lower=lower.1component, upper=upper.1component, method=c("L-BFGS-B"), control=list(fnscale = -1))
IL45GemR_lowDose_20160129_Gemcitabine_TC50 = 100 # TC50 not reached in this experiment
IL45GemR_lowDose_20160129_Gemcitabine_TC50_stdev = 0
fit_x = seq(-3, 1, 0.01); fit_y = predict.1component(coef(fit.1component), fit_x); fit=data.frame(x=fit_x,y=fit_y)
#ggplot(cellline, aes(x=log10(Concentration), y=Viability, col=Line)) + geom_line() + geom_line(data=fit,color="red",aes(x=x,y=y))
#################### Gemcitabine. IL45_high_passage. Experiment 20160129
assays = rat_gemcitabine; cellline = assays[((assays$Line=="IL45_high_passage") & (assays$Experiment=="20160129")),]
start.1component = c(A=A_start, B=B_start, scal=scal_start, xmid=xmid_start, sigma=sigma_start)
lower.1component = c(A=A_low,   B=B_low,   scal=scal_low,   xmid=xmid_low,   sigma=sigma_low)
upper.1component = c(A=A_high,  B=B_high,  scal=scal_high,  xmid=xmid_high,  sigma=sigma_high)
fit.1component = optimx(start.1component, function(par) loglik.1component(par, x=cellline$log10Conc, y=cellline$Viability), lower=lower.1component, upper=upper.1component, method=c("L-BFGS-B"), control=list(fnscale = -1))
IL45_high_passage_20160129_Gemcitabine_TC50 = unname(unlist(extract_TC50(fit.1component)))
IL45_high_passage_20160129_Gemcitabine_TC50_stdev = unname(unlist(extract_TC50_stdev(fit.1component)))
fit_x = seq(-3, 1, 0.01); fit_y = predict.1component(coef(fit.1component), fit_x); fit=data.frame(x=fit_x,y=fit_y)
#ggplot(cellline, aes(x=log10(Concentration), y=Viability, col=Line)) + geom_line() + geom_line(data=fit,color="red",aes(x=x,y=y))
#################### Gemcitabine. IL45_low_passage. Experiment 20160129
assays = rat_gemcitabine; cellline = assays[((assays$Line=="IL45_low_passage") & (assays$Experiment=="20160129")),]
start.1component = c(A=A_start, B=B_start, scal=0.5, xmid=xmid_start, sigma=sigma_start)
lower.1component = c(A=A_low,   B=B_low,   scal=scal_low,   xmid=xmid_low,   sigma=sigma_low)
upper.1component = c(A=A_high,  B=B_high,  scal=scal_high,  xmid=xmid_high,  sigma=sigma_high)
fit.1component = optimx(start.1component, function(par) loglik.1component(par, x=cellline$log10Conc, y=cellline$Viability), lower=lower.1component, upper=upper.1component, method=c("L-BFGS-B"), control=list(fnscale = -1))
IL45_low_passage_20160129_Gemcitabine_TC50 = unname(unlist(extract_TC50(fit.1component)))
IL45_low_passage_20160129_Gemcitabine_TC50_stdev = unname(unlist(extract_TC50_stdev(fit.1component)))
fit_x = seq(-3, 1, 0.01); fit_y = predict.1component(coef(fit.1component), fit_x); fit=data.frame(x=fit_x,y=fit_y)
#ggplot(cellline, aes(x=log10(Concentration), y=Viability, col=Line)) + geom_line() + geom_line(data=fit,color="red",aes(x=x,y=y))
#################### Gemcitabine. 4_4RM_4. Experiment 20160129
assays = rat_gemcitabine; cellline = assays[((assays$Line=="4_4RM_4") & (assays$Experiment=="20160129")),]
start.1component = c(A=A_start, B=B_start, scal=scal_start, xmid=-1.7, sigma=sigma_start)
lower.1component = c(A=A_low,   B=B_low,   scal=scal_low,   xmid=xmid_low,   sigma=sigma_low)
upper.1component = c(A=A_high,  B=B_high,  scal=scal_high,  xmid=xmid_high,  sigma=sigma_high)
fit.1component = optimx(start.1component, function(par) loglik.1component(par, x=cellline$log10Conc, y=cellline$Viability), lower=lower.1component, upper=upper.1component, method=c("L-BFGS-B"), control=list(fnscale = -1))
rat4_4RM_4_20160129_Gemcitabine_TC50 = unname(unlist(extract_TC50(fit.1component)))
rat4_4RM_4_20160129_Gemcitabine_TC50_stdev = unname(unlist(extract_TC50_stdev(fit.1component)))
fit_x = seq(-3, 2, 0.01); fit_y = predict.1component(coef(fit.1component), fit_x); fit=data.frame(x=fit_x,y=fit_y)
#ggplot(cellline, aes(x=log10(Concentration), y=Viability, col=Line)) + geom_line() + geom_line(data=fit,color="red",aes(x=x,y=y))

################################################################################ Gemcitabine
######################################## Gemcitabine. Experiment 20160206
#################### Gemcitabine. IL45GemR_highDose. Experiment 20160206
assays = rat_gemcitabine; cellline = assays[((assays$Line=="IL45GemR_highDose") & (assays$Experiment=="20160206")),]
start.1component = c(A=A_start, B=B_start, scal=scal_start, xmid=xmid_start, sigma=sigma_start)
lower.1component = c(A=A_low,   B=B_low,   scal=scal_low,   xmid=xmid_low,   sigma=sigma_low)
upper.1component = c(A=A_high,  B=B_high,  scal=scal_high,  xmid=xmid_high,  sigma=sigma_high)
fit.1component = optimx(start.1component, function(par) loglik.1component(par, x=cellline$log10Conc, y=cellline$Viability), lower=lower.1component, upper=upper.1component, method=c("L-BFGS-B"), control=list(fnscale = -1))
IL45GemR_highDose_20160206_Gemcitabine_TC50 = unname(unlist(extract_TC50(fit.1component)))
IL45GemR_highDose_20160206_Gemcitabine_TC50_stdev = unname(unlist(extract_TC50_stdev(fit.1component)))
fit_x = seq(-3, 1, 0.01); fit_y = predict.1component(coef(fit.1component), fit_x); fit=data.frame(x=fit_x,y=fit_y)
#ggplot(cellline, aes(x=log10(Concentration), y=Viability, col=Line)) + geom_line() + geom_line(data=fit,color="red",aes(x=x,y=y))
#################### Gemcitabine. IL45GemR_lowDose. Experiment 20160206
assays = rat_gemcitabine; cellline = assays[((assays$Line=="IL45GemR_lowDose") & (assays$Experiment=="20160206")),]
start.1component = c(A=A_start, B=B_start, scal=scal_start, xmid=xmid_start, sigma=sigma_start)
lower.1component = c(A=A_low,   B=B_low,   scal=scal_low,   xmid=xmid_low,   sigma=sigma_low)
upper.1component = c(A=A_high,  B=B_high,  scal=scal_high,  xmid=xmid_high,  sigma=sigma_high)
fit.1component = optimx(start.1component, function(par) loglik.1component(par, x=cellline$log10Conc, y=cellline$Viability), lower=lower.1component, upper=upper.1component, method=c("L-BFGS-B"), control=list(fnscale = -1))
IL45GemR_lowDose_20160206_Gemcitabine_TC50 = unname(unlist(extract_TC50(fit.1component)))
IL45GemR_lowDose_20160206_Gemcitabine_TC50_stdev = unname(unlist(extract_TC50_stdev(fit.1component)))
fit_x = seq(-3, 1, 0.01); fit_y = predict.1component(coef(fit.1component), fit_x); fit=data.frame(x=fit_x,y=fit_y)
#ggplot(cellline, aes(x=log10(Concentration), y=Viability, col=Line)) + geom_line() + geom_line(data=fit,color="red",aes(x=x,y=y))
#################### Gemcitabine. IL45_high_passage. Experiment 20160206
assays = rat_gemcitabine; cellline = assays[((assays$Line=="IL45_high_passage") & (assays$Experiment=="20160206")),]
start.1component = c(A=A_start, B=B_start, scal=scal_start, xmid=xmid_start, sigma=sigma_start)
lower.1component = c(A=A_low,   B=B_low,   scal=scal_low,   xmid=xmid_low,   sigma=sigma_low)
upper.1component = c(A=A_high,  B=B_high,  scal=scal_high,  xmid=xmid_high,  sigma=sigma_high)
fit.1component = optimx(start.1component, function(par) loglik.1component(par, x=cellline$log10Conc, y=cellline$Viability), lower=lower.1component, upper=upper.1component, method=c("L-BFGS-B"), control=list(fnscale = -1))
IL45_high_passage_20160206_Gemcitabine_TC50 = unname(unlist(extract_TC50(fit.1component)))
IL45_high_passage_20160206_Gemcitabine_TC50_stdev = unname(unlist(extract_TC50_stdev(fit.1component)))
fit_x = seq(-3, 1, 0.01); fit_y = predict.1component(coef(fit.1component), fit_x); fit=data.frame(x=fit_x,y=fit_y)
#ggplot(cellline, aes(x=log10(Concentration), y=Viability, col=Line)) + geom_line() + geom_line(data=fit,color="red",aes(x=x,y=y))
#################### Gemcitabine. IL45_low_passage. Experiment 20160206
assays = rat_gemcitabine; cellline = assays[((assays$Line=="IL45_low_passage") & (assays$Experiment=="20160206")),]
start.1component = c(A=A_start, B=B_start, scal=scal_start, xmid=xmid_start, sigma=sigma_start)
lower.1component = c(A=A_low,   B=B_low,   scal=scal_low,   xmid=xmid_low,   sigma=sigma_low)
upper.1component = c(A=A_high,  B=B_high,  scal=scal_high,  xmid=xmid_high,  sigma=sigma_high)
fit.1component = optimx(start.1component, function(par) loglik.1component(par, x=cellline$log10Conc, y=cellline$Viability), lower=lower.1component, upper=upper.1component, method=c("L-BFGS-B"), control=list(fnscale = -1))
IL45_low_passage_20160206_Gemcitabine_TC50 = unname(unlist(extract_TC50(fit.1component)))
IL45_low_passage_20160206_Gemcitabine_TC50_stdev = unname(unlist(extract_TC50_stdev(fit.1component)))
fit_x = seq(-3, 1, 0.01); fit_y = predict.1component(coef(fit.1component), fit_x); fit=data.frame(x=fit_x,y=fit_y)
#ggplot(cellline, aes(x=log10(Concentration), y=Viability, col=Line)) + geom_line() + geom_line(data=fit,color="red",aes(x=x,y=y))
#################### Gemcitabine. 4_4RM_4. Experiment 220160206
assays = rat_gemcitabine; cellline = assays[((assays$Line=="4_4RM_4") & (assays$Experiment=="20160206")),]
start.1component = c(A=A_start, B=B_start, scal=scal_start, xmid=-1.7, sigma=sigma_start)
lower.1component = c(A=A_low,   B=B_low,   scal=scal_low,   xmid=xmid_low,   sigma=sigma_low)
upper.1component = c(A=A_high,  B=B_high,  scal=scal_high,  xmid=xmid_high,  sigma=sigma_high)
fit.1component = optimx(start.1component, function(par) loglik.1component(par, x=cellline$log10Conc, y=cellline$Viability), lower=lower.1component, upper=upper.1component, method=c("L-BFGS-B"), control=list(fnscale = -1))
rat4_4RM_4_20160206_Gemcitabine_TC50 = unname(unlist(extract_TC50(fit.1component)))
rat4_4RM_4_20160206_Gemcitabine_TC50_stdev = unname(unlist(extract_TC50_stdev(fit.1component)))
fit_x = seq(-3, 2, 0.01); fit_y = predict.1component(coef(fit.1component), fit_x); fit=data.frame(x=fit_x,y=fit_y)
#ggplot(cellline, aes(x=log10(Concentration), y=Viability, col=Line)) + geom_line() + geom_line(data=fit,color="red",aes(x=x,y=y))

################################################################################ BAMLET
######################################## BAMLET. Experiment 20151211
#################### BAMLET. IL45CisR_highDose. Experiment 20151211
assays = rat_bamlet; cellline = assays[((assays$Line=="IL45CisR_highDose") & (assays$Experiment=="20151211")),]
start.1component = c(A=A_start, B=B_start, scal=scal_start, xmid=xmid_start, sigma=sigma_start)
lower.1component = c(A=A_low,   B=B_low,   scal=scal_low,   xmid=xmid_low,   sigma=sigma_low)
upper.1component = c(A=A_high,  B=B_high,  scal=scal_high,  xmid=xmid_high,  sigma=sigma_high)
fit.1component = optimx(start.1component, function(par) loglik.1component(par, x=cellline$log10Conc, y=cellline$Viability), lower=lower.1component, upper=upper.1component, method=c("L-BFGS-B"), control=list(fnscale = -1))
IL45CisR_highDose_20151211_BAMLET_TC50 = unname(unlist(extract_TC50(fit.1component)))
IL45CisR_highDose_20151211_BAMLET_TC50_stdev = unname(unlist(extract_TC50_stdev(fit.1component)))
fit_x = seq(-1, 2, 0.01); fit_y = predict.1component(coef(fit.1component), fit_x); fit=data.frame(x=fit_x,y=fit_y)
#ggplot(cellline, aes(x=log10(Concentration), y=Viability, col=Line)) + geom_line() + geom_line(data=fit,color="red",aes(x=x,y=y))
#################### BAMLET. IL45CisR_lowDose. Experiment 20151211
assays = rat_bamlet; cellline = assays[((assays$Line=="IL45CisR_lowDose") & (assays$Experiment=="20151211")),]
start.1component = c(A=A_start, B=B_start, scal=scal_start, xmid=-0.4, sigma=sigma_start)
lower.1component = c(A=A_low,   B=B_low,   scal=scal_low,   xmid=xmid_low,   sigma=sigma_low)
upper.1component = c(A=A_high,  B=B_high,  scal=scal_high,  xmid=xmid_high,  sigma=sigma_high)
fit.1component = optimx(start.1component, function(par) loglik.1component(par, x=cellline$log10Conc, y=cellline$Viability), lower=lower.1component, upper=upper.1component, method=c("L-BFGS-B"), control=list(fnscale = -1))
IL45CisR_lowDose_20151211_BAMLET_TC50 = unname(unlist(extract_TC50(fit.1component)))
IL45CisR_lowDose_20151211_BAMLET_TC50_stdev = unname(unlist(extract_TC50_stdev(fit.1component)))
fit_x = seq(-1, 2, 0.01); fit_y = predict.1component(coef(fit.1component), fit_x); fit=data.frame(x=fit_x,y=fit_y)
#ggplot(cellline, aes(x=log10(Concentration), y=Viability, col=Line)) + geom_line() + geom_line(data=fit,color="red",aes(x=x,y=y))
#################### BAMLET. IL45PemR_highDose. Experiment 20151211
assays = rat_bamlet; cellline = assays[((assays$Line=="IL45PemR_highDose") & (assays$Experiment=="20151211")),]
start.1component = c(A=A_start, B=B_start, scal=scal_start, xmid=xmid_start, sigma=sigma_start)
lower.1component = c(A=A_low,   B=B_low,   scal=scal_low,   xmid=xmid_low,   sigma=sigma_low)
upper.1component = c(A=A_high,  B=B_high,  scal=scal_high,  xmid=xmid_high,  sigma=sigma_high)
fit.1component = optimx(start.1component, function(par) loglik.1component(par, x=cellline$log10Conc, y=cellline$Viability), lower=lower.1component, upper=upper.1component, method=c("L-BFGS-B"), control=list(fnscale = -1))
IL45PemR_highDose_20151211_BAMLET_TC50 = unname(unlist(extract_TC50(fit.1component)))
IL45PemR_highDose_20151211_BAMLET_TC50_stdev = unname(unlist(extract_TC50_stdev(fit.1component)))
fit_x = seq(-1, 2, 0.01); fit_y = predict.1component(coef(fit.1component), fit_x); fit=data.frame(x=fit_x,y=fit_y)
#ggplot(cellline, aes(x=log10(Concentration), y=Viability, col=Line)) + geom_line() + geom_line(data=fit,color="red",aes(x=x,y=y))
#################### BAMLET. IL45PemR_lowDose. Experiment 20151211
assays = rat_bamlet; cellline = assays[((assays$Line=="IL45PemR_lowDose") & (assays$Experiment=="20151211")),]
start.1component = c(A=A_start, B=B_start, scal=scal_start, xmid=xmid_start, sigma=sigma_start)
lower.1component = c(A=A_low,   B=B_low,   scal=scal_low,   xmid=xmid_low,   sigma=sigma_low)
upper.1component = c(A=A_high,  B=B_high,  scal=scal_high,  xmid=xmid_high,  sigma=sigma_high)
fit.1component = optimx(start.1component, function(par) loglik.1component(par, x=cellline$log10Conc, y=cellline$Viability), lower=lower.1component, upper=upper.1component, method=c("L-BFGS-B"), control=list(fnscale = -1))
IL45PemR_lowDose_20151211_BAMLET_TC50 = unname(unlist(extract_TC50(fit.1component)))
IL45PemR_lowDose_20151211_BAMLET_TC50_stdev = unname(unlist(extract_TC50_stdev(fit.1component)))
fit_x = seq(-1, 2, 0.01); fit_y = predict.1component(coef(fit.1component), fit_x); fit=data.frame(x=fit_x,y=fit_y)
#ggplot(cellline, aes(x=log10(Concentration), y=Viability, col=Line)) + geom_line() + geom_line(data=fit,color="red",aes(x=x,y=y))
#################### BAMLET. IL45GemR_highDose. Experiment 20151211
assays = rat_bamlet; cellline = assays[((assays$Line=="IL45GemR_highDose") & (assays$Experiment=="20151211")),]
start.1component = c(A=A_start, B=B_start, scal=scal_start, xmid=-0.3, sigma=sigma_start)
lower.1component = c(A=A_low,   B=B_low,   scal=scal_low,   xmid=xmid_low,   sigma=sigma_low)
upper.1component = c(A=A_high,  B=B_high,  scal=scal_high,  xmid=xmid_high,  sigma=sigma_high)
fit.1component = optimx(start.1component, function(par) loglik.1component(par, x=cellline$log10Conc, y=cellline$Viability), lower=lower.1component, upper=upper.1component, method=c("L-BFGS-B"), control=list(fnscale = -1))
IL45GemR_highDose_20151211_BAMLET_TC50 = unname(unlist(extract_TC50(fit.1component)))
IL45GemR_highDose_20151211_BAMLET_TC50_stdev = unname(unlist(extract_TC50_stdev(fit.1component)))
fit_x = seq(-1, 2, 0.01); fit_y = predict.1component(coef(fit.1component), fit_x); fit=data.frame(x=fit_x,y=fit_y)
#ggplot(cellline, aes(x=log10(Concentration), y=Viability, col=Line)) + geom_line() + geom_line(data=fit,color="red",aes(x=x,y=y))
#################### BAMLET. IL45VLBR_highDose. Experiment 20151211
assays = rat_bamlet; cellline = assays[((assays$Line=="IL45VLBR_highDose") & (assays$Experiment=="20151211")),]
start.1component = c(A=A_start, B=B_start, scal=scal_start, xmid=xmid_start, sigma=sigma_start)
lower.1component = c(A=A_low,   B=B_low,   scal=scal_low,   xmid=xmid_low,   sigma=sigma_low)
upper.1component = c(A=A_high,  B=B_high,  scal=scal_high,  xmid=xmid_high,  sigma=sigma_high)
fit.1component = optimx(start.1component, function(par) loglik.1component(par, x=cellline$log10Conc, y=cellline$Viability), lower=lower.1component, upper=upper.1component, method=c("L-BFGS-B"), control=list(fnscale = -1))
IL45VLBR_highDose_20151211_BAMLET_TC50 = unname(unlist(extract_TC50(fit.1component)))
IL45VLBR_highDose_20151211_BAMLET_TC50_stdev = unname(unlist(extract_TC50_stdev(fit.1component)))
fit_x = seq(-1, 2, 0.01); fit_y = predict.1component(coef(fit.1component), fit_x); fit=data.frame(x=fit_x,y=fit_y)
#ggplot(cellline, aes(x=log10(Concentration), y=Viability, col=Line)) + geom_line() + geom_line(data=fit,color="red",aes(x=x,y=y))
#################### BAMLET. IL45VLBR_lowDose. Experiment 20151211
assays = rat_bamlet; cellline = assays[((assays$Line=="IL45VLBR_lowDose") & (assays$Experiment=="20151211")),]
start.1component = c(A=A_start, B=B_start, scal=scal_start, xmid=-0.4, sigma=sigma_start)
lower.1component = c(A=A_low,   B=B_low,   scal=scal_low,   xmid=xmid_low,   sigma=sigma_low)
upper.1component = c(A=A_high,  B=B_high,  scal=scal_high,  xmid=xmid_high,  sigma=sigma_high)
fit.1component = optimx(start.1component, function(par) loglik.1component(par, x=cellline$log10Conc, y=cellline$Viability), lower=lower.1component, upper=upper.1component, method=c("L-BFGS-B"), control=list(fnscale = -1))
IL45VLBR_lowDose_20151211_BAMLET_TC50 = unname(unlist(extract_TC50(fit.1component)))
IL45VLBR_lowDose_20151211_BAMLET_TC50_stdev = unname(unlist(extract_TC50_stdev(fit.1component)))
fit_x = seq(-1, 2, 0.01); fit_y = predict.1component(coef(fit.1component), fit_x); fit=data.frame(x=fit_x,y=fit_y)
#ggplot(cellline, aes(x=log10(Concentration), y=Viability, col=Line)) + geom_line() + geom_line(data=fit,color="red",aes(x=x,y=y))
#################### BAMLET. IL45_high_passage. Experiment 20151211
assays = rat_bamlet; cellline = assays[((assays$Line=="IL45_high_passage") & (assays$Experiment=="20151211")),]
start.1component = c(A=A_start, B=B_start, scal=0.5, xmid=-0.3, sigma=sigma_start)
lower.1component = c(A=A_low,   B=B_low,   scal=scal_low,   xmid=xmid_low,   sigma=sigma_low)
upper.1component = c(A=A_high,  B=B_high,  scal=scal_high,  xmid=xmid_high,  sigma=sigma_high)
fit.1component = optimx(start.1component, function(par) loglik.1component(par, x=cellline$log10Conc, y=cellline$Viability), lower=lower.1component, upper=upper.1component, method=c("L-BFGS-B"), control=list(fnscale = -1))
IL45_high_passage_20151211_BAMLET_TC50 = unname(unlist(extract_TC50(fit.1component)))
IL45_high_passage_20151211_BAMLET_TC50_stdev = unname(unlist(extract_TC50_stdev(fit.1component)))
fit_x = seq(-1, 2, 0.01); fit_y = predict.1component(coef(fit.1component), fit_x); fit=data.frame(x=fit_x,y=fit_y)
#ggplot(cellline, aes(x=log10(Concentration), y=Viability, col=Line)) + geom_line() + geom_line(data=fit,color="red",aes(x=x,y=y))
#################### BAMLET. IL45_low_passage. Experiment 20151211
assays = rat_bamlet; cellline = assays[((assays$Line=="IL45_low_passage") & (assays$Experiment=="20151211")),]
start.1component = c(A=A_start, B=B_start, scal=0.5, xmid=-0.3, sigma=sigma_start)
lower.1component = c(A=A_low,   B=B_low,   scal=scal_low,   xmid=xmid_low,   sigma=sigma_low)
upper.1component = c(A=A_high,  B=B_high,  scal=scal_high,  xmid=xmid_high,  sigma=sigma_high)
fit.1component = optimx(start.1component, function(par) loglik.1component(par, x=cellline$log10Conc, y=cellline$Viability), lower=lower.1component, upper=upper.1component, method=c("L-BFGS-B"), control=list(fnscale = -1))
IL45_low_passage_20151211_BAMLET_TC50 = unname(unlist(extract_TC50(fit.1component)))
IL45_low_passage_20151211_BAMLET_TC50_stdev = unname(unlist(extract_TC50_stdev(fit.1component)))
fit_x = seq(-1, 2, 0.01); fit_y = predict.1component(coef(fit.1component), fit_x); fit=data.frame(x=fit_x,y=fit_y)
#ggplot(cellline, aes(x=log10(Concentration), y=Viability, col=Line)) + geom_line() + geom_line(data=fit,color="red",aes(x=x,y=y))

################################################################################ BAMLET
######################################## BAMLET. Experiment 20151218
#################### BAMLET. IL45CisR_lowDose. Experiment 20151218
assays = rat_bamlet; cellline = assays[((assays$Line=="IL45CisR_lowDose") & (assays$Experiment=="20151218")),]
start.1component = c(A=A_start, B=B_start, scal=scal_start, xmid=-0.4, sigma=sigma_start)
lower.1component = c(A=A_low,   B=B_low,   scal=scal_low,   xmid=xmid_low,   sigma=sigma_low)
upper.1component = c(A=A_high,  B=B_high,  scal=scal_high,  xmid=xmid_high,  sigma=sigma_high)
fit.1component = optimx(start.1component, function(par) loglik.1component(par, x=cellline$log10Conc, y=cellline$Viability), lower=lower.1component, upper=upper.1component, method=c("L-BFGS-B"), control=list(fnscale = -1))
IL45CisR_lowDose_20151218_BAMLET_TC50 = unname(unlist(extract_TC50(fit.1component)))
IL45CisR_lowDose_20151218_BAMLET_TC50_stdev = unname(unlist(extract_TC50_stdev(fit.1component)))
fit_x = seq(-1, 2, 0.01); fit_y = predict.1component(coef(fit.1component), fit_x); fit=data.frame(x=fit_x,y=fit_y)
#ggplot(cellline, aes(x=log10(Concentration), y=Viability, col=Line)) + geom_line() + geom_line(data=fit,color="red",aes(x=x,y=y))
#################### BAMLET. IL45PemR_highDose. Experiment 20151218
assays = rat_bamlet; cellline = assays[((assays$Line=="IL45PemR_highDose") & (assays$Experiment=="20151218")),]
start.1component = c(A=A_start, B=B_start, scal=scal_start, xmid=xmid_start, sigma=sigma_start)
lower.1component = c(A=A_low,   B=B_low,   scal=scal_low,   xmid=xmid_low,   sigma=sigma_low)
upper.1component = c(A=A_high,  B=B_high,  scal=scal_high,  xmid=xmid_high,  sigma=sigma_high)
fit.1component = optimx(start.1component, function(par) loglik.1component(par, x=cellline$log10Conc, y=cellline$Viability), lower=lower.1component, upper=upper.1component, method=c("L-BFGS-B"), control=list(fnscale = -1))
IL45PemR_highDose_20151218_BAMLET_TC50 = unname(unlist(extract_TC50(fit.1component)))
IL45PemR_highDose_20151218_BAMLET_TC50_stdev = unname(unlist(extract_TC50_stdev(fit.1component)))
fit_x = seq(-1, 2, 0.01); fit_y = predict.1component(coef(fit.1component), fit_x); fit=data.frame(x=fit_x,y=fit_y)
#ggplot(cellline, aes(x=log10(Concentration), y=Viability, col=Line)) + geom_line() + geom_line(data=fit,color="red",aes(x=x,y=y))
#################### BAMLET. IL45PemR_lowDose. Experiment 20151218
assays = rat_bamlet; cellline = assays[((assays$Line=="IL45PemR_lowDose") & (assays$Experiment=="20151218")),]
start.1component = c(A=A_start, B=B_start, scal=scal_start, xmid=xmid_start, sigma=sigma_start)
lower.1component = c(A=A_low,   B=B_low,   scal=scal_low,   xmid=xmid_low,   sigma=sigma_low)
upper.1component = c(A=A_high,  B=B_high,  scal=scal_high,  xmid=xmid_high,  sigma=sigma_high)
fit.1component = optimx(start.1component, function(par) loglik.1component(par, x=cellline$log10Conc, y=cellline$Viability), lower=lower.1component, upper=upper.1component, method=c("L-BFGS-B"), control=list(fnscale = -1))
IL45PemR_lowDose_20151218_BAMLET_TC50 = unname(unlist(extract_TC50(fit.1component)))
IL45PemR_lowDose_20151218_BAMLET_TC50_stdev = unname(unlist(extract_TC50_stdev(fit.1component)))
fit_x = seq(-1, 2, 0.01); fit_y = predict.1component(coef(fit.1component), fit_x); fit=data.frame(x=fit_x,y=fit_y)
#ggplot(cellline, aes(x=log10(Concentration), y=Viability, col=Line)) + geom_line() + geom_line(data=fit,color="red",aes(x=x,y=y))
#################### BAMLET. IL45GemR_highDose. Experiment 20151218
assays = rat_bamlet; cellline = assays[((assays$Line=="IL45GemR_highDose") & (assays$Experiment=="20151218")),]
start.1component = c(A=A_start, B=B_start, scal=scal_start, xmid=xmid_start, sigma=sigma_start)
lower.1component = c(A=A_low,   B=B_low,   scal=scal_low,   xmid=xmid_low,   sigma=sigma_low)
upper.1component = c(A=A_high,  B=B_high,  scal=scal_high,  xmid=xmid_high,  sigma=sigma_high)
fit.1component = optimx(start.1component, function(par) loglik.1component(par, x=cellline$log10Conc, y=cellline$Viability), lower=lower.1component, upper=upper.1component, method=c("L-BFGS-B"), control=list(fnscale = -1))
IL45GemR_highDose_20151218_BAMLET_TC50 = unname(unlist(extract_TC50(fit.1component)))
IL45GemR_highDose_20151218_BAMLET_TC50_stdev = unname(unlist(extract_TC50_stdev(fit.1component)))
fit_x = seq(-1, 2, 0.01); fit_y = predict.1component(coef(fit.1component), fit_x); fit=data.frame(x=fit_x,y=fit_y)
#ggplot(cellline, aes(x=log10(Concentration), y=Viability, col=Line)) + geom_line() + geom_line(data=fit,color="red",aes(x=x,y=y))
#################### BAMLET. IL45VLBR_highDose. Experiment 20151218
assays = rat_bamlet; cellline = assays[((assays$Line=="IL45VLBR_highDose") & (assays$Experiment=="20151218")),]
start.1component = c(A=A_start, B=B_start, scal=0.5, xmid=-0.2, sigma=sigma_start)
lower.1component = c(A=A_low,   B=B_low,   scal=scal_low,   xmid=xmid_low,   sigma=sigma_low)
upper.1component = c(A=A_high,  B=B_high,  scal=scal_high,  xmid=xmid_high,  sigma=sigma_high)
fit.1component = optimx(start.1component, function(par) loglik.1component(par, x=cellline$log10Conc, y=cellline$Viability), lower=lower.1component, upper=upper.1component, method=c("L-BFGS-B"), control=list(fnscale = -1))
IL45VLBR_highDose_20151218_BAMLET_TC50 = unname(unlist(extract_TC50(fit.1component)))
IL45VLBR_highDose_20151218_BAMLET_TC50_stdev = unname(unlist(extract_TC50_stdev(fit.1component)))
fit_x = seq(-1, 2, 0.01); fit_y = predict.1component(coef(fit.1component), fit_x); fit=data.frame(x=fit_x,y=fit_y)
#ggplot(cellline, aes(x=log10(Concentration), y=Viability, col=Line)) + geom_line() + geom_line(data=fit,color="red",aes(x=x,y=y))
#################### BAMLET. IL45VLBR_lowDose. Experiment 20151218
assays = rat_bamlet; cellline = assays[((assays$Line=="IL45VLBR_lowDose") & (assays$Experiment=="20151218")),]
start.1component = c(A=A_start, B=B_start, scal=0.5, xmid=0, sigma=sigma_start)
lower.1component = c(A=A_low,   B=B_low,   scal=scal_low,   xmid=xmid_low,   sigma=sigma_low)
upper.1component = c(A=A_high,  B=B_high,  scal=scal_high,  xmid=xmid_high,  sigma=sigma_high)
fit.1component = optimx(start.1component, function(par) loglik.1component(par, x=cellline$log10Conc, y=cellline$Viability), lower=lower.1component, upper=upper.1component, method=c("L-BFGS-B"), control=list(fnscale = -1))
IL45VLBR_lowDose_20151218_BAMLET_TC50 = unname(unlist(extract_TC50(fit.1component)))
IL45VLBR_lowDose_20151218_BAMLET_TC50_stdev = unname(unlist(extract_TC50_stdev(fit.1component)))
fit_x = seq(-1, 2, 0.01); fit_y = predict.1component(coef(fit.1component), fit_x); fit=data.frame(x=fit_x,y=fit_y)
#ggplot(cellline, aes(x=log10(Concentration), y=Viability, col=Line)) + geom_line() + geom_line(data=fit,color="red",aes(x=x,y=y))
#################### BAMLET. IL45_high_passage. Experiment 20151218
assays = rat_bamlet; cellline = assays[((assays$Line=="IL45_high_passage") & (assays$Experiment=="20151218")),]
start.1component = c(A=A_start, B=B_start, scal=0.5, xmid=0, sigma=sigma_start)
lower.1component = c(A=A_low,   B=B_low,   scal=scal_low,   xmid=xmid_low,   sigma=sigma_low)
upper.1component = c(A=A_high,  B=B_high,  scal=scal_high,  xmid=xmid_high,  sigma=sigma_high)
fit.1component = optimx(start.1component, function(par) loglik.1component(par, x=cellline$log10Conc, y=cellline$Viability), lower=lower.1component, upper=upper.1component, method=c("L-BFGS-B"), control=list(fnscale = -1))
IL45_high_passage_20151218_BAMLET_TC50 = unname(unlist(extract_TC50(fit.1component)))
IL45_high_passage_20151218_BAMLET_TC50_stdev = unname(unlist(extract_TC50_stdev(fit.1component)))
fit_x = seq(-1, 2, 0.01); fit_y = predict.1component(coef(fit.1component), fit_x); fit=data.frame(x=fit_x,y=fit_y)
#ggplot(cellline, aes(x=log10(Concentration), y=Viability, col=Line)) + geom_line() + geom_line(data=fit,color="red",aes(x=x,y=y))
#################### BAMLET. IL45_low_passage. Experiment 20151218
assays = rat_bamlet; cellline = assays[((assays$Line=="IL45_low_passage") & (assays$Experiment=="20151218")),]
start.1component = c(A=A_start, B=B_start, scal=0.5, xmid=0, sigma=sigma_start)
lower.1component = c(A=A_low,   B=B_low,   scal=scal_low,   xmid=xmid_low,   sigma=sigma_low)
upper.1component = c(A=A_high,  B=B_high,  scal=scal_high,  xmid=xmid_high,  sigma=sigma_high)
fit.1component = optimx(start.1component, function(par) loglik.1component(par, x=cellline$log10Conc, y=cellline$Viability), lower=lower.1component, upper=upper.1component, method=c("L-BFGS-B"), control=list(fnscale = -1))
IL45_low_passage_20151218_BAMLET_TC50 = unname(unlist(extract_TC50(fit.1component)))
IL45_low_passage_20151218_BAMLET_TC50_stdev = unname(unlist(extract_TC50_stdev(fit.1component)))
fit_x = seq(-1, 2, 0.01); fit_y = predict.1component(coef(fit.1component), fit_x); fit=data.frame(x=fit_x,y=fit_y)
#ggplot(cellline, aes(x=log10(Concentration), y=Viability, col=Line)) + geom_line() + geom_line(data=fit,color="red",aes(x=x,y=y))

################################################################################ BAMLET
######################################## BAMLET. Experiment 20151227
#################### BAMLET. IL45CisR_highDose. Experiment 20151227
assays = rat_bamlet; cellline = assays[((assays$Line=="IL45CisR_highDose") & (assays$Experiment=="20151227")),]
start.1component = c(A=A_start, B=B_start, scal=0.1, xmid=xmid_start, sigma=sigma_start)
lower.1component = c(A=A_low,   B=B_low,   scal=scal_low,   xmid=xmid_low,   sigma=sigma_low)
upper.1component = c(A=A_high,  B=B_high,  scal=scal_high,  xmid=xmid_high,  sigma=sigma_high)
fit.1component = optimx(start.1component, function(par) loglik.1component(par, x=cellline$log10Conc, y=cellline$Viability), lower=lower.1component, upper=upper.1component, method=c("L-BFGS-B"), control=list(fnscale = -1))
IL45CisR_highDose_20151227_BAMLET_TC50 = unname(unlist(extract_TC50(fit.1component)))
IL45CisR_highDose_20151227_BAMLET_TC50_stdev = unname(unlist(extract_TC50_stdev(fit.1component)))
fit_x = seq(-1, 2, 0.01); fit_y = predict.1component(coef(fit.1component), fit_x); fit=data.frame(x=fit_x,y=fit_y)
#ggplot(cellline, aes(x=log10(Concentration), y=Viability, col=Line)) + geom_line() + geom_line(data=fit,color="red",aes(x=x,y=y))
#################### BAMLET. IL45CisR_lowDose. Experiment 20151227
assays = rat_bamlet; cellline = assays[((assays$Line=="IL45CisR_lowDose") & (assays$Experiment=="20151227")),]
start.1component = c(A=A_start, B=B_start, scal=scal_start, xmid=xmid_start, sigma=sigma_start)
lower.1component = c(A=A_low,   B=B_low,   scal=scal_low,   xmid=xmid_low,   sigma=sigma_low)
upper.1component = c(A=A_high,  B=B_high,  scal=scal_high,  xmid=xmid_high,  sigma=sigma_high)
fit.1component = optimx(start.1component, function(par) loglik.1component(par, x=cellline$log10Conc, y=cellline$Viability), lower=lower.1component, upper=upper.1component, method=c("L-BFGS-B"), control=list(fnscale = -1))
IL45CisR_lowDose_20151227_BAMLET_TC50 = unname(unlist(extract_TC50(fit.1component)))
IL45CisR_lowDose_20151227_BAMLET_TC50_stdev = unname(unlist(extract_TC50_stdev(fit.1component)))
fit_x = seq(-1, 2, 0.01); fit_y = predict.1component(coef(fit.1component), fit_x); fit=data.frame(x=fit_x,y=fit_y)
#ggplot(cellline, aes(x=log10(Concentration), y=Viability, col=Line)) + geom_line() + geom_line(data=fit,color="red",aes(x=x,y=y))
#################### BAMLET. IL45PemR_highDose. Experiment 20151227
assays = rat_bamlet; cellline = assays[((assays$Line=="IL45PemR_highDose") & (assays$Experiment=="20151227")),]
start.1component = c(A=A_start, B=B_start, scal=scal_start, xmid=xmid_start, sigma=sigma_start)
lower.1component = c(A=A_low,   B=B_low,   scal=scal_low,   xmid=xmid_low,   sigma=sigma_low)
upper.1component = c(A=A_high,  B=B_high,  scal=scal_high,  xmid=xmid_high,  sigma=sigma_high)
fit.1component = optimx(start.1component, function(par) loglik.1component(par, x=cellline$log10Conc, y=cellline$Viability), lower=lower.1component, upper=upper.1component, method=c("L-BFGS-B"), control=list(fnscale = -1))
IL45PemR_highDose_20151227_BAMLET_TC50 = unname(unlist(extract_TC50(fit.1component)))
IL45PemR_highDose_20151227_BAMLET_TC50_stdev = unname(unlist(extract_TC50_stdev(fit.1component)))
fit_x = seq(-1, 2, 0.01); fit_y = predict.1component(coef(fit.1component), fit_x); fit=data.frame(x=fit_x,y=fit_y)
#ggplot(cellline, aes(x=log10(Concentration), y=Viability, col=Line)) + geom_line() + geom_line(data=fit,color="red",aes(x=x,y=y))
#################### BAMLET. IL45PemR_lowDose. Experiment 20151227
assays = rat_bamlet; cellline = assays[((assays$Line=="IL45PemR_lowDose") & (assays$Experiment=="20151227")),]
start.1component = c(A=A_start, B=B_start, scal=scal_start, xmid=xmid_start, sigma=sigma_start)
lower.1component = c(A=A_low,   B=B_low,   scal=scal_low,   xmid=xmid_low,   sigma=sigma_low)
upper.1component = c(A=A_high,  B=B_high,  scal=scal_high,  xmid=xmid_high,  sigma=sigma_high)
fit.1component = optimx(start.1component, function(par) loglik.1component(par, x=cellline$log10Conc, y=cellline$Viability), lower=lower.1component, upper=upper.1component, method=c("L-BFGS-B"), control=list(fnscale = -1))
IL45PemR_lowDose_20151227_BAMLET_TC50 = unname(unlist(extract_TC50(fit.1component)))
IL45PemR_lowDose_20151227_BAMLET_TC50_stdev = unname(unlist(extract_TC50_stdev(fit.1component)))
fit_x = seq(-1, 2, 0.01); fit_y = predict.1component(coef(fit.1component), fit_x); fit=data.frame(x=fit_x,y=fit_y)
#ggplot(cellline, aes(x=log10(Concentration), y=Viability, col=Line)) + geom_line() + geom_line(data=fit,color="red",aes(x=x,y=y))
#################### BAMLET. IL45GemR_highDose. Experiment 20151227
assays = rat_bamlet; cellline = assays[((assays$Line=="IL45GemR_highDose") & (assays$Experiment=="20151227")),]
start.1component = c(A=A_start, B=B_start, scal=scal_start, xmid=xmid_start, sigma=sigma_start)
lower.1component = c(A=A_low,   B=B_low,   scal=scal_low,   xmid=xmid_low,   sigma=sigma_low)
upper.1component = c(A=A_high,  B=B_high,  scal=scal_high,  xmid=xmid_high,  sigma=sigma_high)
fit.1component = optimx(start.1component, function(par) loglik.1component(par, x=cellline$log10Conc, y=cellline$Viability), lower=lower.1component, upper=upper.1component, method=c("L-BFGS-B"), control=list(fnscale = -1))
IL45GemR_highDose_20151227_BAMLET_TC50 = unname(unlist(extract_TC50(fit.1component)))
IL45GemR_highDose_20151227_BAMLET_TC50_stdev = unname(unlist(extract_TC50_stdev(fit.1component)))
fit_x = seq(-1, 2, 0.01); fit_y = predict.1component(coef(fit.1component), fit_x); fit=data.frame(x=fit_x,y=fit_y)
#ggplot(cellline, aes(x=log10(Concentration), y=Viability, col=Line)) + geom_line() + geom_line(data=fit,color="red",aes(x=x,y=y))
#################### BAMLET. IL45VLBR_highDose. Experiment 20151227
assays = rat_bamlet; cellline = assays[((assays$Line=="IL45VLBR_highDose") & (assays$Experiment=="20151227")),]
start.1component = c(A=A_start, B=B_start, scal=scal_start, xmid=xmid_start, sigma=sigma_start)
lower.1component = c(A=A_low,   B=B_low,   scal=scal_low,   xmid=xmid_low,   sigma=sigma_low)
upper.1component = c(A=A_high,  B=B_high,  scal=scal_high,  xmid=xmid_high,  sigma=sigma_high)
fit.1component = optimx(start.1component, function(par) loglik.1component(par, x=cellline$log10Conc, y=cellline$Viability), lower=lower.1component, upper=upper.1component, method=c("L-BFGS-B"), control=list(fnscale = -1))
IL45VLBR_highDose_20151227_BAMLET_TC50 = unname(unlist(extract_TC50(fit.1component)))
IL45VLBR_highDose_20151227_BAMLET_TC50_stdev = unname(unlist(extract_TC50_stdev(fit.1component)))
fit_x = seq(-1, 2, 0.01); fit_y = predict.1component(coef(fit.1component), fit_x); fit=data.frame(x=fit_x,y=fit_y)
#ggplot(cellline, aes(x=log10(Concentration), y=Viability, col=Line)) + geom_line() + geom_line(data=fit,color="red",aes(x=x,y=y))
#################### BAMLET. IL45VLBR_lowDose. Experiment 20151227
assays = rat_bamlet; cellline = assays[((assays$Line=="IL45VLBR_lowDose") & (assays$Experiment=="20151227")),]
start.1component = c(A=A_start, B=B_start, scal=scal_start, xmid=xmid_start, sigma=sigma_start)
lower.1component = c(A=A_low,   B=B_low,   scal=scal_low,   xmid=xmid_low,   sigma=sigma_low)
upper.1component = c(A=A_high,  B=B_high,  scal=scal_high,  xmid=xmid_high,  sigma=sigma_high)
fit.1component = optimx(start.1component, function(par) loglik.1component(par, x=cellline$log10Conc, y=cellline$Viability), lower=lower.1component, upper=upper.1component, method=c("L-BFGS-B"), control=list(fnscale = -1))
IL45VLBR_lowDose_20151227_BAMLET_TC50 = unname(unlist(extract_TC50(fit.1component)))
IL45VLBR_lowDose_20151227_BAMLET_TC50_stdev = unname(unlist(extract_TC50_stdev(fit.1component)))
fit_x = seq(-1, 2, 0.01); fit_y = predict.1component(coef(fit.1component), fit_x); fit=data.frame(x=fit_x,y=fit_y)
#ggplot(cellline, aes(x=log10(Concentration), y=Viability, col=Line)) + geom_line() + geom_line(data=fit,color="red",aes(x=x,y=y))
#################### BAMLET. IL45_high_passage. Experiment 20151227
assays = rat_bamlet; cellline = assays[((assays$Line=="IL45_high_passage") & (assays$Experiment=="20151227")),]
start.1component = c(A=A_start, B=B_start, scal=0.1, xmid=xmid_start, sigma=sigma_start)
lower.1component = c(A=A_low,   B=B_low,   scal=scal_low,   xmid=xmid_low,   sigma=sigma_low)
upper.1component = c(A=A_high,  B=B_high,  scal=scal_high,  xmid=xmid_high,  sigma=sigma_high)
fit.1component = optimx(start.1component, function(par) loglik.1component(par, x=cellline$log10Conc, y=cellline$Viability), lower=lower.1component, upper=upper.1component, method=c("L-BFGS-B"), control=list(fnscale = -1))
IL45_high_passage_20151227_BAMLET_TC50 = unname(unlist(extract_TC50(fit.1component)))
IL45_high_passage_20151227_BAMLET_TC50_stdev = unname(unlist(extract_TC50_stdev(fit.1component)))
fit_x = seq(-1, 2, 0.01); fit_y = predict.1component(coef(fit.1component), fit_x); fit=data.frame(x=fit_x,y=fit_y)
#ggplot(cellline, aes(x=log10(Concentration), y=Viability, col=Line)) + geom_line() + geom_line(data=fit,color="red",aes(x=x,y=y))
#################### BAMLET. IL45_low_passage. Experiment 20151227
assays = rat_bamlet; cellline = assays[((assays$Line=="IL45_low_passage") & (assays$Experiment=="20151227")),]
start.1component = c(A=A_start, B=B_start, scal=scal_start, xmid=xmid_start, sigma=sigma_start)
lower.1component = c(A=A_low,   B=B_low,   scal=scal_low,   xmid=xmid_low,   sigma=sigma_low)
upper.1component = c(A=A_high,  B=B_high,  scal=scal_high,  xmid=xmid_high,  sigma=sigma_high)
fit.1component = optimx(start.1component, function(par) loglik.1component(par, x=cellline$log10Conc, y=cellline$Viability), lower=lower.1component, upper=upper.1component, method=c("L-BFGS-B"), control=list(fnscale = -1))
IL45_low_passage_20151227_BAMLET_TC50 = unname(unlist(extract_TC50(fit.1component)))
IL45_low_passage_20151227_BAMLET_TC50_stdev = unname(unlist(extract_TC50_stdev(fit.1component)))
fit_x = seq(-1, 2, 0.01); fit_y = predict.1component(coef(fit.1component), fit_x); fit=data.frame(x=fit_x,y=fit_y)
#ggplot(cellline, aes(x=log10(Concentration), y=Viability, col=Line)) + geom_line() + geom_line(data=fit,color="red",aes(x=x,y=y))
#################### BAMLET. 4_4RM_4. Experiment 20151227
assays = rat_bamlet; cellline = assays[((assays$Line=="4_4RM_4") & (assays$Experiment=="20151227")),]
start.1component = c(A=A_start, B=B_start, scal=scal_start, xmid=-0.3, sigma=sigma_start)
lower.1component = c(A=A_low,   B=B_low,   scal=scal_low,   xmid=xmid_low,   sigma=sigma_low)
upper.1component = c(A=A_high,  B=B_high,  scal=scal_high,  xmid=xmid_high,  sigma=sigma_high)
fit.1component = optimx(start.1component, function(par) loglik.1component(par, x=cellline$log10Conc, y=cellline$Viability), lower=lower.1component, upper=upper.1component, method=c("L-BFGS-B"), control=list(fnscale = -1))
rat4_4RM_4_20151227_BAMLET_TC50 = unname(unlist(extract_TC50(fit.1component)))
rat4_4RM_4_20151227_BAMLET_TC50_stdev = unname(unlist(extract_TC50_stdev(fit.1component)))
fit_x = seq(-3, 2, 0.01); fit_y = predict.1component(coef(fit.1component), fit_x); fit=data.frame(x=fit_x,y=fit_y)
#ggplot(cellline, aes(x=log10(Concentration), y=Viability, col=Line)) + geom_line() + geom_line(data=fit,color="red",aes(x=x,y=y))

################################################################################ BAMLET
######################################## BAMLET. Experiment 20160101
#################### BAMLET. IL45CisR_highDose. Experiment 20160101
assays = rat_bamlet; cellline = assays[((assays$Line=="IL45CisR_highDose") & (assays$Experiment=="20160101")),]
start.1component = c(A=A_start, B=B_start, scal=scal_start, xmid=xmid_start, sigma=sigma_start)
lower.1component = c(A=A_low,   B=B_low,   scal=scal_low,   xmid=xmid_low,   sigma=sigma_low)
upper.1component = c(A=A_high,  B=B_high,  scal=scal_high,  xmid=xmid_high,  sigma=sigma_high)
fit.1component = optimx(start.1component, function(par) loglik.1component(par, x=cellline$log10Conc, y=cellline$Viability), lower=lower.1component, upper=upper.1component, method=c("L-BFGS-B"), control=list(fnscale = -1))
IL45CisR_highDose_20160101_BAMLET_TC50 = unname(unlist(extract_TC50(fit.1component)))
IL45CisR_highDose_20160101_BAMLET_TC50_stdev = unname(unlist(extract_TC50_stdev(fit.1component)))
fit_x = seq(-1, 2, 0.01); fit_y = predict.1component(coef(fit.1component), fit_x); fit=data.frame(x=fit_x,y=fit_y)
#ggplot(cellline, aes(x=log10(Concentration), y=Viability, col=Line)) + geom_line() + geom_line(data=fit,color="red",aes(x=x,y=y))
#################### BAMLET. IL45CisR_lowDose. Experiment 20160101
assays = rat_bamlet; cellline = assays[((assays$Line=="IL45CisR_lowDose") & (assays$Experiment=="20160101")),]
start.1component = c(A=A_start, B=B_start, scal=scal_start, xmid=-0.4, sigma=sigma_start)
lower.1component = c(A=A_low,   B=0,   scal=scal_low,   xmid=xmid_low,   sigma=sigma_low)
upper.1component = c(A=A_high,  B=B_high,  scal=scal_high,  xmid=xmid_high,  sigma=sigma_high)
fit.1component = optimx(start.1component, function(par) loglik.1component(par, x=cellline$log10Conc, y=cellline$Viability), lower=lower.1component, upper=upper.1component, method=c("L-BFGS-B"), control=list(fnscale = -1))
IL45CisR_lowDose_20160101_BAMLET_TC50 = unname(unlist(extract_TC50(fit.1component)))
IL45CisR_lowDose_20160101_BAMLET_TC50_stdev = unname(unlist(extract_TC50_stdev(fit.1component)))
fit_x = seq(-1, 2, 0.01); fit_y = predict.1component(coef(fit.1component), fit_x); fit=data.frame(x=fit_x,y=fit_y)
#ggplot(cellline, aes(x=log10(Concentration), y=Viability, col=Line)) + geom_line() + geom_line(data=fit,color="red",aes(x=x,y=y))
#################### BAMLET. IL45PemR_highDose. Experiment 20160101
assays = rat_bamlet; cellline = assays[((assays$Line=="IL45PemR_highDose") & (assays$Experiment=="20160101")),]
start.1component = c(A=A_start, B=B_start, scal=scal_start, xmid=xmid_start, sigma=sigma_start)
lower.1component = c(A=A_low,   B=B_low,   scal=scal_low,   xmid=xmid_low,   sigma=sigma_low)
upper.1component = c(A=A_high,  B=B_high,  scal=scal_high,  xmid=xmid_high,  sigma=sigma_high)
fit.1component = optimx(start.1component, function(par) loglik.1component(par, x=cellline$log10Conc, y=cellline$Viability), lower=lower.1component, upper=upper.1component, method=c("L-BFGS-B"), control=list(fnscale = -1))
IL45PemR_highDose_20160101_BAMLET_TC50 = unname(unlist(extract_TC50(fit.1component)))
IL45PemR_highDose_20160101_BAMLET_TC50_stdev = unname(unlist(extract_TC50_stdev(fit.1component)))
fit_x = seq(-1, 2, 0.01); fit_y = predict.1component(coef(fit.1component), fit_x); fit=data.frame(x=fit_x,y=fit_y)
#ggplot(cellline, aes(x=log10(Concentration), y=Viability, col=Line)) + geom_line() + geom_line(data=fit,color="red",aes(x=x,y=y))
#################### BAMLET. IL45PemR_lowDose. Experiment 20160101
assays = rat_bamlet; cellline = assays[((assays$Line=="IL45PemR_lowDose") & (assays$Experiment=="20160101")),]
start.1component = c(A=A_start, B=B_start, scal=0.5, xmid=xmid_start, sigma=sigma_start)
lower.1component = c(A=A_low,   B=B_low,   scal=scal_low,   xmid=xmid_low,   sigma=sigma_low)
upper.1component = c(A=A_high,  B=B_high,  scal=scal_high,  xmid=xmid_high,  sigma=sigma_high)
fit.1component = optimx(start.1component, function(par) loglik.1component(par, x=cellline$log10Conc, y=cellline$Viability), lower=lower.1component, upper=upper.1component, method=c("L-BFGS-B"), control=list(fnscale = -1))
IL45PemR_lowDose_20160101_BAMLET_TC50 = unname(unlist(extract_TC50(fit.1component)))
IL45PemR_lowDose_20160101_BAMLET_TC50_stdev = unname(unlist(extract_TC50_stdev(fit.1component)))
fit_x = seq(-1, 2, 0.01); fit_y = predict.1component(coef(fit.1component), fit_x); fit=data.frame(x=fit_x,y=fit_y)
#ggplot(cellline, aes(x=log10(Concentration), y=Viability, col=Line)) + geom_line() + geom_line(data=fit,color="red",aes(x=x,y=y))
#################### BAMLET. IL45GemR_highDose. Experiment 20160101
assays = rat_bamlet; cellline = assays[((assays$Line=="IL45GemR_highDose") & (assays$Experiment=="20160101")),]
start.1component = c(A=A_start, B=B_start, scal=scal_start, xmid=xmid_start, sigma=sigma_start)
lower.1component = c(A=A_low,   B=B_low,   scal=scal_low,   xmid=xmid_low,   sigma=sigma_low)
upper.1component = c(A=A_high,  B=B_high,  scal=scal_high,  xmid=xmid_high,  sigma=sigma_high)
fit.1component = optimx(start.1component, function(par) loglik.1component(par, x=cellline$log10Conc, y=cellline$Viability), lower=lower.1component, upper=upper.1component, method=c("L-BFGS-B"), control=list(fnscale = -1))
IL45GemR_highDose_20160101_BAMLET_TC50 = unname(unlist(extract_TC50(fit.1component)))
IL45GemR_highDose_20160101_BAMLET_TC50_stdev = unname(unlist(extract_TC50_stdev(fit.1component)))
fit_x = seq(-1, 2, 0.01); fit_y = predict.1component(coef(fit.1component), fit_x); fit=data.frame(x=fit_x,y=fit_y)
#ggplot(cellline, aes(x=log10(Concentration), y=Viability, col=Line)) + geom_line() + geom_line(data=fit,color="red",aes(x=x,y=y))
#################### BAMLET. IL45GemR_lowDose. Experiment 20160101
assays = rat_bamlet; cellline = assays[((assays$Line=="IL45GemR_lowDose") & (assays$Experiment=="20160101")),]
start.1component = c(A=A_start, B=B_start, scal=scal_start, xmid=xmid_start, sigma=sigma_start)
lower.1component = c(A=A_low,   B=B_low,   scal=scal_low,   xmid=xmid_low,   sigma=sigma_low)
upper.1component = c(A=A_high,  B=B_high,  scal=scal_high,  xmid=xmid_high,  sigma=sigma_high)
fit.1component = optimx(start.1component, function(par) loglik.1component(par, x=cellline$log10Conc, y=cellline$Viability), lower=lower.1component, upper=upper.1component, method=c("L-BFGS-B"), control=list(fnscale = -1))
IL45GemR_lowDose_20160101_BAMLET_TC50 = unname(unlist(extract_TC50(fit.1component)))
IL45GemR_lowDose_20160101_BAMLET_TC50_stdev = unname(unlist(extract_TC50_stdev(fit.1component)))
fit_x = seq(-1, 2, 0.01); fit_y = predict.1component(coef(fit.1component), fit_x); fit=data.frame(x=fit_x,y=fit_y)
#ggplot(cellline, aes(x=log10(Concentration), y=Viability, col=Line)) + geom_line() + geom_line(data=fit,color="red",aes(x=x,y=y))
#################### BAMLET. IL45VLBR_highDose. Experiment 20160101
assays = rat_bamlet; cellline = assays[((assays$Line=="IL45VLBR_highDose") & (assays$Experiment=="20160101")),]
start.1component = c(A=A_start, B=B_start, scal=scal_start, xmid=xmid_start, sigma=sigma_start)
lower.1component = c(A=A_low,   B=B_low,   scal=scal_low,   xmid=xmid_low,   sigma=sigma_low)
upper.1component = c(A=A_high,  B=B_high,  scal=scal_high,  xmid=xmid_high,  sigma=sigma_high)
fit.1component = optimx(start.1component, function(par) loglik.1component(par, x=cellline$log10Conc, y=cellline$Viability), lower=lower.1component, upper=upper.1component, method=c("L-BFGS-B"), control=list(fnscale = -1))
IL45VLBR_highDose_20160101_BAMLET_TC50 = unname(unlist(extract_TC50(fit.1component)))
IL45VLBR_highDose_20160101_BAMLET_TC50_stdev = unname(unlist(extract_TC50_stdev(fit.1component)))
fit_x = seq(-1, 2, 0.01); fit_y = predict.1component(coef(fit.1component), fit_x); fit=data.frame(x=fit_x,y=fit_y)
#ggplot(cellline, aes(x=log10(Concentration), y=Viability, col=Line)) + geom_line() + geom_line(data=fit,color="red",aes(x=x,y=y))
#################### BAMLET. IL45VLBR_lowDose. Experiment 20160101
assays = rat_bamlet; cellline = assays[((assays$Line=="IL45VLBR_lowDose") & (assays$Experiment=="20160101")),]
start.1component = c(A=A_start, B=B_start, scal=scal_start, xmid=xmid_start, sigma=sigma_start)
lower.1component = c(A=A_low,   B=B_low,   scal=scal_low,   xmid=xmid_low,   sigma=sigma_low)
upper.1component = c(A=A_high,  B=B_high,  scal=scal_high,  xmid=xmid_high,  sigma=sigma_high)
fit.1component = optimx(start.1component, function(par) loglik.1component(par, x=cellline$log10Conc, y=cellline$Viability), lower=lower.1component, upper=upper.1component, method=c("L-BFGS-B"), control=list(fnscale = -1))
IL45VLBR_lowDose_20160101_BAMLET_TC50 = unname(unlist(extract_TC50(fit.1component)))
IL45VLBR_lowDose_20160101_BAMLET_TC50_stdev = unname(unlist(extract_TC50_stdev(fit.1component)))
fit_x = seq(-1, 2, 0.01); fit_y = predict.1component(coef(fit.1component), fit_x); fit=data.frame(x=fit_x,y=fit_y)
#ggplot(cellline, aes(x=log10(Concentration), y=Viability, col=Line)) + geom_line() + geom_line(data=fit,color="red",aes(x=x,y=y))
#################### BAMLET. IL45_high_passage. Experiment 20160101
assays = rat_bamlet; cellline = assays[((assays$Line=="IL45_high_passage") & (assays$Experiment=="20160101")),]
start.1component = c(A=A_start, B=B_start, scal=-0.4, xmid=xmid_start, sigma=sigma_start)
lower.1component = c(A=A_low,   B=B_low,   scal=scal_low,   xmid=xmid_low,   sigma=sigma_low)
upper.1component = c(A=A_high,  B=B_high,  scal=scal_high,  xmid=xmid_high,  sigma=sigma_high)
fit.1component = optimx(start.1component, function(par) loglik.1component(par, x=cellline$log10Conc, y=cellline$Viability), lower=lower.1component, upper=upper.1component, method=c("L-BFGS-B"), control=list(fnscale = -1))
IL45_high_passage_20160101_BAMLET_TC50 = unname(unlist(extract_TC50(fit.1component)))
IL45_high_passage_20160101_BAMLET_TC50_stdev = unname(unlist(extract_TC50_stdev(fit.1component)))
fit_x = seq(-1, 2, 0.01); fit_y = predict.1component(coef(fit.1component), fit_x); fit=data.frame(x=fit_x,y=fit_y)
#ggplot(cellline, aes(x=log10(Concentration), y=Viability, col=Line)) + geom_line() + geom_line(data=fit,color="red",aes(x=x,y=y))
#################### BAMLET. IL45_low_passage. Experiment 20160101
assays = rat_bamlet; cellline = assays[((assays$Line=="IL45_low_passage") & (assays$Experiment=="20160101")),]
start.1component = c(A=A_start, B=B_start, scal=0.5, xmid=-0.4, sigma=sigma_start)
lower.1component = c(A=A_low,   B=B_low,   scal=scal_low,   xmid=xmid_low,   sigma=sigma_low)
upper.1component = c(A=A_high,  B=B_high,  scal=scal_high,  xmid=xmid_high,  sigma=sigma_high)
fit.1component = optimx(start.1component, function(par) loglik.1component(par, x=cellline$log10Conc, y=cellline$Viability), lower=lower.1component, upper=upper.1component, method=c("L-BFGS-B"), control=list(fnscale = -1))
IL45_low_passage_20160101_BAMLET_TC50 = unname(unlist(extract_TC50(fit.1component)))
IL45_low_passage_20160101_BAMLET_TC50_stdev = unname(unlist(extract_TC50_stdev(fit.1component)))
fit_x = seq(-1, 2, 0.01); fit_y = predict.1component(coef(fit.1component), fit_x); fit=data.frame(x=fit_x,y=fit_y)
#ggplot(cellline, aes(x=log10(Concentration), y=Viability, col=Line)) + geom_line() + geom_line(data=fit,color="red",aes(x=x,y=y))
#################### BAMLET. 4_4RM_4. Experiment 20160101
assays = rat_bamlet; cellline = assays[((assays$Line=="4_4RM_4") & (assays$Experiment=="20160101")),]
start.1component = c(A=A_start, B=B_start, scal=scal_start, xmid=-0.3, sigma=sigma_start)
lower.1component = c(A=A_low,   B=B_low,   scal=scal_low,   xmid=xmid_low,   sigma=sigma_low)
upper.1component = c(A=A_high,  B=B_high,  scal=scal_high,  xmid=xmid_high,  sigma=sigma_high)
fit.1component = optimx(start.1component, function(par) loglik.1component(par, x=cellline$log10Conc, y=cellline$Viability), lower=lower.1component, upper=upper.1component, method=c("L-BFGS-B"), control=list(fnscale = -1))
rat4_4RM_4_20160101_BAMLET_TC50 = unname(unlist(extract_TC50(fit.1component)))
rat4_4RM_4_20160101_BAMLET_TC50_stdev = unname(unlist(extract_TC50_stdev(fit.1component)))
fit_x = seq(-3, 2, 0.01); fit_y = predict.1component(coef(fit.1component), fit_x); fit=data.frame(x=fit_x,y=fit_y)
#ggplot(cellline, aes(x=log10(Concentration), y=Viability, col=Line)) + geom_line() + geom_line(data=fit,color="red",aes(x=x,y=y))

################################################################################ BAMLET
######################################## BAMLET. Experiment 20160108
#################### BAMLET. IL45CisR_highDose. Experiment 20160108
assays = rat_bamlet; cellline = assays[((assays$Line=="IL45CisR_highDose") & (assays$Experiment=="20160108")),]
start.1component = c(A=A_start, B=B_start, scal=0.5, xmid=-0.6, sigma=sigma_start)
lower.1component = c(A=A_low,   B=B_low,   scal=scal_low,   xmid=xmid_low,   sigma=sigma_low)
upper.1component = c(A=A_high,  B=B_high,  scal=scal_high,  xmid=xmid_high,  sigma=sigma_high)
fit.1component = optimx(start.1component, function(par) loglik.1component(par, x=cellline$log10Conc, y=cellline$Viability), lower=lower.1component, upper=upper.1component, method=c("L-BFGS-B"), control=list(fnscale = -1))
IL45CisR_highDose_20160108_BAMLET_TC50 = unname(unlist(extract_TC50(fit.1component)))
IL45CisR_highDose_20160108_BAMLET_TC50_stdev = unname(unlist(extract_TC50_stdev(fit.1component)))
fit_x = seq(-1, 2, 0.01); fit_y = predict.1component(coef(fit.1component), fit_x); fit=data.frame(x=fit_x,y=fit_y)
#ggplot(cellline, aes(x=log10(Concentration), y=Viability, col=Line)) + geom_line() + geom_line(data=fit,color="red",aes(x=x,y=y))
#################### BAMLET. IL45CisR_lowDose. Experiment 20160108
assays = rat_bamlet; cellline = assays[((assays$Line=="IL45CisR_lowDose") & (assays$Experiment=="20160108")),]
start.1component = c(A=A_start, B=B_start, scal=scal_start, xmid=-0.5, sigma=sigma_start)
lower.1component = c(A=A_low,   B=B_low,   scal=scal_low,   xmid=xmid_low,   sigma=sigma_low)
upper.1component = c(A=A_high,  B=B_high,  scal=scal_high,  xmid=xmid_high,  sigma=sigma_high)
fit.1component = optimx(start.1component, function(par) loglik.1component(par, x=cellline$log10Conc, y=cellline$Viability), lower=lower.1component, upper=upper.1component, method=c("L-BFGS-B"), control=list(fnscale = -1))
IL45CisR_lowDose_20160108_BAMLET_TC50 = unname(unlist(extract_TC50(fit.1component)))
IL45CisR_lowDose_20160108_BAMLET_TC50_stdev = unname(unlist(extract_TC50_stdev(fit.1component)))
fit_x = seq(-1, 2, 0.01); fit_y = predict.1component(coef(fit.1component), fit_x); fit=data.frame(x=fit_x,y=fit_y)
#ggplot(cellline, aes(x=log10(Concentration), y=Viability, col=Line)) + geom_line() + geom_line(data=fit,color="red",aes(x=x,y=y))
#################### BAMLET. IL45PemR_highDose. Experiment 20160108
assays = rat_bamlet; cellline = assays[((assays$Line=="IL45PemR_highDose") & (assays$Experiment=="20160108")),]
start.1component = c(A=A_start, B=B_start, scal=scal_start, xmid=xmid_start, sigma=sigma_start)
lower.1component = c(A=A_low,   B=B_low,   scal=scal_low,   xmid=xmid_low,   sigma=sigma_low)
upper.1component = c(A=A_high,  B=B_high,  scal=scal_high,  xmid=xmid_high,  sigma=sigma_high)
fit.1component = optimx(start.1component, function(par) loglik.1component(par, x=cellline$log10Conc, y=cellline$Viability), lower=lower.1component, upper=upper.1component, method=c("L-BFGS-B"), control=list(fnscale = -1))
IL45PemR_highDose_20160108_BAMLET_TC50 = unname(unlist(extract_TC50(fit.1component)))
IL45PemR_highDose_20160108_BAMLET_TC50_stdev = unname(unlist(extract_TC50_stdev(fit.1component)))
fit_x = seq(-1, 2, 0.01); fit_y = predict.1component(coef(fit.1component), fit_x); fit=data.frame(x=fit_x,y=fit_y)
#ggplot(cellline, aes(x=log10(Concentration), y=Viability, col=Line)) + geom_line() + geom_line(data=fit,color="red",aes(x=x,y=y))
#################### BAMLET. IL45PemR_lowDose. Experiment 20160108
assays = rat_bamlet; cellline = assays[((assays$Line=="IL45PemR_lowDose") & (assays$Experiment=="20160108")),]
start.1component = c(A=A_start, B=B_start, scal=0.5, xmid=-0.3, sigma=sigma_start)
lower.1component = c(A=A_low,   B=B_low,   scal=scal_low,   xmid=xmid_low,   sigma=sigma_low)
upper.1component = c(A=A_high,  B=B_high,  scal=scal_high,  xmid=xmid_high,  sigma=sigma_high)
fit.1component = optimx(start.1component, function(par) loglik.1component(par, x=cellline$log10Conc, y=cellline$Viability), lower=lower.1component, upper=upper.1component, method=c("L-BFGS-B"), control=list(fnscale = -1))
IL45PemR_lowDose_20160108_BAMLET_TC50 = unname(unlist(extract_TC50(fit.1component)))
IL45PemR_lowDose_20160108_BAMLET_TC50_stdev = unname(unlist(extract_TC50_stdev(fit.1component)))
fit_x = seq(-1, 2, 0.01); fit_y = predict.1component(coef(fit.1component), fit_x); fit=data.frame(x=fit_x,y=fit_y)
#ggplot(cellline, aes(x=log10(Concentration), y=Viability, col=Line)) + geom_line() + geom_line(data=fit,color="red",aes(x=x,y=y))
#################### BAMLET. IL45GemR_highDose. Experiment 20160108
assays = rat_bamlet; cellline = assays[((assays$Line=="IL45GemR_highDose") & (assays$Experiment=="20160108")),]
start.1component = c(A=A_start, B=B_start, scal=scal_start, xmid=-0.3, sigma=sigma_start)
lower.1component = c(A=A_low,   B=B_low,   scal=scal_low,   xmid=xmid_low,   sigma=sigma_low)
upper.1component = c(A=A_high,  B=B_high,  scal=scal_high,  xmid=xmid_high,  sigma=sigma_high)
fit.1component = optimx(start.1component, function(par) loglik.1component(par, x=cellline$log10Conc, y=cellline$Viability), lower=lower.1component, upper=upper.1component, method=c("L-BFGS-B"), control=list(fnscale = -1))
IL45GemR_highDose_20160108_BAMLET_TC50 = unname(unlist(extract_TC50(fit.1component)))
IL45GemR_highDose_20160108_BAMLET_TC50_stdev = unname(unlist(extract_TC50_stdev(fit.1component)))
fit_x = seq(-1, 2, 0.01); fit_y = predict.1component(coef(fit.1component), fit_x); fit=data.frame(x=fit_x,y=fit_y)
#ggplot(cellline, aes(x=log10(Concentration), y=Viability, col=Line)) + geom_line() + geom_line(data=fit,color="red",aes(x=x,y=y))
#################### BAMLET. IL45GemR_lowDose. Experiment 20160108
assays = rat_bamlet; cellline = assays[((assays$Line=="IL45GemR_lowDose") & (assays$Experiment=="20160108")),]
start.1component = c(A=A_start, B=B_start, scal=scal_start, xmid=-0.3, sigma=sigma_start)
lower.1component = c(A=A_low,   B=B_low,   scal=scal_low,   xmid=xmid_low,   sigma=sigma_low)
upper.1component = c(A=A_high,  B=B_high,  scal=scal_high,  xmid=xmid_high,  sigma=sigma_high)
fit.1component = optimx(start.1component, function(par) loglik.1component(par, x=cellline$log10Conc, y=cellline$Viability), lower=lower.1component, upper=upper.1component, method=c("L-BFGS-B"), control=list(fnscale = -1))
IL45GemR_lowDose_20160108_BAMLET_TC50 = unname(unlist(extract_TC50(fit.1component)))
IL45GemR_lowDose_20160108_BAMLET_TC50_stdev = unname(unlist(extract_TC50_stdev(fit.1component)))
fit_x = seq(-1, 2, 0.01); fit_y = predict.1component(coef(fit.1component), fit_x); fit=data.frame(x=fit_x,y=fit_y)
#ggplot(cellline, aes(x=log10(Concentration), y=Viability, col=Line)) + geom_line() + geom_line(data=fit,color="red",aes(x=x,y=y))
#################### BAMLET. IL45VLBR_highDose. Experiment 20160108
assays = rat_bamlet; cellline = assays[((assays$Line=="IL45VLBR_highDose") & (assays$Experiment=="20160108")),]
start.1component = c(A=A_start, B=B_start, scal=scal_start, xmid=xmid_start, sigma=sigma_start)
lower.1component = c(A=A_low,   B=B_low,   scal=scal_low,   xmid=xmid_low,   sigma=sigma_low)
upper.1component = c(A=A_high,  B=B_high,  scal=scal_high,  xmid=xmid_high,  sigma=sigma_high)
fit.1component = optimx(start.1component, function(par) loglik.1component(par, x=cellline$log10Conc, y=cellline$Viability), lower=lower.1component, upper=upper.1component, method=c("L-BFGS-B"), control=list(fnscale = -1))
IL45VLBR_highDose_20160108_BAMLET_TC50 = unname(unlist(extract_TC50(fit.1component)))
IL45VLBR_highDose_20160108_BAMLET_TC50_stdev = unname(unlist(extract_TC50_stdev(fit.1component)))
fit_x = seq(-1, 2, 0.01); fit_y = predict.1component(coef(fit.1component), fit_x); fit=data.frame(x=fit_x,y=fit_y)
#ggplot(cellline, aes(x=log10(Concentration), y=Viability, col=Line)) + geom_line() + geom_line(data=fit,color="red",aes(x=x,y=y))
#################### BAMLET. IL45VLBR_lowDose. Experiment 20160108
assays = rat_bamlet; cellline = assays[((assays$Line=="IL45VLBR_lowDose") & (assays$Experiment=="20160108")),]
start.1component = c(A=A_start, B=B_start, scal=0.5, xmid=-0.4, sigma=sigma_start)
lower.1component = c(A=A_low,   B=B_low,   scal=scal_low,   xmid=xmid_low,   sigma=sigma_low)
upper.1component = c(A=A_high,  B=B_high,  scal=scal_high,  xmid=xmid_high,  sigma=sigma_high)
fit.1component = optimx(start.1component, function(par) loglik.1component(par, x=cellline$log10Conc, y=cellline$Viability), lower=lower.1component, upper=upper.1component, method=c("L-BFGS-B"), control=list(fnscale = -1))
IL45VLBR_lowDose_20160108_BAMLET_TC50 = unname(unlist(extract_TC50(fit.1component)))
IL45VLBR_lowDose_20160108_BAMLET_TC50_stdev = unname(unlist(extract_TC50_stdev(fit.1component)))
fit_x = seq(-1, 2, 0.01); fit_y = predict.1component(coef(fit.1component), fit_x); fit=data.frame(x=fit_x,y=fit_y)
#ggplot(cellline, aes(x=log10(Concentration), y=Viability, col=Line)) + geom_line() + geom_line(data=fit,color="red",aes(x=x,y=y))
#################### BAMLET. IL45_high_passage. Experiment 20160108
assays = rat_bamlet; cellline = assays[((assays$Line=="IL45_high_passage") & (assays$Experiment=="20160108")),]
start.1component = c(A=A_start, B=B_start, scal=scal_start, xmid=xmid_start, sigma=sigma_start)
lower.1component = c(A=A_low,   B=B_low,   scal=scal_low,   xmid=xmid_low,   sigma=sigma_low)
upper.1component = c(A=A_high,  B=B_high,  scal=scal_high,  xmid=xmid_high,  sigma=sigma_high)
fit.1component = optimx(start.1component, function(par) loglik.1component(par, x=cellline$log10Conc, y=cellline$Viability), lower=lower.1component, upper=upper.1component, method=c("L-BFGS-B"), control=list(fnscale = -1))
IL45_high_passage_20160108_BAMLET_TC50 = unname(unlist(extract_TC50(fit.1component)))
IL45_high_passage_20160108_BAMLET_TC50_stdev = unname(unlist(extract_TC50_stdev(fit.1component)))
fit_x = seq(-1, 2, 0.01); fit_y = predict.1component(coef(fit.1component), fit_x); fit=data.frame(x=fit_x,y=fit_y)
#ggplot(cellline, aes(x=log10(Concentration), y=Viability, col=Line)) + geom_line() + geom_line(data=fit,color="red",aes(x=x,y=y))
#################### BAMLET. IL45_low_passage. Experiment 20160108
assays = rat_bamlet; cellline = assays[((assays$Line=="IL45_low_passage") & (assays$Experiment=="20160108")),]
start.1component = c(A=A_start, B=B_start, scal=0.5, xmid=-0.4, sigma=sigma_start)
lower.1component = c(A=A_low,   B=B_low,   scal=scal_low,   xmid=xmid_low,   sigma=sigma_low)
upper.1component = c(A=A_high,  B=B_high,  scal=scal_high,  xmid=xmid_high,  sigma=sigma_high)
fit.1component = optimx(start.1component, function(par) loglik.1component(par, x=cellline$log10Conc, y=cellline$Viability), lower=lower.1component, upper=upper.1component, method=c("L-BFGS-B"), control=list(fnscale = -1))
IL45_low_passage_20160108_BAMLET_TC50 = unname(unlist(extract_TC50(fit.1component)))
IL45_low_passage_20160108_BAMLET_TC50_stdev = unname(unlist(extract_TC50_stdev(fit.1component)))
fit_x = seq(-1, 2, 0.01); fit_y = predict.1component(coef(fit.1component), fit_x); fit=data.frame(x=fit_x,y=fit_y)
#ggplot(cellline, aes(x=log10(Concentration), y=Viability, col=Line)) + geom_line() + geom_line(data=fit,color="red",aes(x=x,y=y))
#################### BAMLET. 4_4RM_4. Experiment 20160108
assays = rat_bamlet; cellline = assays[((assays$Line=="4_4RM_4") & (assays$Experiment=="20160108")),]
start.1component = c(A=A_start, B=B_start, scal=scal_start, xmid=-0.3, sigma=sigma_start)
lower.1component = c(A=A_low,   B=B_low,   scal=scal_low,   xmid=xmid_low,   sigma=sigma_low)
upper.1component = c(A=A_high,  B=B_high,  scal=scal_high,  xmid=xmid_high,  sigma=sigma_high)
fit.1component = optimx(start.1component, function(par) loglik.1component(par, x=cellline$log10Conc, y=cellline$Viability), lower=lower.1component, upper=upper.1component, method=c("L-BFGS-B"), control=list(fnscale = -1))
rat4_4RM_4_20160108_BAMLET_TC50 = unname(unlist(extract_TC50(fit.1component)))
rat4_4RM_4_20160108_BAMLET_TC50_stdev = unname(unlist(extract_TC50_stdev(fit.1component)))
fit_x = seq(-3, 2, 0.01); fit_y = predict.1component(coef(fit.1component), fit_x); fit=data.frame(x=fit_x,y=fit_y)
#ggplot(cellline, aes(x=log10(Concentration), y=Viability, col=Line)) + geom_line() + geom_line(data=fit,color="red",aes(x=x,y=y))

################################################################################ BAMLET
######################################## BAMLET. Experiment 20160122
#################### BAMLET. IL45CisR_highDose. Experiment 20160122
assays = rat_bamlet; cellline = assays[((assays$Line=="IL45CisR_highDose") & (assays$Experiment=="20160122")),]
start.1component = c(A=A_start, B=B_start, scal=scal_start, xmid=-0.4, sigma=sigma_start)
lower.1component = c(A=A_low,   B=B_low,   scal=scal_low,   xmid=xmid_low,   sigma=sigma_low)
upper.1component = c(A=A_high,  B=B_high,  scal=scal_high,  xmid=xmid_high,  sigma=sigma_high)
fit.1component = optimx(start.1component, function(par) loglik.1component(par, x=cellline$log10Conc, y=cellline$Viability), lower=lower.1component, upper=upper.1component, method=c("L-BFGS-B"), control=list(fnscale = -1))
IL45CisR_highDose_20160122_BAMLET_TC50 = unname(unlist(extract_TC50(fit.1component)))
IL45CisR_highDose_20160122_BAMLET_TC50_stdev = unname(unlist(extract_TC50_stdev(fit.1component)))
fit_x = seq(-1, 2, 0.01); fit_y = predict.1component(coef(fit.1component), fit_x); fit=data.frame(x=fit_x,y=fit_y)
#ggplot(cellline, aes(x=log10(Concentration), y=Viability, col=Line)) + geom_line() + geom_line(data=fit,color="red",aes(x=x,y=y))
#################### BAMLET. IL45CisR_lowDose. Experiment 20160122
assays = rat_bamlet; cellline = assays[((assays$Line=="IL45CisR_lowDose") & (assays$Experiment=="20160122")),]
start.1component = c(A=A_start, B=B_start, scal=scal_start, xmid=-0.3, sigma=sigma_start)
lower.1component = c(A=A_low,   B=B_low,   scal=scal_low,   xmid=xmid_low,   sigma=sigma_low)
upper.1component = c(A=A_high,  B=B_high,  scal=scal_high,  xmid=xmid_high,  sigma=sigma_high)
fit.1component = optimx(start.1component, function(par) loglik.1component(par, x=cellline$log10Conc, y=cellline$Viability), lower=lower.1component, upper=upper.1component, method=c("L-BFGS-B"), control=list(fnscale = -1))
IL45CisR_lowDose_20160122_BAMLET_TC50 = unname(unlist(extract_TC50(fit.1component)))
IL45CisR_lowDose_20160122_BAMLET_TC50_stdev = unname(unlist(extract_TC50_stdev(fit.1component)))
fit_x = seq(-1, 2, 0.01); fit_y = predict.1component(coef(fit.1component), fit_x); fit=data.frame(x=fit_x,y=fit_y)
#ggplot(cellline, aes(x=log10(Concentration), y=Viability, col=Line)) + geom_line() + geom_line(data=fit,color="red",aes(x=x,y=y))
#################### BAMLET. IL45PemR_highDose. Experiment 20160122
assays = rat_bamlet; cellline = assays[((assays$Line=="IL45PemR_highDose") & (assays$Experiment=="20160122")),]
start.1component = c(A=A_start, B=B_start, scal=0.5, xmid=-0.4, sigma=sigma_start)
lower.1component = c(A=A_low,   B=B_low,   scal=scal_low,   xmid=xmid_low,   sigma=sigma_low)
upper.1component = c(A=A_high,  B=B_high,  scal=scal_high,  xmid=xmid_high,  sigma=sigma_high)
fit.1component = optimx(start.1component, function(par) loglik.1component(par, x=cellline$log10Conc, y=cellline$Viability), lower=lower.1component, upper=upper.1component, method=c("L-BFGS-B"), control=list(fnscale = -1))
IL45PemR_highDose_20160122_BAMLET_TC50 = unname(unlist(extract_TC50(fit.1component)))
IL45PemR_highDose_20160122_BAMLET_TC50_stdev = unname(unlist(extract_TC50_stdev(fit.1component)))
fit_x = seq(-1, 2, 0.01); fit_y = predict.1component(coef(fit.1component), fit_x); fit=data.frame(x=fit_x,y=fit_y)
#ggplot(cellline, aes(x=log10(Concentration), y=Viability, col=Line)) + geom_line() + geom_line(data=fit,color="red",aes(x=x,y=y))
#################### BAMLET. IL45PemR_lowDose. Experiment 20160122
assays = rat_bamlet; cellline = assays[((assays$Line=="IL45PemR_lowDose") & (assays$Experiment=="20160122")),]
start.1component = c(A=A_start, B=B_start, scal=scal_start, xmid=xmid_start, sigma=sigma_start)
lower.1component = c(A=A_low,   B=B_low,   scal=scal_low,   xmid=xmid_low,   sigma=sigma_low)
upper.1component = c(A=A_high,  B=B_high,  scal=scal_high,  xmid=xmid_high,  sigma=sigma_high)
fit.1component = optimx(start.1component, function(par) loglik.1component(par, x=cellline$log10Conc, y=cellline$Viability), lower=lower.1component, upper=upper.1component, method=c("L-BFGS-B"), control=list(fnscale = -1))
IL45PemR_lowDose_20160122_BAMLET_TC50 = unname(unlist(extract_TC50(fit.1component)))
IL45PemR_lowDose_20160122_BAMLET_TC50_stdev = unname(unlist(extract_TC50_stdev(fit.1component)))
fit_x = seq(-1, 2, 0.01); fit_y = predict.1component(coef(fit.1component), fit_x); fit=data.frame(x=fit_x,y=fit_y)
#ggplot(cellline, aes(x=log10(Concentration), y=Viability, col=Line)) + geom_line() + geom_line(data=fit,color="red",aes(x=x,y=y))
#################### BAMLET. IL45GemR_highDose. Experiment 20160122
assays = rat_bamlet; cellline = assays[((assays$Line=="IL45GemR_highDose") & (assays$Experiment=="20160122")),]
start.1component = c(A=A_start, B=B_start, scal=scal_start, xmid=xmid_start, sigma=sigma_start)
lower.1component = c(A=A_low,   B=B_low,   scal=scal_low,   xmid=xmid_low,   sigma=sigma_low)
upper.1component = c(A=A_high,  B=B_high,  scal=scal_high,  xmid=xmid_high,  sigma=sigma_high)
fit.1component = optimx(start.1component, function(par) loglik.1component(par, x=cellline$log10Conc, y=cellline$Viability), lower=lower.1component, upper=upper.1component, method=c("L-BFGS-B"), control=list(fnscale = -1))
IL45GemR_highDose_20160122_BAMLET_TC50 = unname(unlist(extract_TC50(fit.1component)))
IL45GemR_highDose_20160122_BAMLET_TC50_stdev = unname(unlist(extract_TC50_stdev(fit.1component)))
fit_x = seq(-1, 2, 0.01); fit_y = predict.1component(coef(fit.1component), fit_x); fit=data.frame(x=fit_x,y=fit_y)
#ggplot(cellline, aes(x=log10(Concentration), y=Viability, col=Line)) + geom_line() + geom_line(data=fit,color="red",aes(x=x,y=y))
#################### BAMLET. IL45GemR_lowDose. Experiment 20160122
assays = rat_bamlet; cellline = assays[((assays$Line=="IL45GemR_lowDose") & (assays$Experiment=="20160122")),]
start.1component = c(A=A_start, B=B_start, scal=scal_start, xmid=xmid_start, sigma=sigma_start)
lower.1component = c(A=A_low,   B=B_low,   scal=scal_low,   xmid=xmid_low,   sigma=sigma_low)
upper.1component = c(A=A_high,  B=B_high,  scal=scal_high,  xmid=xmid_high,  sigma=sigma_high)
fit.1component = optimx(start.1component, function(par) loglik.1component(par, x=cellline$log10Conc, y=cellline$Viability), lower=lower.1component, upper=upper.1component, method=c("L-BFGS-B"), control=list(fnscale = -1))
IL45GemR_lowDose_20160122_BAMLET_TC50 = unname(unlist(extract_TC50(fit.1component)))
IL45GemR_lowDose_20160122_BAMLET_TC50_stdev = unname(unlist(extract_TC50_stdev(fit.1component)))
fit_x = seq(-1, 2, 0.01); fit_y = predict.1component(coef(fit.1component), fit_x); fit=data.frame(x=fit_x,y=fit_y)
#ggplot(cellline, aes(x=log10(Concentration), y=Viability, col=Line)) + geom_line() + geom_line(data=fit,color="red",aes(x=x,y=y))
#################### BAMLET. IL45VLBR_highDose. Experiment 20160122
assays = rat_bamlet; cellline = assays[((assays$Line=="IL45VLBR_highDose") & (assays$Experiment=="20160122")),]
start.1component = c(A=A_start, B=B_start, scal=scal_start, xmid=xmid_start, sigma=sigma_start)
lower.1component = c(A=A_low,   B=B_low,   scal=scal_low,   xmid=xmid_low,   sigma=sigma_low)
upper.1component = c(A=A_high,  B=B_high,  scal=scal_high,  xmid=xmid_high,  sigma=sigma_high)
fit.1component = optimx(start.1component, function(par) loglik.1component(par, x=cellline$log10Conc, y=cellline$Viability), lower=lower.1component, upper=upper.1component, method=c("L-BFGS-B"), control=list(fnscale = -1))
IL45VLBR_highDose_20160122_BAMLET_TC50 = unname(unlist(extract_TC50(fit.1component)))
IL45VLBR_highDose_20160122_BAMLET_TC50_stdev = unname(unlist(extract_TC50_stdev(fit.1component)))
fit_x = seq(-1, 2, 0.01); fit_y = predict.1component(coef(fit.1component), fit_x); fit=data.frame(x=fit_x,y=fit_y)
#ggplot(cellline, aes(x=log10(Concentration), y=Viability, col=Line)) + geom_line() + geom_line(data=fit,color="red",aes(x=x,y=y))
#################### BAMLET. IL45VLBR_lowDose. Experiment 20160122
assays = rat_bamlet; cellline = assays[((assays$Line=="IL45VLBR_lowDose") & (assays$Experiment=="20160122")),]
start.1component = c(A=A_start, B=B_start, scal=0.5, xmid=-0.3, sigma=sigma_start)
lower.1component = c(A=A_low,   B=B_low,   scal=scal_low,   xmid=xmid_low,   sigma=sigma_low)
upper.1component = c(A=A_high,  B=B_high,  scal=scal_high,  xmid=xmid_high,  sigma=sigma_high)
fit.1component = optimx(start.1component, function(par) loglik.1component(par, x=cellline$log10Conc, y=cellline$Viability), lower=lower.1component, upper=upper.1component, method=c("L-BFGS-B"), control=list(fnscale = -1))
IL45VLBR_lowDose_20160122_BAMLET_TC50 = unname(unlist(extract_TC50(fit.1component)))
IL45VLBR_lowDose_20160122_BAMLET_TC50_stdev = unname(unlist(extract_TC50_stdev(fit.1component)))
fit_x = seq(-1, 2, 0.01); fit_y = predict.1component(coef(fit.1component), fit_x); fit=data.frame(x=fit_x,y=fit_y)
#ggplot(cellline, aes(x=log10(Concentration), y=Viability, col=Line)) + geom_line() + geom_line(data=fit,color="red",aes(x=x,y=y))
#################### BAMLET. IL45_high_passage. Experiment 20160122
assays = rat_bamlet; cellline = assays[((assays$Line=="IL45_high_passage") & (assays$Experiment=="20160122")),]
start.1component = c(A=A_start, B=B_start, scal=0.5, xmid=-0.4, sigma=sigma_start)
lower.1component = c(A=A_low,   B=B_low,   scal=scal_low,   xmid=xmid_low,   sigma=sigma_low)
upper.1component = c(A=A_high,  B=B_high,  scal=scal_high,  xmid=xmid_high,  sigma=sigma_high)
fit.1component = optimx(start.1component, function(par) loglik.1component(par, x=cellline$log10Conc, y=cellline$Viability), lower=lower.1component, upper=upper.1component, method=c("L-BFGS-B"), control=list(fnscale = -1))
IL45_high_passage_20160122_BAMLET_TC50 = unname(unlist(extract_TC50(fit.1component)))
IL45_high_passage_20160122_BAMLET_TC50_stdev = unname(unlist(extract_TC50_stdev(fit.1component)))
fit_x = seq(-1, 2, 0.01); fit_y = predict.1component(coef(fit.1component), fit_x); fit=data.frame(x=fit_x,y=fit_y)
#ggplot(cellline, aes(x=log10(Concentration), y=Viability, col=Line)) + geom_line() + geom_line(data=fit,color="red",aes(x=x,y=y))
#################### BAMLET. IL45_low_passage. Experiment 20160122
assays = rat_bamlet; cellline = assays[((assays$Line=="IL45_low_passage") & (assays$Experiment=="20160122")),]
start.1component = c(A=A_start, B=B_start, scal=scal_start, xmid=xmid_start, sigma=sigma_start)
lower.1component = c(A=A_low,   B=B_low,   scal=scal_low,   xmid=xmid_low,   sigma=sigma_low)
upper.1component = c(A=A_high,  B=B_high,  scal=scal_high,  xmid=xmid_high,  sigma=sigma_high)
fit.1component = optimx(start.1component, function(par) loglik.1component(par, x=cellline$log10Conc, y=cellline$Viability), lower=lower.1component, upper=upper.1component, method=c("L-BFGS-B"), control=list(fnscale = -1))
IL45_low_passage_20160122_BAMLET_TC50 = unname(unlist(extract_TC50(fit.1component)))
IL45_low_passage_20160122_BAMLET_TC50_stdev = unname(unlist(extract_TC50_stdev(fit.1component)))
fit_x = seq(-1, 2, 0.01); fit_y = predict.1component(coef(fit.1component), fit_x); fit=data.frame(x=fit_x,y=fit_y)
#ggplot(cellline, aes(x=log10(Concentration), y=Viability, col=Line)) + geom_line() + geom_line(data=fit,color="red",aes(x=x,y=y))
#################### BAMLET. 4_4RM_4. Experiment 20160122
assays = rat_bamlet; cellline = assays[((assays$Line=="4_4RM_4") & (assays$Experiment=="20160122")),]
start.1component = c(A=A_start, B=B_start, scal=scal_start, xmid=-0.3, sigma=sigma_start)
lower.1component = c(A=A_low,   B=B_low,   scal=scal_low,   xmid=xmid_low,   sigma=sigma_low)
upper.1component = c(A=A_high,  B=B_high,  scal=scal_high,  xmid=xmid_high,  sigma=sigma_high)
fit.1component = optimx(start.1component, function(par) loglik.1component(par, x=cellline$log10Conc, y=cellline$Viability), lower=lower.1component, upper=upper.1component, method=c("L-BFGS-B"), control=list(fnscale = -1))
rat4_4RM_4_20160122_BAMLET_TC50 = unname(unlist(extract_TC50(fit.1component)))
rat4_4RM_4_20160122_BAMLET_TC50_stdev = unname(unlist(extract_TC50_stdev(fit.1component)))
fit_x = seq(-3, 2, 0.01); fit_y = predict.1component(coef(fit.1component), fit_x); fit=data.frame(x=fit_x,y=fit_y)
#ggplot(cellline, aes(x=log10(Concentration), y=Viability, col=Line)) + geom_line() + geom_line(data=fit,color="red",aes(x=x,y=y))

################################################################################ BAMLET
######################################## BAMLET. Experiment 20160129
#################### BAMLET. IL45CisR_highDose. Experiment 20160129
assays = rat_bamlet; cellline = assays[((assays$Line=="IL45CisR_highDose") & (assays$Experiment=="20160129")),]
start.1component = c(A=A_start, B=B_start, scal=0.5, xmid=-0.4, sigma=sigma_start)
lower.1component = c(A=A_low,   B=B_low,   scal=scal_low,   xmid=xmid_low,   sigma=sigma_low)
upper.1component = c(A=A_high,  B=B_high,  scal=scal_high,  xmid=xmid_high,  sigma=sigma_high)
fit.1component = optimx(start.1component, function(par) loglik.1component(par, x=cellline$log10Conc, y=cellline$Viability), lower=lower.1component, upper=upper.1component, method=c("L-BFGS-B"), control=list(fnscale = -1))
IL45CisR_highDose_20160129_BAMLET_TC50 = unname(unlist(extract_TC50(fit.1component)))
IL45CisR_highDose_20160129_BAMLET_TC50_stdev = unname(unlist(extract_TC50_stdev(fit.1component)))
fit_x = seq(-1, 2, 0.01); fit_y = predict.1component(coef(fit.1component), fit_x); fit=data.frame(x=fit_x,y=fit_y)
#ggplot(cellline, aes(x=log10(Concentration), y=Viability, col=Line)) + geom_line() + geom_line(data=fit,color="red",aes(x=x,y=y))
#################### BAMLET. IL45CisR_lowDose. Experiment 20160129
assays = rat_bamlet; cellline = assays[((assays$Line=="IL45CisR_lowDose") & (assays$Experiment=="20160129")),]
start.1component = c(A=A_start, B=B_start, scal=scal_start, xmid=xmid_start, sigma=sigma_start)
lower.1component = c(A=A_low,   B=B_low,   scal=scal_low,   xmid=xmid_low,   sigma=sigma_low)
upper.1component = c(A=A_high,  B=B_high,  scal=scal_high,  xmid=xmid_high,  sigma=sigma_high)
fit.1component = optimx(start.1component, function(par) loglik.1component(par, x=cellline$log10Conc, y=cellline$Viability), lower=lower.1component, upper=upper.1component, method=c("L-BFGS-B"), control=list(fnscale = -1))
IL45CisR_lowDose_20160129_BAMLET_TC50 = unname(unlist(extract_TC50(fit.1component)))
IL45CisR_lowDose_20160129_BAMLET_TC50_stdev = unname(unlist(extract_TC50_stdev(fit.1component)))
fit_x = seq(-1, 2, 0.01); fit_y = predict.1component(coef(fit.1component), fit_x); fit=data.frame(x=fit_x,y=fit_y)
#ggplot(cellline, aes(x=log10(Concentration), y=Viability, col=Line)) + geom_line() + geom_line(data=fit,color="red",aes(x=x,y=y))
#################### BAMLET. IL45PemR_highDose. Experiment 20160129
assays = rat_bamlet; cellline = assays[((assays$Line=="IL45PemR_highDose") & (assays$Experiment=="20160129")),]
start.1component = c(A=A_start, B=B_start, scal=scal_start, xmid=xmid_start, sigma=sigma_start)
lower.1component = c(A=A_low,   B=B_low,   scal=scal_low,   xmid=xmid_low,   sigma=sigma_low)
upper.1component = c(A=A_high,  B=B_high,  scal=scal_high,  xmid=xmid_high,  sigma=sigma_high)
fit.1component = optimx(start.1component, function(par) loglik.1component(par, x=cellline$log10Conc, y=cellline$Viability), lower=lower.1component, upper=upper.1component, method=c("L-BFGS-B"), control=list(fnscale = -1))
IL45PemR_highDose_20160129_BAMLET_TC50 = unname(unlist(extract_TC50(fit.1component)))
IL45PemR_highDose_20160129_BAMLET_TC50_stdev = unname(unlist(extract_TC50_stdev(fit.1component)))
fit_x = seq(-1, 2, 0.01); fit_y = predict.1component(coef(fit.1component), fit_x); fit=data.frame(x=fit_x,y=fit_y)
#ggplot(cellline, aes(x=log10(Concentration), y=Viability, col=Line)) + geom_line() + geom_line(data=fit,color="red",aes(x=x,y=y))
#################### BAMLET. IL45PemR_lowDose. Experiment 20160129
assays = rat_bamlet; cellline = assays[((assays$Line=="IL45PemR_lowDose") & (assays$Experiment=="20160129")),]
start.1component = c(A=A_start, B=B_start, scal=scal_start, xmid=xmid_start, sigma=sigma_start)
lower.1component = c(A=A_low,   B=B_low,   scal=scal_low,   xmid=xmid_low,   sigma=sigma_low)
upper.1component = c(A=A_high,  B=B_high,  scal=scal_high,  xmid=xmid_high,  sigma=sigma_high)
fit.1component = optimx(start.1component, function(par) loglik.1component(par, x=cellline$log10Conc, y=cellline$Viability), lower=lower.1component, upper=upper.1component, method=c("L-BFGS-B"), control=list(fnscale = -1))
IL45PemR_lowDose_20160129_BAMLET_TC50 = unname(unlist(extract_TC50(fit.1component)))
IL45PemR_lowDose_20160129_BAMLET_TC50_stdev = unname(unlist(extract_TC50_stdev(fit.1component)))
fit_x = seq(-1, 2, 0.01); fit_y = predict.1component(coef(fit.1component), fit_x); fit=data.frame(x=fit_x,y=fit_y)
#ggplot(cellline, aes(x=log10(Concentration), y=Viability, col=Line)) + geom_line() + geom_line(data=fit,color="red",aes(x=x,y=y))
#################### BAMLET. IL45GemR_highDose. Experiment 20160129
assays = rat_bamlet; cellline = assays[((assays$Line=="IL45GemR_highDose") & (assays$Experiment=="20160129")),]
start.1component = c(A=A_start, B=B_start, scal=scal_start, xmid=xmid_start, sigma=sigma_start)
lower.1component = c(A=A_low,   B=B_low,   scal=scal_low,   xmid=xmid_low,   sigma=sigma_low)
upper.1component = c(A=A_high,  B=B_high,  scal=scal_high,  xmid=xmid_high,  sigma=sigma_high)
fit.1component = optimx(start.1component, function(par) loglik.1component(par, x=cellline$log10Conc, y=cellline$Viability), lower=lower.1component, upper=upper.1component, method=c("L-BFGS-B"), control=list(fnscale = -1))
IL45GemR_highDose_20160129_BAMLET_TC50 = unname(unlist(extract_TC50(fit.1component)))
IL45GemR_highDose_20160129_BAMLET_TC50_stdev = unname(unlist(extract_TC50_stdev(fit.1component)))
fit_x = seq(-1, 2, 0.01); fit_y = predict.1component(coef(fit.1component), fit_x); fit=data.frame(x=fit_x,y=fit_y)
#ggplot(cellline, aes(x=log10(Concentration), y=Viability, col=Line)) + geom_line() + geom_line(data=fit,color="red",aes(x=x,y=y))
#################### BAMLET. IL45GemR_lowDose. Experiment 20160129
assays = rat_bamlet; cellline = assays[((assays$Line=="IL45GemR_lowDose") & (assays$Experiment=="20160129")),]
start.1component = c(A=A_start, B=B_start, scal=scal_start, xmid=xmid_start, sigma=sigma_start)
lower.1component = c(A=A_low,   B=B_low,   scal=scal_low,   xmid=xmid_low,   sigma=sigma_low)
upper.1component = c(A=A_high,  B=B_high,  scal=scal_high,  xmid=xmid_high,  sigma=sigma_high)
fit.1component = optimx(start.1component, function(par) loglik.1component(par, x=cellline$log10Conc, y=cellline$Viability), lower=lower.1component, upper=upper.1component, method=c("L-BFGS-B"), control=list(fnscale = -1))
IL45GemR_lowDose_20160129_BAMLET_TC50 = unname(unlist(extract_TC50(fit.1component)))
IL45GemR_lowDose_20160129_BAMLET_TC50_stdev = unname(unlist(extract_TC50_stdev(fit.1component)))
fit_x = seq(-1, 2, 0.01); fit_y = predict.1component(coef(fit.1component), fit_x); fit=data.frame(x=fit_x,y=fit_y)
#ggplot(cellline, aes(x=log10(Concentration), y=Viability, col=Line)) + geom_line() + geom_line(data=fit,color="red",aes(x=x,y=y))
#################### BAMLET. IL45VLBR_highDose. Experiment 20160129
assays = rat_bamlet; cellline = assays[((assays$Line=="IL45VLBR_highDose") & (assays$Experiment=="20160129")),]
start.1component = c(A=A_start, B=B_start, scal=scal_start, xmid=xmid_start, sigma=sigma_start)
lower.1component = c(A=A_low,   B=B_low,   scal=scal_low,   xmid=xmid_low,   sigma=sigma_low)
upper.1component = c(A=A_high,  B=B_high,  scal=scal_high,  xmid=xmid_high,  sigma=sigma_high)
fit.1component = optimx(start.1component, function(par) loglik.1component(par, x=cellline$log10Conc, y=cellline$Viability), lower=lower.1component, upper=upper.1component, method=c("L-BFGS-B"), control=list(fnscale = -1))
IL45VLBR_highDose_20160129_BAMLET_TC50 = unname(unlist(extract_TC50(fit.1component)))
IL45VLBR_highDose_20160129_BAMLET_TC50_stdev = unname(unlist(extract_TC50_stdev(fit.1component)))
fit_x = seq(-1, 2, 0.01); fit_y = predict.1component(coef(fit.1component), fit_x); fit=data.frame(x=fit_x,y=fit_y)
#ggplot(cellline, aes(x=log10(Concentration), y=Viability, col=Line)) + geom_line() + geom_line(data=fit,color="red",aes(x=x,y=y))
#################### BAMLET. IL45VLBR_lowDose. Experiment 20160129
assays = rat_bamlet; cellline = assays[((assays$Line=="IL45VLBR_lowDose") & (assays$Experiment=="20160129")),]
start.1component = c(A=A_start, B=B_start, scal=0.5, xmid=xmid_start, sigma=sigma_start)
lower.1component = c(A=A_low,   B=B_low,   scal=scal_low,   xmid=xmid_low,   sigma=sigma_low)
upper.1component = c(A=A_high,  B=B_high,  scal=scal_high,  xmid=xmid_high,  sigma=sigma_high)
fit.1component = optimx(start.1component, function(par) loglik.1component(par, x=cellline$log10Conc, y=cellline$Viability), lower=lower.1component, upper=upper.1component, method=c("L-BFGS-B"), control=list(fnscale = -1))
IL45VLBR_lowDose_20160129_BAMLET_TC50 = unname(unlist(extract_TC50(fit.1component)))
IL45VLBR_lowDose_20160129_BAMLET_TC50_stdev = unname(unlist(extract_TC50_stdev(fit.1component)))
fit_x = seq(-1, 2, 0.01); fit_y = predict.1component(coef(fit.1component), fit_x); fit=data.frame(x=fit_x,y=fit_y)
#ggplot(cellline, aes(x=log10(Concentration), y=Viability, col=Line)) + geom_line() + geom_line(data=fit,color="red",aes(x=x,y=y))
#################### BAMLET. IL45_high_passage. Experiment 20160129
assays = rat_bamlet; cellline = assays[((assays$Line=="IL45_high_passage") & (assays$Experiment=="20160129")),]
start.1component = c(A=A_start, B=B_start, scal=0.5, xmid=-0.3, sigma=sigma_start)
lower.1component = c(A=A_low,   B=B_low,   scal=scal_low,   xmid=xmid_low,   sigma=sigma_low)
upper.1component = c(A=A_high,  B=B_high,  scal=scal_high,  xmid=xmid_high,  sigma=sigma_high)
fit.1component = optimx(start.1component, function(par) loglik.1component(par, x=cellline$log10Conc, y=cellline$Viability), lower=lower.1component, upper=upper.1component, method=c("L-BFGS-B"), control=list(fnscale = -1))
IL45_high_passage_20160129_BAMLET_TC50 = unname(unlist(extract_TC50(fit.1component)))
IL45_high_passage_20160129_BAMLET_TC50_stdev = unname(unlist(extract_TC50_stdev(fit.1component)))
fit_x = seq(-1, 2, 0.01); fit_y = predict.1component(coef(fit.1component), fit_x); fit=data.frame(x=fit_x,y=fit_y)
#ggplot(cellline, aes(x=log10(Concentration), y=Viability, col=Line)) + geom_line() + geom_line(data=fit,color="red",aes(x=x,y=y))
#################### BAMLET. IL45_low_passage. Experiment 20160129
assays = rat_bamlet; cellline = assays[((assays$Line=="IL45_low_passage") & (assays$Experiment=="20160129")),]
start.1component = c(A=A_start, B=B_start, scal=scal_start, xmid=xmid_start, sigma=sigma_start)
lower.1component = c(A=A_low,   B=B_low,   scal=scal_low,   xmid=xmid_low,   sigma=sigma_low)
upper.1component = c(A=A_high,  B=B_high,  scal=scal_high,  xmid=xmid_high,  sigma=sigma_high)
fit.1component = optimx(start.1component, function(par) loglik.1component(par, x=cellline$log10Conc, y=cellline$Viability), lower=lower.1component, upper=upper.1component, method=c("L-BFGS-B"), control=list(fnscale = -1))
IL45_low_passage_20160129_BAMLET_TC50 = unname(unlist(extract_TC50(fit.1component)))
IL45_low_passage_20160129_BAMLET_TC50_stdev = unname(unlist(extract_TC50_stdev(fit.1component)))
fit_x = seq(-1, 2, 0.01); fit_y = predict.1component(coef(fit.1component), fit_x); fit=data.frame(x=fit_x,y=fit_y)
#ggplot(cellline, aes(x=log10(Concentration), y=Viability, col=Line)) + geom_line() + geom_line(data=fit,color="red",aes(x=x,y=y))
#################### BAMLET. 4_4RM_4. Experiment 20160129
assays = rat_bamlet; cellline = assays[((assays$Line=="4_4RM_4") & (assays$Experiment=="20160129")),]
start.1component = c(A=A_start, B=B_start, scal=scal_start, xmid=-0.3, sigma=sigma_start)
lower.1component = c(A=A_low,   B=B_low,   scal=scal_low,   xmid=xmid_low,   sigma=sigma_low)
upper.1component = c(A=A_high,  B=B_high,  scal=scal_high,  xmid=xmid_high,  sigma=sigma_high)
fit.1component = optimx(start.1component, function(par) loglik.1component(par, x=cellline$log10Conc, y=cellline$Viability), lower=lower.1component, upper=upper.1component, method=c("L-BFGS-B"), control=list(fnscale = -1))
rat4_4RM_4_20160129_BAMLET_TC50 = unname(unlist(extract_TC50(fit.1component)))
rat4_4RM_4_20160129_BAMLET_TC50_stdev = unname(unlist(extract_TC50_stdev(fit.1component)))
fit_x = seq(-3, 2, 0.01); fit_y = predict.1component(coef(fit.1component), fit_x); fit=data.frame(x=fit_x,y=fit_y)
#ggplot(cellline, aes(x=log10(Concentration), y=Viability, col=Line)) + geom_line() + geom_line(data=fit,color="red",aes(x=x,y=y))

################################################################################ BAMLET
######################################## BAMLET. Experiment 20160206
#################### BAMLET. IL45CisR_highDose. Experiment 20160206
assays = rat_bamlet; cellline = assays[((assays$Line=="IL45CisR_highDose") & (assays$Experiment=="20160206")),]
start.1component = c(A=A_start, B=B_start, scal=scal_start, xmid=xmid_start, sigma=sigma_start)
lower.1component = c(A=A_low,   B=B_low,   scal=scal_low,   xmid=xmid_low,   sigma=sigma_low)
upper.1component = c(A=A_high,  B=B_high,  scal=scal_high,  xmid=xmid_high,  sigma=sigma_high)
fit.1component = optimx(start.1component, function(par) loglik.1component(par, x=cellline$log10Conc, y=cellline$Viability), lower=lower.1component, upper=upper.1component, method=c("L-BFGS-B"), control=list(fnscale = -1))
IL45CisR_highDose_20160206_BAMLET_TC50 = unname(unlist(extract_TC50(fit.1component)))
IL45CisR_highDose_20160206_BAMLET_TC50_stdev = unname(unlist(extract_TC50_stdev(fit.1component)))
fit_x = seq(-1, 2, 0.01); fit_y = predict.1component(coef(fit.1component), fit_x); fit=data.frame(x=fit_x,y=fit_y)
#ggplot(cellline, aes(x=log10(Concentration), y=Viability, col=Line)) + geom_line() + geom_line(data=fit,color="red",aes(x=x,y=y))
#################### BAMLET. IL45CisR_lowDose. Experiment 20160206
assays = rat_bamlet; cellline = assays[((assays$Line=="IL45CisR_lowDose") & (assays$Experiment=="20160206")),]
start.1component = c(A=A_start, B=B_start, scal=0.5, xmid=xmid_start, sigma=sigma_start)
lower.1component = c(A=A_low,   B=B_low,   scal=scal_low,   xmid=xmid_low,   sigma=sigma_low)
upper.1component = c(A=A_high,  B=B_high,  scal=scal_high,  xmid=xmid_high,  sigma=sigma_high)
fit.1component = optimx(start.1component, function(par) loglik.1component(par, x=cellline$log10Conc, y=cellline$Viability), lower=lower.1component, upper=upper.1component, method=c("L-BFGS-B"), control=list(fnscale = -1))
IL45CisR_lowDose_20160206_BAMLET_TC50 = unname(unlist(extract_TC50(fit.1component)))
IL45CisR_lowDose_20160206_BAMLET_TC50_stdev = unname(unlist(extract_TC50_stdev(fit.1component)))
fit_x = seq(-1, 2, 0.01); fit_y = predict.1component(coef(fit.1component), fit_x); fit=data.frame(x=fit_x,y=fit_y)
#ggplot(cellline, aes(x=log10(Concentration), y=Viability, col=Line)) + geom_line() + geom_line(data=fit,color="red",aes(x=x,y=y))
#################### BAMLET. IL45PemR_highDose. Experiment 20160206
assays = rat_bamlet; cellline = assays[((assays$Line=="IL45PemR_highDose") & (assays$Experiment=="20160206")),]
start.1component = c(A=A_start, B=B_start, scal=scal_start, xmid=xmid_start, sigma=sigma_start)
lower.1component = c(A=A_low,   B=B_low,   scal=scal_low,   xmid=xmid_low,   sigma=sigma_low)
upper.1component = c(A=A_high,  B=B_high,  scal=scal_high,  xmid=xmid_high,  sigma=sigma_high)
fit.1component = optimx(start.1component, function(par) loglik.1component(par, x=cellline$log10Conc, y=cellline$Viability), lower=lower.1component, upper=upper.1component, method=c("L-BFGS-B"), control=list(fnscale = -1))
IL45PemR_highDose_20160206_BAMLET_TC50 = unname(unlist(extract_TC50(fit.1component)))
IL45PemR_highDose_20160206_BAMLET_TC50_stdev = unname(unlist(extract_TC50_stdev(fit.1component)))
fit_x = seq(-1, 2, 0.01); fit_y = predict.1component(coef(fit.1component), fit_x); fit=data.frame(x=fit_x,y=fit_y)
#ggplot(cellline, aes(x=log10(Concentration), y=Viability, col=Line)) + geom_line() + geom_line(data=fit,color="red",aes(x=x,y=y))
#################### BAMLET. IL45PemR_lowDose. Experiment 20160206
assays = rat_bamlet; cellline = assays[((assays$Line=="IL45PemR_lowDose") & (assays$Experiment=="20160206")),]
start.1component = c(A=A_start, B=B_start, scal=scal_start, xmid=xmid_start, sigma=sigma_start)
lower.1component = c(A=A_low,   B=B_low,   scal=scal_low,   xmid=xmid_low,   sigma=sigma_low)
upper.1component = c(A=A_high,  B=B_high,  scal=scal_high,  xmid=xmid_high,  sigma=sigma_high)
fit.1component = optimx(start.1component, function(par) loglik.1component(par, x=cellline$log10Conc, y=cellline$Viability), lower=lower.1component, upper=upper.1component, method=c("L-BFGS-B"), control=list(fnscale = -1))
IL45PemR_lowDose_20160206_BAMLET_TC50 = unname(unlist(extract_TC50(fit.1component)))
IL45PemR_lowDose_20160206_BAMLET_TC50_stdev = unname(unlist(extract_TC50_stdev(fit.1component)))
fit_x = seq(-1, 2, 0.01); fit_y = predict.1component(coef(fit.1component), fit_x); fit=data.frame(x=fit_x,y=fit_y)
#ggplot(cellline, aes(x=log10(Concentration), y=Viability, col=Line)) + geom_line() + geom_line(data=fit,color="red",aes(x=x,y=y))
#################### BAMLET. IL45GemR_highDose. Experiment 20160206
assays = rat_bamlet; cellline = assays[((assays$Line=="IL45GemR_highDose") & (assays$Experiment=="20160206")),]
start.1component = c(A=A_start, B=B_start, scal=scal_start, xmid=xmid_start, sigma=sigma_start)
lower.1component = c(A=A_low,   B=B_low,   scal=scal_low,   xmid=xmid_low,   sigma=sigma_low)
upper.1component = c(A=A_high,  B=B_high,  scal=scal_high,  xmid=xmid_high,  sigma=sigma_high)
fit.1component = optimx(start.1component, function(par) loglik.1component(par, x=cellline$log10Conc, y=cellline$Viability), lower=lower.1component, upper=upper.1component, method=c("L-BFGS-B"), control=list(fnscale = -1))
IL45GemR_highDose_20160206_BAMLET_TC50 = unname(unlist(extract_TC50(fit.1component)))
IL45GemR_highDose_20160206_BAMLET_TC50_stdev = unname(unlist(extract_TC50_stdev(fit.1component)))
fit_x = seq(-1, 2, 0.01); fit_y = predict.1component(coef(fit.1component), fit_x); fit=data.frame(x=fit_x,y=fit_y)
#ggplot(cellline, aes(x=log10(Concentration), y=Viability, col=Line)) + geom_line() + geom_line(data=fit,color="red",aes(x=x,y=y))
#################### BAMLET. IL45GemR_lowDose. Experiment 20160206
assays = rat_bamlet; cellline = assays[((assays$Line=="IL45GemR_lowDose") & (assays$Experiment=="20160206")),]
start.1component = c(A=A_start, B=B_start, scal=scal_start, xmid=xmid_start, sigma=sigma_start)
lower.1component = c(A=A_low,   B=B_low,   scal=scal_low,   xmid=xmid_low,   sigma=sigma_low)
upper.1component = c(A=A_high,  B=B_high,  scal=scal_high,  xmid=xmid_high,  sigma=sigma_high)
fit.1component = optimx(start.1component, function(par) loglik.1component(par, x=cellline$log10Conc, y=cellline$Viability), lower=lower.1component, upper=upper.1component, method=c("L-BFGS-B"), control=list(fnscale = -1))
IL45GemR_lowDose_20160206_BAMLET_TC50 = unname(unlist(extract_TC50(fit.1component)))
IL45GemR_lowDose_20160206_BAMLET_TC50_stdev = unname(unlist(extract_TC50_stdev(fit.1component)))
fit_x = seq(-1, 2, 0.01); fit_y = predict.1component(coef(fit.1component), fit_x); fit=data.frame(x=fit_x,y=fit_y)
#ggplot(cellline, aes(x=log10(Concentration), y=Viability, col=Line)) + geom_line() + geom_line(data=fit,color="red",aes(x=x,y=y))
#################### BAMLET. IL45VLBR_highDose. Experiment 20160206
assays = rat_bamlet; cellline = assays[((assays$Line=="IL45VLBR_highDose") & (assays$Experiment=="20160206")),]
start.1component = c(A=A_start, B=B_start, scal=0.5, xmid=-0.4, sigma=sigma_start)
lower.1component = c(A=A_low,   B=B_low,   scal=scal_low,   xmid=xmid_low,   sigma=sigma_low)
upper.1component = c(A=A_high,  B=B_high,  scal=scal_high,  xmid=xmid_high,  sigma=sigma_high)
fit.1component = optimx(start.1component, function(par) loglik.1component(par, x=cellline$log10Conc, y=cellline$Viability), lower=lower.1component, upper=upper.1component, method=c("L-BFGS-B"), control=list(fnscale = -1))
IL45VLBR_highDose_20160206_BAMLET_TC50 = unname(unlist(extract_TC50(fit.1component)))
IL45VLBR_highDose_20160206_BAMLET_TC50_stdev = unname(unlist(extract_TC50_stdev(fit.1component)))
fit_x = seq(-1, 2, 0.01); fit_y = predict.1component(coef(fit.1component), fit_x); fit=data.frame(x=fit_x,y=fit_y)
#ggplot(cellline, aes(x=log10(Concentration), y=Viability, col=Line)) + geom_line() + geom_line(data=fit,color="red",aes(x=x,y=y))
#################### BAMLET. IL45VLBR_lowDose. Experiment 20160206
assays = rat_bamlet; cellline = assays[((assays$Line=="IL45VLBR_lowDose") & (assays$Experiment=="20160206")),]
start.1component = c(A=A_start, B=B_start, scal=scal_start, xmid=-0.5, sigma=sigma_start)
lower.1component = c(A=A_low,   B=B_low,   scal=scal_low,   xmid=xmid_low,   sigma=sigma_low)
upper.1component = c(A=A_high,  B=B_high,  scal=scal_high,  xmid=xmid_high,  sigma=sigma_high)
fit.1component = optimx(start.1component, function(par) loglik.1component(par, x=cellline$log10Conc, y=cellline$Viability), lower=lower.1component, upper=upper.1component, method=c("L-BFGS-B"), control=list(fnscale = -1))
IL45VLBR_lowDose_20160206_BAMLET_TC50 = unname(unlist(extract_TC50(fit.1component)))
IL45VLBR_lowDose_20160206_BAMLET_TC50_stdev = unname(unlist(extract_TC50_stdev(fit.1component)))
fit_x = seq(-1, 2, 0.01); fit_y = predict.1component(coef(fit.1component), fit_x); fit=data.frame(x=fit_x,y=fit_y)
#ggplot(cellline, aes(x=log10(Concentration), y=Viability, col=Line)) + geom_line() + geom_line(data=fit,color="red",aes(x=x,y=y))
#################### BAMLET. IL45_high_passage. Experiment 20160206
assays = rat_bamlet; cellline = assays[((assays$Line=="IL45_high_passage") & (assays$Experiment=="20160206")),]
start.1component = c(A=A_start, B=B_start, scal=0.5, xmid=-0.4, sigma=sigma_start)
lower.1component = c(A=A_low,   B=B_low,   scal=scal_low,   xmid=xmid_low,   sigma=sigma_low)
upper.1component = c(A=A_high,  B=B_high,  scal=scal_high,  xmid=xmid_high,  sigma=sigma_high)
fit.1component = optimx(start.1component, function(par) loglik.1component(par, x=cellline$log10Conc, y=cellline$Viability), lower=lower.1component, upper=upper.1component, method=c("L-BFGS-B"), control=list(fnscale = -1))
IL45_high_passage_20160206_BAMLET_TC50 = unname(unlist(extract_TC50(fit.1component)))
IL45_high_passage_20160206_BAMLET_TC50_stdev = unname(unlist(extract_TC50_stdev(fit.1component)))
fit_x = seq(-1, 2, 0.01); fit_y = predict.1component(coef(fit.1component), fit_x); fit=data.frame(x=fit_x,y=fit_y)
#ggplot(cellline, aes(x=log10(Concentration), y=Viability, col=Line)) + geom_line() + geom_line(data=fit,color="red",aes(x=x,y=y))
#################### BAMLET. IL45_low_passage. Experiment 20160206
assays = rat_bamlet; cellline = assays[((assays$Line=="IL45_low_passage") & (assays$Experiment=="20160206")),]
start.1component = c(A=A_start, B=B_start, scal=0.5, xmid=-0.4, sigma=sigma_start)
lower.1component = c(A=A_low,   B=B_low,   scal=scal_low,   xmid=xmid_low,   sigma=sigma_low)
upper.1component = c(A=A_high,  B=B_high,  scal=scal_high,  xmid=xmid_high,  sigma=sigma_high)
fit.1component = optimx(start.1component, function(par) loglik.1component(par, x=cellline$log10Conc, y=cellline$Viability), lower=lower.1component, upper=upper.1component, method=c("L-BFGS-B"), control=list(fnscale = -1))
IL45_low_passage_20160206_BAMLET_TC50 = unname(unlist(extract_TC50(fit.1component)))
IL45_low_passage_20160206_BAMLET_TC50_stdev = unname(unlist(extract_TC50_stdev(fit.1component)))
fit_x = seq(-1, 2, 0.01); fit_y = predict.1component(coef(fit.1component), fit_x); fit=data.frame(x=fit_x,y=fit_y)
#ggplot(cellline, aes(x=log10(Concentration), y=Viability, col=Line)) + geom_line() + geom_line(data=fit,color="red",aes(x=x,y=y))
#################### BAMLET. 4_4RM_4. Experiment 20160206
assays = rat_bamlet; cellline = assays[((assays$Line=="4_4RM_4") & (assays$Experiment=="20160206")),]
start.1component = c(A=A_start, B=B_start, scal=scal_start, xmid=-0.3, sigma=sigma_start)
lower.1component = c(A=A_low,   B=B_low,   scal=scal_low,   xmid=xmid_low,   sigma=sigma_low)
upper.1component = c(A=A_high,  B=B_high,  scal=scal_high,  xmid=xmid_high,  sigma=sigma_high)
fit.1component = optimx(start.1component, function(par) loglik.1component(par, x=cellline$log10Conc, y=cellline$Viability), lower=lower.1component, upper=upper.1component, method=c("L-BFGS-B"), control=list(fnscale = -1))
rat4_4RM_4_20160206_BAMLET_TC50 = unname(unlist(extract_TC50(fit.1component)))
rat4_4RM_4_20160206_BAMLET_TC50_stdev = unname(unlist(extract_TC50_stdev(fit.1component)))
fit_x = seq(-3, 2, 0.01); fit_y = predict.1component(coef(fit.1component), fit_x); fit=data.frame(x=fit_x,y=fit_y)
#ggplot(cellline, aes(x=log10(Concentration), y=Viability, col=Line)) + geom_line() + geom_line(data=fit,color="red",aes(x=x,y=y))


################################################################################ Data frames for Plots
##### Revived 20151002

cellline_TC50 = c(IL45CisR_highDose_20151204_Cisplatin_TC50, IL45CisR_highDose_20151211_Cisplatin_TC50, IL45CisR_highDose_20151218_Cisplatin_TC50, IL45CisR_highDose_20151227_Cisplatin_TC50, IL45CisR_highDose_20160101_Cisplatin_TC50, IL45CisR_highDose_20160122_Cisplatin_TC50, IL45CisR_highDose_20160129_Cisplatin_TC50, IL45CisR_highDose_20160206_Cisplatin_TC50)
cellline_TC50_stdev = c(IL45CisR_highDose_20151204_Cisplatin_TC50_stdev, IL45CisR_highDose_20151211_Cisplatin_TC50_stdev, IL45CisR_highDose_20151218_Cisplatin_TC50_stdev, IL45CisR_highDose_20151227_Cisplatin_TC50_stdev, IL45CisR_highDose_20160101_Cisplatin_TC50_stdev, IL45CisR_highDose_20160122_Cisplatin_TC50_stdev, IL45CisR_highDose_20160129_Cisplatin_TC50_stdev, IL45CisR_highDose_20160206_Cisplatin_TC50_stdev)
cellline_weeks_since_revival = c(9, 10, 11, 12, 13, 15, 16, 17)
cellline_weeks_since_revival_TC50 = as.data.frame(cbind(cellline_TC50, cellline_TC50_stdev, cellline_weeks_since_revival))
colnames(cellline_weeks_since_revival_TC50) = c("TC50", "TC50_stdev", "weeks_since_revival")
cellline_weeks_since_revival_TC50$Line = "IL45CisR_highDose"
cellline_weeks_since_revival_TC50$Treatment = "Cisplatin"
Cisplatin_IL45CisR_highDose_weeks_since_revival_TC50 = cellline_weeks_since_revival_TC50

cellline_TC50 = c(IL45CisR_lowDose_20151204_Cisplatin_TC50, IL45CisR_lowDose_20151211_Cisplatin_TC50, IL45CisR_lowDose_20151218_Cisplatin_TC50, IL45CisR_lowDose_20151227_Cisplatin_TC50, IL45CisR_lowDose_20160101_Cisplatin_TC50, IL45CisR_lowDose_20160122_Cisplatin_TC50, IL45CisR_lowDose_20160129_Cisplatin_TC50, IL45CisR_lowDose_20160206_Cisplatin_TC50)
cellline_TC50_stdev = c(IL45CisR_lowDose_20151204_Cisplatin_TC50_stdev, IL45CisR_lowDose_20151211_Cisplatin_TC50_stdev, IL45CisR_lowDose_20151218_Cisplatin_TC50_stdev, IL45CisR_lowDose_20151227_Cisplatin_TC50_stdev, IL45CisR_lowDose_20160101_Cisplatin_TC50_stdev, IL45CisR_lowDose_20160122_Cisplatin_TC50_stdev, IL45CisR_lowDose_20160129_Cisplatin_TC50_stdev, IL45CisR_lowDose_20160206_Cisplatin_TC50_stdev)
cellline_weeks_since_revival = c(9, 10, 11, 12, 13, 15, 16, 17)
cellline_weeks_since_revival_TC50 = as.data.frame(cbind(cellline_TC50, cellline_TC50_stdev, cellline_weeks_since_revival))
colnames(cellline_weeks_since_revival_TC50) = c("TC50", "TC50_stdev", "weeks_since_revival")
cellline_weeks_since_revival_TC50$Line = "IL45CisR_lowDose"
cellline_weeks_since_revival_TC50$Treatment = "Cisplatin"
Cisplatin_IL45CisR_lowDose_weeks_since_revival_TC50 = cellline_weeks_since_revival_TC50

cellline_TC50 = c(IL45PemR_highDose_20151204_Pemetrexed_TC50, IL45PemR_highDose_20151211_Pemetrexed_TC50, IL45PemR_highDose_20151218_Pemetrexed_TC50, IL45PemR_highDose_20151227_Pemetrexed_TC50, IL45PemR_highDose_20160101_Pemetrexed_TC50, IL45PemR_highDose_20160108_Pemetrexed_TC50, IL45PemR_highDose_20160122_Pemetrexed_TC50, IL45PemR_highDose_20160206_Pemetrexed_TC50)
cellline_TC50_stdev = c(IL45PemR_highDose_20151204_Pemetrexed_TC50_stdev, IL45PemR_highDose_20151211_Pemetrexed_TC50_stdev, IL45PemR_highDose_20151218_Pemetrexed_TC50_stdev, IL45PemR_highDose_20151227_Pemetrexed_TC50_stdev, IL45PemR_highDose_20160101_Pemetrexed_TC50_stdev, IL45PemR_highDose_20160108_Pemetrexed_TC50_stdev, IL45PemR_highDose_20160122_Pemetrexed_TC50_stdev, IL45PemR_highDose_20160206_Pemetrexed_TC50_stdev)
cellline_weeks_since_revival = c(9, 10, 11, 12, 13, 14, 15, 17)
cellline_weeks_since_revival_TC50 = as.data.frame(cbind(cellline_TC50, cellline_TC50_stdev, cellline_weeks_since_revival))
colnames(cellline_weeks_since_revival_TC50) = c("TC50", "TC50_stdev", "weeks_since_revival")
cellline_weeks_since_revival_TC50$Line = "IL45PemR_highDose"
cellline_weeks_since_revival_TC50$Treatment = "Pemetrexed"
Pemetrexed_IL45PemR_highDose_weeks_since_revival_TC50 = cellline_weeks_since_revival_TC50

cellline_TC50 = c(IL45PemR_lowDose_20151204_Pemetrexed_TC50, IL45PemR_lowDose_20151211_Pemetrexed_TC50, IL45PemR_lowDose_20151218_Pemetrexed_TC50, IL45PemR_lowDose_20151227_Pemetrexed_TC50, IL45PemR_lowDose_20160101_Pemetrexed_TC50, IL45PemR_lowDose_20160108_Pemetrexed_TC50, IL45PemR_lowDose_20160122_Pemetrexed_TC50, IL45PemR_lowDose_20160206_Pemetrexed_TC50)
cellline_TC50_stdev = c(IL45PemR_lowDose_20151204_Pemetrexed_TC50_stdev, IL45PemR_lowDose_20151211_Pemetrexed_TC50_stdev, IL45PemR_lowDose_20151218_Pemetrexed_TC50_stdev, IL45PemR_lowDose_20151227_Pemetrexed_TC50_stdev, IL45PemR_lowDose_20160101_Pemetrexed_TC50_stdev, IL45PemR_lowDose_20160108_Pemetrexed_TC50_stdev, IL45PemR_lowDose_20160122_Pemetrexed_TC50_stdev, IL45PemR_lowDose_20160206_Pemetrexed_TC50_stdev)
cellline_weeks_since_revival = c(9, 10, 11, 12, 13, 14, 15, 17)
cellline_weeks_since_revival_TC50 = as.data.frame(cbind(cellline_TC50, cellline_TC50_stdev, cellline_weeks_since_revival))
colnames(cellline_weeks_since_revival_TC50) = c("TC50", "TC50_stdev", "weeks_since_revival")
cellline_weeks_since_revival_TC50$Line = "IL45PemR_lowDose"
cellline_weeks_since_revival_TC50$Treatment = "Pemetrexed"
Pemetrexed_IL45PemR_lowDose_weeks_since_revival_TC50 = cellline_weeks_since_revival_TC50

cellline_TC50 = c(IL45GemR_highDose_20151204_Gemcitabine_TC50, IL45GemR_highDose_20151211_Gemcitabine_TC50, IL45GemR_highDose_20151218_Gemcitabine_TC50, IL45GemR_highDose_20151227_Gemcitabine_TC50, IL45GemR_highDose_20160101_Gemcitabine_TC50, IL45GemR_highDose_20160108_Gemcitabine_TC50, IL45GemR_highDose_20160122_Gemcitabine_TC50, IL45GemR_highDose_20160129_Gemcitabine_TC50, IL45GemR_highDose_20160206_Gemcitabine_TC50)
cellline_TC50_stdev = c(IL45GemR_highDose_20151204_Gemcitabine_TC50_stdev, IL45GemR_highDose_20151211_Gemcitabine_TC50_stdev, IL45GemR_highDose_20151218_Gemcitabine_TC50_stdev, IL45GemR_highDose_20151227_Gemcitabine_TC50_stdev, IL45GemR_highDose_20160101_Gemcitabine_TC50_stdev, IL45GemR_highDose_20160108_Gemcitabine_TC50_stdev, IL45GemR_highDose_20160122_Gemcitabine_TC50_stdev, IL45GemR_highDose_20160129_Gemcitabine_TC50_stdev, IL45GemR_highDose_20160206_Gemcitabine_TC50_stdev)
cellline_weeks_since_revival = c(9, 10, 11, 12, 13, 14, 15, 16, 17)
cellline_weeks_since_revival_TC50 = as.data.frame(cbind(cellline_TC50, cellline_TC50_stdev, cellline_weeks_since_revival))
colnames(cellline_weeks_since_revival_TC50) = c("TC50", "TC50_stdev", "weeks_since_revival")
cellline_weeks_since_revival_TC50$Line = "IL45GemR_highDose"
cellline_weeks_since_revival_TC50$Treatment = "Gemcitabine"
Gemcitabine_IL45GemR_highDose_weeks_since_revival_TC50 = cellline_weeks_since_revival_TC50

cellline_TC50 = c(IL45GemR_lowDose_20151204_Gemcitabine_TC50, IL45GemR_lowDose_20160101_Gemcitabine_TC50, IL45GemR_lowDose_20160108_Gemcitabine_TC50, IL45GemR_lowDose_20160122_Gemcitabine_TC50, IL45GemR_lowDose_20160129_Gemcitabine_TC50, IL45GemR_lowDose_20160206_Gemcitabine_TC50)
cellline_TC50_stdev = c(IL45GemR_lowDose_20151204_Gemcitabine_TC50_stdev, IL45GemR_lowDose_20160101_Gemcitabine_TC50_stdev, IL45GemR_lowDose_20160108_Gemcitabine_TC50_stdev, IL45GemR_lowDose_20160122_Gemcitabine_TC50_stdev, IL45GemR_lowDose_20160129_Gemcitabine_TC50_stdev, IL45GemR_lowDose_20160206_Gemcitabine_TC50_stdev)
cellline_weeks_since_revival = c(9, 13, 14, 15, 16, 17)
cellline_weeks_since_revival_TC50 = as.data.frame(cbind(cellline_TC50, cellline_TC50_stdev, cellline_weeks_since_revival))
colnames(cellline_weeks_since_revival_TC50) = c("TC50", "TC50_stdev", "weeks_since_revival")
cellline_weeks_since_revival_TC50$Line = "IL45GemR_lowDose"
cellline_weeks_since_revival_TC50$Treatment = "Gemcitabine"
Gemcitabine_IL45GemR_lowDose_weeks_since_revival_TC50 = cellline_weeks_since_revival_TC50

cellline_TC50 = c(IL45_high_passage_20151204_Cisplatin_TC50, IL45_high_passage_20151211_Cisplatin_TC50, IL45_high_passage_20151218_Cisplatin_TC50, IL45_high_passage_20151227_Cisplatin_TC50, IL45_high_passage_20160101_Cisplatin_TC50, IL45_high_passage_20160122_Cisplatin_TC50, IL45_high_passage_20160129_Cisplatin_TC50, IL45_high_passage_20160206_Cisplatin_TC50)
cellline_TC50_stdev = c(IL45_high_passage_20151204_Cisplatin_TC50_stdev, IL45_high_passage_20151211_Cisplatin_TC50_stdev, IL45_high_passage_20151218_Cisplatin_TC50_stdev, IL45_high_passage_20151227_Cisplatin_TC50_stdev, IL45_high_passage_20160101_Cisplatin_TC50_stdev, IL45_high_passage_20160122_Cisplatin_TC50_stdev, IL45_high_passage_20160129_Cisplatin_TC50_stdev, IL45_high_passage_20160206_Cisplatin_TC50_stdev)
cellline_weeks_since_revival = c(9, 10, 11, 12, 13, 15, 16, 17)
cellline_weeks_since_revival_TC50 = as.data.frame(cbind(cellline_TC50, cellline_TC50_stdev, cellline_weeks_since_revival))
colnames(cellline_weeks_since_revival_TC50) = c("TC50", "TC50_stdev", "weeks_since_revival")
cellline_weeks_since_revival_TC50$Line = "IL45_high_passage"
cellline_weeks_since_revival_TC50$Treatment = "Cisplatin"
Cisplatin_IL45_high_passage_weeks_since_revival_TC50 = cellline_weeks_since_revival_TC50

cellline_TC50 = c(IL45_low_passage_20151204_Cisplatin_TC50, IL45_low_passage_20151211_Cisplatin_TC50, IL45_low_passage_20151218_Cisplatin_TC50, IL45_low_passage_20151227_Cisplatin_TC50, IL45_low_passage_20160101_Cisplatin_TC50, IL45_low_passage_20160122_Cisplatin_TC50, IL45_low_passage_20160129_Cisplatin_TC50, IL45_low_passage_20160206_Cisplatin_TC50)
cellline_TC50_stdev = c(IL45_low_passage_20151204_Cisplatin_TC50_stdev, IL45_low_passage_20151211_Cisplatin_TC50_stdev, IL45_low_passage_20151218_Cisplatin_TC50_stdev, IL45_low_passage_20151227_Cisplatin_TC50_stdev, IL45_low_passage_20160101_Cisplatin_TC50_stdev, IL45_low_passage_20160122_Cisplatin_TC50_stdev, IL45_low_passage_20160129_Cisplatin_TC50_stdev, IL45_low_passage_20160206_Cisplatin_TC50_stdev)
cellline_weeks_since_revival = c(9, 10, 11, 12, 13, 15, 16, 17)
cellline_weeks_since_revival_TC50 = as.data.frame(cbind(cellline_TC50, cellline_TC50_stdev, cellline_weeks_since_revival))
colnames(cellline_weeks_since_revival_TC50) = c("TC50", "TC50_stdev", "weeks_since_revival")
cellline_weeks_since_revival_TC50$Line = "IL45_low_passage"
cellline_weeks_since_revival_TC50$Treatment = "Cisplatin"
Cisplatin_IL45_low_passage_weeks_since_revival_TC50 = cellline_weeks_since_revival_TC50

cellline_TC50 = c(IL45_high_passage_20151204_Pemetrexed_TC50, IL45_high_passage_20151211_Pemetrexed_TC50, IL45_high_passage_20151227_Pemetrexed_TC50, IL45_high_passage_20160101_Pemetrexed_TC50, IL45_high_passage_20160108_Pemetrexed_TC50, IL45_high_passage_20160122_Pemetrexed_TC50, IL45_high_passage_20160206_Pemetrexed_TC50)
cellline_TC50_stdev = c(IL45_high_passage_20151204_Pemetrexed_TC50_stdev, IL45_high_passage_20151211_Pemetrexed_TC50_stdev, IL45_high_passage_20151227_Pemetrexed_TC50_stdev, IL45_high_passage_20160101_Pemetrexed_TC50_stdev, IL45_high_passage_20160108_Pemetrexed_TC50_stdev, IL45_high_passage_20160122_Pemetrexed_TC50_stdev, IL45_high_passage_20160206_Pemetrexed_TC50_stdev)
cellline_weeks_since_revival = c(9, 10, 12, 13, 14, 15, 17)
cellline_weeks_since_revival_TC50 = as.data.frame(cbind(cellline_TC50, cellline_TC50_stdev, cellline_weeks_since_revival))
colnames(cellline_weeks_since_revival_TC50) = c("TC50", "TC50_stdev", "weeks_since_revival")
cellline_weeks_since_revival_TC50$Line = "IL45_high_passage"
cellline_weeks_since_revival_TC50$Treatment = "Pemetrexed"
Pemetrexed_IL45_high_passage_weeks_since_revival_TC50 = cellline_weeks_since_revival_TC50

cellline_TC50 = c(IL45_low_passage_20151211_Pemetrexed_TC50, IL45_low_passage_20160101_Pemetrexed_TC50, IL45_low_passage_20160108_Pemetrexed_TC50, IL45_low_passage_20160122_Pemetrexed_TC50, IL45_low_passage_20160206_Pemetrexed_TC50)
cellline_TC50_stdev = c(IL45_low_passage_20151211_Pemetrexed_TC50_stdev, IL45_low_passage_20160101_Pemetrexed_TC50_stdev, IL45_low_passage_20160108_Pemetrexed_TC50_stdev, IL45_low_passage_20160122_Pemetrexed_TC50_stdev, IL45_low_passage_20160206_Pemetrexed_TC50_stdev)
cellline_weeks_since_revival = c(10, 13, 14, 15, 17)
cellline_weeks_since_revival_TC50 = as.data.frame(cbind(cellline_TC50, cellline_TC50_stdev, cellline_weeks_since_revival))
colnames(cellline_weeks_since_revival_TC50) = c("TC50", "TC50_stdev", "weeks_since_revival")
cellline_weeks_since_revival_TC50$Line = "IL45_low_passage"
cellline_weeks_since_revival_TC50$Treatment = "Pemetrexed"
Pemetrexed_IL45_low_passage_weeks_since_revival_TC50 = cellline_weeks_since_revival_TC50

cellline_TC50 = c(IL45_high_passage_20151204_Gemcitabine_TC50, IL45_high_passage_20151211_Gemcitabine_TC50, IL45_high_passage_20151218_Gemcitabine_TC50, IL45_high_passage_20151227_Gemcitabine_TC50, IL45_high_passage_20160101_Gemcitabine_TC50, IL45_high_passage_20160108_Gemcitabine_TC50, IL45_high_passage_20160122_Gemcitabine_TC50, IL45_high_passage_20160129_Gemcitabine_TC50, IL45_high_passage_20160206_Gemcitabine_TC50)
cellline_TC50_stdev = c(IL45_high_passage_20151204_Gemcitabine_TC50_stdev, IL45_high_passage_20151211_Gemcitabine_TC50_stdev, IL45_high_passage_20151218_Gemcitabine_TC50_stdev, IL45_high_passage_20151227_Gemcitabine_TC50_stdev, IL45_high_passage_20160101_Gemcitabine_TC50_stdev, IL45_high_passage_20160108_Gemcitabine_TC50_stdev, IL45_high_passage_20160122_Gemcitabine_TC50_stdev, IL45_high_passage_20160129_Gemcitabine_TC50_stdev, IL45_high_passage_20160206_Gemcitabine_TC50_stdev)
cellline_weeks_since_revival = c(9, 10, 11, 12, 13, 14, 15, 16, 17)
cellline_weeks_since_revival_TC50 = as.data.frame(cbind(cellline_TC50, cellline_TC50_stdev, cellline_weeks_since_revival))
colnames(cellline_weeks_since_revival_TC50) = c("TC50", "TC50_stdev", "weeks_since_revival")
cellline_weeks_since_revival_TC50$Line = "IL45_high_passage"
cellline_weeks_since_revival_TC50$Treatment = "Gemcitabine"
Gemcitabine_IL45_high_passage_weeks_since_revival_TC50 = cellline_weeks_since_revival_TC50

cellline_TC50 = c(IL45_low_passage_20151204_Gemcitabine_TC50, IL45_low_passage_20151211_Gemcitabine_TC50, IL45_low_passage_20151218_Gemcitabine_TC50, IL45_low_passage_20151227_Gemcitabine_TC50, IL45_low_passage_20160101_Gemcitabine_TC50, IL45_low_passage_20160108_Gemcitabine_TC50, IL45_low_passage_20160122_Gemcitabine_TC50, IL45_low_passage_20160129_Gemcitabine_TC50, IL45_low_passage_20160206_Gemcitabine_TC50)
cellline_TC50_stdev = c(IL45_low_passage_20151204_Gemcitabine_TC50_stdev, IL45_low_passage_20151211_Gemcitabine_TC50_stdev, IL45_low_passage_20151218_Gemcitabine_TC50_stdev, IL45_low_passage_20151227_Gemcitabine_TC50_stdev, IL45_low_passage_20160101_Gemcitabine_TC50_stdev, IL45_low_passage_20160108_Gemcitabine_TC50_stdev, IL45_low_passage_20160122_Gemcitabine_TC50_stdev, IL45_low_passage_20160129_Gemcitabine_TC50_stdev, IL45_low_passage_20160206_Gemcitabine_TC50_stdev)
cellline_weeks_since_revival = c(9, 10, 11, 12, 13, 14, 15, 16, 17)
cellline_weeks_since_revival_TC50 = as.data.frame(cbind(cellline_TC50, cellline_TC50_stdev, cellline_weeks_since_revival))
colnames(cellline_weeks_since_revival_TC50) = c("TC50", "TC50_stdev", "weeks_since_revival")
cellline_weeks_since_revival_TC50$Line = "IL45_low_passage"
cellline_weeks_since_revival_TC50$Treatment = "Gemcitabine"
Gemcitabine_IL45_low_passage_weeks_since_revival_TC50 = cellline_weeks_since_revival_TC50

cellline_TC50 = c(IL45CisR_highDose_20151211_BAMLET_TC50, IL45CisR_highDose_20151227_BAMLET_TC50, IL45CisR_highDose_20160101_BAMLET_TC50, IL45CisR_highDose_20160108_BAMLET_TC50, IL45CisR_highDose_20160122_BAMLET_TC50, IL45CisR_highDose_20160129_BAMLET_TC50, IL45CisR_highDose_20160206_BAMLET_TC50)
cellline_TC50_stdev = c(IL45CisR_highDose_20151211_BAMLET_TC50_stdev, IL45CisR_highDose_20151227_BAMLET_TC50_stdev, IL45CisR_highDose_20160101_BAMLET_TC50_stdev, IL45CisR_highDose_20160108_BAMLET_TC50_stdev, IL45CisR_highDose_20160122_BAMLET_TC50_stdev, IL45CisR_highDose_20160129_BAMLET_TC50_stdev, IL45CisR_highDose_20160206_BAMLET_TC50_stdev)
cellline_weeks_since_revival = c(10, 12, 13, 14, 15, 16, 17)
cellline_weeks_since_revival_TC50 = as.data.frame(cbind(cellline_TC50, cellline_TC50_stdev, cellline_weeks_since_revival))
colnames(cellline_weeks_since_revival_TC50) = c("TC50", "TC50_stdev", "weeks_since_revival")
cellline_weeks_since_revival_TC50$Line = "IL45CisR_highDose"
cellline_weeks_since_revival_TC50$Treatment = "BAMLET"
BAMLET_IL45CisR_highDose_weeks_since_revival_TC50 = cellline_weeks_since_revival_TC50

cellline_TC50 = c(IL45CisR_lowDose_20151211_BAMLET_TC50, IL45CisR_lowDose_20151218_BAMLET_TC50, IL45CisR_lowDose_20151227_BAMLET_TC50, IL45CisR_lowDose_20160101_BAMLET_TC50, IL45CisR_lowDose_20160108_BAMLET_TC50, IL45CisR_lowDose_20160122_BAMLET_TC50, IL45CisR_lowDose_20160129_BAMLET_TC50, IL45CisR_lowDose_20160206_BAMLET_TC50)
cellline_TC50_stdev = c(IL45CisR_lowDose_20151211_BAMLET_TC50_stdev, IL45CisR_lowDose_20151218_BAMLET_TC50_stdev, IL45CisR_lowDose_20151227_BAMLET_TC50_stdev, IL45CisR_lowDose_20160101_BAMLET_TC50_stdev, IL45CisR_lowDose_20160108_BAMLET_TC50_stdev, IL45CisR_lowDose_20160122_BAMLET_TC50_stdev, IL45CisR_lowDose_20160129_BAMLET_TC50_stdev, IL45CisR_lowDose_20160206_BAMLET_TC50_stdev)
cellline_weeks_since_revival = c(10, 11, 12, 13, 14, 15, 16, 17)
cellline_weeks_since_revival_TC50 = as.data.frame(cbind(cellline_TC50, cellline_TC50_stdev, cellline_weeks_since_revival))
colnames(cellline_weeks_since_revival_TC50) = c("TC50", "TC50_stdev", "weeks_since_revival")
cellline_weeks_since_revival_TC50$Line = "IL45CisR_lowDose"
cellline_weeks_since_revival_TC50$Treatment = "BAMLET"
BAMLET_IL45CisR_lowDose_weeks_since_revival_TC50 = cellline_weeks_since_revival_TC50

cellline_TC50 = c(IL45PemR_highDose_20151211_BAMLET_TC50, IL45PemR_highDose_20151218_BAMLET_TC50, IL45PemR_highDose_20151227_BAMLET_TC50, IL45PemR_highDose_20160101_BAMLET_TC50, IL45PemR_highDose_20160108_BAMLET_TC50, IL45PemR_highDose_20160122_BAMLET_TC50, IL45PemR_highDose_20160129_BAMLET_TC50, IL45PemR_highDose_20160206_BAMLET_TC50)
cellline_TC50_stdev = c(IL45PemR_highDose_20151211_BAMLET_TC50_stdev, IL45PemR_highDose_20151218_BAMLET_TC50_stdev, IL45PemR_highDose_20151227_BAMLET_TC50_stdev, IL45PemR_highDose_20160101_BAMLET_TC50_stdev, IL45PemR_highDose_20160108_BAMLET_TC50_stdev, IL45PemR_highDose_20160122_BAMLET_TC50_stdev, IL45PemR_highDose_20160129_BAMLET_TC50_stdev, IL45PemR_highDose_20160206_BAMLET_TC50_stdev)
cellline_weeks_since_revival = c(10, 11, 12, 13, 14, 15, 16, 17)
cellline_weeks_since_revival_TC50 = as.data.frame(cbind(cellline_TC50, cellline_TC50_stdev, cellline_weeks_since_revival))
colnames(cellline_weeks_since_revival_TC50) = c("TC50", "TC50_stdev", "weeks_since_revival")
cellline_weeks_since_revival_TC50$Line = "IL45PemR_highDose"
cellline_weeks_since_revival_TC50$Treatment = "BAMLET"
BAMLET_IL45PemR_highDose_weeks_since_revival_TC50 = cellline_weeks_since_revival_TC50

cellline_TC50 = c(IL45PemR_lowDose_20151211_BAMLET_TC50, IL45PemR_lowDose_20151218_BAMLET_TC50, IL45PemR_lowDose_20151227_BAMLET_TC50, IL45PemR_lowDose_20160101_BAMLET_TC50, IL45PemR_lowDose_20160108_BAMLET_TC50, IL45PemR_lowDose_20160122_BAMLET_TC50, IL45PemR_lowDose_20160129_BAMLET_TC50, IL45PemR_lowDose_20160206_BAMLET_TC50)
cellline_TC50_stdev = c(IL45PemR_lowDose_20151211_BAMLET_TC50_stdev, IL45PemR_lowDose_20151218_BAMLET_TC50_stdev, IL45PemR_lowDose_20151227_BAMLET_TC50_stdev, IL45PemR_lowDose_20160101_BAMLET_TC50_stdev, IL45PemR_lowDose_20160108_BAMLET_TC50_stdev, IL45PemR_lowDose_20160122_BAMLET_TC50_stdev, IL45PemR_lowDose_20160129_BAMLET_TC50_stdev, IL45PemR_lowDose_20160206_BAMLET_TC50_stdev)
cellline_weeks_since_revival = c(10, 11, 12, 13, 14, 15, 16, 17)
cellline_weeks_since_revival_TC50 = as.data.frame(cbind(cellline_TC50, cellline_TC50_stdev, cellline_weeks_since_revival))
colnames(cellline_weeks_since_revival_TC50) = c("TC50", "TC50_stdev", "weeks_since_revival")
cellline_weeks_since_revival_TC50$Line = "IL45PemR_lowDose"
cellline_weeks_since_revival_TC50$Treatment = "BAMLET"
BAMLET_IL45PemR_lowDose_weeks_since_revival_TC50 = cellline_weeks_since_revival_TC50

cellline_TC50 = c(IL45GemR_highDose_20151211_BAMLET_TC50, IL45GemR_highDose_20151218_BAMLET_TC50, IL45GemR_highDose_20151227_BAMLET_TC50, IL45GemR_highDose_20160101_BAMLET_TC50, IL45GemR_highDose_20160108_BAMLET_TC50, IL45GemR_highDose_20160122_BAMLET_TC50, IL45GemR_highDose_20160129_BAMLET_TC50, IL45GemR_highDose_20160206_BAMLET_TC50)
cellline_TC50_stdev = c(IL45GemR_highDose_20151211_BAMLET_TC50_stdev, IL45GemR_highDose_20151218_BAMLET_TC50_stdev, IL45GemR_highDose_20151227_BAMLET_TC50_stdev, IL45GemR_highDose_20160101_BAMLET_TC50_stdev, IL45GemR_highDose_20160108_BAMLET_TC50_stdev, IL45GemR_highDose_20160122_BAMLET_TC50_stdev, IL45GemR_highDose_20160129_BAMLET_TC50_stdev, IL45GemR_highDose_20160206_BAMLET_TC50_stdev)
cellline_weeks_since_revival = c(10, 11, 12, 13, 14, 15, 16, 17)
cellline_weeks_since_revival_TC50 = as.data.frame(cbind(cellline_TC50, cellline_TC50_stdev, cellline_weeks_since_revival))
colnames(cellline_weeks_since_revival_TC50) = c("TC50", "TC50_stdev", "weeks_since_revival")
cellline_weeks_since_revival_TC50$Line = "IL45GemR_highDose"
cellline_weeks_since_revival_TC50$Treatment = "BAMLET"
BAMLET_IL45GemR_highDose_weeks_since_revival_TC50 = cellline_weeks_since_revival_TC50

cellline_TC50 = c(IL45GemR_lowDose_20160101_BAMLET_TC50, IL45GemR_lowDose_20160108_BAMLET_TC50, IL45GemR_lowDose_20160122_BAMLET_TC50, IL45GemR_lowDose_20160129_BAMLET_TC50, IL45GemR_lowDose_20160206_BAMLET_TC50)
cellline_TC50_stdev = c(IL45GemR_lowDose_20160101_BAMLET_TC50_stdev, IL45GemR_lowDose_20160108_BAMLET_TC50_stdev, IL45GemR_lowDose_20160122_BAMLET_TC50_stdev, IL45GemR_lowDose_20160129_BAMLET_TC50_stdev, IL45GemR_lowDose_20160206_BAMLET_TC50_stdev)
cellline_weeks_since_revival = c(13, 14, 15, 16, 17)
cellline_weeks_since_revival_TC50 = as.data.frame(cbind(cellline_TC50, cellline_TC50_stdev, cellline_weeks_since_revival))
colnames(cellline_weeks_since_revival_TC50) = c("TC50", "TC50_stdev", "weeks_since_revival")
cellline_weeks_since_revival_TC50$Line = "IL45GemR_lowDose"
cellline_weeks_since_revival_TC50$Treatment = "BAMLET"
BAMLET_IL45GemR_lowDose_weeks_since_revival_TC50 = cellline_weeks_since_revival_TC50

cellline_TC50 = c(IL45VLBR_highDose_20151211_BAMLET_TC50, IL45VLBR_highDose_20151218_BAMLET_TC50, IL45VLBR_highDose_20151227_BAMLET_TC50, IL45VLBR_highDose_20160101_BAMLET_TC50, IL45VLBR_highDose_20160108_BAMLET_TC50, IL45VLBR_highDose_20160122_BAMLET_TC50, IL45VLBR_highDose_20160129_BAMLET_TC50, IL45VLBR_highDose_20160206_BAMLET_TC50)
cellline_TC50_stdev = c(IL45VLBR_highDose_20151211_BAMLET_TC50_stdev, IL45VLBR_highDose_20151218_BAMLET_TC50_stdev, IL45VLBR_highDose_20151227_BAMLET_TC50_stdev, IL45VLBR_highDose_20160101_BAMLET_TC50_stdev, IL45VLBR_highDose_20160108_BAMLET_TC50_stdev, IL45VLBR_highDose_20160122_BAMLET_TC50_stdev, IL45VLBR_highDose_20160129_BAMLET_TC50_stdev, IL45VLBR_highDose_20160206_BAMLET_TC50_stdev)
cellline_weeks_since_revival = c(10, 11, 12, 13, 14, 15, 16, 17)
cellline_weeks_since_revival_TC50 = as.data.frame(cbind(cellline_TC50, cellline_TC50_stdev, cellline_weeks_since_revival))
colnames(cellline_weeks_since_revival_TC50) = c("TC50", "TC50_stdev", "weeks_since_revival")
cellline_weeks_since_revival_TC50$Line = "IL45VLBR_highDose"
cellline_weeks_since_revival_TC50$Treatment = "BAMLET"
BAMLET_IL45VLBR_highDose_weeks_since_revival_TC50 = cellline_weeks_since_revival_TC50

cellline_TC50 = c(IL45VLBR_lowDose_20151211_BAMLET_TC50, IL45VLBR_lowDose_20151218_BAMLET_TC50, IL45VLBR_lowDose_20151227_BAMLET_TC50, IL45VLBR_lowDose_20160101_BAMLET_TC50, IL45VLBR_lowDose_20160108_BAMLET_TC50, IL45VLBR_lowDose_20160122_BAMLET_TC50, IL45VLBR_lowDose_20160129_BAMLET_TC50, IL45VLBR_lowDose_20160206_BAMLET_TC50)
cellline_TC50_stdev = c(IL45VLBR_lowDose_20151211_BAMLET_TC50_stdev, IL45VLBR_lowDose_20151218_BAMLET_TC50_stdev, IL45VLBR_lowDose_20151227_BAMLET_TC50_stdev, IL45VLBR_lowDose_20160101_BAMLET_TC50_stdev, IL45VLBR_lowDose_20160108_BAMLET_TC50_stdev, IL45VLBR_lowDose_20160122_BAMLET_TC50_stdev, IL45VLBR_lowDose_20160129_BAMLET_TC50_stdev, IL45VLBR_lowDose_20160206_BAMLET_TC50_stdev)
cellline_weeks_since_revival = c(10, 11, 12, 13, 14, 15, 16, 17)
cellline_weeks_since_revival_TC50 = as.data.frame(cbind(cellline_TC50, cellline_TC50_stdev, cellline_weeks_since_revival))
colnames(cellline_weeks_since_revival_TC50) = c("TC50", "TC50_stdev", "weeks_since_revival")
cellline_weeks_since_revival_TC50$Line = "IL45VLBR_lowDose"
cellline_weeks_since_revival_TC50$Treatment = "BAMLET"
BAMLET_IL45VLBR_lowDose_weeks_since_revival_TC50 = cellline_weeks_since_revival_TC50

cellline_TC50 = c(IL45_high_passage_20151211_BAMLET_TC50, IL45_high_passage_20151218_BAMLET_TC50, IL45_high_passage_20151227_BAMLET_TC50, IL45_high_passage_20160101_BAMLET_TC50, IL45_high_passage_20160108_BAMLET_TC50, IL45_high_passage_20160122_BAMLET_TC50, IL45_high_passage_20160129_BAMLET_TC50, IL45_high_passage_20160206_BAMLET_TC50)
cellline_TC50_stdev = c(IL45_high_passage_20151211_BAMLET_TC50_stdev, IL45_high_passage_20151218_BAMLET_TC50_stdev, IL45_high_passage_20151227_BAMLET_TC50_stdev, IL45_high_passage_20160101_BAMLET_TC50_stdev, IL45_high_passage_20160108_BAMLET_TC50_stdev, IL45_high_passage_20160122_BAMLET_TC50_stdev, IL45_high_passage_20160129_BAMLET_TC50_stdev, IL45_high_passage_20160206_BAMLET_TC50_stdev)
cellline_weeks_since_revival = c(10, 11, 12, 13, 14, 15, 16, 17)
cellline_weeks_since_revival_TC50 = as.data.frame(cbind(cellline_TC50, cellline_TC50_stdev, cellline_weeks_since_revival))
colnames(cellline_weeks_since_revival_TC50) = c("TC50", "TC50_stdev", "weeks_since_revival")
cellline_weeks_since_revival_TC50$Line = "IL45_high_passage"
cellline_weeks_since_revival_TC50$Treatment = "BAMLET"
BAMLET_IL45_high_passage_weeks_since_revival_TC50 = cellline_weeks_since_revival_TC50

cellline_TC50 = c(IL45_low_passage_20151211_BAMLET_TC50, IL45_low_passage_20151218_BAMLET_TC50, IL45_low_passage_20151227_BAMLET_TC50, IL45_low_passage_20160101_BAMLET_TC50, IL45_low_passage_20160108_BAMLET_TC50, IL45_low_passage_20160122_BAMLET_TC50, IL45_low_passage_20160129_BAMLET_TC50, IL45_low_passage_20160206_BAMLET_TC50)
cellline_TC50_stdev = c(IL45_low_passage_20151211_BAMLET_TC50_stdev, IL45_low_passage_20151218_BAMLET_TC50_stdev, IL45_low_passage_20151227_BAMLET_TC50_stdev, IL45_low_passage_20160101_BAMLET_TC50_stdev, IL45_low_passage_20160108_BAMLET_TC50_stdev, IL45_low_passage_20160122_BAMLET_TC50_stdev, IL45_low_passage_20160129_BAMLET_TC50_stdev, IL45_low_passage_20160206_BAMLET_TC50_stdev)
cellline_weeks_since_revival = c(10, 11, 12, 13, 14, 15, 16, 17)
cellline_weeks_since_revival_TC50 = as.data.frame(cbind(cellline_TC50, cellline_TC50_stdev, cellline_weeks_since_revival))
colnames(cellline_weeks_since_revival_TC50) = c("TC50", "TC50_stdev", "weeks_since_revival")
cellline_weeks_since_revival_TC50$Line = "IL45_low_passage"
cellline_weeks_since_revival_TC50$Treatment = "BAMLET"
BAMLET_IL45_low_passage_weeks_since_revival_TC50 = cellline_weeks_since_revival_TC50

all_TC50 = rbind(Cisplatin_IL45CisR_highDose_weeks_since_revival_TC50, Cisplatin_IL45CisR_lowDose_weeks_since_revival_TC50, Pemetrexed_IL45PemR_highDose_weeks_since_revival_TC50, Pemetrexed_IL45PemR_lowDose_weeks_since_revival_TC50, Gemcitabine_IL45GemR_highDose_weeks_since_revival_TC50, Gemcitabine_IL45GemR_lowDose_weeks_since_revival_TC50, Cisplatin_IL45_high_passage_weeks_since_revival_TC50, Cisplatin_IL45_low_passage_weeks_since_revival_TC50, Pemetrexed_IL45_high_passage_weeks_since_revival_TC50, Pemetrexed_IL45_low_passage_weeks_since_revival_TC50, Gemcitabine_IL45_high_passage_weeks_since_revival_TC50, Gemcitabine_IL45_low_passage_weeks_since_revival_TC50, BAMLET_IL45CisR_highDose_weeks_since_revival_TC50, BAMLET_IL45CisR_lowDose_weeks_since_revival_TC50, BAMLET_IL45PemR_highDose_weeks_since_revival_TC50, BAMLET_IL45PemR_lowDose_weeks_since_revival_TC50, BAMLET_IL45GemR_highDose_weeks_since_revival_TC50, BAMLET_IL45GemR_lowDose_weeks_since_revival_TC50, BAMLET_IL45VLBR_highDose_weeks_since_revival_TC50, BAMLET_IL45VLBR_lowDose_weeks_since_revival_TC50, BAMLET_IL45_high_passage_weeks_since_revival_TC50, BAMLET_IL45_low_passage_weeks_since_revival_TC50)

write.table(all_TC50, file = "cell_assays_TC50.tsv", row.names=FALSE, sep="\t", quote=FALSE)

################################################################################ Plots
# highest BAMLET dose tried was 5 mg/ml

Cisplatin_TC50 = rbind(Cisplatin_IL45CisR_highDose_weeks_since_revival_TC50, Cisplatin_IL45CisR_lowDose_weeks_since_revival_TC50, Cisplatin_IL45_high_passage_weeks_since_revival_TC50, Cisplatin_IL45_low_passage_weeks_since_revival_TC50)
Cisplatin_TC50$TC50 = ifelse((Cisplatin_TC50$TC50==100), 10, Cisplatin_TC50$TC50) # highest dose tried was 66.67 uM, none of the reached TC50 are higher than 10 uM
#ggplot(Cisplatin_TC50, aes(x=weeks_since_revival, y=TC50, col=Line, size=1)) + geom_line() + scale_x_continuous(breaks=c(9,10,11,12,13,14,15,16,17)) + scale_colour_manual(values = c('red','orange','blue','cyan')) + ggtitle("Cisplatin treatment") + xlab("time since revival (weeks)") + ylab("TC50 (µM)") + theme(text=element_text(size=20)) + expand_limits(y = 0)
#dev.copy(png,'Cisplatin_TC50.png', width=800, height=600); dev.off()

Pemetrexed_TC50 = rbind(Pemetrexed_IL45PemR_highDose_weeks_since_revival_TC50, Pemetrexed_IL45PemR_lowDose_weeks_since_revival_TC50, Pemetrexed_IL45_high_passage_weeks_since_revival_TC50, Pemetrexed_IL45_low_passage_weeks_since_revival_TC50)
Pemetrexed_TC50$TC50 = ifelse((Pemetrexed_TC50$TC50==10000), 50, Pemetrexed_TC50$TC50) # highest dose tried was 128 uM, none of the reached TC50 are higher than 50 uM
#ggplot(Pemetrexed_TC50, aes(x=weeks_since_revival, y=TC50, col=Line, size=1)) + geom_line() + scale_x_continuous(breaks=c(9,10,11,12,13,14,15,16,17)) + scale_colour_manual(values = c('blue','cyan','red','orange')) + ggtitle("Pemetrexed treatment") + xlab("time since revival (weeks)") + ylab("TC50 (µM)") + theme(text=element_text(size=20)) + expand_limits(y = 0)
#dev.copy(png,'Pemetrexed_TC50.png', width=800, height=600); dev.off()

Gemcitabine_TC50 = rbind(Gemcitabine_IL45GemR_highDose_weeks_since_revival_TC50, Gemcitabine_IL45GemR_lowDose_weeks_since_revival_TC50, Gemcitabine_IL45_high_passage_weeks_since_revival_TC50, Gemcitabine_IL45_low_passage_weeks_since_revival_TC50)
Gemcitabine_TC50$TC50 = ifelse((Gemcitabine_TC50$TC50==100), 6, Gemcitabine_TC50$TC50) # highest dose tried was 128 uM, none of the reached TC50 are higher than 6 uM
#ggplot(Gemcitabine_TC50, aes(x=weeks_since_revival, y=TC50, col=Line, size=1)) + geom_line() + scale_x_continuous(breaks=c(9,10,11,12,13,14,15,16,17)) + scale_colour_manual(values = c('red','orange','blue','cyan')) + ggtitle("Gemcitabine treatment") + xlab("time since revival (weeks)") + ylab("TC50 (µM)") + theme(text=element_text(size=20)) + expand_limits(y = 0)
#dev.copy(png,'Gemcitabine_TC50.png', width=800, height=600); dev.off()

BAMLET_IL45CisR_TC50 = rbind(BAMLET_IL45CisR_highDose_weeks_since_revival_TC50, BAMLET_IL45CisR_lowDose_weeks_since_revival_TC50, BAMLET_IL45_high_passage_weeks_since_revival_TC50, BAMLET_IL45_low_passage_weeks_since_revival_TC50)
#ggplot(BAMLET_IL45CisR_TC50, aes(x=weeks_since_revival, y=TC50, col=Line, size=1)) + geom_line() + scale_x_continuous(breaks=c(9,10,11,12,13,14,15,16,17)) + scale_colour_manual(values = c('red','orange','blue','cyan')) + ggtitle("BAMLET treatment") + xlab("time since revival (weeks)") + ylab("TC50 (mg/ml)") + theme(text=element_text(size=20)) + expand_limits(y = 0)
#dev.copy(png,'BAMLET_IL45CisR_TC50.png', width=800, height=600); dev.off()

BAMLET_IL45PemR_TC50 = rbind(BAMLET_IL45PemR_highDose_weeks_since_revival_TC50, BAMLET_IL45PemR_lowDose_weeks_since_revival_TC50, BAMLET_IL45_high_passage_weeks_since_revival_TC50, BAMLET_IL45_low_passage_weeks_since_revival_TC50)
#ggplot(BAMLET_IL45PemR_TC50, aes(x=weeks_since_revival, y=TC50, col=Line, size=1)) + geom_line() + scale_x_continuous(breaks=c(9,10,11,12,13,14,15,16,17)) + scale_colour_manual(values = c('blue','cyan','red','orange')) + ggtitle("BAMLET treatment") + xlab("time since revival (weeks)") + ylab("TC50 (mg/ml)") + theme(text=element_text(size=20)) + expand_limits(y = 0)
#dev.copy(png,'BAMLET_IL45PemR_TC50.png', width=800, height=600); dev.off()

BAMLET_IL45GemR_TC50 = rbind(BAMLET_IL45GemR_highDose_weeks_since_revival_TC50, BAMLET_IL45GemR_lowDose_weeks_since_revival_TC50, BAMLET_IL45_high_passage_weeks_since_revival_TC50, BAMLET_IL45_low_passage_weeks_since_revival_TC50)
#ggplot(BAMLET_IL45GemR_TC50, aes(x=weeks_since_revival, y=TC50, col=Line, size=1)) + geom_line() + scale_x_continuous(breaks=c(9,10,11,12,13,14,15,16,17)) + scale_colour_manual(values = c('red','orange','blue','cyan')) + ggtitle("BAMLET treatment") + xlab("time since revival (weeks)") + ylab("TC50 (mg/ml)") + theme(text=element_text(size=20)) + expand_limits(y = 0)
#dev.copy(png,'BAMLET_IL45GemR_TC50.png', width=800, height=600); dev.off()

BAMLET_IL45VLBR_TC50 = rbind(BAMLET_IL45VLBR_highDose_weeks_since_revival_TC50, BAMLET_IL45VLBR_lowDose_weeks_since_revival_TC50, BAMLET_IL45_high_passage_weeks_since_revival_TC50, BAMLET_IL45_low_passage_weeks_since_revival_TC50)
#ggplot(BAMLET_IL45VLBR_TC50, aes(x=weeks_since_revival, y=TC50, col=Line, size=1)) + geom_line() + scale_x_continuous(breaks=c(9,10,11,12,13,14,15,16,17)) + scale_colour_manual(values = c('blue','cyan','red','orange')) + ggtitle("BAMLET treatment") + xlab("time since revival (weeks)") + ylab("TC50 (mg/ml)") + theme(text=element_text(size=20)) + expand_limits(y = 0)
#dev.copy(png,'BAMLET_IL45VLBR_TC50.png', width=800, height=600); dev.off()

################################################################################ TC50 ± stdev

Cisplatin_IL45CisR_highDose_TC50 = mean(c(IL45CisR_highDose_20151204_Cisplatin_TC50, IL45CisR_highDose_20151211_Cisplatin_TC50, IL45CisR_highDose_20160101_Cisplatin_TC50, IL45CisR_highDose_20160122_Cisplatin_TC50, IL45CisR_highDose_20160129_Cisplatin_TC50, IL45CisR_highDose_20160206_Cisplatin_TC50))
Cisplatin_IL45CisR_highDose_TC50_stdev = sd(c(IL45CisR_highDose_20151204_Cisplatin_TC50, IL45CisR_highDose_20151211_Cisplatin_TC50, IL45CisR_highDose_20160101_Cisplatin_TC50, IL45CisR_highDose_20160122_Cisplatin_TC50, IL45CisR_highDose_20160129_Cisplatin_TC50, IL45CisR_highDose_20160206_Cisplatin_TC50))

Cisplatin_IL45CisR_lowDose_TC50 = mean(c(IL45CisR_lowDose_20151204_Cisplatin_TC50, IL45CisR_lowDose_20151211_Cisplatin_TC50, IL45CisR_lowDose_20151218_Cisplatin_TC50, IL45CisR_lowDose_20160101_Cisplatin_TC50, IL45CisR_lowDose_20160129_Cisplatin_TC50, IL45CisR_lowDose_20160206_Cisplatin_TC50))
Cisplatin_IL45CisR_lowDose_TC50_stdev = sd(c(IL45CisR_lowDose_20151204_Cisplatin_TC50, IL45CisR_lowDose_20151211_Cisplatin_TC50, IL45CisR_lowDose_20151218_Cisplatin_TC50, IL45CisR_lowDose_20160101_Cisplatin_TC50, IL45CisR_lowDose_20160129_Cisplatin_TC50, IL45CisR_lowDose_20160206_Cisplatin_TC50))

Pemetrexed_IL45PemR_highDose_TC50 = "TC50 not reached"
Pemetrexed_IL45PemR_highDose_TC50_stdev = "TC50 not reached"

Pemetrexed_IL45PemR_lowDose_TC50 = "TC50 not reached"
Pemetrexed_IL45PemR_lowDose_TC50_stdev = "TC50 not reached"

Gemcitabine_IL45GemR_highDose_TC50 = mean(c(IL45GemR_highDose_20151204_Gemcitabine_TC50, IL45GemR_highDose_20151218_Gemcitabine_TC50, IL45GemR_highDose_20151227_Gemcitabine_TC50, IL45GemR_highDose_20160122_Gemcitabine_TC50, IL45GemR_highDose_20160206_Gemcitabine_TC50))
Gemcitabine_IL45GemR_highDose_TC50_stdev = sd(c(IL45GemR_highDose_20151204_Gemcitabine_TC50, IL45GemR_highDose_20151218_Gemcitabine_TC50, IL45GemR_highDose_20151227_Gemcitabine_TC50, IL45GemR_highDose_20160122_Gemcitabine_TC50, IL45GemR_highDose_20160206_Gemcitabine_TC50))

Gemcitabine_IL45GemR_lowDose_TC50 = mean(c(IL45GemR_lowDose_20151204_Gemcitabine_TC50, IL45GemR_lowDose_20160101_Gemcitabine_TC50, IL45GemR_lowDose_20160108_Gemcitabine_TC50, IL45GemR_lowDose_20160122_Gemcitabine_TC50, IL45GemR_lowDose_20160206_Gemcitabine_TC50))
Gemcitabine_IL45GemR_lowDose_TC50_stdev = sd(c(IL45GemR_lowDose_20151204_Gemcitabine_TC50, IL45GemR_lowDose_20160101_Gemcitabine_TC50, IL45GemR_lowDose_20160108_Gemcitabine_TC50, IL45GemR_lowDose_20160122_Gemcitabine_TC50, IL45GemR_lowDose_20160206_Gemcitabine_TC50))

Cisplatin_IL45_high_passage_TC50 = mean(c(IL45_high_passage_20151204_Cisplatin_TC50, IL45_high_passage_20151211_Cisplatin_TC50, IL45_high_passage_20151218_Cisplatin_TC50, IL45_high_passage_20151227_Cisplatin_TC50, IL45_high_passage_20160101_Cisplatin_TC50, IL45_high_passage_20160122_Cisplatin_TC50, IL45_high_passage_20160129_Cisplatin_TC50, IL45_high_passage_20160206_Cisplatin_TC50))
Cisplatin_IL45_high_passage_TC50_stdev = sd(c(IL45_high_passage_20151204_Cisplatin_TC50, IL45_high_passage_20151211_Cisplatin_TC50, IL45_high_passage_20151218_Cisplatin_TC50, IL45_high_passage_20151227_Cisplatin_TC50, IL45_high_passage_20160101_Cisplatin_TC50, IL45_high_passage_20160122_Cisplatin_TC50, IL45_high_passage_20160129_Cisplatin_TC50, IL45_high_passage_20160206_Cisplatin_TC50))

Cisplatin_IL45_low_passage_TC50 = mean(c(IL45_low_passage_20151204_Cisplatin_TC50, IL45_low_passage_20151211_Cisplatin_TC50, IL45_low_passage_20151218_Cisplatin_TC50, IL45_low_passage_20151227_Cisplatin_TC50, IL45_low_passage_20160101_Cisplatin_TC50, IL45_low_passage_20160122_Cisplatin_TC50, IL45_low_passage_20160129_Cisplatin_TC50, IL45_low_passage_20160206_Cisplatin_TC50))
Cisplatin_IL45_low_passage_TC50_stdev = sd(c(IL45_low_passage_20151204_Cisplatin_TC50, IL45_low_passage_20151211_Cisplatin_TC50, IL45_low_passage_20151218_Cisplatin_TC50, IL45_low_passage_20151227_Cisplatin_TC50, IL45_low_passage_20160101_Cisplatin_TC50, IL45_low_passage_20160122_Cisplatin_TC50, IL45_low_passage_20160129_Cisplatin_TC50, IL45_low_passage_20160206_Cisplatin_TC50))

Pemetrexed_IL45_high_passage_TC50 = mean(c(IL45_high_passage_20151204_Pemetrexed_TC50, IL45_high_passage_20151211_Pemetrexed_TC50, IL45_high_passage_20151227_Pemetrexed_TC50, IL45_high_passage_20160101_Pemetrexed_TC50, IL45_high_passage_20160206_Pemetrexed_TC50))
Pemetrexed_IL45_high_passage_TC50_stdev = sd(c(IL45_high_passage_20151204_Pemetrexed_TC50, IL45_high_passage_20151211_Pemetrexed_TC50, IL45_high_passage_20151227_Pemetrexed_TC50, IL45_high_passage_20160101_Pemetrexed_TC50, IL45_high_passage_20160206_Pemetrexed_TC50))

Pemetrexed_IL45_low_passage_TC50 = mean(c(IL45_low_passage_20151211_Pemetrexed_TC50, IL45_low_passage_20160101_Pemetrexed_TC50, IL45_low_passage_20160206_Pemetrexed_TC50))
Pemetrexed_IL45_low_passage_TC50_stdev = sd(c(IL45_low_passage_20151211_Pemetrexed_TC50, IL45_low_passage_20160101_Pemetrexed_TC50, IL45_low_passage_20160206_Pemetrexed_TC50))

Gemcitabine_IL45_high_passage_TC50 = mean(c(IL45_high_passage_20151204_Gemcitabine_TC50, IL45_high_passage_20151211_Gemcitabine_TC50, IL45_high_passage_20151218_Gemcitabine_TC50, IL45_high_passage_20151227_Gemcitabine_TC50, IL45_high_passage_20160101_Gemcitabine_TC50, IL45_high_passage_20160108_Gemcitabine_TC50, IL45_high_passage_20160122_Gemcitabine_TC50, IL45_high_passage_20160129_Gemcitabine_TC50, IL45_high_passage_20160206_Gemcitabine_TC50))
Gemcitabine_IL45_high_passage_TC50_stdev = sd(c(IL45_high_passage_20151204_Gemcitabine_TC50, IL45_high_passage_20151211_Gemcitabine_TC50, IL45_high_passage_20151218_Gemcitabine_TC50, IL45_high_passage_20151227_Gemcitabine_TC50, IL45_high_passage_20160101_Gemcitabine_TC50, IL45_high_passage_20160108_Gemcitabine_TC50, IL45_high_passage_20160122_Gemcitabine_TC50, IL45_high_passage_20160129_Gemcitabine_TC50, IL45_high_passage_20160206_Gemcitabine_TC50))

Gemcitabine_IL45_low_passage_TC50 = mean(c(IL45_low_passage_20151204_Gemcitabine_TC50, IL45_low_passage_20151211_Gemcitabine_TC50, IL45_low_passage_20151218_Gemcitabine_TC50, IL45_low_passage_20151227_Gemcitabine_TC50, IL45_low_passage_20160101_Gemcitabine_TC50, IL45_low_passage_20160108_Gemcitabine_TC50, IL45_low_passage_20160122_Gemcitabine_TC50, IL45_low_passage_20160129_Gemcitabine_TC50, IL45_low_passage_20160206_Gemcitabine_TC50))
Gemcitabine_IL45_low_passage_TC50_stdev = sd(c(IL45_low_passage_20151204_Gemcitabine_TC50, IL45_low_passage_20151211_Gemcitabine_TC50, IL45_low_passage_20151218_Gemcitabine_TC50, IL45_low_passage_20151227_Gemcitabine_TC50, IL45_low_passage_20160101_Gemcitabine_TC50, IL45_low_passage_20160108_Gemcitabine_TC50, IL45_low_passage_20160122_Gemcitabine_TC50, IL45_low_passage_20160129_Gemcitabine_TC50, IL45_low_passage_20160206_Gemcitabine_TC50))

Cisplatin_4_4RM_4_TC50 = mean(c(rat4_4RM_4_20151204_Cisplatin_TC50, rat4_4RM_4_20151218_Cisplatin_TC50, rat4_4RM_4_20151227_Cisplatin_TC50, rat4_4RM_4_20160101_Cisplatin_TC50, rat4_4RM_4_20160122_Cisplatin_TC50, rat4_4RM_4_20160129_Cisplatin_TC50, rat4_4RM_4_20160206_Cisplatin_TC50))
Cisplatin_4_4RM_4_TC50_stdev = sd(c(rat4_4RM_4_20151204_Cisplatin_TC50, rat4_4RM_4_20151218_Cisplatin_TC50, rat4_4RM_4_20151227_Cisplatin_TC50, rat4_4RM_4_20160101_Cisplatin_TC50, rat4_4RM_4_20160122_Cisplatin_TC50, rat4_4RM_4_20160129_Cisplatin_TC50, rat4_4RM_4_20160206_Cisplatin_TC50))

Gemcitabine_4_4RM_4_TC50 = mean(c(rat4_4RM_4_20151204_Gemcitabine_TC50, rat4_4RM_4_20151211_Gemcitabine_TC50, rat4_4RM_4_20160101_Gemcitabine_TC50, rat4_4RM_4_20160108_Gemcitabine_TC50, rat4_4RM_4_20160122_Gemcitabine_TC50, rat4_4RM_4_20160129_Gemcitabine_TC50, rat4_4RM_4_20160206_Gemcitabine_TC50))

Gemcitabine_4_4RM_4_TC50 = mean(c(rat4_4RM_4_20151204_Gemcitabine_TC50, rat4_4RM_4_20151211_Gemcitabine_TC50, rat4_4RM_4_20160101_Gemcitabine_TC50, rat4_4RM_4_20160108_Gemcitabine_TC50, rat4_4RM_4_20160122_Gemcitabine_TC50, rat4_4RM_4_20160129_Gemcitabine_TC50, rat4_4RM_4_20160206_Gemcitabine_TC50))
Gemcitabine_4_4RM_4_TC50_stdev = sd(c(rat4_4RM_4_20151204_Gemcitabine_TC50, rat4_4RM_4_20151211_Gemcitabine_TC50, rat4_4RM_4_20160101_Gemcitabine_TC50, rat4_4RM_4_20160108_Gemcitabine_TC50, rat4_4RM_4_20160122_Gemcitabine_TC50, rat4_4RM_4_20160129_Gemcitabine_TC50, rat4_4RM_4_20160206_Gemcitabine_TC50))

BAMLET_IL45CisR_highDose_TC50 = mean(c(IL45CisR_highDose_20151211_BAMLET_TC50, IL45CisR_highDose_20151227_BAMLET_TC50, IL45CisR_highDose_20160101_BAMLET_TC50, IL45CisR_highDose_20160108_BAMLET_TC50, IL45CisR_highDose_20160122_BAMLET_TC50, IL45CisR_highDose_20160129_BAMLET_TC50, IL45CisR_highDose_20160206_BAMLET_TC50))
BAMLET_IL45CisR_highDose_TC50_stdev = sd(c(IL45CisR_highDose_20151211_BAMLET_TC50, IL45CisR_highDose_20151227_BAMLET_TC50, IL45CisR_highDose_20160101_BAMLET_TC50, IL45CisR_highDose_20160108_BAMLET_TC50, IL45CisR_highDose_20160122_BAMLET_TC50, IL45CisR_highDose_20160129_BAMLET_TC50, IL45CisR_highDose_20160206_BAMLET_TC50))

BAMLET_IL45CisR_lowDose_TC50 = mean(c(IL45CisR_lowDose_20151211_BAMLET_TC50, IL45CisR_lowDose_20151218_BAMLET_TC50, IL45CisR_lowDose_20151227_BAMLET_TC50, IL45CisR_lowDose_20160101_BAMLET_TC50, IL45CisR_lowDose_20160108_BAMLET_TC50, IL45CisR_lowDose_20160122_BAMLET_TC50, IL45CisR_lowDose_20160129_BAMLET_TC50, IL45CisR_lowDose_20160206_BAMLET_TC50))
BAMLET_IL45CisR_lowDose_TC50_stdev = sd(c(IL45CisR_lowDose_20151211_BAMLET_TC50, IL45CisR_lowDose_20151218_BAMLET_TC50, IL45CisR_lowDose_20151227_BAMLET_TC50, IL45CisR_lowDose_20160101_BAMLET_TC50, IL45CisR_lowDose_20160108_BAMLET_TC50, IL45CisR_lowDose_20160122_BAMLET_TC50, IL45CisR_lowDose_20160129_BAMLET_TC50, IL45CisR_lowDose_20160206_BAMLET_TC50))

BAMLET_IL45PemR_highDose_TC50 = mean(c(IL45PemR_highDose_20151211_BAMLET_TC50, IL45PemR_highDose_20151218_BAMLET_TC50, IL45PemR_highDose_20151227_BAMLET_TC50, IL45PemR_highDose_20160101_BAMLET_TC50, IL45PemR_highDose_20160108_BAMLET_TC50, IL45PemR_highDose_20160122_BAMLET_TC50, IL45PemR_highDose_20160129_BAMLET_TC50, IL45PemR_highDose_20160206_BAMLET_TC50))
BAMLET_IL45PemR_highDose_TC50_stdev = sd(c(IL45PemR_highDose_20151211_BAMLET_TC50, IL45PemR_highDose_20151218_BAMLET_TC50, IL45PemR_highDose_20151227_BAMLET_TC50, IL45PemR_highDose_20160101_BAMLET_TC50, IL45PemR_highDose_20160108_BAMLET_TC50, IL45PemR_highDose_20160122_BAMLET_TC50, IL45PemR_highDose_20160129_BAMLET_TC50, IL45PemR_highDose_20160206_BAMLET_TC50))

BAMLET_IL45PemR_lowDose_TC50 = mean(c(IL45PemR_lowDose_20151211_BAMLET_TC50, IL45PemR_lowDose_20151218_BAMLET_TC50, IL45PemR_lowDose_20151227_BAMLET_TC50, IL45PemR_lowDose_20160101_BAMLET_TC50, IL45PemR_lowDose_20160108_BAMLET_TC50, IL45PemR_lowDose_20160122_BAMLET_TC50, IL45PemR_lowDose_20160129_BAMLET_TC50, IL45PemR_lowDose_20160206_BAMLET_TC50))
BAMLET_IL45PemR_lowDose_TC50_stdev = sd(c(IL45PemR_lowDose_20151211_BAMLET_TC50, IL45PemR_lowDose_20151218_BAMLET_TC50, IL45PemR_lowDose_20151227_BAMLET_TC50, IL45PemR_lowDose_20160101_BAMLET_TC50, IL45PemR_lowDose_20160108_BAMLET_TC50, IL45PemR_lowDose_20160122_BAMLET_TC50, IL45PemR_lowDose_20160129_BAMLET_TC50, IL45PemR_lowDose_20160206_BAMLET_TC50))

BAMLET_IL45GemR_highDose_TC50 = mean(c(IL45GemR_highDose_20151211_BAMLET_TC50, IL45GemR_highDose_20151218_BAMLET_TC50, IL45GemR_highDose_20151227_BAMLET_TC50, IL45GemR_highDose_20160101_BAMLET_TC50, IL45GemR_highDose_20160108_BAMLET_TC50, IL45GemR_highDose_20160122_BAMLET_TC50, IL45GemR_highDose_20160129_BAMLET_TC50, IL45GemR_highDose_20160206_BAMLET_TC50))
BAMLET_IL45GemR_highDose_TC50_stdev = sd(c(IL45GemR_highDose_20151211_BAMLET_TC50, IL45GemR_highDose_20151218_BAMLET_TC50, IL45GemR_highDose_20151227_BAMLET_TC50, IL45GemR_highDose_20160101_BAMLET_TC50, IL45GemR_highDose_20160108_BAMLET_TC50, IL45GemR_highDose_20160122_BAMLET_TC50, IL45GemR_highDose_20160129_BAMLET_TC50, IL45GemR_highDose_20160206_BAMLET_TC50))

BAMLET_IL45GemR_lowDose_TC50 = mean(c(IL45GemR_lowDose_20160101_BAMLET_TC50, IL45GemR_lowDose_20160108_BAMLET_TC50, IL45GemR_lowDose_20160122_BAMLET_TC50, IL45GemR_lowDose_20160129_BAMLET_TC50, IL45GemR_lowDose_20160206_BAMLET_TC50))
BAMLET_IL45GemR_lowDose_TC50_stdev = sd(c(IL45GemR_lowDose_20160101_BAMLET_TC50, IL45GemR_lowDose_20160108_BAMLET_TC50, IL45GemR_lowDose_20160122_BAMLET_TC50, IL45GemR_lowDose_20160129_BAMLET_TC50, IL45GemR_lowDose_20160206_BAMLET_TC50))

BAMLET_IL45VLBR_highDose_TC50 = mean(c(IL45VLBR_highDose_20151211_BAMLET_TC50, IL45VLBR_highDose_20151218_BAMLET_TC50, IL45VLBR_highDose_20151227_BAMLET_TC50, IL45VLBR_highDose_20160101_BAMLET_TC50, IL45VLBR_highDose_20160108_BAMLET_TC50, IL45VLBR_highDose_20160122_BAMLET_TC50, IL45VLBR_highDose_20160129_BAMLET_TC50, IL45VLBR_highDose_20160206_BAMLET_TC50))
BAMLET_IL45VLBR_highDose_TC50_stdev = sd(c(IL45VLBR_highDose_20151211_BAMLET_TC50, IL45VLBR_highDose_20151218_BAMLET_TC50, IL45VLBR_highDose_20151227_BAMLET_TC50, IL45VLBR_highDose_20160101_BAMLET_TC50, IL45VLBR_highDose_20160108_BAMLET_TC50, IL45VLBR_highDose_20160122_BAMLET_TC50, IL45VLBR_highDose_20160129_BAMLET_TC50, IL45VLBR_highDose_20160206_BAMLET_TC50))

BAMLET_IL45VLBR_lowDose_TC50 = mean(c(IL45VLBR_lowDose_20151211_BAMLET_TC50, IL45VLBR_lowDose_20151218_BAMLET_TC50, IL45VLBR_lowDose_20151227_BAMLET_TC50, IL45VLBR_lowDose_20160101_BAMLET_TC50, IL45VLBR_lowDose_20160108_BAMLET_TC50, IL45VLBR_lowDose_20160122_BAMLET_TC50, IL45VLBR_lowDose_20160129_BAMLET_TC50, IL45VLBR_lowDose_20160206_BAMLET_TC50))
BAMLET_IL45VLBR_lowDose_TC50_stdev = sd(c(IL45VLBR_lowDose_20151211_BAMLET_TC50, IL45VLBR_lowDose_20151218_BAMLET_TC50, IL45VLBR_lowDose_20151227_BAMLET_TC50, IL45VLBR_lowDose_20160101_BAMLET_TC50, IL45VLBR_lowDose_20160108_BAMLET_TC50, IL45VLBR_lowDose_20160122_BAMLET_TC50, IL45VLBR_lowDose_20160129_BAMLET_TC50, IL45VLBR_lowDose_20160206_BAMLET_TC50))

BAMLET_IL45_high_passage_TC50 = mean(c(IL45_high_passage_20151211_BAMLET_TC50, IL45_high_passage_20151218_BAMLET_TC50, IL45_high_passage_20151227_BAMLET_TC50, IL45_high_passage_20160101_BAMLET_TC50, IL45_high_passage_20160108_BAMLET_TC50, IL45_high_passage_20160122_BAMLET_TC50, IL45_high_passage_20160129_BAMLET_TC50, IL45_high_passage_20160206_BAMLET_TC50))
BAMLET_IL45_high_passage_TC50_stdev = sd(c(IL45_high_passage_20151211_BAMLET_TC50, IL45_high_passage_20151218_BAMLET_TC50, IL45_high_passage_20151227_BAMLET_TC50, IL45_high_passage_20160101_BAMLET_TC50, IL45_high_passage_20160108_BAMLET_TC50, IL45_high_passage_20160122_BAMLET_TC50, IL45_high_passage_20160129_BAMLET_TC50, IL45_high_passage_20160206_BAMLET_TC50))

BAMLET_IL45_low_passage_TC50 = mean(c(IL45_low_passage_20151211_BAMLET_TC50, IL45_low_passage_20151218_BAMLET_TC50, IL45_low_passage_20151227_BAMLET_TC50, IL45_low_passage_20160101_BAMLET_TC50, IL45_low_passage_20160108_BAMLET_TC50, IL45_low_passage_20160122_BAMLET_TC50, IL45_low_passage_20160129_BAMLET_TC50, IL45_low_passage_20160206_BAMLET_TC50))
BAMLET_IL45_low_passage_TC50_stdev = sd(c(IL45_low_passage_20151211_BAMLET_TC50, IL45_low_passage_20151218_BAMLET_TC50, IL45_low_passage_20151227_BAMLET_TC50, IL45_low_passage_20160101_BAMLET_TC50, IL45_low_passage_20160108_BAMLET_TC50, IL45_low_passage_20160122_BAMLET_TC50, IL45_low_passage_20160129_BAMLET_TC50, IL45_low_passage_20160206_BAMLET_TC50))

BAMLET_4_4RM_4_TC50 = mean(c(rat4_4RM_4_20151227_BAMLET_TC50, rat4_4RM_4_20160101_BAMLET_TC50, rat4_4RM_4_20160108_BAMLET_TC50, rat4_4RM_4_20160122_BAMLET_TC50, rat4_4RM_4_20160206_BAMLET_TC50))
BAMLET_4_4RM_4_TC50_stdev = sd(c(rat4_4RM_4_20151227_BAMLET_TC50, rat4_4RM_4_20160101_BAMLET_TC50, rat4_4RM_4_20160108_BAMLET_TC50, rat4_4RM_4_20160122_BAMLET_TC50, rat4_4RM_4_20160206_BAMLET_TC50))


Cisplatin_IL45CisR_highDose_TC50; Cisplatin_IL45CisR_highDose_TC50_stdev
Cisplatin_IL45CisR_lowDose_TC50; Cisplatin_IL45CisR_lowDose_TC50_stdev
Pemetrexed_IL45PemR_highDose_TC50; Pemetrexed_IL45PemR_highDose_TC50_stdev
Pemetrexed_IL45PemR_lowDose_TC50; Pemetrexed_IL45PemR_lowDose_TC50_stdev
Gemcitabine_IL45GemR_highDose_TC50; Gemcitabine_IL45GemR_highDose_TC50_stdev
Gemcitabine_IL45GemR_lowDose_TC50; Gemcitabine_IL45GemR_lowDose_TC50_stdev
Cisplatin_IL45_high_passage_TC50; Cisplatin_IL45_high_passage_TC50_stdev
Cisplatin_IL45_low_passage_TC50; Cisplatin_IL45_low_passage_TC50_stdev
Pemetrexed_IL45_high_passage_TC50; Pemetrexed_IL45_high_passage_TC50_stdev
Pemetrexed_IL45_low_passage_TC50; Pemetrexed_IL45_low_passage_TC50_stdev
Gemcitabine_IL45_high_passage_TC50; Gemcitabine_IL45_high_passage_TC50_stdev
Gemcitabine_IL45_low_passage_TC50; Gemcitabine_IL45_low_passage_TC50_stdev
Cisplatin_4_4RM_4_TC50; Cisplatin_4_4RM_4_TC50_stdev
Gemcitabine_4_4RM_4_TC50; Gemcitabine_4_4RM_4_TC50_stdev
BAMLET_IL45CisR_highDose_TC50; BAMLET_IL45CisR_highDose_TC50_stdev
BAMLET_IL45CisR_lowDose_TC50; BAMLET_IL45CisR_lowDose_TC50_stdev
BAMLET_IL45PemR_highDose_TC50; BAMLET_IL45PemR_highDose_TC50_stdev
BAMLET_IL45PemR_lowDose_TC50; BAMLET_IL45PemR_lowDose_TC50_stdev
BAMLET_IL45GemR_highDose_TC50; BAMLET_IL45GemR_highDose_TC50_stdev
BAMLET_IL45GemR_lowDose_TC50; BAMLET_IL45GemR_lowDose_TC50_stdev
BAMLET_IL45VLBR_highDose_TC50; BAMLET_IL45VLBR_highDose_TC50_stdev
BAMLET_IL45VLBR_lowDose_TC50; BAMLET_IL45VLBR_lowDose_TC50_stdev
BAMLET_IL45_high_passage_TC50; BAMLET_IL45_high_passage_TC50_stdev
BAMLET_IL45_low_passage_TC50; BAMLET_IL45_low_passage_TC50_stdev
BAMLET_4_4RM_4_TC50; BAMLET_4_4RM_4_TC50_stdev

	> Cisplatin_IL45CisR_highDose_TC50; Cisplatin_IL45CisR_highDose_TC50_stdev
	[1] 3.178676
	[1] 1.896892
	> Cisplatin_IL45CisR_lowDose_TC50; Cisplatin_IL45CisR_lowDose_TC50_stdev
	[1] 4.222237
	[1] 2.834081
	> Pemetrexed_IL45PemR_highDose_TC50; Pemetrexed_IL45PemR_highDose_TC50_stdev
	[1] "TC50 not reached"
	[1] "TC50 not reached"
	> Pemetrexed_IL45PemR_lowDose_TC50; Pemetrexed_IL45PemR_lowDose_TC50_stdev
	[1] "TC50 not reached"
	[1] "TC50 not reached"
	> Gemcitabine_IL45GemR_highDose_TC50; Gemcitabine_IL45GemR_highDose_TC50_stdev
	[1] 1.424782
	[1] 1.404693
	> Gemcitabine_IL45GemR_lowDose_TC50; Gemcitabine_IL45GemR_lowDose_TC50_stdev
	[1] 0.9636287
	[1] 0.1616124
	> Cisplatin_IL45_high_passage_TC50; Cisplatin_IL45_high_passage_TC50_stdev
	[1] 1.73854
	[1] 0.3079673
	> Cisplatin_IL45_low_passage_TC50; Cisplatin_IL45_low_passage_TC50_stdev
	[1] 1.90977
	[1] 0.837261
	> Pemetrexed_IL45_high_passage_TC50; Pemetrexed_IL45_high_passage_TC50_stdev
	[1] 8.003777
	[1] 7.070948
	> Pemetrexed_IL45_low_passage_TC50; Pemetrexed_IL45_low_passage_TC50_stdev
	[1] 4.986109
	[1] 4.401662
	> Gemcitabine_IL45_high_passage_TC50; Gemcitabine_IL45_high_passage_TC50_stdev
	[1] 0.4617901
	[1] 0.34692
	> Gemcitabine_IL45_low_passage_TC50; Gemcitabine_IL45_low_passage_TC50_stdev
	[1] 0.355735
	[1] 0.1454545
	> Cisplatin_4_4RM_4_TC50; Cisplatin_4_4RM_4_TC50_stdev
	[1] 4.463111
	[1] 7.814571
	> Gemcitabine_4_4RM_4_TC50; Gemcitabine_4_4RM_4_TC50_stdev
	[1] 0.3108195
	[1] 0.0796462
	> BAMLET_IL45CisR_highDose_TC50; BAMLET_IL45CisR_highDose_TC50_stdev
	[1] 0.8734641
	[1] 0.2089909
	> BAMLET_IL45CisR_lowDose_TC50; BAMLET_IL45CisR_lowDose_TC50_stdev
	[1] 1.062096
	[1] 0.3025256
	> BAMLET_IL45PemR_highDose_TC50; BAMLET_IL45PemR_highDose_TC50_stdev
	[1] 0.9952413
	[1] 0.2575312
	> BAMLET_IL45PemR_lowDose_TC50; BAMLET_IL45PemR_lowDose_TC50_stdev
	[1] 0.9770178
	[1] 0.1799863
	> BAMLET_IL45GemR_highDose_TC50; BAMLET_IL45GemR_highDose_TC50_stdev
	[1] 1.228251
	[1] 0.7573819
	> BAMLET_IL45GemR_lowDose_TC50; BAMLET_IL45GemR_lowDose_TC50_stdev
	[1] 1.070711
	[1] 0.2192362
	> BAMLET_IL45VLBR_highDose_TC50; BAMLET_IL45VLBR_highDose_TC50_stdev
	[1] 0.9287559
	[1] 0.2668784
	> BAMLET_IL45VLBR_lowDose_TC50; BAMLET_IL45VLBR_lowDose_TC50_stdev
	[1] 0.8098777
	[1] 0.07201626
	> BAMLET_IL45_high_passage_TC50; BAMLET_IL45_high_passage_TC50_stdev
	[1] 0.8765398
	[1] 0.1777053
	> BAMLET_IL45_low_passage_TC50; BAMLET_IL45_low_passage_TC50_stdev
	[1] 0.873435
	[1] 0.1820021
	> BAMLET_4_4RM_4_TC50; BAMLET_4_4RM_4_TC50_stdev
	[1] 0.8282013
	[1] 0.08113913

c(IL45CisR_highDose_20151204_Cisplatin_TC50, IL45CisR_highDose_20151211_Cisplatin_TC50, IL45CisR_highDose_20151218_Cisplatin_TC50, IL45CisR_highDose_20151227_Cisplatin_TC50, IL45CisR_highDose_20160101_Cisplatin_TC50, IL45CisR_highDose_20160122_Cisplatin_TC50, IL45CisR_highDose_20160129_Cisplatin_TC50, IL45CisR_highDose_20160206_Cisplatin_TC50)
c(IL45CisR_lowDose_20151204_Cisplatin_TC50, IL45CisR_lowDose_20151211_Cisplatin_TC50, IL45CisR_lowDose_20151218_Cisplatin_TC50, IL45CisR_lowDose_20151227_Cisplatin_TC50, IL45CisR_lowDose_20160101_Cisplatin_TC50, IL45CisR_lowDose_20160122_Cisplatin_TC50, IL45CisR_lowDose_20160129_Cisplatin_TC50, IL45CisR_lowDose_20160206_Cisplatin_TC50)
c(IL45PemR_highDose_20151204_Pemetrexed_TC50, IL45PemR_highDose_20151211_Pemetrexed_TC50, IL45PemR_highDose_20151218_Pemetrexed_TC50, IL45PemR_highDose_20151227_Pemetrexed_TC50, IL45PemR_highDose_20160101_Pemetrexed_TC50, IL45PemR_highDose_20160108_Pemetrexed_TC50, IL45PemR_highDose_20160122_Pemetrexed_TC50, IL45PemR_highDose_20160206_Pemetrexed_TC50)
c(IL45PemR_lowDose_20151204_Pemetrexed_TC50, IL45PemR_lowDose_20151211_Pemetrexed_TC50, IL45PemR_lowDose_20151218_Pemetrexed_TC50, IL45PemR_lowDose_20151227_Pemetrexed_TC50, IL45PemR_lowDose_20160101_Pemetrexed_TC50, IL45PemR_lowDose_20160108_Pemetrexed_TC50, IL45PemR_lowDose_20160122_Pemetrexed_TC50, IL45PemR_lowDose_20160206_Pemetrexed_TC50)
c(IL45GemR_highDose_20151204_Gemcitabine_TC50, IL45GemR_highDose_20151211_Gemcitabine_TC50, IL45GemR_highDose_20151218_Gemcitabine_TC50, IL45GemR_highDose_20151227_Gemcitabine_TC50, IL45GemR_highDose_20160101_Gemcitabine_TC50, IL45GemR_highDose_20160108_Gemcitabine_TC50, IL45GemR_highDose_20160122_Gemcitabine_TC50, IL45GemR_highDose_20160129_Gemcitabine_TC50, IL45GemR_highDose_20160206_Gemcitabine_TC50)
c(IL45GemR_lowDose_20151204_Gemcitabine_TC50, IL45GemR_lowDose_20160101_Gemcitabine_TC50, IL45GemR_lowDose_20160108_Gemcitabine_TC50, IL45GemR_lowDose_20160122_Gemcitabine_TC50, IL45GemR_lowDose_20160129_Gemcitabine_TC50, IL45GemR_lowDose_20160206_Gemcitabine_TC50)
c(IL45_high_passage_20151204_Cisplatin_TC50, IL45_high_passage_20151211_Cisplatin_TC50, IL45_high_passage_20151218_Cisplatin_TC50, IL45_high_passage_20151227_Cisplatin_TC50, IL45_high_passage_20160101_Cisplatin_TC50, IL45_high_passage_20160122_Cisplatin_TC50, IL45_high_passage_20160129_Cisplatin_TC50, IL45_high_passage_20160206_Cisplatin_TC50)
c(IL45_low_passage_20151204_Cisplatin_TC50, IL45_low_passage_20151211_Cisplatin_TC50, IL45_low_passage_20151218_Cisplatin_TC50, IL45_low_passage_20151227_Cisplatin_TC50, IL45_low_passage_20160101_Cisplatin_TC50, IL45_low_passage_20160122_Cisplatin_TC50, IL45_low_passage_20160129_Cisplatin_TC50, IL45_low_passage_20160206_Cisplatin_TC50)
c(IL45_high_passage_20151204_Pemetrexed_TC50, IL45_high_passage_20151211_Pemetrexed_TC50, IL45_high_passage_20151227_Pemetrexed_TC50, IL45_high_passage_20160101_Pemetrexed_TC50, IL45_high_passage_20160108_Pemetrexed_TC50, IL45_high_passage_20160122_Pemetrexed_TC50, IL45_high_passage_20160206_Pemetrexed_TC50)
c(IL45_low_passage_20151211_Pemetrexed_TC50, IL45_low_passage_20160101_Pemetrexed_TC50, IL45_low_passage_20160108_Pemetrexed_TC50, IL45_low_passage_20160122_Pemetrexed_TC50, IL45_low_passage_20160206_Pemetrexed_TC50)
c(IL45_high_passage_20151204_Gemcitabine_TC50, IL45_high_passage_20151211_Gemcitabine_TC50, IL45_high_passage_20151218_Gemcitabine_TC50, IL45_high_passage_20151227_Gemcitabine_TC50, IL45_high_passage_20160101_Gemcitabine_TC50, IL45_high_passage_20160108_Gemcitabine_TC50, IL45_high_passage_20160122_Gemcitabine_TC50, IL45_high_passage_20160129_Gemcitabine_TC50, IL45_high_passage_20160206_Gemcitabine_TC50)
c(IL45_low_passage_20151204_Gemcitabine_TC50, IL45_low_passage_20151211_Gemcitabine_TC50, IL45_low_passage_20151218_Gemcitabine_TC50, IL45_low_passage_20151227_Gemcitabine_TC50, IL45_low_passage_20160101_Gemcitabine_TC50, IL45_low_passage_20160108_Gemcitabine_TC50, IL45_low_passage_20160122_Gemcitabine_TC50, IL45_low_passage_20160129_Gemcitabine_TC50, IL45_low_passage_20160206_Gemcitabine_TC50)
c(IL45CisR_highDose_20151211_BAMLET_TC50, IL45CisR_highDose_20151227_BAMLET_TC50, IL45CisR_highDose_20160101_BAMLET_TC50, IL45CisR_highDose_20160108_BAMLET_TC50, IL45CisR_highDose_20160122_BAMLET_TC50, IL45CisR_highDose_20160129_BAMLET_TC50, IL45CisR_highDose_20160206_BAMLET_TC50)
c(IL45CisR_lowDose_20151211_BAMLET_TC50, IL45CisR_lowDose_20151218_BAMLET_TC50, IL45CisR_lowDose_20151227_BAMLET_TC50, IL45CisR_lowDose_20160101_BAMLET_TC50, IL45CisR_lowDose_20160108_BAMLET_TC50, IL45CisR_lowDose_20160122_BAMLET_TC50, IL45CisR_lowDose_20160129_BAMLET_TC50, IL45CisR_lowDose_20160206_BAMLET_TC50)
c(IL45PemR_highDose_20151211_BAMLET_TC50, IL45PemR_highDose_20151218_BAMLET_TC50, IL45PemR_highDose_20151227_BAMLET_TC50, IL45PemR_highDose_20160101_BAMLET_TC50, IL45PemR_highDose_20160108_BAMLET_TC50, IL45PemR_highDose_20160122_BAMLET_TC50, IL45PemR_highDose_20160129_BAMLET_TC50, IL45PemR_highDose_20160206_BAMLET_TC50)
c(IL45PemR_lowDose_20151211_BAMLET_TC50, IL45PemR_lowDose_20151218_BAMLET_TC50, IL45PemR_lowDose_20151227_BAMLET_TC50, IL45PemR_lowDose_20160101_BAMLET_TC50, IL45PemR_lowDose_20160108_BAMLET_TC50, IL45PemR_lowDose_20160122_BAMLET_TC50, IL45PemR_lowDose_20160129_BAMLET_TC50, IL45PemR_lowDose_20160206_BAMLET_TC50)
c(IL45GemR_highDose_20151211_BAMLET_TC50, IL45GemR_highDose_20151218_BAMLET_TC50, IL45GemR_highDose_20151227_BAMLET_TC50, IL45GemR_highDose_20160101_BAMLET_TC50, IL45GemR_highDose_20160108_BAMLET_TC50, IL45GemR_highDose_20160122_BAMLET_TC50, IL45GemR_highDose_20160129_BAMLET_TC50, IL45GemR_highDose_20160206_BAMLET_TC50)
c(IL45GemR_lowDose_20160101_BAMLET_TC50, IL45GemR_lowDose_20160108_BAMLET_TC50, IL45GemR_lowDose_20160122_BAMLET_TC50, IL45GemR_lowDose_20160129_BAMLET_TC50, IL45GemR_lowDose_20160206_BAMLET_TC50)
c(IL45VLBR_highDose_20151211_BAMLET_TC50, IL45VLBR_highDose_20151218_BAMLET_TC50, IL45VLBR_highDose_20151227_BAMLET_TC50, IL45VLBR_highDose_20160101_BAMLET_TC50, IL45VLBR_highDose_20160108_BAMLET_TC50, IL45VLBR_highDose_20160122_BAMLET_TC50, IL45VLBR_highDose_20160129_BAMLET_TC50, IL45VLBR_highDose_20160206_BAMLET_TC50)
c(IL45VLBR_lowDose_20151211_BAMLET_TC50, IL45VLBR_lowDose_20151218_BAMLET_TC50, IL45VLBR_lowDose_20151227_BAMLET_TC50, IL45VLBR_lowDose_20160101_BAMLET_TC50, IL45VLBR_lowDose_20160108_BAMLET_TC50, IL45VLBR_lowDose_20160122_BAMLET_TC50, IL45VLBR_lowDose_20160129_BAMLET_TC50, IL45VLBR_lowDose_20160206_BAMLET_TC50)
c(IL45_high_passage_20151211_BAMLET_TC50, IL45_high_passage_20151218_BAMLET_TC50, IL45_high_passage_20151227_BAMLET_TC50, IL45_high_passage_20160101_BAMLET_TC50, IL45_high_passage_20160108_BAMLET_TC50, IL45_high_passage_20160122_BAMLET_TC50, IL45_high_passage_20160129_BAMLET_TC50, IL45_high_passage_20160206_BAMLET_TC50)
c(IL45_low_passage_20151211_BAMLET_TC50, IL45_low_passage_20151218_BAMLET_TC50, IL45_low_passage_20151227_BAMLET_TC50, IL45_low_passage_20160101_BAMLET_TC50, IL45_low_passage_20160108_BAMLET_TC50, IL45_low_passage_20160122_BAMLET_TC50, IL45_low_passage_20160129_BAMLET_TC50, IL45_low_passage_20160206_BAMLET_TC50)
c(rat4_4RM_4_20151204_Cisplatin_TC50, rat4_4RM_4_20151218_Cisplatin_TC50, rat4_4RM_4_20151227_Cisplatin_TC50, rat4_4RM_4_20160101_Cisplatin_TC50, rat4_4RM_4_20160122_Cisplatin_TC50, rat4_4RM_4_20160206_Cisplatin_TC50)
c(rat4_4RM_4_20151204_Pemetrexed_TC50, rat4_4RM_4_20151211_Pemetrexed_TC50, rat4_4RM_4_20151218_Pemetrexed_TC50, rat4_4RM_4_20151227_Pemetrexed_TC50, rat4_4RM_4_20160101_Pemetrexed_TC50, 
rat4_4RM_4_20160108_Pemetrexed_TC50, rat4_4RM_4_20160122_Pemetrexed_TC50, rat4_4RM_4_20160206_Pemetrexed_TC50)
c(rat4_4RM_4_20151204_Gemcitabine_TC50, rat4_4RM_4_20151211_Gemcitabine_TC50, rat4_4RM_4_20151227_Gemcitabine_TC50, rat4_4RM_4_20160101_Gemcitabine_TC50, 
rat4_4RM_4_20160108_Gemcitabine_TC50, rat4_4RM_4_20160122_Gemcitabine_TC50, rat4_4RM_4_20160206_Gemcitabine_TC50)

	> c(IL45CisR_highDose_20151204_Cisplatin_TC50, IL45CisR_highDose_20151211_Cisplatin_TC50, IL45CisR_highDose_20151218_Cisplatin_TC50, IL45CisR_highDose_20151227_Cisplatin_TC50, IL45CisR_highDose_20160101_Cisplatin_TC50, IL45CisR_highDose_20160122_Cisplatin_TC50, IL45CisR_highDose_20160129_Cisplatin_TC50, IL45CisR_highDose_20160206_Cisplatin_TC50)
	[1]   6.983844   2.905043 100.000000 100.000000   2.412902   2.697545   2.104016
	[8]   1.968707
	> c(IL45CisR_lowDose_20151204_Cisplatin_TC50, IL45CisR_lowDose_20151211_Cisplatin_TC50, IL45CisR_lowDose_20151218_Cisplatin_TC50, IL45CisR_lowDose_20151227_Cisplatin_TC50, IL45CisR_lowDose_20160101_Cisplatin_TC50, IL45CisR_lowDose_20160122_Cisplatin_TC50, IL45CisR_lowDose_20160129_Cisplatin_TC50, IL45CisR_lowDose_20160206_Cisplatin_TC50)
	[1]   8.5117833   3.9682222   3.3946562 100.0000000   2.5990323 100.0000000
	[7]   0.5041196   6.3556055
	> c(IL45PemR_highDose_20151204_Pemetrexed_TC50, IL45PemR_highDose_20151211_Pemetrexed_TC50, IL45PemR_highDose_20151218_Pemetrexed_TC50, IL45PemR_highDose_20151227_Pemetrexed_TC50, IL45PemR_highDose_20160101_Pemetrexed_TC50, IL45PemR_highDose_20160108_Pemetrexed_TC50, IL45PemR_highDose_20160122_Pemetrexed_TC50, IL45PemR_highDose_20160206_Pemetrexed_TC50)
	[1] 10000 10000 10000 10000 10000 10000 10000 10000
	> c(IL45PemR_lowDose_20151204_Pemetrexed_TC50, IL45PemR_lowDose_20151211_Pemetrexed_TC50, IL45PemR_lowDose_20151218_Pemetrexed_TC50, IL45PemR_lowDose_20151227_Pemetrexed_TC50, IL45PemR_lowDose_20160101_Pemetrexed_TC50, IL45PemR_lowDose_20160108_Pemetrexed_TC50, IL45PemR_lowDose_20160122_Pemetrexed_TC50, IL45PemR_lowDose_20160206_Pemetrexed_TC50)
	[1] 10000.00000 10000.00000    10.41869 10000.00000 10000.00000 10000.00000
	[7] 10000.00000 10000.00000
	> c(IL45GemR_highDose_20151204_Gemcitabine_TC50, IL45GemR_highDose_20151211_Gemcitabine_TC50, IL45GemR_highDose_20151218_Gemcitabine_TC50, IL45GemR_highDose_20151227_Gemcitabine_TC50, IL45GemR_highDose_20160101_Gemcitabine_TC50, IL45GemR_highDose_20160108_Gemcitabine_TC50, IL45GemR_highDose_20160122_Gemcitabine_TC50, IL45GemR_highDose_20160129_Gemcitabine_TC50, IL45GemR_highDose_20160206_Gemcitabine_TC50)
	[1]   0.5184021 100.0000000   0.2181573   0.7028567 100.0000000 100.0000000
	[7]   3.5755919 100.0000000   2.1089010
	> c(IL45GemR_lowDose_20151204_Gemcitabine_TC50, IL45GemR_lowDose_20160101_Gemcitabine_TC50, IL45GemR_lowDose_20160108_Gemcitabine_TC50, IL45GemR_lowDose_20160122_Gemcitabine_TC50, IL45GemR_lowDose_20160129_Gemcitabine_TC50, IL45GemR_lowDose_20160206_Gemcitabine_TC50)
	[1]   0.8779807   0.7472410   0.9493328   1.1155551 100.0000000   1.1280340
	> c(IL45_high_passage_20151204_Cisplatin_TC50, IL45_high_passage_20151211_Cisplatin_TC50, IL45_high_passage_20151218_Cisplatin_TC50, IL45_high_passage_20151227_Cisplatin_TC50, IL45_high_passage_20160101_Cisplatin_TC50, IL45_high_passage_20160122_Cisplatin_TC50, IL45_high_passage_20160129_Cisplatin_TC50, IL45_high_passage_20160206_Cisplatin_TC50)
	[1] 2.329492 1.880601 1.291880 1.650264 1.674888 1.471780 1.764497 1.844920
	> c(IL45_low_passage_20151204_Cisplatin_TC50, IL45_low_passage_20151211_Cisplatin_TC50, IL45_low_passage_20151218_Cisplatin_TC50, IL45_low_passage_20151227_Cisplatin_TC50, IL45_low_passage_20160101_Cisplatin_TC50, IL45_low_passage_20160122_Cisplatin_TC50, IL45_low_passage_20160129_Cisplatin_TC50, IL45_low_passage_20160206_Cisplatin_TC50)
	[1] 2.2248707 1.8916575 1.0050285 0.6226676 2.0247632 3.3486285 2.3889451
	[8] 1.7716026
	> c(IL45_high_passage_20151204_Pemetrexed_TC50, IL45_high_passage_20151211_Pemetrexed_TC50, IL45_high_passage_20151227_Pemetrexed_TC50, IL45_high_passage_20160101_Pemetrexed_TC50, IL45_high_passage_20160108_Pemetrexed_TC50, IL45_high_passage_20160122_Pemetrexed_TC50, IL45_high_passage_20160206_Pemetrexed_TC50)
	[1]     3.399207     2.272662     9.557566    19.639390 10000.000000
	[6] 10000.000000     5.150058
	> c(IL45_low_passage_20151211_Pemetrexed_TC50, IL45_low_passage_20160101_Pemetrexed_TC50, IL45_low_passage_20160108_Pemetrexed_TC50, IL45_low_passage_20160122_Pemetrexed_TC50, IL45_low_passage_20160206_Pemetrexed_TC50)
	[1]     2.164996     2.735298 10000.000000 10000.000000    10.058034
	> c(IL45_high_passage_20151204_Gemcitabine_TC50, IL45_high_passage_20151211_Gemcitabine_TC50, IL45_high_passage_20151218_Gemcitabine_TC50, IL45_high_passage_20151227_Gemcitabine_TC50, IL45_high_passage_20160101_Gemcitabine_TC50, IL45_high_passage_20160108_Gemcitabine_TC50, IL45_high_passage_20160122_Gemcitabine_TC50, IL45_high_passage_20160129_Gemcitabine_TC50, IL45_high_passage_20160206_Gemcitabine_TC50)
	[1] 0.3106706 0.2305606 1.2622178 0.2671923 0.2386947 0.1825922 0.4362875
	[8] 0.4849251 0.7429705
	> c(IL45_low_passage_20151204_Gemcitabine_TC50, IL45_low_passage_20151211_Gemcitabine_TC50, IL45_low_passage_20151218_Gemcitabine_TC50, IL45_low_passage_20151227_Gemcitabine_TC50, IL45_low_passage_20160101_Gemcitabine_TC50, IL45_low_passage_20160108_Gemcitabine_TC50, IL45_low_passage_20160122_Gemcitabine_TC50, IL45_low_passage_20160129_Gemcitabine_TC50, IL45_low_passage_20160206_Gemcitabine_TC50)
	[1] 0.5150911 0.3151779 0.1000963 0.2483025 0.4104127 0.2316589 0.4622327
	[8] 0.5433966 0.3752460
	> c(IL45CisR_highDose_20151211_BAMLET_TC50, IL45CisR_highDose_20151227_BAMLET_TC50, IL45CisR_highDose_20160101_BAMLET_TC50, IL45CisR_highDose_20160108_BAMLET_TC50, IL45CisR_highDose_20160122_BAMLET_TC50, IL45CisR_highDose_20160129_BAMLET_TC50, IL45CisR_highDose_20160206_BAMLET_TC50)
	[1] 0.7479777 1.2596414 0.8138849 0.6769419 0.7117944 0.8610682 1.0429402
	> c(IL45CisR_lowDose_20151211_BAMLET_TC50, IL45CisR_lowDose_20151218_BAMLET_TC50, IL45CisR_lowDose_20151227_BAMLET_TC50, IL45CisR_lowDose_20160101_BAMLET_TC50, IL45CisR_lowDose_20160108_BAMLET_TC50, IL45CisR_lowDose_20160122_BAMLET_TC50, IL45CisR_lowDose_20160129_BAMLET_TC50, IL45CisR_lowDose_20160206_BAMLET_TC50)
	[1] 1.3093751 1.2756277 0.9792075 0.5755538 0.7493471 1.4755103 0.9622455
	[8] 1.1699011
	> c(IL45PemR_highDose_20151211_BAMLET_TC50, IL45PemR_highDose_20151218_BAMLET_TC50, IL45PemR_highDose_20151227_BAMLET_TC50, IL45PemR_highDose_20160101_BAMLET_TC50, IL45PemR_highDose_20160108_BAMLET_TC50, IL45PemR_highDose_20160122_BAMLET_TC50, IL45PemR_highDose_20160129_BAMLET_TC50, IL45PemR_highDose_20160206_BAMLET_TC50)
	[1] 1.3306869 1.3958717 1.0809690 0.8228651 0.7403479 0.7215960 0.9939810
	[8] 0.8756132
	> c(IL45PemR_lowDose_20151211_BAMLET_TC50, IL45PemR_lowDose_20151218_BAMLET_TC50, IL45PemR_lowDose_20151227_BAMLET_TC50, IL45PemR_lowDose_20160101_BAMLET_TC50, IL45PemR_lowDose_20160108_BAMLET_TC50, IL45PemR_lowDose_20160122_BAMLET_TC50, IL45PemR_lowDose_20160129_BAMLET_TC50, IL45PemR_lowDose_20160206_BAMLET_TC50)
	[1] 0.7694483 0.8553017 1.1208240 0.8006315 0.8781269 1.0515383 1.2866506
	[8] 1.0536209
	> c(IL45GemR_highDose_20151211_BAMLET_TC50, IL45GemR_highDose_20151218_BAMLET_TC50, IL45GemR_highDose_20151227_BAMLET_TC50, IL45GemR_highDose_20160101_BAMLET_TC50, IL45GemR_highDose_20160108_BAMLET_TC50, IL45GemR_highDose_20160122_BAMLET_TC50, IL45GemR_highDose_20160129_BAMLET_TC50, IL45GemR_highDose_20160206_BAMLET_TC50)
	[1] 0.6740638 0.8577879 1.0042099 1.0583766 0.8997436 0.9702428 1.3139537
	[8] 3.0476307
	> c(IL45GemR_lowDose_20160101_BAMLET_TC50, IL45GemR_lowDose_20160108_BAMLET_TC50, IL45GemR_lowDose_20160122_BAMLET_TC50, IL45GemR_lowDose_20160129_BAMLET_TC50, IL45GemR_lowDose_20160206_BAMLET_TC50)
	[1] 0.9613125 0.8971980 0.9493476 1.4367619 1.1089330
	> c(IL45VLBR_highDose_20151211_BAMLET_TC50, IL45VLBR_highDose_20151218_BAMLET_TC50, IL45VLBR_highDose_20151227_BAMLET_TC50, IL45VLBR_highDose_20160101_BAMLET_TC50, IL45VLBR_highDose_20160108_BAMLET_TC50, IL45VLBR_highDose_20160122_BAMLET_TC50, IL45VLBR_highDose_20160129_BAMLET_TC50, IL45VLBR_highDose_20160206_BAMLET_TC50)
	[1] 0.9474575 1.5406284 0.8158703 0.8746845 0.6328898 0.8930491 0.9356529
	[8] 0.7898150
	> c(IL45VLBR_lowDose_20151211_BAMLET_TC50, IL45VLBR_lowDose_20151218_BAMLET_TC50, IL45VLBR_lowDose_20151227_BAMLET_TC50, IL45VLBR_lowDose_20160101_BAMLET_TC50, IL45VLBR_lowDose_20160108_BAMLET_TC50, IL45VLBR_lowDose_20160122_BAMLET_TC50, IL45VLBR_lowDose_20160129_BAMLET_TC50, IL45VLBR_lowDose_20160206_BAMLET_TC50)
	[1] 0.9402062 0.7950872 0.8860497 0.8130883 0.7209925 0.7414750 0.7910094
	[8] 0.7911132
	> c(IL45_high_passage_20151211_BAMLET_TC50, IL45_high_passage_20151218_BAMLET_TC50, IL45_high_passage_20151227_BAMLET_TC50, IL45_high_passage_20160101_BAMLET_TC50, IL45_high_passage_20160108_BAMLET_TC50, IL45_high_passage_20160122_BAMLET_TC50, IL45_high_passage_20160129_BAMLET_TC50, IL45_high_passage_20160206_BAMLET_TC50)
	[1] 0.8965339 0.8749830 1.2874866 0.8130883 0.8808707 0.8180858 0.7442797
	[8] 0.7807467
	> c(IL45_low_passage_20151211_BAMLET_TC50, IL45_low_passage_20151218_BAMLET_TC50, IL45_low_passage_20151227_BAMLET_TC50, IL45_low_passage_20160101_BAMLET_TC50, IL45_low_passage_20160108_BAMLET_TC50, IL45_low_passage_20160122_BAMLET_TC50, IL45_low_passage_20160129_BAMLET_TC50, IL45_low_passage_20160206_BAMLET_TC50)
	[1] 0.6358328 1.1359619 1.0720092 0.7293322 0.7515057 0.8259691 1.0305305
	[8] 0.8063385
	> c(rat4_4RM_4_20151204_Cisplatin_TC50, rat4_4RM_4_20151218_Cisplatin_TC50, rat4_4RM_4_20151227_Cisplatin_TC50, rat4_4RM_4_20160101_Cisplatin_TC50, rat4_4RM_4_20160122_Cisplatin_TC50, rat4_4RM_4_20160206_Cisplatin_TC50)
	[1]  1.4691845  0.5400737  0.8144363  3.2274646 22.0733640  1.2280280
	> c(rat4_4RM_4_20151204_Pemetrexed_TC50, rat4_4RM_4_20151211_Pemetrexed_TC50, rat4_4RM_4_20151218_Pemetrexed_TC50, rat4_4RM_4_20151227_Pemetrexed_TC50, rat4_4RM_4_20160101_Pemetrexed_TC50, 
	+ rat4_4RM_4_20160108_Pemetrexed_TC50, rat4_4RM_4_20160122_Pemetrexed_TC50, rat4_4RM_4_20160206_Pemetrexed_TC50)
	[1] 10000.00000 10000.00000 10000.00000 10000.00000    50.26066 10000.00000
	[7]     0.00000     0.00000
	> c(rat4_4RM_4_20151204_Gemcitabine_TC50, rat4_4RM_4_20151211_Gemcitabine_TC50, rat4_4RM_4_20151227_Gemcitabine_TC50, rat4_4RM_4_20160101_Gemcitabine_TC50, 
	+ rat4_4RM_4_20160108_Gemcitabine_TC50, rat4_4RM_4_20160122_Gemcitabine_TC50, rat4_4RM_4_20160206_Gemcitabine_TC50)
	[1] 0.3550879 0.2646517 0.4799627 0.3321862 0.2102978 0.4241802 0.2238274
