# Supplementary material for: BAMLET kills chemotherapy-resistant mesothelioma cells, holding oleic acid in an activated cytotoxic state
Source: PLoS One. 2018 Aug 29;13(8):e0203003. doi: 10.1371/journal.pone.0203003 (PMC6114908; doi:10.1371/journal.pone.0203003)
Supplement: S1 Dataset — (TGZ) [file pone.0203003.s002.tgz › statistical_modelling_for_human_and_rat_cell_assays/human_bamlet_cell_assay_data.txt]

Organism	Line	Experiment	0.009765625	0.01953125	0.0390625	0.078125	0.15625	0.3125	0.625	1.25	2.5	5
Human	Humofib	20151218		1.154004413	1.16857495	1.269892858	1.332508398	1.332230107	0.097193234	0.07735504	0.050768283	0.138449918
Human	Humofib	20151218		1.134147155	1.234121425	1.343110628	1.397200225	1.541715506	0.094513851	0.066439864	0.047809638	0.168567807
Human	Humofib	20151218		1.194143339	1.341731189	1.485517173	1.534345841	1.545185626	0.121282509	0.07340679	0.053057375	0.129174112
Human	H226	20151218		1.193937605	1.07975556	0.970573428	0.979245152	0.865262756	0.077437892	0.112628253	0.071891113	0.057525043
Human	H226	20151218		1.109258435	1.04551126	1.043774922	1.038051113	0.86318701	0.093134047	0.139238629	0.074810879	0.046837508
Human	H226	20151218		1.106064061	1.178062728	0.993913135	1.04769506	0.901820797	0.094548134	0.121798695	0.060789714	0.046853073
Human	VMC23	20151218		1.016661699	1.07319683	1.100359984	1.135785202	0.779507639	0.064445616	0.047233623	0.030312063	0.03717546
Human	VMC23	20151218		1.121676048	1.174328266	1.145775977	1.201173136	0.451796057	0.055699429	0.054523026	0.034703898	0.040267305
Human	VMC23	20151218		1.068351241	1.099192293	0.985498333	1.08878103	0.150725454	0.054657281	0.043823638	0.030188959	0.036257873
Human	HOFM01	20151227		1.13298265	1.2518457	1.169650548	1.179535294	0.321131209	0.522045855	0.466633854	0.13501292	0.102600386
Human	HOFM01	20151227		1.133447664	1.202355076	1.130446487	1.148294016	0.386334178	0.472610525	0.404720123	0.111811275	0.104074022
Human	HOFM01	20151227		1.086991591	1.110302273	1.14235446	1.144038233	0.413532698	0.484604061	0.341553911	0.118448912	0.100895324
Human	HOFM02	20151227		1.3875474	1.4874276	1.4437425	1.4470510	0.4163004	0.5711646	0.4543922	0.1397323	0.1107171
Human	HOFM02	20151227		1.3402566	1.5280446	1.4796335	1.4625205	0.6526509	0.5887666	0.5701049	0.1751256	0.1129981
Human	HOFM02	20151227		1.3554021	1.4123655	1.4460303	1.3760835	0.4947850	0.5863324	0.5364160	0.1555323	0.1118969
Human	MM05	20151227		0.9306402	1.072803606	1.000322454	0.971798196	1.015381044	0.051270145	0.061395193	0.04015194	0.03506362
Human	MM05	20151227		0.932502068	0.98302691	0.950200394	0.917405687	0.986093263	0.05081112	0.055105287	0.04245181	0.035288504
Human	MM05	20151227		0.877522567	0.948420315	0.908850384	0.870947033	0.897884675	0.062435153	0.053259234	0.03896685	0.03922624
Human	H226	20151227		1.03299342	1.084511487	1.044275984	1.051595028	1.096740678	0.052049102	0.048454997	0.073675299	0.04830877
Human	H226	20151227		0.980672066	1.024833467	1.023240377	1.047355392	1.058303984	0.045324983	0.049627889	0.065238612	0.055836255
Human	H226	20151227		0.98574999	1.027910026	1.003343303	0.971270537	1.015856107	0.064415946	0.049625108	0.067800221	0.055000615
Human	VMC23	20151227		1.008975913	1.067515276	1.053720779	1.089379523	1.017859986	0.063155897	0.061270098	0.045693888	0.037930274
Human	VMC23	20151227		1.018027393	1.08695896	1.063747056	1.014101621	0.353356846	0.053234711	0.058375603	0.038977305	0.034970526
Human	VMC23	20151227		1.038347455	1.043918701	1.00964651	0.988638269	0.509833507	0.068918379	0.054055274	0.040997666	0.039308237
Human	VMC40	20151227		1.150962755	1.104642939	1.046329777	1.102541115	0.834882308	0.098885336	0.100917431	0.09469165	0.052914164
Human	VMC40	20151227		1.266922566	1.17856352	1.131879488	1.283025235	0.928344705	0.119594217	0.107540942	0.091005916	0.061637263
Human	VMC40	20151227		1.05724767	1.034162904	1.036347582	0.989440722	0.818644407	0.106366516	0.110435479	0.086240169	0.047826245
Human	Humofib	20160101			0.943480552	0.859225948	0.842208645	0.878762109	0.085169711	0.064140723	0.062939067	0.094875398
Human	Humofib	20160101			0.919526177	0.872995856	0.882141155	0.906838277	0.091582955	0.063574272	0.066755873	0.101233653
Human	Humofib	20160101			0.966532645	0.893030377	0.874276829	0.914125733	0.072987165	0.058330591	0.06362947	0.086012582
Human	HOFM01	20160101			0.967966769	0.989835659	1.065876337	1.030052222	0.360388112	0.469571801	0.081465117	0.083591331
Human	HOFM01	20160101			0.99887248	0.951469447	0.95428038	1.003324873	0.429527386	0.440047408	0.095592708	0.083782593
Human	HOFM01	20160101			0.952357466	0.992662706	0.928494636	0.959528507	0.395327186	0.475710454	0.084401046	0.090186647
Human	HOFM02	20160101			1.02839295	1.077715684	1.099926299	1.068857198	0.433192847	0.549805729	0.10366146	0.108999449
Human	HOFM02	20160101			0.952455612	0.927007554	1.016159378	1.00877303	0.472461466	0.473694846	0.108300583	0.106056805
Human	HOFM02	20160101			0.989872251	0.999210255	1.009557377	1.067603636	0.510467778	0.526365052	0.107632008	0.104853276
Human	HOFF	20160101			1.00217452	0.960974929	1.020047444	1.103283874	0.681392158	0.546909159	0.349946509	0.205253733
Human	HOFF	20160101			0.999539204	1.036681784	1.060073242	1.125845803	0.52696869	0.558145175	0.397654791	0.273652172
Human	Met5A	20160101			0.958868769	0.989266826	0.994760183	1.032946797	0.052722881	0.046032996	0.036024856	0.050378753
Human	Met5A	20160101			0.937203546	0.987840331	0.979006345	0.982431034	0.050978804	0.038774133	0.034926421	0.049142703
Human	Met5A	20160101			0.978898627	0.970355981	0.951743766	0.970261113	0.061235092	0.044574449	0.031609144	0.050980304
Human	MM05	20160101			0.987954557	0.957794263	0.952959485	0.941152669	0.036229704	0.029511854	0.028344659	0.034761633
Human	MM05	20160101			0.965598989	0.911933621	0.937712089	0.894310905	0.041093448	0.03371918	0.025956793	0.036116079
Human	MM05	20160101			0.97185231	0.910456751	0.887674473	0.847337187	0.040304132	0.04323273	0.034800579	0.038541448
Human	H226	20160101			0.869709604	0.848789789	0.76639692	0.84190623	0.060172979	0.044480836	0.058133912	0.104220456
Human	H226	20160101			0.899923501	0.950099544	0.937156406	0.855187946	0.055260169	0.046137252	0.053929744	0.068013247
Human	H226	20160101			0.932106895	0.944990504	0.90207903	0.943474785	0.064801593	0.04243088	0.046187829	0.067370921
Human	VMC23	20160101			0.912905136	0.926904411	0.968080368	1.007392205	0.06501467	0.054775777	0.036460557	0.037245692
Human	VMC23	20160101			1.162607603	1.142955115	1.110963586	1.191855904	0.084442055	0.077309661	0.042048204	0.052840064
Human	VMC23	20160101			1.0081942	1.02514737	1.036730186	1.068236255	0.079566943	0.08164953	0.044299106	0.039806163
Human	VMC40	20160101			1.008493987	1.032946223	1.171396711	0.873037241	0.104489607	0.10485629	0.053445314	0.045654554
Human	VMC40	20160101			1.00626204	1.015969459	1.115115911	0.960355503	0.127162164	0.108944406	0.058536242	0.043411781
Human	VMC40	20160101			1.091436336	1.038390454	1.121767606	1.041561024	0.120596213	0.131409472	0.049557734	0.044169326
Human	Humofib	20160108	1.018940557	1.045278386	1.008073536	1.101449803	1.03259586	1.070372933	0.123719653	0.080116317	0.075101569
Human	Humofib	20160108	1.014384179	0.963342347	0.976215471	1.022846085	1.020640475	1.04109008	0.126424898	0.084815227	0.067021897
Human	HOFM01	20160108	1.251126288	1.23212467	1.311317866	1.303276076	1.321234199	1.303357307	0.830778748	0.857940877	0.428526797
Human	HOFM01	20160108	1.192728771	1.162756941	1.16493425	1.159743151	1.218118411	1.240192883	0.784963035	0.80218469	0.339611037
Human	HOFM01	20160108	1.214803718	1.20492538	1.145392094	1.149635517	1.164221109	1.183871231	0.842429219	0.807008857	0.338113714
Human	HOFM02	20160108	1.098789666	1.075413762	1.146282661	1.180255099	1.152089985	1.161041246	0.633975696	0.660357073	0.265369453
Human	HOFM02	20160108	1.111741976	1.094692297	1.172890439	1.283888993	1.062635307	1.117591314	0.624523107	0.620217798	0.273007263
Human	HOFM02	20160108	1.10183001	1.046253432	1.027389761	1.06711377	1.057106282	1.076984389	0.607663014	0.648884523	0.324104117
Human	HOFF	20160108	1.495431131	1.425523229	1.52019068	1.363600341	1.436342023	1.399226714	0.778064625	0.589354114	0.65582786
Human	HOFF	20160108	1.365025217	1.435643452	1.385731286	1.382716609	1.307168357	1.269314898	0.763506545	0.552955177	0.669768233
Human	Met5A	20160108	1.115596642	1.083085086	1.068327971	1.067956174	1.044225447	1.064527382	0.100284126	0.057454065	0.057522916
Human	Met5A	20160108	0.962274397	0.941971687	0.914642224	0.93262051	0.912227292	0.926482386	0.074924611	0.065791477	0.048512575
Human	Met5A	20160108	0.990036987	0.916544591	0.903882419	0.931226074	0.892600176	0.899730489	0.089877546	0.067487071	0.042114166
Human	MM05	20160108	1.048721776	0.945484232	0.971547863	0.969094047	0.928988617	1.000139951	0.071832431	0.082440754	0.070913417
Human	MM05	20160108	1.027101456	0.92157119	0.880745482	0.857091991	0.859449227	0.890219498	0.087727047	0.073624194	0.074989859
Human	MM05	20160108	0.970795638	0.92185749	0.910050018	0.924659032	0.916823826	0.932835889	0.092528312	0.090988603	0.077614089
Human	H226	20160108	0.986726291	0.93474255	0.993301418	1.051421334	1.021513194	0.824222804	0.06046099	0.058965812	0.047813702
Human	H226	20160108	0.974250281	0.971806098	0.959965494	1.026686579	0.974189988	0.564388212	0.068594804	0.055891547	0.05414769
Human	H226	20160108	1.034898495	0.972247433	0.994659661	0.930671125	1.034893719	0.729414856	0.071879627	0.068397421	0.046042513
Human	HOFF	20160206	1.216453958	1.073837732	1.195928883	1.238868833	1.245961933	1.18282741	0.75788546	0.385425671	0.14541279
Human	HOFF	20160206	1.239061024	1.310022671	1.323512186	1.280200265	1.336113735	1.270442093	0.9068959	0.582221802	0.176875118
Human	Met5A	20160206	1.067983021	1.082105561	1.01230044	1.072121864	1.040076114	0.062728709	0.051094522	0.04167613	0.052033333
Human	Met5A	20160206	0.993414251	0.985411801	0.956168396	1.002101122	1.005571084	0.045856147	0.047124478	0.041232722	0.048172646
Human	Met5A	20160206	0.998958683	1.004846319	1.014070119	0.971267544	1.007239868	0.04834475	0.058733245	0.045817952	0.056265669
Human	MM05	20160206	0.987343255	1.010836087	0.956704463	0.985215087	1.021515978	0.063142172	0.048845371	0.051529987	0.054971177
Human	MM05	20160206	0.980325372	0.95248344	0.952869217	0.947194234	1.041283216	0.054856476	0.056978249	0.060120302	0.060374102
Human	MM05	20160206	0.920771213	0.918282325	0.894948389	0.96592815	0.908644607	0.049665296	0.054031852	0.063381074	0.061195351
Human	H226	20160206	0.977059199	0.96085391	0.935011156	0.970002282	0.957924009	0.018832418	0.022037143	0.018972159	0.024133257
Human	H226	20160206	0.877667871	0.868402138	0.862842698	0.861737655	0.878342632	0.019910325	0.024472293	0.019939663	0.024105576
Human	H226	20160206	0.858234467	0.829696468	0.826624552	0.813277609	0.802843689	0.019962636	0.02260121	0.019519664	0.025485343
Human	VMC23	20160206	0.96496384	0.851733976	0.983025904	1.015276687	0.967406123	0.023881109	0.023885623	0.017348791	0.020892585
Human	VMC23	20160206	0.954224678	0.744271467	0.787208483	0.93897031	0.918328454	0.019082213	0.017648807	0.015934422	0.021240466
Human	VMC23	20160206	1.064994758	1.00922741	0.949686788	1.002083748	1.060441703	0.033296655	0.021877193	0.016691649	0.023787657
