# Supplementary material for: BAMLET kills chemotherapy-resistant mesothelioma cells, holding oleic acid in an activated cytotoxic state
Source: PLoS One. 2018 Aug 29;13(8):e0203003. doi: 10.1371/journal.pone.0203003 (PMC6114908; doi:10.1371/journal.pone.0203003)
Supplement: S2 Dataset — (TGZ) [file pone.0203003.s003.tgz › BAMLET_and_BLAGLET_SAXS_and_models/SAXS_data_for_BLAGLETs_pH12_betamerc_10C/blag1o60_0p5mg_sub.dat]

 09-Aug-2016       (1.000 *blag1o60_0p5mg_ - 1.000 *blag1o60_0mg_av) /  1.0000
blag1o60_0p5  Conc = .10E+01  Mult = .10E+01  N1 =    1  N2 =  843  SCALE =  1
 0mg_avg.dat  Conc = .10E+01  Mult = .10E+01  N1 =    1  N2 =  843  SCALE =  1
  0.113375E-01  0.106290E+00  0.837393E-02
  0.120690E-01  0.104318E+00  0.498305E-02
  0.128004E-01  0.973472E-01  0.407616E-02
  0.135319E-01  0.101131E+00  0.374602E-02
  0.142633E-01  0.101250E+00  0.355598E-02
  0.149948E-01  0.980725E-01  0.304734E-02
  0.157262E-01  0.962419E-01  0.285041E-02
  0.164577E-01  0.978043E-01  0.267235E-02
  0.171891E-01  0.925428E-01  0.266696E-02
  0.179206E-01  0.894108E-01  0.256269E-02
  0.186520E-01  0.925875E-01  0.243458E-02
  0.193835E-01  0.904264E-01  0.231496E-02
  0.201149E-01  0.878140E-01  0.226361E-02
  0.208464E-01  0.884071E-01  0.221207E-02
  0.215778E-01  0.883992E-01  0.222205E-02
  0.223093E-01  0.861467E-01  0.218805E-02
  0.230407E-01  0.849551E-01  0.216134E-02
  0.237721E-01  0.816933E-01  0.212562E-02
  0.245036E-01  0.840396E-01  0.203925E-02
  0.252350E-01  0.822230E-01  0.203195E-02
  0.259665E-01  0.808816E-01  0.201448E-02
  0.266979E-01  0.783644E-01  0.189671E-02
  0.274293E-01  0.772566E-01  0.193393E-02
  0.281608E-01  0.748818E-01  0.184233E-02
  0.288922E-01  0.753630E-01  0.180655E-02
  0.296237E-01  0.748465E-01  0.183570E-02
  0.303551E-01  0.724467E-01  0.173882E-02
  0.310865E-01  0.705407E-01  0.177450E-02
  0.318180E-01  0.721418E-01  0.170512E-02
  0.325494E-01  0.681746E-01  0.181939E-02
  0.332808E-01  0.676100E-01  0.164643E-02
  0.340123E-01  0.665167E-01  0.157709E-02
  0.347437E-01  0.646743E-01  0.158294E-02
  0.354751E-01  0.631062E-01  0.156114E-02
  0.362065E-01  0.613323E-01  0.158474E-02
  0.369380E-01  0.618999E-01  0.156085E-02
  0.376694E-01  0.599316E-01  0.150470E-02
  0.384008E-01  0.575690E-01  0.155205E-02
  0.391322E-01  0.565463E-01  0.144891E-02
  0.398636E-01  0.548235E-01  0.147091E-02
  0.405951E-01  0.520869E-01  0.146984E-02
  0.413265E-01  0.523784E-01  0.144790E-02
  0.420579E-01  0.495389E-01  0.141520E-02
  0.427893E-01  0.487658E-01  0.137297E-02
  0.435207E-01  0.465574E-01  0.137266E-02
  0.442521E-01  0.458603E-01  0.140983E-02
  0.449836E-01  0.450514E-01  0.135239E-02
  0.457150E-01  0.433121E-01  0.133385E-02
  0.464464E-01  0.399452E-01  0.130692E-02
  0.471778E-01  0.382784E-01  0.130888E-02
  0.479092E-01  0.400316E-01  0.129672E-02
  0.486406E-01  0.384349E-01  0.128539E-02
  0.493720E-01  0.360825E-01  0.125799E-02
  0.501034E-01  0.345485E-01  0.124765E-02
  0.508348E-01  0.334807E-01  0.125060E-02
  0.515662E-01  0.339627E-01  0.127620E-02
  0.522976E-01  0.325762E-01  0.120702E-02
  0.530290E-01  0.295730E-01  0.124388E-02
  0.537604E-01  0.293416E-01  0.125594E-02
  0.544917E-01  0.279424E-01  0.125227E-02
  0.552231E-01  0.269272E-01  0.126972E-02
  0.559545E-01  0.258297E-01  0.130134E-02
  0.566859E-01  0.244531E-01  0.128180E-02
  0.574173E-01  0.239089E-01  0.131623E-02
  0.581487E-01  0.224411E-01  0.130102E-02
  0.588800E-01  0.210177E-01  0.133849E-02
  0.596114E-01  0.195424E-01  0.132964E-02
  0.603428E-01  0.190064E-01  0.128630E-02
  0.610742E-01  0.194187E-01  0.131088E-02
  0.618055E-01  0.170582E-01  0.125409E-02
  0.625369E-01  0.166385E-01  0.125747E-02
  0.632683E-01  0.158943E-01  0.122031E-02
  0.639996E-01  0.148822E-01  0.121342E-02
  0.647310E-01  0.144139E-01  0.120979E-02
  0.654624E-01  0.130842E-01  0.115653E-02
  0.661937E-01  0.143787E-01  0.115915E-02
  0.669251E-01  0.121684E-01  0.113635E-02
  0.676564E-01  0.123088E-01  0.112283E-02
  0.683878E-01  0.124068E-01  0.108495E-02
  0.691191E-01  0.103004E-01  0.109609E-02
  0.698505E-01  0.997860E-02  0.108566E-02
  0.705818E-01  0.985360E-02  0.107338E-02
  0.713132E-01  0.891920E-02  0.104967E-02
  0.720445E-01  0.866770E-02  0.105530E-02
  0.727759E-01  0.755280E-02  0.106152E-02
  0.735072E-01  0.772160E-02  0.100944E-02
  0.742385E-01  0.643450E-02  0.100313E-02
  0.749699E-01  0.767150E-02  0.102098E-02
  0.757012E-01  0.690110E-02  0.992268E-03
  0.764325E-01  0.505710E-02  0.995481E-03
  0.771638E-01  0.565800E-02  0.973068E-03
  0.778952E-01  0.521000E-02  0.954696E-03
  0.786265E-01  0.429460E-02  0.959612E-03
  0.793578E-01  0.545270E-02  0.931210E-03
  0.800891E-01  0.545850E-02  0.935601E-03
  0.808204E-01  0.451440E-02  0.936934E-03
  0.815517E-01  0.421420E-02  0.939672E-03
  0.822830E-01  0.406700E-02  0.933286E-03
  0.830143E-01  0.303890E-02  0.934389E-03
  0.837456E-01  0.488460E-02  0.917283E-03
  0.844769E-01  0.379920E-02  0.917958E-03
  0.852082E-01  0.340030E-02  0.914241E-03
  0.859395E-01  0.367250E-02  0.916240E-03
  0.866708E-01  0.419060E-02  0.896833E-03
  0.874021E-01  0.370260E-02  0.901628E-03
  0.881334E-01  0.286160E-02  0.903185E-03
  0.888647E-01  0.355600E-02  0.912561E-03
  0.895959E-01  0.321680E-02  0.878670E-03
  0.903272E-01  0.263390E-02  0.876615E-03
  0.910585E-01  0.446920E-02  0.898541E-03
  0.917897E-01  0.324380E-02  0.905211E-03
  0.925210E-01  0.412710E-02  0.906466E-03
  0.932523E-01  0.300800E-02  0.897507E-03
  0.939835E-01  0.378420E-02  0.903591E-03
  0.947148E-01  0.375230E-02  0.921300E-03
  0.954460E-01  0.367720E-02  0.923108E-03
  0.961773E-01  0.445780E-02  0.909880E-03
  0.969085E-01  0.364920E-02  0.923997E-03
  0.976398E-01  0.450440E-02  0.946765E-03
  0.983710E-01  0.411580E-02  0.927511E-03
  0.991023E-01  0.550600E-02  0.902185E-03
  0.998335E-01  0.403950E-02  0.921471E-03
  0.100565E+00  0.421950E-02  0.928814E-03
  0.101296E+00  0.487370E-02  0.927044E-03
  0.102027E+00  0.559000E-02  0.909895E-03
  0.102758E+00  0.534070E-02  0.910821E-03
  0.103490E+00  0.634670E-02  0.904844E-03
  0.104221E+00  0.634010E-02  0.847295E-03
  0.104952E+00  0.740230E-02  0.864970E-03
  0.105683E+00  0.668910E-02  0.858278E-03
  0.106414E+00  0.731580E-02  0.842437E-03
  0.107146E+00  0.758620E-02  0.841139E-03
  0.107877E+00  0.717790E-02  0.836887E-03
  0.108608E+00  0.753620E-02  0.837925E-03
  0.109339E+00  0.679020E-02  0.832357E-03
  0.110070E+00  0.693390E-02  0.807236E-03
  0.110802E+00  0.721920E-02  0.825657E-03
  0.111533E+00  0.861080E-02  0.815550E-03
  0.112264E+00  0.818250E-02  0.825139E-03
  0.112995E+00  0.841670E-02  0.803227E-03
  0.113726E+00  0.794870E-02  0.809327E-03
  0.114457E+00  0.850250E-02  0.800400E-03
  0.115189E+00  0.859000E-02  0.794488E-03
  0.115920E+00  0.956690E-02  0.799328E-03
  0.116651E+00  0.900220E-02  0.808997E-03
  0.117382E+00  0.992860E-02  0.797155E-03
  0.118113E+00  0.926090E-02  0.785585E-03
  0.118844E+00  0.979760E-02  0.793206E-03
  0.119576E+00  0.947040E-02  0.791528E-03
  0.120307E+00  0.101318E-01  0.791306E-03
  0.121038E+00  0.966120E-02  0.780223E-03
  0.121769E+00  0.114854E-01  0.793425E-03
  0.122500E+00  0.103127E-01  0.782496E-03
  0.123231E+00  0.108221E-01  0.776008E-03
  0.123962E+00  0.114590E-01  0.748535E-03
  0.124693E+00  0.111993E-01  0.764264E-03
  0.125425E+00  0.102893E-01  0.756420E-03
  0.126156E+00  0.115788E-01  0.759377E-03
  0.126887E+00  0.119838E-01  0.756888E-03
  0.127618E+00  0.114075E-01  0.761453E-03
  0.128349E+00  0.119423E-01  0.768439E-03
  0.129080E+00  0.111802E-01  0.748056E-03
  0.129811E+00  0.124533E-01  0.765468E-03
  0.130542E+00  0.121491E-01  0.739744E-03
  0.131273E+00  0.116354E-01  0.734713E-03
  0.132004E+00  0.127798E-01  0.753692E-03
  0.132735E+00  0.123260E-01  0.738582E-03
  0.133466E+00  0.125823E-01  0.747863E-03
  0.134197E+00  0.125428E-01  0.727559E-03
  0.134929E+00  0.128008E-01  0.721260E-03
  0.135660E+00  0.122604E-01  0.723818E-03
  0.136391E+00  0.127809E-01  0.712044E-03
  0.137122E+00  0.128144E-01  0.712281E-03
  0.137853E+00  0.122831E-01  0.717546E-03
  0.138584E+00  0.128873E-01  0.718200E-03
  0.139315E+00  0.119217E-01  0.716252E-03
  0.140046E+00  0.132036E-01  0.711257E-03
  0.140777E+00  0.121570E-01  0.723887E-03
  0.141508E+00  0.128768E-01  0.705040E-03
  0.142239E+00  0.125445E-01  0.717226E-03
  0.142970E+00  0.123183E-01  0.713281E-03
  0.143701E+00  0.124637E-01  0.698988E-03
  0.144432E+00  0.123609E-01  0.712261E-03
  0.145163E+00  0.129635E-01  0.703169E-03
  0.145894E+00  0.123030E-01  0.691478E-03
  0.146625E+00  0.116906E-01  0.701988E-03
  0.147356E+00  0.125369E-01  0.703913E-03
  0.148087E+00  0.126370E-01  0.700254E-03
  0.148818E+00  0.127255E-01  0.672859E-03
  0.149549E+00  0.113166E-01  0.669145E-03
  0.150280E+00  0.114430E-01  0.684956E-03
  0.151011E+00  0.118053E-01  0.691167E-03
  0.151741E+00  0.116138E-01  0.671022E-03
  0.152472E+00  0.114042E-01  0.675440E-03
  0.153203E+00  0.114399E-01  0.677918E-03
  0.153934E+00  0.123630E-01  0.672755E-03
  0.154665E+00  0.118635E-01  0.672319E-03
  0.155396E+00  0.119717E-01  0.673697E-03
  0.156127E+00  0.111172E-01  0.670156E-03
  0.156858E+00  0.108392E-01  0.671540E-03
  0.157589E+00  0.122747E-01  0.656121E-03
  0.158320E+00  0.106060E-01  0.661175E-03
  0.159051E+00  0.111983E-01  0.658674E-03
  0.159782E+00  0.110015E-01  0.672219E-03
  0.160512E+00  0.107102E-01  0.647708E-03
  0.161243E+00  0.116981E-01  0.646549E-03
  0.161974E+00  0.108255E-01  0.656229E-03
  0.162705E+00  0.106429E-01  0.655716E-03
  0.163436E+00  0.108691E-01  0.667186E-03
  0.164167E+00  0.111940E-01  0.653314E-03
  0.164898E+00  0.109854E-01  0.641439E-03
  0.165628E+00  0.101466E-01  0.642438E-03
  0.166359E+00  0.983570E-02  0.645498E-03
  0.167090E+00  0.103066E-01  0.644783E-03
  0.167821E+00  0.982420E-02  0.626938E-03
  0.168552E+00  0.939870E-02  0.624493E-03
  0.169283E+00  0.103405E-01  0.630895E-03
  0.170013E+00  0.952320E-02  0.623760E-03
  0.170744E+00  0.927810E-02  0.622660E-03
  0.171475E+00  0.940860E-02  0.630974E-03
  0.172206E+00  0.102908E-01  0.634446E-03
  0.172937E+00  0.954010E-02  0.622874E-03
  0.173667E+00  0.880230E-02  0.621526E-03
  0.174398E+00  0.923030E-02  0.609291E-03
  0.175129E+00  0.896610E-02  0.613003E-03
  0.175860E+00  0.780120E-02  0.617364E-03
  0.176590E+00  0.782120E-02  0.607126E-03
  0.177321E+00  0.812610E-02  0.603985E-03
  0.178052E+00  0.816230E-02  0.609401E-03
  0.178783E+00  0.795840E-02  0.609787E-03
  0.179513E+00  0.848500E-02  0.611268E-03
  0.180244E+00  0.773300E-02  0.596574E-03
  0.180975E+00  0.743930E-02  0.608002E-03
  0.181706E+00  0.775840E-02  0.605600E-03
  0.182436E+00  0.754790E-02  0.592983E-03
  0.183167E+00  0.707710E-02  0.597848E-03
  0.183898E+00  0.704130E-02  0.597950E-03
  0.184629E+00  0.732440E-02  0.596574E-03
  0.185359E+00  0.701050E-02  0.586877E-03
  0.186090E+00  0.676160E-02  0.593268E-03
  0.186821E+00  0.621470E-02  0.586653E-03
  0.187551E+00  0.689520E-02  0.593384E-03
  0.188282E+00  0.613140E-02  0.588596E-03
  0.189013E+00  0.685840E-02  0.595453E-03
  0.189743E+00  0.637170E-02  0.589169E-03
  0.190474E+00  0.613540E-02  0.589543E-03
  0.191205E+00  0.609560E-02  0.582736E-03
  0.191935E+00  0.622440E-02  0.576619E-03
  0.192666E+00  0.604940E-02  0.572615E-03
  0.193396E+00  0.565850E-02  0.573139E-03
  0.194127E+00  0.565700E-02  0.576987E-03
  0.194858E+00  0.550770E-02  0.573398E-03
  0.195588E+00  0.523950E-02  0.566295E-03
  0.196319E+00  0.539110E-02  0.576023E-03
  0.197049E+00  0.510850E-02  0.572417E-03
  0.197780E+00  0.492450E-02  0.568158E-03
  0.198511E+00  0.509930E-02  0.566765E-03
  0.199241E+00  0.580040E-02  0.570365E-03
  0.199972E+00  0.492920E-02  0.565755E-03
  0.200702E+00  0.528040E-02  0.563471E-03
  0.201433E+00  0.457940E-02  0.567612E-03
  0.202163E+00  0.420490E-02  0.568315E-03
  0.202894E+00  0.454280E-02  0.557458E-03
  0.203625E+00  0.509650E-02  0.565708E-03
  0.204355E+00  0.442970E-02  0.549309E-03
  0.205086E+00  0.429940E-02  0.562423E-03
  0.205816E+00  0.453080E-02  0.557412E-03
  0.206547E+00  0.452130E-02  0.558576E-03
  0.207277E+00  0.409120E-02  0.561596E-03
  0.208008E+00  0.404830E-02  0.561340E-03
  0.208738E+00  0.424840E-02  0.567580E-03
  0.209469E+00  0.378380E-02  0.578386E-03
  0.210199E+00  0.395370E-02  0.572108E-03
  0.210930E+00  0.346820E-02  0.571965E-03
  0.211660E+00  0.357450E-02  0.567230E-03
  0.212390E+00  0.348330E-02  0.564849E-03
  0.213121E+00  0.380160E-02  0.567980E-03
  0.213851E+00  0.367950E-02  0.566802E-03
  0.214582E+00  0.309150E-02  0.574501E-03
  0.215312E+00  0.355210E-02  0.565644E-03
  0.216043E+00  0.251740E-02  0.565562E-03
  0.216773E+00  0.321230E-02  0.572517E-03
  0.217503E+00  0.265460E-02  0.566698E-03
  0.218234E+00  0.281520E-02  0.570500E-03
  0.218964E+00  0.275320E-02  0.578698E-03
  0.219695E+00  0.258530E-02  0.569334E-03
  0.220425E+00  0.314820E-02  0.570131E-03
  0.221155E+00  0.234690E-02  0.559896E-03
  0.221886E+00  0.287710E-02  0.563951E-03
  0.222616E+00  0.287440E-02  0.542192E-03
  0.223346E+00  0.301490E-02  0.550947E-03
  0.224077E+00  0.217540E-02  0.547905E-03
  0.224807E+00  0.296520E-02  0.542809E-03
  0.225537E+00  0.280710E-02  0.551011E-03
  0.226268E+00  0.264110E-02  0.547766E-03
  0.226998E+00  0.261430E-02  0.545760E-03
  0.227728E+00  0.229420E-02  0.534459E-03
  0.228459E+00  0.219530E-02  0.538404E-03
  0.229189E+00  0.225570E-02  0.536044E-03
  0.229919E+00  0.156950E-02  0.534349E-03
  0.230650E+00  0.179260E-02  0.537815E-03
  0.231380E+00  0.165690E-02  0.538119E-03
  0.232110E+00  0.166090E-02  0.546629E-03
  0.232840E+00  0.150180E-02  0.539633E-03
  0.233571E+00  0.186070E-02  0.534501E-03
  0.234301E+00  0.197160E-02  0.530388E-03
  0.235031E+00  0.228360E-02  0.531728E-03
  0.235761E+00  0.221770E-02  0.531532E-03
  0.236491E+00  0.183080E-02  0.524222E-03
  0.237222E+00  0.184610E-02  0.527297E-03
  0.237952E+00  0.217820E-02  0.521656E-03
  0.238682E+00  0.180970E-02  0.520611E-03
  0.239412E+00  0.147290E-02  0.525973E-03
  0.240142E+00  0.204770E-02  0.519938E-03
  0.240873E+00  0.142870E-02  0.522270E-03
  0.241603E+00  0.163790E-02  0.517733E-03
  0.242333E+00  0.190570E-02  0.510439E-03
  0.243063E+00  0.166750E-02  0.515685E-03
  0.243793E+00  0.129700E-02  0.520593E-03
  0.244523E+00  0.160800E-02  0.523288E-03
  0.245253E+00  0.151390E-02  0.508901E-03
  0.245984E+00  0.188830E-02  0.514200E-03
  0.246714E+00  0.149260E-02  0.520523E-03
  0.247444E+00  0.150950E-02  0.515282E-03
  0.248174E+00  0.170390E-02  0.528598E-03
  0.248904E+00  0.713500E-03  0.518799E-03
  0.249634E+00  0.126380E-02  0.528313E-03
  0.250364E+00  0.188390E-02  0.523887E-03
  0.251094E+00  0.131650E-02  0.526270E-03
  0.251824E+00  0.111730E-02  0.523039E-03
  0.252554E+00  0.138780E-02  0.526395E-03
  0.253284E+00  0.787500E-03  0.528379E-03
  0.254014E+00  0.130630E-02  0.521727E-03
  0.254744E+00  0.152350E-02  0.529600E-03
  0.255474E+00  0.162450E-02  0.529940E-03
  0.256204E+00  0.148760E-02  0.523110E-03
  0.256934E+00  0.150240E-02  0.518235E-03
  0.257664E+00  0.153070E-02  0.527642E-03
  0.258394E+00  0.555000E-03  0.521818E-03
  0.259124E+00  0.155210E-02  0.525624E-03
  0.259854E+00  0.120130E-02  0.524998E-03
  0.260584E+00  0.890100E-03  0.519469E-03
  0.261314E+00  0.137870E-02  0.529792E-03
  0.262044E+00  0.158780E-02  0.535647E-03
  0.262774E+00  0.152400E-02  0.527128E-03
  0.263504E+00  0.159810E-02  0.521520E-03
  0.264234E+00  0.173420E-02  0.521375E-03
  0.264964E+00  0.146410E-02  0.523358E-03
  0.265693E+00  0.113810E-02  0.524892E-03
  0.266423E+00  0.886200E-03  0.533009E-03
  0.267153E+00  0.900000E-03  0.521287E-03
  0.267883E+00  0.119040E-02  0.524132E-03
  0.268613E+00  0.127560E-02  0.523924E-03
  0.269343E+00  0.123830E-02  0.516951E-03
  0.270073E+00  0.113790E-02  0.521240E-03
  0.270802E+00  0.909300E-03  0.530869E-03
  0.271532E+00  0.151780E-02  0.522451E-03
  0.272262E+00  0.973400E-03  0.517040E-03
  0.272992E+00  0.887500E-03  0.523113E-03
  0.273722E+00  0.111660E-02  0.515741E-03
  0.274451E+00  0.884900E-03  0.524708E-03
  0.275181E+00  0.145050E-02  0.523598E-03
  0.275911E+00  0.875700E-03  0.524761E-03
  0.276641E+00  0.148100E-02  0.512513E-03
  0.277371E+00  0.823500E-03  0.522124E-03
  0.278100E+00  0.902100E-03  0.517966E-03
  0.278830E+00  0.107390E-02  0.521815E-03
  0.279560E+00  0.115020E-02  0.515409E-03
  0.280289E+00  0.131620E-02  0.516458E-03
  0.281019E+00  0.106860E-02  0.509495E-03
  0.281749E+00  0.920600E-03  0.514681E-03
  0.282479E+00  0.255000E-03  0.502277E-03
  0.283208E+00  0.735700E-03  0.513787E-03
  0.283938E+00  0.968600E-03  0.511539E-03
  0.284668E+00  0.136200E-02  0.509323E-03
  0.285397E+00  0.943600E-03  0.508463E-03
  0.286127E+00  0.517400E-03  0.513083E-03
  0.286856E+00  0.102460E-02  0.513902E-03
  0.287586E+00  0.765300E-03  0.502611E-03
  0.288316E+00  0.132820E-02  0.517795E-03
  0.289045E+00  0.525500E-03  0.523575E-03
  0.289775E+00  0.112370E-02  0.504942E-03
  0.290504E+00  0.727300E-03  0.505877E-03
  0.291234E+00  0.100230E-02  0.503249E-03
  0.291964E+00  0.892000E-03  0.513217E-03
  0.292693E+00  0.530800E-03  0.503831E-03
  0.293423E+00  0.829000E-03  0.502025E-03
  0.294152E+00  0.813000E-03  0.514874E-03
  0.294882E+00  0.113370E-02  0.511200E-03
  0.295611E+00  0.677000E-03  0.515139E-03
  0.296341E+00  0.107830E-02  0.499229E-03
  0.297070E+00  0.656700E-03  0.511098E-03
  0.297800E+00  0.293000E-03  0.504052E-03
  0.298529E+00  0.597200E-03  0.509622E-03
  0.299259E+00  0.386400E-03  0.510430E-03
  0.299988E+00  0.110050E-02  0.511292E-03
  0.300718E+00  0.129750E-02  0.514209E-03
  0.301447E+00  0.105370E-02  0.515781E-03
  0.302176E+00  0.114980E-02  0.516851E-03
  0.302906E+00  0.255900E-03  0.519302E-03
  0.303635E+00  0.132550E-02  0.527093E-03
  0.304365E+00  0.918300E-03  0.522868E-03
  0.305094E+00  0.974600E-03  0.530105E-03
  0.305823E+00  0.659000E-03  0.524362E-03
  0.306553E+00  0.567300E-03  0.522304E-03
  0.307282E+00  0.130510E-02  0.522808E-03
  0.308012E+00  0.639500E-03  0.530303E-03
  0.308741E+00  0.957700E-03  0.522004E-03
  0.309470E+00  0.115640E-02  0.528159E-03
  0.310200E+00  0.934200E-03  0.525276E-03
  0.310929E+00  0.683100E-03  0.528120E-03
  0.311658E+00  0.400900E-03  0.534336E-03
  0.312387E+00  0.998500E-03  0.537562E-03
  0.313117E+00  0.891900E-03  0.537150E-03
  0.313846E+00  0.140960E-02  0.533269E-03
  0.314575E+00  0.117760E-02  0.542709E-03
  0.315305E+00  0.751500E-03  0.533828E-03
  0.316034E+00  0.497400E-03  0.529148E-03
  0.316763E+00  0.767700E-03  0.541993E-03
  0.317492E+00  0.723500E-03  0.536052E-03
  0.318221E+00  0.665600E-03  0.539401E-03
  0.318951E+00  0.599700E-03  0.537372E-03
  0.319680E+00  0.853300E-03  0.532107E-03
  0.320409E+00  0.525400E-03  0.546848E-03
  0.321138E+00  0.853300E-03  0.535201E-03
  0.321867E+00  0.882500E-03  0.546311E-03
  0.322596E+00  0.939200E-03  0.540283E-03
  0.323326E+00  0.270200E-03  0.536202E-03
  0.324055E+00  0.678300E-03  0.548676E-03
  0.324784E+00  0.678000E-03  0.549373E-03
  0.325513E+00  0.643200E-03  0.544092E-03
  0.326242E+00  0.117150E-02  0.536480E-03
  0.326971E+00  0.606900E-03  0.524534E-03
  0.327700E+00  0.132900E-03  0.529498E-03
  0.328429E+00  0.763100E-03  0.533297E-03
  0.329158E+00  0.129430E-02  0.546216E-03
  0.329887E+00  0.245600E-03  0.542461E-03
  0.330616E+00  0.432000E-04  0.542433E-03
  0.331345E+00  0.831900E-03  0.549063E-03
  0.332074E+00  0.991400E-03  0.535907E-03
  0.332803E+00  0.631400E-03  0.548848E-03
  0.333532E+00  0.828400E-03  0.534963E-03
  0.334261E+00  0.496900E-03  0.549697E-03
  0.334990E+00  0.502100E-03  0.544797E-03
  0.335719E+00  0.489800E-03  0.551299E-03
  0.336448E+00  0.749500E-03  0.541684E-03
  0.337177E+00  0.558000E-03  0.541522E-03
  0.337906E+00  0.742200E-03  0.552491E-03
  0.338635E+00  0.635400E-03  0.552719E-03
  0.339364E+00  0.380600E-03  0.544206E-03
  0.340093E+00  0.627300E-03  0.546286E-03
  0.340822E+00  0.790500E-03  0.549513E-03
  0.341551E+00  0.109700E-03  0.543633E-03
  0.342279E+00  0.940700E-03  0.549304E-03
  0.343008E+00 -0.319800E-03  0.554237E-03
  0.343737E+00  0.767000E-04  0.546256E-03
  0.344466E+00  0.791200E-03  0.542132E-03
  0.345195E+00  0.316200E-03  0.556883E-03
  0.345923E+00  0.634800E-03  0.546838E-03
  0.346652E+00  0.373800E-03  0.547843E-03
  0.347381E+00  0.588700E-03  0.554733E-03
  0.348110E+00  0.825300E-03  0.551556E-03
  0.348839E+00  0.642000E-03  0.550646E-03
  0.349567E+00  0.860400E-03  0.545074E-03
  0.350296E+00  0.559500E-03  0.548084E-03
  0.351025E+00  0.667900E-03  0.549367E-03
  0.351753E+00  0.532300E-03  0.557675E-03
  0.352482E+00  0.100100E-03  0.551431E-03
  0.353211E+00  0.212800E-03  0.551884E-03
  0.353940E+00  0.958000E-03  0.545391E-03
  0.354668E+00  0.566900E-03  0.541937E-03
  0.355397E+00  0.481600E-03  0.551069E-03
  0.356126E+00  0.221700E-03  0.553132E-03
  0.356854E+00  0.278000E-03  0.554325E-03
  0.357583E+00  0.920400E-03  0.558917E-03
  0.358311E+00  0.361500E-03  0.547659E-03
  0.359040E+00  0.316900E-03  0.550313E-03
  0.359769E+00 -0.730500E-03  0.557828E-03
  0.360497E+00  0.574500E-03  0.546701E-03
  0.361226E+00  0.529800E-03  0.562671E-03
  0.361954E+00  0.344800E-03  0.559022E-03
  0.362683E+00  0.334100E-03  0.573826E-03
  0.363411E+00  0.586500E-03  0.571765E-03
  0.364140E+00  0.373900E-03  0.575042E-03
  0.364868E+00  0.731300E-03  0.576675E-03
  0.365597E+00  0.149400E-03  0.576459E-03
  0.366325E+00 -0.137000E-03  0.596271E-03
  0.367054E+00  0.116600E-03  0.583061E-03
  0.367782E+00  0.378100E-03  0.589201E-03
  0.368511E+00  0.331800E-03  0.591120E-03
  0.369239E+00  0.559200E-03  0.591289E-03
  0.369967E+00  0.248300E-03  0.602952E-03
  0.370696E+00 -0.462000E-04  0.575592E-03
  0.371424E+00 -0.920000E-04  0.587049E-03
  0.372153E+00  0.816000E-03  0.583603E-03
  0.372881E+00  0.359500E-03  0.582843E-03
  0.373609E+00  0.424300E-03  0.601248E-03
  0.374338E+00  0.203600E-03  0.591091E-03
  0.375066E+00  0.345900E-03  0.586128E-03
  0.375794E+00  0.126630E-02  0.581766E-03
  0.376523E+00  0.151300E-03  0.585639E-03
  0.377251E+00 -0.757000E-04  0.592926E-03
  0.377979E+00  0.274800E-03  0.583521E-03
  0.378708E+00  0.293500E-03  0.577576E-03
  0.379436E+00  0.731000E-03  0.580147E-03
  0.380164E+00 -0.389000E-04  0.583002E-03
  0.380892E+00  0.311000E-03  0.577295E-03
  0.381621E+00  0.927300E-03  0.567525E-03
  0.382349E+00  0.114500E-03  0.573585E-03
  0.383077E+00  0.358800E-03  0.571674E-03
  0.383805E+00  0.603600E-03  0.576466E-03
  0.384533E+00  0.372200E-03  0.581425E-03
  0.385261E+00  0.415000E-04  0.577485E-03
  0.385990E+00  0.116200E-03  0.576023E-03
  0.386718E+00  0.285800E-03  0.574136E-03
  0.387446E+00  0.425600E-03  0.587905E-03
  0.388174E+00  0.110260E-02  0.567571E-03
  0.388902E+00  0.933000E-04  0.573732E-03
  0.389630E+00  0.201900E-03  0.578940E-03
  0.390358E+00  0.443300E-03  0.576157E-03
  0.391086E+00  0.618900E-03  0.575880E-03
  0.391814E+00  0.248100E-03  0.579276E-03
  0.392542E+00  0.613000E-04  0.565878E-03
  0.393270E+00  0.274100E-03  0.565573E-03
  0.393998E+00  0.223500E-03  0.581835E-03
  0.394726E+00  0.809400E-03  0.576126E-03
  0.395454E+00  0.118100E-03  0.573491E-03
  0.396182E+00 -0.421200E-03  0.577738E-03
  0.396910E+00 -0.129400E-03  0.569758E-03
  0.397638E+00  0.548600E-03  0.572571E-03
  0.398366E+00  0.871100E-03  0.573076E-03
  0.399094E+00  0.136500E-03  0.558963E-03
  0.399822E+00  0.202200E-03  0.580253E-03
  0.400550E+00  0.520800E-03  0.564513E-03
  0.401278E+00  0.229000E-03  0.561625E-03
  0.402006E+00  0.591200E-03  0.558894E-03
  0.402734E+00  0.248600E-03  0.571858E-03
  0.403461E+00  0.248200E-03  0.577321E-03
  0.404189E+00  0.806000E-03  0.557234E-03
  0.404917E+00  0.872000E-04  0.571898E-03
  0.405645E+00  0.415100E-03  0.564972E-03
  0.406373E+00 -0.710800E-03  0.572879E-03
  0.407100E+00  0.929000E-04  0.572505E-03
  0.407828E+00  0.495200E-03  0.564287E-03
  0.408556E+00 -0.130400E-03  0.572821E-03
  0.409284E+00 -0.264100E-03  0.562110E-03
  0.410011E+00  0.172500E-03  0.555537E-03
  0.410739E+00  0.315200E-03  0.557636E-03
  0.411467E+00  0.734300E-03  0.547599E-03
  0.412195E+00  0.404000E-03  0.560415E-03
  0.412922E+00  0.497100E-03  0.552319E-03
  0.413650E+00  0.961100E-03  0.554727E-03
  0.414378E+00  0.370600E-03  0.569030E-03
  0.415105E+00 -0.128000E-03  0.564185E-03
  0.415833E+00 -0.344400E-03  0.578677E-03
  0.416560E+00  0.163500E-03  0.573745E-03
  0.417288E+00  0.615000E-04  0.581388E-03
  0.418016E+00  0.142900E-03  0.569670E-03
  0.418743E+00  0.275500E-03  0.583791E-03
  0.419471E+00  0.621900E-03  0.586606E-03
  0.420198E+00  0.422600E-03  0.582245E-03
  0.420926E+00  0.563600E-03  0.593129E-03
  0.421653E+00  0.332000E-04  0.586408E-03
  0.422381E+00  0.371000E-03  0.596365E-03
  0.423108E+00 -0.440000E-05  0.592950E-03
  0.423836E+00  0.692900E-03  0.588812E-03
  0.424563E+00 -0.882000E-04  0.605457E-03
  0.425291E+00  0.436800E-03  0.603166E-03
  0.426018E+00  0.132600E-03  0.599348E-03
  0.426745E+00  0.617800E-03  0.590857E-03
  0.427473E+00  0.773000E-04  0.600014E-03
  0.428200E+00 -0.240100E-03  0.597363E-03
  0.428928E+00 -0.121400E-03  0.610730E-03
  0.429655E+00  0.296400E-03  0.601179E-03
  0.430382E+00  0.535300E-03  0.594495E-03
  0.431110E+00  0.201100E-03  0.613442E-03
  0.431837E+00  0.303800E-03  0.606563E-03
  0.432564E+00 -0.294900E-03  0.608516E-03
  0.433292E+00 -0.336900E-03  0.621432E-03
  0.434019E+00  0.269700E-03  0.623513E-03
  0.434746E+00  0.784500E-03  0.613191E-03
  0.435473E+00 -0.130100E-03  0.604488E-03
  0.436201E+00  0.558800E-03  0.618749E-03
  0.436928E+00  0.552600E-03  0.622991E-03
  0.437655E+00 -0.312700E-03  0.638246E-03
  0.438382E+00  0.315100E-03  0.640801E-03
  0.439109E+00  0.527000E-04  0.635549E-03
  0.439837E+00 -0.327200E-03  0.630139E-03
  0.440564E+00 -0.132000E-04  0.623444E-03
  0.441291E+00 -0.470000E-05  0.622469E-03
  0.442018E+00 -0.189100E-03  0.624650E-03
  0.442745E+00  0.470800E-03  0.619005E-03
  0.443472E+00  0.158500E-03  0.633677E-03
  0.444199E+00  0.297100E-03  0.629009E-03
  0.444926E+00 -0.308400E-03  0.619461E-03
  0.445653E+00 -0.258200E-03  0.636775E-03
  0.446380E+00 -0.495700E-03  0.619354E-03
  0.447107E+00 -0.448500E-03  0.629319E-03
  0.447834E+00 -0.826500E-03  0.620971E-03
  0.448561E+00 -0.188400E-03  0.633130E-03
  0.449288E+00 -0.623500E-03  0.642372E-03
  0.450015E+00  0.745000E-04  0.623094E-03
  0.450742E+00 -0.602300E-03  0.641574E-03
  0.451469E+00  0.152200E-03  0.648128E-03
  0.452196E+00 -0.532000E-04  0.632227E-03
  0.452923E+00 -0.131300E-03  0.645647E-03
  0.453650E+00  0.343000E-04  0.645216E-03
  0.454377E+00  0.380000E-04  0.639710E-03
  0.455104E+00  0.458800E-03  0.654494E-03
  0.455831E+00  0.147300E-03  0.652599E-03
  0.456557E+00  0.807200E-03  0.644680E-03
  0.457284E+00  0.199700E-03  0.644302E-03
  0.458011E+00 -0.312200E-03  0.655278E-03
  0.458738E+00  0.917100E-03  0.653429E-03
  0.459465E+00  0.729400E-03  0.642852E-03
  0.460191E+00  0.321600E-03  0.643648E-03
  0.460918E+00  0.461800E-03  0.661317E-03
  0.461645E+00 -0.846000E-04  0.649838E-03
  0.462372E+00  0.543300E-03  0.658241E-03
  0.463098E+00  0.519000E-04  0.663675E-03
  0.463825E+00  0.102840E-02  0.656711E-03
  0.464552E+00  0.243900E-03  0.655449E-03
  0.465278E+00 -0.326600E-03  0.653928E-03
  0.466005E+00  0.796900E-03  0.654148E-03
  0.466732E+00 -0.426000E-04  0.668568E-03
  0.467458E+00  0.760200E-03  0.655282E-03
  0.468185E+00  0.379100E-03  0.663719E-03
  0.468911E+00 -0.254700E-03  0.653128E-03
  0.469638E+00 -0.335700E-03  0.655538E-03
  0.470364E+00 -0.670000E-05  0.659380E-03
  0.471091E+00  0.548300E-03  0.658709E-03
  0.471817E+00  0.373000E-04  0.659146E-03
  0.472544E+00  0.459900E-03  0.654884E-03
  0.473270E+00 -0.165100E-03  0.664983E-03
  0.473997E+00 -0.210600E-03  0.656796E-03
  0.474723E+00 -0.107700E-03  0.664973E-03
  0.475450E+00 -0.252000E-03  0.662966E-03
  0.476176E+00  0.460700E-03  0.659879E-03
  0.476903E+00  0.660000E-03  0.662168E-03
  0.477629E+00  0.426400E-03  0.661647E-03
  0.478355E+00  0.139500E-03  0.660065E-03
  0.479082E+00 -0.452400E-03  0.666473E-03
  0.479808E+00  0.175200E-03  0.660571E-03
  0.480535E+00  0.698300E-03  0.694690E-03
  0.481261E+00  0.452000E-04  0.691074E-03
  0.481987E+00  0.161600E-03  0.659362E-03
  0.482713E+00  0.109300E-03  0.671937E-03
  0.483440E+00  0.411000E-04  0.679270E-03
  0.484166E+00 -0.189700E-03  0.666194E-03
  0.484892E+00 -0.102400E-03  0.658674E-03
  0.485618E+00 -0.397000E-03  0.670694E-03
  0.486345E+00 -0.203300E-03  0.671786E-03
  0.487071E+00  0.430000E-04  0.666011E-03
  0.487797E+00  0.287300E-03  0.673028E-03
  0.488523E+00  0.293900E-03  0.659971E-03
  0.489249E+00  0.617600E-03  0.675980E-03
  0.489975E+00  0.901600E-03  0.671176E-03
  0.490702E+00  0.328800E-03  0.696014E-03
  0.491428E+00  0.862000E-04  0.675033E-03
  0.492154E+00 -0.943000E-04  0.671016E-03
  0.492880E+00 -0.385000E-03  0.682310E-03
  0.493606E+00  0.115300E-03  0.684511E-03
  0.494332E+00  0.500300E-03  0.667162E-03
  0.495058E+00  0.296700E-03  0.677340E-03
  0.495784E+00 -0.370000E-05  0.683126E-03
  0.496510E+00  0.301700E-03  0.677398E-03
  0.497236E+00  0.664000E-04  0.650804E-03
  0.497962E+00 -0.397200E-03  0.680869E-03
  0.498688E+00  0.571300E-03  0.670352E-03
  0.499414E+00 -0.474700E-03  0.672248E-03
  0.500140E+00 -0.608700E-03  0.687442E-03
  0.500866E+00  0.789600E-03  0.664967E-03
  0.501591E+00  0.615800E-03  0.673327E-03
  0.502317E+00 -0.369800E-03  0.665137E-03
  0.503043E+00 -0.372600E-03  0.679266E-03
  0.503769E+00  0.301400E-03  0.656409E-03
  0.504495E+00  0.282200E-03  0.682565E-03
  0.505221E+00  0.400200E-03  0.679897E-03
  0.505946E+00  0.431000E-04  0.672404E-03
  0.506672E+00 -0.346000E-03  0.676761E-03
  0.507398E+00 -0.111600E-03  0.676721E-03
  0.508124E+00 -0.620000E-05  0.674922E-03
  0.508849E+00 -0.246300E-03  0.678711E-03
  0.509575E+00  0.592400E-03  0.673021E-03
  0.510301E+00 -0.358300E-03  0.679323E-03
  0.511026E+00  0.587400E-03  0.658331E-03
  0.511752E+00 -0.419500E-03  0.690469E-03
  0.512478E+00  0.220300E-03  0.674111E-03
  0.513203E+00 -0.102900E-03  0.676605E-03
  0.513929E+00  0.658300E-03  0.684059E-03
  0.514654E+00 -0.916000E-04  0.688199E-03
  0.515380E+00  0.761500E-03  0.688167E-03
  0.516106E+00 -0.343800E-03  0.697919E-03
  0.516831E+00  0.259500E-03  0.704139E-03
  0.517557E+00 -0.577700E-03  0.723122E-03
  0.518282E+00 -0.152000E-03  0.754793E-03
  0.519008E+00 -0.102900E-03  0.734805E-03
  0.519733E+00  0.142600E-03  0.738939E-03
  0.520458E+00 -0.737900E-03  0.736830E-03
  0.521184E+00 -0.749500E-03  0.760379E-03
  0.521909E+00  0.123900E-03  0.760749E-03
  0.522635E+00 -0.128000E-03  0.775934E-03
  0.523360E+00  0.628400E-03  0.773618E-03
  0.524085E+00 -0.768000E-03  0.773342E-03
  0.524811E+00 -0.286300E-03  0.790685E-03
  0.525536E+00 -0.397600E-03  0.778888E-03
  0.526261E+00 -0.185400E-03  0.813200E-03
  0.526987E+00  0.174100E-03  0.796296E-03
  0.527712E+00  0.207000E-03  0.808305E-03
  0.528437E+00  0.105000E-03  0.814448E-03
  0.529163E+00  0.167100E-03  0.800091E-03
  0.529888E+00 -0.664600E-03  0.824113E-03
  0.530613E+00  0.759000E-04  0.841880E-03
  0.531338E+00 -0.214600E-03  0.816934E-03
  0.532063E+00 -0.692500E-03  0.832545E-03
  0.532789E+00  0.678200E-03  0.848337E-03
  0.533514E+00  0.154600E-03  0.841290E-03
  0.534239E+00  0.422100E-03  0.842141E-03
  0.534964E+00 -0.808200E-03  0.849560E-03
  0.535689E+00 -0.167600E-03  0.871791E-03
  0.536414E+00  0.659300E-03  0.879293E-03
  0.537139E+00 -0.610000E-04  0.882174E-03
  0.537864E+00 -0.347200E-03  0.874150E-03
  0.538589E+00  0.376600E-03  0.894402E-03
  0.539314E+00  0.828100E-03  0.887871E-03
  0.540039E+00 -0.362800E-03  0.896392E-03
  0.540764E+00  0.217800E-03  0.892257E-03
  0.541489E+00  0.574000E-04  0.909612E-03
  0.542214E+00 -0.460500E-03  0.911905E-03
  0.542939E+00  0.168300E-03  0.910301E-03
  0.543664E+00  0.135400E-03  0.923877E-03
  0.544389E+00 -0.105820E-02  0.908756E-03
  0.545114E+00 -0.257700E-03  0.948608E-03
  0.545839E+00 -0.655000E-04  0.950067E-03
  0.546563E+00  0.368800E-03  0.954749E-03
  0.547288E+00  0.440000E-05  0.953979E-03
  0.548013E+00 -0.433000E-03  0.943010E-03
  0.548738E+00  0.755000E-04  0.969087E-03
  0.549463E+00 -0.561400E-03  0.946669E-03
  0.550187E+00 -0.824100E-03  0.974654E-03
  0.550912E+00  0.360300E-03  0.999780E-03
  0.551637E+00 -0.303200E-03  0.981929E-03
  0.552361E+00 -0.101040E-02  0.100515E-02
  0.553086E+00  0.159200E-03  0.995044E-03
  0.553811E+00  0.334500E-03  0.101149E-02
  0.554535E+00 -0.590300E-03  0.100664E-02
  0.555260E+00 -0.856000E-04  0.100794E-02
  0.555985E+00 -0.269000E-03  0.101872E-02
  0.556709E+00  0.100900E-02  0.100567E-02
  0.557434E+00 -0.292000E-03  0.103437E-02
  0.558158E+00  0.104600E-02  0.102900E-02
  0.558883E+00 -0.103640E-02  0.100616E-02
  0.559607E+00 -0.690100E-03  0.104643E-02
  0.560332E+00 -0.235000E-04  0.102655E-02
  0.561056E+00  0.313100E-03  0.106779E-02
  0.561781E+00  0.420600E-03  0.105502E-02
  0.562505E+00  0.376600E-03  0.105088E-02
  0.563230E+00 -0.566300E-03  0.108382E-02
  0.563954E+00 -0.171200E-03  0.106366E-02
  0.564678E+00  0.555300E-03  0.109102E-02
  0.565403E+00 -0.441100E-03  0.108150E-02
  0.566127E+00  0.513700E-03  0.108151E-02
  0.566852E+00 -0.280800E-03  0.112364E-02
  0.567576E+00 -0.111800E-03  0.113136E-02
  0.568300E+00  0.108930E-02  0.110984E-02
  0.569024E+00  0.654300E-03  0.111969E-02
  0.569749E+00  0.988700E-03  0.114295E-02
  0.570473E+00  0.125800E-03  0.113567E-02
  0.571197E+00 -0.572700E-03  0.115997E-02
  0.571921E+00  0.612200E-03  0.116679E-02
  0.572646E+00 -0.123000E-04  0.115676E-02
  0.573370E+00  0.596400E-03  0.119289E-02
  0.574094E+00 -0.948500E-03  0.115902E-02
  0.574818E+00 -0.342000E-04  0.119340E-02
  0.575542E+00  0.125380E-02  0.123339E-02
  0.576266E+00  0.304300E-03  0.123773E-02
  0.576990E+00 -0.542300E-03  0.126162E-02
  0.577714E+00 -0.409500E-03  0.122266E-02
  0.578438E+00  0.134000E-04  0.127461E-02
  0.579162E+00  0.386300E-03  0.124133E-02
  0.579886E+00  0.195500E-03  0.124995E-02
  0.580610E+00 -0.563900E-03  0.128894E-02
  0.581334E+00  0.145000E-04  0.126744E-02
  0.582058E+00  0.917900E-03  0.130555E-02
  0.582782E+00 -0.713600E-03  0.130847E-02
  0.583506E+00 -0.541900E-03  0.133392E-02
  0.584230E+00 -0.636700E-03  0.133174E-02
  0.584954E+00 -0.832700E-03  0.134166E-02
  0.585678E+00 -0.143000E-03  0.141683E-02
  0.586402E+00  0.774800E-03  0.135004E-02
  0.587125E+00 -0.267000E-03  0.143211E-02
  0.587849E+00  0.348200E-03  0.137151E-02
  0.588573E+00  0.793000E-04  0.140248E-02
  0.589297E+00 -0.303000E-04  0.145292E-02
  0.590021E+00 -0.103010E-02  0.144998E-02
  0.590744E+00  0.858900E-03  0.146615E-02
  0.591468E+00  0.364100E-03  0.151371E-02
  0.592192E+00 -0.120100E-03  0.148652E-02
  0.592915E+00  0.440400E-03  0.152395E-02
  0.593639E+00  0.189510E-02  0.147334E-02
  0.594363E+00  0.132300E-03  0.154785E-02
  0.595086E+00 -0.110510E-02  0.155714E-02
  0.595810E+00 -0.399100E-03  0.157525E-02
  0.596533E+00  0.601800E-03  0.159513E-02
  0.597257E+00 -0.617200E-03  0.158372E-02
  0.597980E+00  0.397500E-03  0.160569E-02
  0.598704E+00 -0.653200E-03  0.165740E-02
  0.599427E+00  0.118730E-02  0.162080E-02
  0.600151E+00  0.913100E-03  0.167804E-02
  0.600874E+00 -0.128000E-02  0.162303E-02
  0.601598E+00 -0.120990E-02  0.167163E-02
  0.602321E+00 -0.501000E-03  0.167623E-02
  0.603045E+00 -0.437400E-03  0.165652E-02
  0.603768E+00  0.172850E-02  0.162553E-02
  0.604491E+00 -0.234000E-04  0.172929E-02
  0.605215E+00 -0.374400E-03  0.171050E-02
  0.605938E+00 -0.105550E-02  0.174170E-02
  0.606661E+00  0.904000E-04  0.175460E-02
  0.607385E+00  0.309000E-04  0.173361E-02
  0.608108E+00  0.201980E-02  0.176159E-02
  0.608831E+00  0.166460E-02  0.175543E-02
  0.609554E+00 -0.108320E-02  0.185272E-02
  0.610278E+00 -0.148250E-02  0.183754E-02
  0.611001E+00  0.581900E-03  0.184021E-02
  0.611724E+00 -0.302500E-03  0.188302E-02
  0.612447E+00 -0.217000E-04  0.189637E-02
  0.613170E+00 -0.465100E-03  0.205386E-02
  0.613893E+00 -0.155500E-02  0.200636E-02
  0.614616E+00  0.850700E-03  0.196523E-02
  0.615339E+00 -0.442500E-03  0.191437E-02
  0.616062E+00  0.433300E-03  0.211659E-02
  0.616786E+00 -0.844300E-03  0.218623E-02
  0.617509E+00  0.164630E-02  0.233078E-02
  0.618231E+00  0.253370E-02  0.265319E-02
  0.618954E+00 -0.111660E-02  0.279838E-02
  0.619677E+00 -0.278480E-02  0.289047E-02
  0.620400E+00 -0.104240E-02  0.343765E-02
  0.621123E+00  0.682200E-03  0.326827E-02
  0.621846E+00  0.159300E-02  0.425666E-02
  0.622569E+00  0.984100E-03  0.450642E-02
  0.623292E+00 -0.478730E-02  0.627103E-02
  0.624015E+00  0.158740E-02  0.722533E-02
  0.624738E+00 -0.177403E-01  0.223636E-01
----------C:\Emma\Synchrotron_2016July\blag1o60_raw_data_files_averaged_and_buffer_subtracted\blag1o60_0p5mg_avg.dat-----------------------------
                                                                                
Parent(s): /tmp/qt_temp.T28489 /tmp/qt_temp.M28489 /tmp/qt_temp.X28489 /tmp/qt_t
----------C:\Emma\Synchrotron_2016July\blag1o60_raw_data_files_averaged_and_buffer_subtracted\blag1o60_0mg_avg.dat-----------------------------
                                                                                
Parent(s): /tmp/qt_temp.T28996 /tmp/qt_temp.M28996 /tmp/qt_temp.X28996 /tmp/qt_t
