# Supplementary material for: BAMLET kills chemotherapy-resistant mesothelioma cells, holding oleic acid in an activated cytotoxic state
Source: PLoS One. 2018 Aug 29;13(8):e0203003. doi: 10.1371/journal.pone.0203003 (PMC6114908; doi:10.1371/journal.pone.0203003)
Supplement: S2 Dataset — (TGZ) [file pone.0203003.s003.tgz › BAMLET_and_BLAGLET_SAXS_and_models/SAXS_data_for_BLAGLETs_pH12_betamerc_10C/blag1o60_1mg_sub.dat]

 09-Aug-2016       (1.000 *blag1o60_1mg_av - 1.000 *blag1o60_0mg_av) /  1.0000
blag1o60_1mg  Conc = .10E+01  Mult = .10E+01  N1 =    1  N2 =  843  SCALE =  1
 0mg_avg.dat  Conc = .10E+01  Mult = .10E+01  N1 =    1  N2 =  843  SCALE =  1
  0.113375E-01  0.195274E+00  0.926021E-02
  0.120690E-01  0.191389E+00  0.575009E-02
  0.128004E-01  0.184464E+00  0.460836E-02
  0.135319E-01  0.184885E+00  0.420730E-02
  0.142633E-01  0.179433E+00  0.384679E-02
  0.149948E-01  0.180753E+00  0.352297E-02
  0.157262E-01  0.174577E+00  0.315468E-02
  0.164577E-01  0.175882E+00  0.308896E-02
  0.171891E-01  0.171205E+00  0.304696E-02
  0.179206E-01  0.171122E+00  0.292878E-02
  0.186520E-01  0.173079E+00  0.276970E-02
  0.193835E-01  0.170323E+00  0.268127E-02
  0.201149E-01  0.168080E+00  0.250011E-02
  0.208464E-01  0.163700E+00  0.254583E-02
  0.215778E-01  0.162232E+00  0.251289E-02
  0.223093E-01  0.159495E+00  0.240155E-02
  0.230407E-01  0.159493E+00  0.238179E-02
  0.237721E-01  0.158013E+00  0.238411E-02
  0.245036E-01  0.156859E+00  0.229447E-02
  0.252350E-01  0.152758E+00  0.227255E-02
  0.259665E-01  0.152187E+00  0.227896E-02
  0.266979E-01  0.149605E+00  0.214545E-02
  0.274293E-01  0.146600E+00  0.220204E-02
  0.281608E-01  0.144978E+00  0.206561E-02
  0.288922E-01  0.142626E+00  0.202883E-02
  0.296237E-01  0.141897E+00  0.207100E-02
  0.303551E-01  0.139115E+00  0.200434E-02
  0.310865E-01  0.137334E+00  0.201767E-02
  0.318180E-01  0.136103E+00  0.190741E-02
  0.325494E-01  0.131269E+00  0.210039E-02
  0.332808E-01  0.129559E+00  0.189621E-02
  0.340123E-01  0.127288E+00  0.178261E-02
  0.347437E-01  0.125740E+00  0.180852E-02
  0.354751E-01  0.122226E+00  0.176192E-02
  0.362065E-01  0.119344E+00  0.177751E-02
  0.369380E-01  0.117629E+00  0.176462E-02
  0.376694E-01  0.114142E+00  0.164861E-02
  0.384008E-01  0.110806E+00  0.171838E-02
  0.391322E-01  0.108574E+00  0.162597E-02
  0.398636E-01  0.104606E+00  0.162343E-02
  0.405951E-01  0.102363E+00  0.161445E-02
  0.413265E-01  0.100326E+00  0.159724E-02
  0.420579E-01  0.969204E-01  0.156741E-02
  0.427893E-01  0.942901E-01  0.154059E-02
  0.435207E-01  0.911233E-01  0.151854E-02
  0.442521E-01  0.894924E-01  0.157043E-02
  0.449836E-01  0.860169E-01  0.147097E-02
  0.457150E-01  0.834542E-01  0.146852E-02
  0.464464E-01  0.801404E-01  0.142535E-02
  0.471778E-01  0.771148E-01  0.143103E-02
  0.479092E-01  0.760561E-01  0.141900E-02
  0.486406E-01  0.726529E-01  0.140161E-02
  0.493720E-01  0.687070E-01  0.135434E-02
  0.501034E-01  0.679529E-01  0.133005E-02
  0.508348E-01  0.643018E-01  0.134107E-02
  0.515662E-01  0.634214E-01  0.136803E-02
  0.522976E-01  0.602514E-01  0.131996E-02
  0.530290E-01  0.575973E-01  0.131831E-02
  0.537604E-01  0.538902E-01  0.135156E-02
  0.544917E-01  0.536147E-01  0.133943E-02
  0.552231E-01  0.510555E-01  0.134833E-02
  0.559545E-01  0.483346E-01  0.138003E-02
  0.566859E-01  0.480386E-01  0.136625E-02
  0.574173E-01  0.445155E-01  0.139327E-02
  0.581487E-01  0.426869E-01  0.137306E-02
  0.588800E-01  0.405197E-01  0.140373E-02
  0.596114E-01  0.383410E-01  0.137825E-02
  0.603428E-01  0.357042E-01  0.133469E-02
  0.610742E-01  0.338938E-01  0.137334E-02
  0.618055E-01  0.332390E-01  0.132789E-02
  0.625369E-01  0.305414E-01  0.132362E-02
  0.632683E-01  0.297047E-01  0.129467E-02
  0.639996E-01  0.277584E-01  0.126095E-02
  0.647310E-01  0.261929E-01  0.126070E-02
  0.654624E-01  0.242480E-01  0.120691E-02
  0.661937E-01  0.246715E-01  0.121169E-02
  0.669251E-01  0.216958E-01  0.118738E-02
  0.676564E-01  0.226596E-01  0.116752E-02
  0.683878E-01  0.210639E-01  0.113087E-02
  0.691191E-01  0.187123E-01  0.112404E-02
  0.698505E-01  0.186341E-01  0.111322E-02
  0.705818E-01  0.175196E-01  0.110272E-02
  0.713132E-01  0.156922E-01  0.108009E-02
  0.720445E-01  0.139564E-01  0.107871E-02
  0.727759E-01  0.138897E-01  0.109397E-02
  0.735072E-01  0.130552E-01  0.103959E-02
  0.742385E-01  0.125226E-01  0.103411E-02
  0.749699E-01  0.134182E-01  0.105259E-02
  0.757012E-01  0.118874E-01  0.102304E-02
  0.764325E-01  0.104492E-01  0.102603E-02
  0.771638E-01  0.103578E-01  0.995081E-03
  0.778952E-01  0.101588E-01  0.984711E-03
  0.786265E-01  0.812060E-02  0.992518E-03
  0.793578E-01  0.984380E-02  0.952518E-03
  0.800891E-01  0.878300E-02  0.964461E-03
  0.808204E-01  0.948940E-02  0.955561E-03
  0.815517E-01  0.792800E-02  0.961084E-03
  0.822830E-01  0.803470E-02  0.952607E-03
  0.830143E-01  0.668350E-02  0.949514E-03
  0.837456E-01  0.887540E-02  0.930769E-03
  0.844769E-01  0.748090E-02  0.938178E-03
  0.852082E-01  0.754190E-02  0.940133E-03
  0.859395E-01  0.747120E-02  0.933056E-03
  0.866708E-01  0.770010E-02  0.923078E-03
  0.874021E-01  0.812310E-02  0.916948E-03
  0.881334E-01  0.779320E-02  0.925368E-03
  0.888647E-01  0.760970E-02  0.932809E-03
  0.895959E-01  0.703830E-02  0.894940E-03
  0.903272E-01  0.803500E-02  0.903735E-03
  0.910585E-01  0.841640E-02  0.924348E-03
  0.917897E-01  0.734930E-02  0.925005E-03
  0.925210E-01  0.858090E-02  0.921489E-03
  0.932523E-01  0.840480E-02  0.917801E-03
  0.939835E-01  0.817730E-02  0.931025E-03
  0.947148E-01  0.886320E-02  0.938552E-03
  0.954460E-01  0.943140E-02  0.945857E-03
  0.961773E-01  0.997870E-02  0.939170E-03
  0.969085E-01  0.925320E-02  0.946633E-03
  0.976398E-01  0.103938E-01  0.978442E-03
  0.983710E-01  0.108131E-01  0.943821E-03
  0.991023E-01  0.110647E-01  0.940471E-03
  0.998335E-01  0.112052E-01  0.963448E-03
  0.100565E+00  0.118581E-01  0.952113E-03
  0.101296E+00  0.124889E-01  0.953572E-03
  0.102027E+00  0.130426E-01  0.933213E-03
  0.102758E+00  0.129451E-01  0.942657E-03
  0.103490E+00  0.139034E-01  0.945171E-03
  0.104221E+00  0.150666E-01  0.870410E-03
  0.104952E+00  0.152890E-01  0.900496E-03
  0.105683E+00  0.155167E-01  0.890286E-03
  0.106414E+00  0.160050E-01  0.869086E-03
  0.107146E+00  0.159005E-01  0.875225E-03
  0.107877E+00  0.168474E-01  0.867577E-03
  0.108608E+00  0.169566E-01  0.873915E-03
  0.109339E+00  0.168501E-01  0.866770E-03
  0.110070E+00  0.176762E-01  0.842612E-03
  0.110802E+00  0.175720E-01  0.853227E-03
  0.111533E+00  0.180481E-01  0.845837E-03
  0.112264E+00  0.189469E-01  0.857678E-03
  0.112995E+00  0.194574E-01  0.840508E-03
  0.113726E+00  0.194357E-01  0.839527E-03
  0.114457E+00  0.206909E-01  0.841912E-03
  0.115189E+00  0.200535E-01  0.827548E-03
  0.115920E+00  0.209981E-01  0.831256E-03
  0.116651E+00  0.205910E-01  0.838964E-03
  0.117382E+00  0.230646E-01  0.829009E-03
  0.118113E+00  0.212877E-01  0.820727E-03
  0.118844E+00  0.216769E-01  0.815420E-03
  0.119576E+00  0.224637E-01  0.829172E-03
  0.120307E+00  0.232543E-01  0.827636E-03
  0.121038E+00  0.223158E-01  0.815597E-03
  0.121769E+00  0.239759E-01  0.832364E-03
  0.122500E+00  0.239605E-01  0.819747E-03
  0.123231E+00  0.239457E-01  0.814191E-03
  0.123962E+00  0.242180E-01  0.783948E-03
  0.124693E+00  0.244257E-01  0.804388E-03
  0.125425E+00  0.238864E-01  0.788435E-03
  0.126156E+00  0.251329E-01  0.800082E-03
  0.126887E+00  0.252852E-01  0.787660E-03
  0.127618E+00  0.247349E-01  0.799519E-03
  0.128349E+00  0.256195E-01  0.804646E-03
  0.129080E+00  0.257203E-01  0.783846E-03
  0.129811E+00  0.259721E-01  0.796261E-03
  0.130542E+00  0.264358E-01  0.771709E-03
  0.131273E+00  0.262357E-01  0.774435E-03
  0.132004E+00  0.271211E-01  0.785424E-03
  0.132735E+00  0.268842E-01  0.771106E-03
  0.133466E+00  0.263074E-01  0.776676E-03
  0.134197E+00  0.267365E-01  0.767181E-03
  0.134929E+00  0.265930E-01  0.752261E-03
  0.135660E+00  0.273094E-01  0.757502E-03
  0.136391E+00  0.267605E-01  0.742600E-03
  0.137122E+00  0.267350E-01  0.746238E-03
  0.137853E+00  0.268115E-01  0.750771E-03
  0.138584E+00  0.263414E-01  0.752774E-03
  0.139315E+00  0.260340E-01  0.757529E-03
  0.140046E+00  0.269214E-01  0.744176E-03
  0.140777E+00  0.263000E-01  0.756924E-03
  0.141508E+00  0.269599E-01  0.739254E-03
  0.142239E+00  0.269416E-01  0.752740E-03
  0.142970E+00  0.262517E-01  0.744430E-03
  0.143701E+00  0.264398E-01  0.733518E-03
  0.144432E+00  0.261368E-01  0.745026E-03
  0.145163E+00  0.263443E-01  0.740487E-03
  0.145894E+00  0.264052E-01  0.725389E-03
  0.146625E+00  0.261104E-01  0.734103E-03
  0.147356E+00  0.257708E-01  0.734208E-03
  0.148087E+00  0.260759E-01  0.723417E-03
  0.148818E+00  0.263769E-01  0.705712E-03
  0.149549E+00  0.254182E-01  0.702007E-03
  0.150280E+00  0.253442E-01  0.717813E-03
  0.151011E+00  0.252091E-01  0.718479E-03
  0.151741E+00  0.249781E-01  0.706358E-03
  0.152472E+00  0.245292E-01  0.706463E-03
  0.153203E+00  0.243055E-01  0.704880E-03
  0.153934E+00  0.242921E-01  0.703907E-03
  0.154665E+00  0.247712E-01  0.708932E-03
  0.155396E+00  0.240781E-01  0.698254E-03
  0.156127E+00  0.239124E-01  0.699496E-03
  0.156858E+00  0.236052E-01  0.699123E-03
  0.157589E+00  0.237581E-01  0.683085E-03
  0.158320E+00  0.235107E-01  0.687520E-03
  0.159051E+00  0.234527E-01  0.692590E-03
  0.159782E+00  0.233356E-01  0.700182E-03
  0.160512E+00  0.228717E-01  0.682573E-03
  0.161243E+00  0.235875E-01  0.675467E-03
  0.161974E+00  0.223013E-01  0.675610E-03
  0.162705E+00  0.217873E-01  0.683058E-03
  0.163436E+00  0.217778E-01  0.696180E-03
  0.164167E+00  0.215513E-01  0.675413E-03
  0.164898E+00  0.223060E-01  0.664463E-03
  0.165628E+00  0.213941E-01  0.665790E-03
  0.166359E+00  0.202078E-01  0.667043E-03
  0.167090E+00  0.213706E-01  0.669217E-03
  0.167821E+00  0.202271E-01  0.656117E-03
  0.168552E+00  0.201856E-01  0.646192E-03
  0.169283E+00  0.202776E-01  0.654558E-03
  0.170013E+00  0.191573E-01  0.645216E-03
  0.170744E+00  0.191120E-01  0.651480E-03
  0.171475E+00  0.190707E-01  0.648360E-03
  0.172206E+00  0.194572E-01  0.657215E-03
  0.172937E+00  0.188052E-01  0.643662E-03
  0.173667E+00  0.181079E-01  0.638576E-03
  0.174398E+00  0.182498E-01  0.628638E-03
  0.175129E+00  0.179614E-01  0.639533E-03
  0.175860E+00  0.175898E-01  0.640917E-03
  0.176590E+00  0.173814E-01  0.632356E-03
  0.177321E+00  0.167310E-01  0.628308E-03
  0.178052E+00  0.171077E-01  0.631093E-03
  0.178783E+00  0.169825E-01  0.629859E-03
  0.179513E+00  0.160829E-01  0.631862E-03
  0.180244E+00  0.155740E-01  0.619275E-03
  0.180975E+00  0.159581E-01  0.632877E-03
  0.181706E+00  0.150581E-01  0.626157E-03
  0.182436E+00  0.145414E-01  0.614228E-03
  0.183167E+00  0.149856E-01  0.619046E-03
  0.183898E+00  0.144627E-01  0.617680E-03
  0.184629E+00  0.149209E-01  0.616733E-03
  0.185359E+00  0.134921E-01  0.606908E-03
  0.186090E+00  0.135732E-01  0.608042E-03
  0.186821E+00  0.131021E-01  0.608575E-03
  0.187551E+00  0.143751E-01  0.615447E-03
  0.188282E+00  0.129095E-01  0.603324E-03
  0.189013E+00  0.135481E-01  0.617303E-03
  0.189743E+00  0.121428E-01  0.610601E-03
  0.190474E+00  0.126287E-01  0.610092E-03
  0.191205E+00  0.127794E-01  0.600943E-03
  0.191935E+00  0.122135E-01  0.597000E-03
  0.192666E+00  0.121330E-01  0.588354E-03
  0.193396E+00  0.121026E-01  0.592310E-03
  0.194127E+00  0.113436E-01  0.592420E-03
  0.194858E+00  0.112789E-01  0.582868E-03
  0.195588E+00  0.114479E-01  0.582895E-03
  0.196319E+00  0.111708E-01  0.589907E-03
  0.197049E+00  0.101380E-01  0.586302E-03
  0.197780E+00  0.105048E-01  0.582132E-03
  0.198511E+00  0.108755E-01  0.583095E-03
  0.199241E+00  0.109439E-01  0.584379E-03
  0.199972E+00  0.104704E-01  0.582144E-03
  0.200702E+00  0.103967E-01  0.579562E-03
  0.201433E+00  0.952480E-02  0.583877E-03
  0.202163E+00  0.924630E-02  0.584362E-03
  0.202894E+00  0.933280E-02  0.572412E-03
  0.203625E+00  0.942240E-02  0.575763E-03
  0.204355E+00  0.909620E-02  0.561704E-03
  0.205086E+00  0.948260E-02  0.577444E-03
  0.205816E+00  0.919720E-02  0.573474E-03
  0.206547E+00  0.898670E-02  0.566297E-03
  0.207277E+00  0.845170E-02  0.576455E-03
  0.208008E+00  0.845540E-02  0.576086E-03
  0.208738E+00  0.875980E-02  0.578979E-03
  0.209469E+00  0.782950E-02  0.589868E-03
  0.210199E+00  0.852900E-02  0.584495E-03
  0.210930E+00  0.749960E-02  0.585659E-03
  0.211660E+00  0.728220E-02  0.581011E-03
  0.212390E+00  0.756390E-02  0.577225E-03
  0.213121E+00  0.728630E-02  0.575811E-03
  0.213851E+00  0.687860E-02  0.580372E-03
  0.214582E+00  0.683860E-02  0.585919E-03
  0.215312E+00  0.780620E-02  0.575619E-03
  0.216043E+00  0.676960E-02  0.576875E-03
  0.216773E+00  0.629430E-02  0.582468E-03
  0.217503E+00  0.669660E-02  0.580268E-03
  0.218234E+00  0.644920E-02  0.579477E-03
  0.218964E+00  0.613520E-02  0.589903E-03
  0.219695E+00  0.604640E-02  0.578106E-03
  0.220425E+00  0.626300E-02  0.581172E-03
  0.221155E+00  0.591830E-02  0.573479E-03
  0.221886E+00  0.576370E-02  0.574008E-03
  0.222616E+00  0.624780E-02  0.551965E-03
  0.223346E+00  0.598770E-02  0.561995E-03
  0.224077E+00  0.588850E-02  0.557574E-03
  0.224807E+00  0.571510E-02  0.551573E-03
  0.225537E+00  0.603720E-02  0.558561E-03
  0.226268E+00  0.568040E-02  0.556144E-03
  0.226998E+00  0.586890E-02  0.561114E-03
  0.227728E+00  0.514560E-02  0.545035E-03
  0.228459E+00  0.471450E-02  0.554612E-03
  0.229189E+00  0.524080E-02  0.548882E-03
  0.229919E+00  0.461150E-02  0.544793E-03
  0.230650E+00  0.474240E-02  0.547135E-03
  0.231380E+00  0.478250E-02  0.546461E-03
  0.232110E+00  0.413290E-02  0.552805E-03
  0.232840E+00  0.470470E-02  0.549156E-03
  0.233571E+00  0.512570E-02  0.546222E-03
  0.234301E+00  0.405830E-02  0.540746E-03
  0.235031E+00  0.482540E-02  0.542216E-03
  0.235761E+00  0.432850E-02  0.541842E-03
  0.236491E+00  0.447390E-02  0.534472E-03
  0.237222E+00  0.437250E-02  0.537571E-03
  0.237952E+00  0.422840E-02  0.534060E-03
  0.238682E+00  0.406490E-02  0.532913E-03
  0.239412E+00  0.404050E-02  0.534953E-03
  0.240142E+00  0.423080E-02  0.531234E-03
  0.240873E+00  0.408250E-02  0.532476E-03
  0.241603E+00  0.417780E-02  0.528969E-03
  0.242333E+00  0.411390E-02  0.523648E-03
  0.243063E+00  0.400870E-02  0.525741E-03
  0.243793E+00  0.365590E-02  0.529487E-03
  0.244523E+00  0.419990E-02  0.533439E-03
  0.245253E+00  0.362170E-02  0.518918E-03
  0.245984E+00  0.397170E-02  0.521080E-03
  0.246714E+00  0.364280E-02  0.527484E-03
  0.247444E+00  0.366360E-02  0.525203E-03
  0.248174E+00  0.387580E-02  0.538904E-03
  0.248904E+00  0.290400E-02  0.532220E-03
  0.249634E+00  0.338400E-02  0.539710E-03
  0.250364E+00  0.341590E-02  0.534270E-03
  0.251094E+00  0.371300E-02  0.538609E-03
  0.251824E+00  0.319280E-02  0.530847E-03
  0.252554E+00  0.362350E-02  0.537658E-03
  0.253284E+00  0.279230E-02  0.540677E-03
  0.254014E+00  0.369460E-02  0.530960E-03
  0.254744E+00  0.325780E-02  0.535059E-03
  0.255474E+00  0.331330E-02  0.536778E-03
  0.256204E+00  0.368370E-02  0.534559E-03
  0.256934E+00  0.332720E-02  0.525874E-03
  0.257664E+00  0.324240E-02  0.537952E-03
  0.258394E+00  0.272120E-02  0.534058E-03
  0.259124E+00  0.344120E-02  0.538227E-03
  0.259854E+00  0.348050E-02  0.537571E-03
  0.260584E+00  0.272980E-02  0.529815E-03
  0.261314E+00  0.283010E-02  0.536573E-03
  0.262044E+00  0.274880E-02  0.543944E-03
  0.262774E+00  0.360250E-02  0.536664E-03
  0.263504E+00  0.332740E-02  0.537071E-03
  0.264234E+00  0.280550E-02  0.524961E-03
  0.264964E+00  0.314280E-02  0.534902E-03
  0.265693E+00  0.293350E-02  0.529377E-03
  0.266423E+00  0.312140E-02  0.536517E-03
  0.267153E+00  0.236210E-02  0.529342E-03
  0.267883E+00  0.264320E-02  0.532228E-03
  0.268613E+00  0.291260E-02  0.532869E-03
  0.269343E+00  0.254170E-02  0.524880E-03
  0.270073E+00  0.289140E-02  0.533282E-03
  0.270802E+00  0.307710E-02  0.540902E-03
  0.271532E+00  0.303030E-02  0.530290E-03
  0.272262E+00  0.296560E-02  0.529341E-03
  0.272992E+00  0.250480E-02  0.533152E-03
  0.273722E+00  0.265610E-02  0.527270E-03
  0.274451E+00  0.278950E-02  0.532584E-03
  0.275181E+00  0.297040E-02  0.534708E-03
  0.275911E+00  0.299290E-02  0.532753E-03
  0.276641E+00  0.309330E-02  0.524793E-03
  0.277371E+00  0.229910E-02  0.531969E-03
  0.278100E+00  0.202010E-02  0.524455E-03
  0.278830E+00  0.205260E-02  0.532080E-03
  0.279560E+00  0.308270E-02  0.530936E-03
  0.280289E+00  0.297050E-02  0.526511E-03
  0.281019E+00  0.286400E-02  0.520789E-03
  0.281749E+00  0.275620E-02  0.526578E-03
  0.282479E+00  0.262850E-02  0.516340E-03
  0.283208E+00  0.266380E-02  0.524832E-03
  0.283938E+00  0.246520E-02  0.521205E-03
  0.284668E+00  0.273290E-02  0.525500E-03
  0.285397E+00  0.246100E-02  0.520557E-03
  0.286127E+00  0.218750E-02  0.522125E-03
  0.286856E+00  0.253910E-02  0.527028E-03
  0.287586E+00  0.245240E-02  0.520221E-03
  0.288316E+00  0.263440E-02  0.527957E-03
  0.289045E+00  0.210850E-02  0.533498E-03
  0.289775E+00  0.219660E-02  0.511138E-03
  0.290504E+00  0.271460E-02  0.516737E-03
  0.291234E+00  0.224310E-02  0.512599E-03
  0.291964E+00  0.264940E-02  0.527140E-03
  0.292693E+00  0.232800E-02  0.515468E-03
  0.293423E+00  0.270560E-02  0.515061E-03
  0.294152E+00  0.235800E-02  0.523762E-03
  0.294882E+00  0.223600E-02  0.515328E-03
  0.295611E+00  0.215670E-02  0.527216E-03
  0.296341E+00  0.272550E-02  0.513548E-03
  0.297070E+00  0.238340E-02  0.518396E-03
  0.297800E+00  0.204320E-02  0.519382E-03
  0.298529E+00  0.219870E-02  0.520594E-03
  0.299259E+00  0.215410E-02  0.522405E-03
  0.299988E+00  0.230450E-02  0.519033E-03
  0.300718E+00  0.250170E-02  0.521617E-03
  0.301447E+00  0.244930E-02  0.527790E-03
  0.302176E+00  0.216990E-02  0.526879E-03
  0.302906E+00  0.172550E-02  0.531655E-03
  0.303635E+00  0.236640E-02  0.533726E-03
  0.304365E+00  0.198770E-02  0.529536E-03
  0.305094E+00  0.207980E-02  0.538172E-03
  0.305823E+00  0.200090E-02  0.530986E-03
  0.306553E+00  0.207950E-02  0.533537E-03
  0.307282E+00  0.263120E-02  0.533963E-03
  0.308012E+00  0.188040E-02  0.538165E-03
  0.308741E+00  0.186890E-02  0.535254E-03
  0.309470E+00  0.187830E-02  0.538327E-03
  0.310200E+00  0.207050E-02  0.532068E-03
  0.310929E+00  0.241170E-02  0.538172E-03
  0.311658E+00  0.202020E-02  0.542910E-03
  0.312387E+00  0.215970E-02  0.546734E-03
  0.313117E+00  0.181590E-02  0.545172E-03
  0.313846E+00  0.235680E-02  0.537869E-03
  0.314575E+00  0.187630E-02  0.551975E-03
  0.315305E+00  0.211480E-02  0.543071E-03
  0.316034E+00  0.167070E-02  0.540252E-03
  0.316763E+00  0.245180E-02  0.555743E-03
  0.317492E+00  0.209570E-02  0.546284E-03
  0.318221E+00  0.162500E-02  0.547173E-03
  0.318951E+00  0.157940E-02  0.541447E-03
  0.319680E+00  0.248090E-02  0.545979E-03
  0.320409E+00  0.198150E-02  0.556958E-03
  0.321138E+00  0.185590E-02  0.539571E-03
  0.321867E+00  0.207330E-02  0.556583E-03
  0.322596E+00  0.187780E-02  0.548563E-03
  0.323326E+00  0.192000E-02  0.549991E-03
  0.324055E+00  0.193320E-02  0.557975E-03
  0.324784E+00  0.154790E-02  0.558930E-03
  0.325513E+00  0.201490E-02  0.552046E-03
  0.326242E+00  0.264010E-02  0.546864E-03
  0.326971E+00  0.177440E-02  0.537722E-03
  0.327700E+00  0.161700E-02  0.543169E-03
  0.328429E+00  0.148920E-02  0.544546E-03
  0.329158E+00  0.178730E-02  0.556743E-03
  0.329887E+00  0.165080E-02  0.559764E-03
  0.330616E+00  0.120580E-02  0.553831E-03
  0.331345E+00  0.209210E-02  0.557481E-03
  0.332074E+00  0.167830E-02  0.547142E-03
  0.332803E+00  0.186170E-02  0.558177E-03
  0.333532E+00  0.173430E-02  0.546422E-03
  0.334261E+00  0.199520E-02  0.556438E-03
  0.334990E+00  0.145610E-02  0.560047E-03
  0.335719E+00  0.164150E-02  0.559472E-03
  0.336448E+00  0.165670E-02  0.550619E-03
  0.337177E+00  0.150580E-02  0.556630E-03
  0.337906E+00  0.173970E-02  0.560734E-03
  0.338635E+00  0.153330E-02  0.564354E-03
  0.339364E+00  0.161200E-02  0.552226E-03
  0.340093E+00  0.176560E-02  0.559094E-03
  0.340822E+00  0.136790E-02  0.561345E-03
  0.341551E+00  0.134070E-02  0.553866E-03
  0.342279E+00  0.186520E-02  0.556361E-03
  0.343008E+00  0.605300E-03  0.559655E-03
  0.343737E+00  0.109860E-02  0.557902E-03
  0.344466E+00  0.175790E-02  0.557355E-03
  0.345195E+00  0.118820E-02  0.565360E-03
  0.345923E+00  0.190620E-02  0.555003E-03
  0.346652E+00  0.113060E-02  0.555401E-03
  0.347381E+00  0.181440E-02  0.563927E-03
  0.348110E+00  0.128450E-02  0.559502E-03
  0.348839E+00  0.166080E-02  0.556395E-03
  0.349567E+00  0.103580E-02  0.554293E-03
  0.350296E+00  0.184120E-02  0.562288E-03
  0.351025E+00  0.144740E-02  0.555619E-03
  0.351753E+00  0.175500E-02  0.562952E-03
  0.352482E+00  0.109110E-02  0.562948E-03
  0.353211E+00  0.976700E-03  0.555385E-03
  0.353940E+00  0.204340E-02  0.557113E-03
  0.354668E+00  0.199830E-02  0.552318E-03
  0.355397E+00  0.167780E-02  0.559129E-03
  0.356126E+00  0.116290E-02  0.559030E-03
  0.356854E+00  0.117500E-02  0.564871E-03
  0.357583E+00  0.159280E-02  0.567209E-03
  0.358311E+00  0.122570E-02  0.564032E-03
  0.359040E+00  0.123490E-02  0.558126E-03
  0.359769E+00  0.678800E-03  0.567284E-03
  0.360497E+00  0.154660E-02  0.556013E-03
  0.361226E+00  0.161250E-02  0.569687E-03
  0.361954E+00  0.141830E-02  0.570781E-03
  0.362683E+00  0.989800E-03  0.586010E-03
  0.363411E+00  0.160710E-02  0.582694E-03
  0.364140E+00  0.155840E-02  0.586935E-03
  0.364868E+00  0.148850E-02  0.587744E-03
  0.365597E+00  0.105180E-02  0.583494E-03
  0.366325E+00  0.756700E-03  0.602040E-03
  0.367054E+00  0.129770E-02  0.591331E-03
  0.367782E+00  0.132020E-02  0.600171E-03
  0.368511E+00  0.119890E-02  0.597288E-03
  0.369239E+00  0.101560E-02  0.599699E-03
  0.369967E+00  0.103490E-02  0.611692E-03
  0.370696E+00  0.924800E-03  0.590452E-03
  0.371424E+00  0.115280E-02  0.599113E-03
  0.372153E+00  0.185690E-02  0.596006E-03
  0.372881E+00  0.124720E-02  0.597577E-03
  0.373609E+00  0.116960E-02  0.608773E-03
  0.374338E+00  0.142010E-02  0.604646E-03
  0.375066E+00  0.149060E-02  0.602695E-03
  0.375794E+00  0.171300E-02  0.592843E-03
  0.376523E+00  0.807200E-03  0.588871E-03
  0.377251E+00 -0.792000E-04  0.594116E-03
  0.377979E+00  0.193520E-02  0.590497E-03
  0.378708E+00  0.652300E-03  0.584301E-03
  0.379436E+00  0.102040E-02  0.591211E-03
  0.380164E+00  0.567900E-03  0.587505E-03
  0.380892E+00  0.163560E-02  0.587202E-03
  0.381621E+00  0.135900E-02  0.574168E-03
  0.382349E+00  0.110960E-02  0.584046E-03
  0.383077E+00  0.122370E-02  0.581405E-03
  0.383805E+00  0.157340E-02  0.591384E-03
  0.384533E+00  0.142590E-02  0.594964E-03
  0.385261E+00  0.822900E-03  0.582145E-03
  0.385990E+00  0.804700E-03  0.586874E-03
  0.386718E+00  0.153930E-02  0.586195E-03
  0.387446E+00  0.173750E-02  0.596548E-03
  0.388174E+00  0.187950E-02  0.582292E-03
  0.388902E+00  0.130400E-02  0.581992E-03
  0.389630E+00  0.858600E-03  0.588597E-03
  0.390358E+00  0.892000E-03  0.580951E-03
  0.391086E+00  0.136480E-02  0.588079E-03
  0.391814E+00  0.919900E-03  0.590202E-03
  0.392542E+00  0.147010E-02  0.576618E-03
  0.393270E+00  0.114060E-02  0.573786E-03
  0.393998E+00  0.124010E-02  0.591911E-03
  0.394726E+00  0.107570E-02  0.579475E-03
  0.395454E+00  0.131110E-02  0.580646E-03
  0.396182E+00  0.918300E-03  0.589813E-03
  0.396910E+00  0.761000E-03  0.578250E-03
  0.397638E+00  0.124970E-02  0.585801E-03
  0.398366E+00  0.164000E-02  0.577759E-03
  0.399094E+00  0.116560E-02  0.567003E-03
  0.399822E+00  0.655600E-03  0.586272E-03
  0.400550E+00  0.178500E-02  0.569138E-03
  0.401278E+00  0.109960E-02  0.570021E-03
  0.402006E+00  0.108430E-02  0.567243E-03
  0.402734E+00  0.904900E-03  0.580441E-03
  0.403461E+00  0.129440E-02  0.582362E-03
  0.404189E+00  0.112950E-02  0.564032E-03
  0.404917E+00  0.114840E-02  0.574359E-03
  0.405645E+00  0.150740E-02  0.575277E-03
  0.406373E+00  0.154700E-03  0.584693E-03
  0.407100E+00  0.119020E-02  0.578276E-03
  0.407828E+00  0.119930E-02  0.574902E-03
  0.408556E+00  0.849500E-03  0.583416E-03
  0.409284E+00  0.652200E-03  0.576182E-03
  0.410011E+00  0.100690E-02  0.568269E-03
  0.410739E+00  0.941400E-03  0.564217E-03
  0.411467E+00  0.118500E-02  0.558042E-03
  0.412195E+00  0.155010E-02  0.574351E-03
  0.412922E+00  0.788400E-03  0.563792E-03
  0.413650E+00  0.134400E-02  0.569034E-03
  0.414378E+00  0.127670E-02  0.572158E-03
  0.415105E+00  0.660000E-03  0.568557E-03
  0.415833E+00  0.722400E-03  0.586908E-03
  0.416560E+00  0.117250E-02  0.587101E-03
  0.417288E+00  0.881900E-03  0.584791E-03
  0.418016E+00  0.109010E-02  0.574953E-03
  0.418743E+00  0.772900E-03  0.590720E-03
  0.419471E+00  0.112840E-02  0.602762E-03
  0.420198E+00  0.140140E-02  0.587033E-03
  0.420926E+00  0.123010E-02  0.609431E-03
  0.421653E+00  0.979800E-03  0.599843E-03
  0.422381E+00  0.810400E-03  0.608600E-03
  0.423108E+00  0.643800E-03  0.599983E-03
  0.423836E+00  0.105000E-02  0.594832E-03
  0.424563E+00  0.771300E-03  0.610034E-03
  0.425291E+00  0.111110E-02  0.610670E-03
  0.426018E+00  0.112730E-02  0.606656E-03
  0.426745E+00  0.166820E-02  0.603101E-03
  0.427473E+00  0.844500E-03  0.608723E-03
  0.428200E+00  0.120190E-02  0.607452E-03
  0.428928E+00  0.309600E-03  0.619660E-03
  0.429655E+00  0.947400E-03  0.607416E-03
  0.430382E+00  0.109910E-02  0.602658E-03
  0.431110E+00  0.550200E-03  0.623752E-03
  0.431837E+00  0.903200E-03  0.612578E-03
  0.432564E+00  0.470100E-03  0.622577E-03
  0.433292E+00 -0.505000E-04  0.630500E-03
  0.434019E+00  0.753100E-03  0.628817E-03
  0.434746E+00  0.947900E-03  0.624815E-03
  0.435473E+00  0.951000E-03  0.614477E-03
  0.436201E+00  0.902600E-03  0.624927E-03
  0.436928E+00  0.102590E-02  0.633780E-03
  0.437655E+00  0.897900E-03  0.650549E-03
  0.438382E+00  0.147650E-02  0.650420E-03
  0.439109E+00  0.283400E-03  0.639734E-03
  0.439837E+00  0.596100E-03  0.640707E-03
  0.440564E+00  0.697500E-03  0.629761E-03
  0.441291E+00  0.101800E-03  0.632952E-03
  0.442018E+00  0.547800E-03  0.640298E-03
  0.442745E+00  0.121170E-02  0.629267E-03
  0.443472E+00  0.606100E-03  0.648531E-03
  0.444199E+00  0.113460E-02  0.636653E-03
  0.444926E+00  0.666300E-03  0.623500E-03
  0.445653E+00  0.837500E-03  0.644321E-03
  0.446380E+00  0.215200E-03  0.622452E-03
  0.447107E+00  0.161900E-03  0.637973E-03
  0.447834E+00  0.441200E-03  0.631279E-03
  0.448561E+00  0.827000E-03  0.636170E-03
  0.449288E+00  0.379700E-03  0.652644E-03
  0.450015E+00  0.103840E-02  0.631872E-03
  0.450742E+00  0.640500E-03  0.649058E-03
  0.451469E+00  0.238800E-03  0.654180E-03
  0.452196E+00 -0.101000E-03  0.642577E-03
  0.452923E+00  0.133850E-02  0.648427E-03
  0.453650E+00  0.817300E-03  0.658329E-03
  0.454377E+00  0.782100E-03  0.651383E-03
  0.455104E+00  0.129230E-02  0.665061E-03
  0.455831E+00  0.252800E-03  0.664833E-03
  0.456557E+00  0.103230E-02  0.654104E-03
  0.457284E+00  0.242900E-03  0.657460E-03
  0.458011E+00  0.109390E-02  0.661270E-03
  0.458738E+00  0.146080E-02  0.661224E-03
  0.459465E+00  0.155760E-02  0.657703E-03
  0.460191E+00  0.635300E-03  0.657219E-03
  0.460918E+00  0.121340E-02  0.663284E-03
  0.461645E+00  0.974300E-03  0.659404E-03
  0.462372E+00  0.101620E-02  0.669373E-03
  0.463098E+00  0.882400E-03  0.678894E-03
  0.463825E+00  0.139310E-02  0.664588E-03
  0.464552E+00  0.139570E-02  0.663137E-03
  0.465278E+00  0.755800E-03  0.667514E-03
  0.466005E+00  0.157610E-02  0.667702E-03
  0.466732E+00  0.719700E-03  0.678262E-03
  0.467458E+00  0.108710E-02  0.661387E-03
  0.468185E+00  0.330500E-03  0.676220E-03
  0.468911E+00  0.478100E-03  0.663499E-03
  0.469638E+00  0.188800E-03  0.671132E-03
  0.470364E+00  0.519800E-03  0.663364E-03
  0.471091E+00  0.126160E-02  0.670815E-03
  0.471817E+00  0.837200E-03  0.679008E-03
  0.472544E+00  0.138470E-02  0.663275E-03
  0.473270E+00  0.263100E-03  0.681639E-03
  0.473997E+00  0.522200E-03  0.667668E-03
  0.474723E+00  0.914600E-03  0.671265E-03
  0.475450E+00  0.814800E-03  0.673713E-03
  0.476176E+00  0.118040E-02  0.668146E-03
  0.476903E+00  0.103740E-02  0.676254E-03
  0.477629E+00  0.108530E-02  0.667840E-03
  0.478355E+00  0.802800E-03  0.665088E-03
  0.479082E+00  0.730900E-03  0.675509E-03
  0.479808E+00  0.952700E-03  0.671690E-03
  0.480535E+00  0.135460E-02  0.701077E-03
  0.481261E+00  0.173400E-03  0.696786E-03
  0.481987E+00  0.103780E-02  0.666117E-03
  0.482713E+00  0.153100E-03  0.687684E-03
  0.483440E+00  0.439200E-03  0.686208E-03
  0.484166E+00  0.177000E-03  0.681457E-03
  0.484892E+00  0.107850E-02  0.669498E-03
  0.485618E+00  0.156900E-03  0.684525E-03
  0.486345E+00  0.863300E-03  0.676781E-03
  0.487071E+00  0.832200E-03  0.678373E-03
  0.487797E+00  0.105630E-02  0.685469E-03
  0.488523E+00  0.985400E-03  0.670380E-03
  0.489249E+00  0.152540E-02  0.687413E-03
  0.489975E+00  0.985700E-03  0.679289E-03
  0.490702E+00  0.143050E-02  0.707908E-03
  0.491428E+00  0.667000E-03  0.690624E-03
  0.492154E+00  0.163130E-02  0.686644E-03
  0.492880E+00  0.744500E-03  0.691081E-03
  0.493606E+00  0.627500E-03  0.697193E-03
  0.494332E+00  0.966000E-03  0.669005E-03
  0.495058E+00  0.110710E-02  0.685421E-03
  0.495784E+00  0.816600E-03  0.685536E-03
  0.496510E+00  0.489500E-03  0.685595E-03
  0.497236E+00  0.174760E-02  0.670771E-03
  0.497962E+00  0.682100E-03  0.686339E-03
  0.498688E+00  0.966100E-03  0.691860E-03
  0.499414E+00  0.612600E-03  0.678325E-03
  0.500140E+00  0.103500E-03  0.698398E-03
  0.500866E+00  0.114920E-02  0.671556E-03
  0.501591E+00  0.410200E-03  0.681822E-03
  0.502317E+00  0.571700E-03  0.675873E-03
  0.503043E+00  0.723100E-03  0.690552E-03
  0.503769E+00  0.759700E-03  0.667161E-03
  0.504495E+00  0.101680E-02  0.690918E-03
  0.505221E+00  0.130000E-02  0.692739E-03
  0.505946E+00  0.307400E-03  0.687938E-03
  0.506672E+00  0.817600E-03  0.695022E-03
  0.507398E+00  0.419500E-03  0.686676E-03
  0.508124E+00  0.590500E-03  0.686002E-03
  0.508849E+00  0.631900E-03  0.688560E-03
  0.509575E+00  0.128580E-02  0.687016E-03
  0.510301E+00  0.643400E-03  0.687173E-03
  0.511026E+00  0.118120E-02  0.670616E-03
  0.511752E+00 -0.930000E-05  0.695652E-03
  0.512478E+00  0.920900E-03  0.682111E-03
  0.513203E+00  0.440100E-03  0.681804E-03
  0.513929E+00  0.101250E-02  0.693856E-03
  0.514654E+00  0.558500E-03  0.699579E-03
  0.515380E+00  0.950000E-03  0.690561E-03
  0.516106E+00  0.319300E-03  0.712492E-03
  0.516831E+00  0.887800E-03  0.712343E-03
  0.517557E+00  0.768200E-03  0.736394E-03
  0.518282E+00  0.435100E-03  0.763411E-03
  0.519008E+00  0.149500E-03  0.737252E-03
  0.519733E+00  0.451400E-03  0.756121E-03
  0.520458E+00  0.433500E-03  0.747200E-03
  0.521184E+00  0.474000E-04  0.773082E-03
  0.521909E+00  0.905500E-03  0.773183E-03
  0.522635E+00  0.725700E-03  0.788378E-03
  0.523360E+00  0.117140E-02  0.783295E-03
  0.524085E+00  0.391300E-03  0.787656E-03
  0.524811E+00  0.343000E-03  0.806904E-03
  0.525536E+00  0.190000E-04  0.794820E-03
  0.526261E+00  0.452900E-03  0.816206E-03
  0.526987E+00  0.553900E-03  0.816267E-03
  0.527712E+00  0.312000E-04  0.820199E-03
  0.528437E+00  0.514600E-03  0.822635E-03
  0.529163E+00  0.171200E-03  0.818998E-03
  0.529888E+00  0.170600E-03  0.831901E-03
  0.530613E+00 -0.476600E-03  0.847768E-03
  0.531338E+00 -0.122600E-03  0.821346E-03
  0.532063E+00  0.433300E-03  0.849955E-03
  0.532789E+00  0.881800E-03  0.864130E-03
  0.533514E+00  0.408700E-03  0.847845E-03
  0.534239E+00  0.981800E-03  0.856139E-03
  0.534964E+00  0.310300E-03  0.866596E-03
  0.535689E+00  0.270000E-04  0.893878E-03
  0.536414E+00  0.300000E-03  0.892032E-03
  0.537139E+00  0.320700E-03  0.889173E-03
  0.537864E+00  0.488000E-04  0.890371E-03
  0.538589E+00  0.134740E-02  0.909590E-03
  0.539314E+00  0.118810E-02  0.896740E-03
  0.540039E+00  0.395600E-03  0.916785E-03
  0.540764E+00  0.477500E-03  0.897220E-03
  0.541489E+00  0.314100E-03  0.916356E-03
  0.542214E+00 -0.189900E-03  0.930715E-03
  0.542939E+00  0.769400E-03  0.918905E-03
  0.543664E+00  0.898100E-03  0.932469E-03
  0.544389E+00  0.433600E-03  0.933460E-03
  0.545114E+00  0.117110E-02  0.970362E-03
  0.545839E+00  0.842300E-03  0.964149E-03
  0.546563E+00  0.690600E-03  0.962408E-03
  0.547288E+00  0.131140E-02  0.963368E-03
  0.548013E+00 -0.121400E-03  0.958486E-03
  0.548738E+00  0.692300E-03  0.987207E-03
  0.549463E+00  0.267200E-03  0.960379E-03
  0.550187E+00 -0.498700E-03  0.100074E-02
  0.550912E+00  0.255900E-03  0.102115E-02
  0.551637E+00  0.394800E-03  0.999980E-03
  0.552361E+00 -0.388000E-04  0.101902E-02
  0.553086E+00  0.956600E-03  0.996754E-03
  0.553811E+00 -0.994000E-04  0.102408E-02
  0.554535E+00  0.748600E-03  0.103057E-02
  0.555260E+00  0.460200E-03  0.103284E-02
  0.555985E+00  0.923000E-04  0.104018E-02
  0.556709E+00  0.274500E-03  0.101640E-02
  0.557434E+00  0.338300E-03  0.104537E-02
  0.558158E+00  0.746000E-04  0.104125E-02
  0.558883E+00  0.143870E-02  0.103154E-02
  0.559607E+00  0.251400E-03  0.106161E-02
  0.560332E+00  0.123780E-02  0.104772E-02
  0.561056E+00  0.302300E-03  0.107609E-02
  0.561781E+00  0.183900E-03  0.105838E-02
  0.562505E+00  0.770500E-03  0.106603E-02
  0.563230E+00 -0.315800E-03  0.110887E-02
  0.563954E+00  0.303500E-03  0.107700E-02
  0.564678E+00  0.104160E-02  0.111532E-02
  0.565403E+00 -0.203600E-03  0.109721E-02
  0.566127E+00  0.910400E-03  0.110922E-02
  0.566852E+00 -0.945300E-03  0.113981E-02
  0.567576E+00  0.148730E-02  0.114834E-02
  0.568300E+00  0.144670E-02  0.114366E-02
  0.569024E+00  0.119700E-02  0.113921E-02
  0.569749E+00  0.974900E-03  0.116504E-02
  0.570473E+00  0.769100E-03  0.115518E-02
  0.571197E+00 -0.310800E-03  0.118931E-02
  0.571921E+00  0.857500E-03  0.119932E-02
  0.572646E+00  0.788000E-04  0.117597E-02
  0.573370E+00 -0.298500E-03  0.121124E-02
  0.574094E+00  0.270300E-03  0.117795E-02
  0.574818E+00  0.105930E-02  0.123116E-02
  0.575542E+00  0.989200E-03  0.124779E-02
  0.576266E+00 -0.406500E-03  0.125828E-02
  0.576990E+00  0.116760E-02  0.127715E-02
  0.577714E+00  0.498100E-03  0.122759E-02
  0.578438E+00  0.808200E-03  0.130229E-02
  0.579162E+00  0.388900E-03  0.125271E-02
  0.579886E+00  0.805400E-03  0.127374E-02
  0.580610E+00 -0.649400E-03  0.130441E-02
  0.581334E+00 -0.786000E-04  0.127694E-02
  0.582058E+00  0.532900E-03  0.133641E-02
  0.582782E+00  0.141380E-02  0.131298E-02
  0.583506E+00  0.913000E-03  0.136145E-02
  0.584230E+00  0.142760E-02  0.134437E-02
  0.584954E+00  0.275000E-03  0.133254E-02
  0.585678E+00  0.213000E-03  0.141752E-02
  0.586402E+00  0.162540E-02  0.136113E-02
  0.587125E+00  0.576500E-03  0.143756E-02
  0.587849E+00  0.179100E-03  0.140005E-02
  0.588573E+00 -0.760600E-03  0.140133E-02
  0.589297E+00  0.166130E-02  0.149280E-02
  0.590021E+00 -0.249300E-03  0.145321E-02
  0.590744E+00  0.161570E-02  0.148694E-02
  0.591468E+00 -0.674000E-04  0.155417E-02
  0.592192E+00  0.139380E-02  0.151393E-02
  0.592915E+00 -0.121380E-02  0.153712E-02
  0.593639E+00  0.515900E-03  0.147998E-02
  0.594363E+00  0.260400E-03  0.156664E-02
  0.595086E+00 -0.846900E-03  0.159641E-02
  0.595810E+00 -0.160040E-02  0.159554E-02
  0.596533E+00 -0.270300E-03  0.160604E-02
  0.597257E+00  0.541600E-03  0.158287E-02
  0.597980E+00 -0.401900E-03  0.160017E-02
  0.598704E+00  0.660900E-03  0.165695E-02
  0.599427E+00  0.160670E-02  0.165491E-02
  0.600151E+00  0.419000E-04  0.168777E-02
  0.600874E+00 -0.488000E-04  0.164503E-02
  0.601598E+00 -0.401300E-03  0.169635E-02
  0.602321E+00  0.534300E-03  0.169501E-02
  0.603045E+00  0.833700E-03  0.166629E-02
  0.603768E+00  0.588500E-03  0.168524E-02
  0.604491E+00  0.135660E-02  0.175760E-02
  0.605215E+00 -0.230080E-02  0.172249E-02
  0.605938E+00 -0.130160E-02  0.175467E-02
  0.606661E+00  0.531400E-03  0.179217E-02
  0.607385E+00  0.711700E-03  0.177970E-02
  0.608108E+00  0.108800E-02  0.179643E-02
  0.608831E+00  0.116230E-02  0.179632E-02
  0.609554E+00 -0.215110E-02  0.186944E-02
  0.610278E+00  0.728800E-03  0.184984E-02
  0.611001E+00  0.126320E-02  0.186346E-02
  0.611724E+00  0.438000E-03  0.191702E-02
  0.612447E+00 -0.367100E-03  0.193202E-02
  0.613170E+00  0.893000E-04  0.211979E-02
  0.613893E+00 -0.872800E-03  0.204546E-02
  0.614616E+00  0.221170E-02  0.197955E-02
  0.615339E+00 -0.524300E-03  0.194557E-02
  0.616062E+00  0.830900E-03  0.215245E-02
  0.616786E+00 -0.293000E-04  0.226270E-02
  0.617509E+00  0.113330E-02  0.241095E-02
  0.618231E+00  0.255170E-02  0.270220E-02
  0.618954E+00 -0.660000E-03  0.271652E-02
  0.619677E+00 -0.171530E-02  0.297858E-02
  0.620400E+00 -0.123020E-02  0.348984E-02
  0.621123E+00  0.106130E-02  0.329219E-02
  0.621846E+00 -0.693200E-03  0.425572E-02
  0.622569E+00  0.816000E-03  0.464461E-02
  0.623292E+00 -0.371330E-02  0.638403E-02
  0.624015E+00  0.387100E-02  0.699900E-02
  0.624738E+00 -0.106852E-01  0.235853E-01
----------C:\Emma\Synchrotron_2016July\blag1o60_raw_data_files_averaged_and_buffer_subtracted\blag1o60_1mg_avg.dat-----------------------------
                                                                                
Parent(s): /tmp/qt_temp.T28805 /tmp/qt_temp.M28805 /tmp/qt_temp.X28805 /tmp/qt_t
----------C:\Emma\Synchrotron_2016July\blag1o60_raw_data_files_averaged_and_buffer_subtracted\blag1o60_0mg_avg.dat-----------------------------
                                                                                
Parent(s): /tmp/qt_temp.T28996 /tmp/qt_temp.M28996 /tmp/qt_temp.X28996 /tmp/qt_t
