# Supplementary material for: BAMLET kills chemotherapy-resistant mesothelioma cells, holding oleic acid in an activated cytotoxic state
Source: PLoS One. 2018 Aug 29;13(8):e0203003. doi: 10.1371/journal.pone.0203003 (PMC6114908; doi:10.1371/journal.pone.0203003)
Supplement: S2 Dataset — (TGZ) [file pone.0203003.s003.tgz › BAMLET_and_BLAGLET_SAXS_and_models/SAXS_data_for_BLAGLETs_pH12_betamerc_10C/blag1o80_0p5mg_sub.dat]

 14-Aug-2016       (1.000 *blag1o80_0p5mg_ - 1.000 *blag1o60_0mg_av) /  1.0000
blag1o80_0p5  Conc = .10E+01  Mult = .10E+01  N1 =    1  N2 =  843  SCALE =  1
 0mg_avg.dat  Conc = .10E+01  Mult = .10E+01  N1 =    1  N2 =  843  SCALE =  1
  0.113375E-01  0.110932E+00  0.871577E-02
  0.120690E-01  0.984914E-01  0.539539E-02
  0.128004E-01  0.982473E-01  0.450044E-02
  0.135319E-01  0.977271E-01  0.401943E-02
  0.142633E-01  0.955879E-01  0.354862E-02
  0.149948E-01  0.963666E-01  0.319045E-02
  0.157262E-01  0.941436E-01  0.300752E-02
  0.164577E-01  0.946481E-01  0.285450E-02
  0.171891E-01  0.912356E-01  0.285361E-02
  0.179206E-01  0.904661E-01  0.280356E-02
  0.186520E-01  0.936502E-01  0.263749E-02
  0.193835E-01  0.888899E-01  0.249853E-02
  0.201149E-01  0.870562E-01  0.241285E-02
  0.208464E-01  0.872173E-01  0.237234E-02
  0.215778E-01  0.853537E-01  0.235187E-02
  0.223093E-01  0.837773E-01  0.227670E-02
  0.230407E-01  0.828160E-01  0.226285E-02
  0.237721E-01  0.814449E-01  0.220368E-02
  0.245036E-01  0.820569E-01  0.215537E-02
  0.252350E-01  0.794467E-01  0.213867E-02
  0.259665E-01  0.786230E-01  0.210049E-02
  0.266979E-01  0.753433E-01  0.196984E-02
  0.274293E-01  0.760173E-01  0.204959E-02
  0.281608E-01  0.734480E-01  0.195516E-02
  0.288922E-01  0.716652E-01  0.191803E-02
  0.296237E-01  0.735748E-01  0.194725E-02
  0.303551E-01  0.705609E-01  0.183842E-02
  0.310865E-01  0.680611E-01  0.189579E-02
  0.318180E-01  0.680685E-01  0.179035E-02
  0.325494E-01  0.665146E-01  0.193255E-02
  0.332808E-01  0.654803E-01  0.177248E-02
  0.340123E-01  0.637874E-01  0.165923E-02
  0.347437E-01  0.634433E-01  0.169576E-02
  0.354751E-01  0.609721E-01  0.162303E-02
  0.362065E-01  0.587750E-01  0.165089E-02
  0.369380E-01  0.594802E-01  0.165065E-02
  0.376694E-01  0.583669E-01  0.160107E-02
  0.384008E-01  0.554540E-01  0.163573E-02
  0.391322E-01  0.543322E-01  0.153821E-02
  0.398636E-01  0.532237E-01  0.155246E-02
  0.405951E-01  0.500194E-01  0.156319E-02
  0.413265E-01  0.505400E-01  0.150004E-02
  0.420579E-01  0.484089E-01  0.147379E-02
  0.427893E-01  0.478580E-01  0.147530E-02
  0.435207E-01  0.449579E-01  0.143444E-02
  0.442521E-01  0.445859E-01  0.149595E-02
  0.449836E-01  0.420041E-01  0.143848E-02
  0.457150E-01  0.409364E-01  0.142866E-02
  0.464464E-01  0.385440E-01  0.137352E-02
  0.471778E-01  0.368409E-01  0.135745E-02
  0.479092E-01  0.379316E-01  0.136467E-02
  0.486406E-01  0.365578E-01  0.135979E-02
  0.493720E-01  0.331392E-01  0.131395E-02
  0.501034E-01  0.334983E-01  0.131149E-02
  0.508348E-01  0.320616E-01  0.132146E-02
  0.515662E-01  0.309076E-01  0.133917E-02
  0.522976E-01  0.301557E-01  0.127435E-02
  0.530290E-01  0.280530E-01  0.130881E-02
  0.537604E-01  0.268094E-01  0.132363E-02
  0.544917E-01  0.250798E-01  0.131120E-02
  0.552231E-01  0.248685E-01  0.133260E-02
  0.559545E-01  0.224733E-01  0.134348E-02
  0.566859E-01  0.223942E-01  0.134232E-02
  0.574173E-01  0.222967E-01  0.138970E-02
  0.581487E-01  0.214490E-01  0.137042E-02
  0.588800E-01  0.188141E-01  0.139698E-02
  0.596114E-01  0.185318E-01  0.140228E-02
  0.603428E-01  0.171012E-01  0.133422E-02
  0.610742E-01  0.165481E-01  0.136087E-02
  0.618055E-01  0.169726E-01  0.132986E-02
  0.625369E-01  0.148079E-01  0.131852E-02
  0.632683E-01  0.144130E-01  0.128631E-02
  0.639996E-01  0.133390E-01  0.127452E-02
  0.647310E-01  0.136328E-01  0.125863E-02
  0.654624E-01  0.119603E-01  0.120712E-02
  0.661937E-01  0.115093E-01  0.122305E-02
  0.669251E-01  0.112299E-01  0.118832E-02
  0.676564E-01  0.100887E-01  0.116700E-02
  0.683878E-01  0.106998E-01  0.114688E-02
  0.691191E-01  0.850520E-02  0.112983E-02
  0.698505E-01  0.849450E-02  0.112834E-02
  0.705818E-01  0.784320E-02  0.112167E-02
  0.713132E-01  0.722530E-02  0.110788E-02
  0.720445E-01  0.540050E-02  0.109141E-02
  0.727759E-01  0.653630E-02  0.111306E-02
  0.735072E-01  0.562830E-02  0.106341E-02
  0.742385E-01  0.451940E-02  0.105933E-02
  0.749699E-01  0.684570E-02  0.106148E-02
  0.757012E-01  0.648070E-02  0.104324E-02
  0.764325E-01  0.450180E-02  0.104823E-02
  0.771638E-01  0.466700E-02  0.101970E-02
  0.778952E-01  0.453660E-02  0.100553E-02
  0.786265E-01  0.356100E-02  0.100916E-02
  0.793578E-01  0.463060E-02  0.972499E-03
  0.800891E-01  0.401940E-02  0.980340E-03
  0.808204E-01  0.406510E-02  0.981575E-03
  0.815517E-01  0.314200E-02  0.977790E-03
  0.822830E-01  0.403480E-02  0.962923E-03
  0.830143E-01  0.224900E-02  0.976087E-03
  0.837456E-01  0.316680E-02  0.947367E-03
  0.844769E-01  0.343440E-02  0.962502E-03
  0.852082E-01  0.357300E-02  0.959900E-03
  0.859395E-01  0.286850E-02  0.942455E-03
  0.866708E-01  0.345650E-02  0.937489E-03
  0.874021E-01  0.312100E-02  0.946746E-03
  0.881334E-01  0.372500E-02  0.946216E-03
  0.888647E-01  0.340980E-02  0.955458E-03
  0.895959E-01  0.468260E-02  0.927600E-03
  0.903272E-01  0.331470E-02  0.926532E-03
  0.910585E-01  0.449320E-02  0.933062E-03
  0.917897E-01  0.356530E-02  0.950895E-03
  0.925210E-01  0.428210E-02  0.957603E-03
  0.932523E-01  0.352350E-02  0.942206E-03
  0.939835E-01  0.403310E-02  0.956523E-03
  0.947148E-01  0.373590E-02  0.968564E-03
  0.954460E-01  0.382430E-02  0.970940E-03
  0.961773E-01  0.513300E-02  0.971805E-03
  0.969085E-01  0.447270E-02  0.969167E-03
  0.976398E-01  0.469830E-02  0.994694E-03
  0.983710E-01  0.483360E-02  0.968911E-03
  0.991023E-01  0.652450E-02  0.963793E-03
  0.998335E-01  0.582830E-02  0.977690E-03
  0.100565E+00  0.544600E-02  0.966824E-03
  0.101296E+00  0.600810E-02  0.977831E-03
  0.102027E+00  0.523550E-02  0.946447E-03
  0.102758E+00  0.591040E-02  0.956573E-03
  0.103490E+00  0.698350E-02  0.947650E-03
  0.104221E+00  0.751870E-02  0.898955E-03
  0.104952E+00  0.662180E-02  0.911093E-03
  0.105683E+00  0.752400E-02  0.905746E-03
  0.106414E+00  0.760430E-02  0.881945E-03
  0.107146E+00  0.826670E-02  0.888705E-03
  0.107877E+00  0.852330E-02  0.885108E-03
  0.108608E+00  0.930530E-02  0.883647E-03
  0.109339E+00  0.805590E-02  0.883762E-03
  0.110070E+00  0.908570E-02  0.861058E-03
  0.110802E+00  0.854770E-02  0.869858E-03
  0.111533E+00  0.924420E-02  0.859640E-03
  0.112264E+00  0.995470E-02  0.864934E-03
  0.112995E+00  0.101627E-01  0.845576E-03
  0.113726E+00  0.918670E-02  0.852072E-03
  0.114457E+00  0.102248E-01  0.852321E-03
  0.115189E+00  0.100835E-01  0.834581E-03
  0.115920E+00  0.105404E-01  0.842668E-03
  0.116651E+00  0.103331E-01  0.850215E-03
  0.117382E+00  0.114242E-01  0.837577E-03
  0.118113E+00  0.110425E-01  0.827772E-03
  0.118844E+00  0.109417E-01  0.832245E-03
  0.119576E+00  0.105214E-01  0.824563E-03
  0.120307E+00  0.112380E-01  0.831437E-03
  0.121038E+00  0.113753E-01  0.825569E-03
  0.121769E+00  0.126029E-01  0.838127E-03
  0.122500E+00  0.120505E-01  0.828083E-03
  0.123231E+00  0.120394E-01  0.818388E-03
  0.123962E+00  0.131723E-01  0.794567E-03
  0.124693E+00  0.122815E-01  0.805040E-03
  0.125425E+00  0.115821E-01  0.792118E-03
  0.126156E+00  0.133011E-01  0.810890E-03
  0.126887E+00  0.126818E-01  0.790813E-03
  0.127618E+00  0.127616E-01  0.807150E-03
  0.128349E+00  0.129785E-01  0.809732E-03
  0.129080E+00  0.129715E-01  0.787439E-03
  0.129811E+00  0.132104E-01  0.807288E-03
  0.130542E+00  0.136617E-01  0.781310E-03
  0.131273E+00  0.131790E-01  0.780451E-03
  0.132004E+00  0.135140E-01  0.796946E-03
  0.132735E+00  0.132749E-01  0.778533E-03
  0.133466E+00  0.130452E-01  0.775336E-03
  0.134197E+00  0.139465E-01  0.771701E-03
  0.134929E+00  0.132862E-01  0.756303E-03
  0.135660E+00  0.132390E-01  0.766984E-03
  0.136391E+00  0.135967E-01  0.755826E-03
  0.137122E+00  0.142636E-01  0.755188E-03
  0.137853E+00  0.140215E-01  0.758638E-03
  0.138584E+00  0.134034E-01  0.756248E-03
  0.139315E+00  0.136825E-01  0.767189E-03
  0.140046E+00  0.140248E-01  0.751831E-03
  0.140777E+00  0.127299E-01  0.764182E-03
  0.141508E+00  0.138058E-01  0.743149E-03
  0.142239E+00  0.134319E-01  0.758527E-03
  0.142970E+00  0.136417E-01  0.756712E-03
  0.143701E+00  0.138570E-01  0.738256E-03
  0.144432E+00  0.127270E-01  0.748913E-03
  0.145163E+00  0.139739E-01  0.739223E-03
  0.145894E+00  0.135818E-01  0.730223E-03
  0.146625E+00  0.132741E-01  0.736520E-03
  0.147356E+00  0.127486E-01  0.742119E-03
  0.148087E+00  0.131698E-01  0.730026E-03
  0.148818E+00  0.135978E-01  0.717863E-03
  0.149549E+00  0.130043E-01  0.710462E-03
  0.150280E+00  0.129226E-01  0.714175E-03
  0.151011E+00  0.130480E-01  0.728664E-03
  0.151741E+00  0.128642E-01  0.714240E-03
  0.152472E+00  0.125331E-01  0.706090E-03
  0.153203E+00  0.124726E-01  0.707689E-03
  0.153934E+00  0.130487E-01  0.705816E-03
  0.154665E+00  0.126020E-01  0.704046E-03
  0.155396E+00  0.122962E-01  0.704699E-03
  0.156127E+00  0.125447E-01  0.706735E-03
  0.156858E+00  0.115943E-01  0.701431E-03
  0.157589E+00  0.121483E-01  0.693125E-03
  0.158320E+00  0.120480E-01  0.698323E-03
  0.159051E+00  0.116072E-01  0.702468E-03
  0.159782E+00  0.121093E-01  0.709155E-03
  0.160512E+00  0.114275E-01  0.699351E-03
  0.161243E+00  0.115434E-01  0.677775E-03
  0.161974E+00  0.118118E-01  0.695070E-03
  0.162705E+00  0.112049E-01  0.694536E-03
  0.163436E+00  0.107229E-01  0.695844E-03
  0.164167E+00  0.110895E-01  0.685969E-03
  0.164898E+00  0.116716E-01  0.675507E-03
  0.165628E+00  0.113931E-01  0.675980E-03
  0.166359E+00  0.977060E-02  0.677596E-03
  0.167090E+00  0.114100E-01  0.674519E-03
  0.167821E+00  0.105859E-01  0.658802E-03
  0.168552E+00  0.984980E-02  0.657840E-03
  0.169283E+00  0.104311E-01  0.663263E-03
  0.170013E+00  0.100441E-01  0.655349E-03
  0.170744E+00  0.935210E-02  0.654553E-03
  0.171475E+00  0.980740E-02  0.661318E-03
  0.172206E+00  0.101380E-01  0.669878E-03
  0.172937E+00  0.990670E-02  0.654833E-03
  0.173667E+00  0.900530E-02  0.659166E-03
  0.174398E+00  0.962510E-02  0.643444E-03
  0.175129E+00  0.931280E-02  0.654002E-03
  0.175860E+00  0.890350E-02  0.649202E-03
  0.176590E+00  0.806370E-02  0.638335E-03
  0.177321E+00  0.909330E-02  0.633948E-03
  0.178052E+00  0.825380E-02  0.644811E-03
  0.178783E+00  0.827390E-02  0.641622E-03
  0.179513E+00  0.836540E-02  0.636544E-03
  0.180244E+00  0.819480E-02  0.628561E-03
  0.180975E+00  0.784450E-02  0.645088E-03
  0.181706E+00  0.795060E-02  0.635153E-03
  0.182436E+00  0.658080E-02  0.624325E-03
  0.183167E+00  0.743690E-02  0.622815E-03
  0.183898E+00  0.733700E-02  0.625614E-03
  0.184629E+00  0.723770E-02  0.626873E-03
  0.185359E+00  0.742070E-02  0.616641E-03
  0.186090E+00  0.684210E-02  0.619706E-03
  0.186821E+00  0.646510E-02  0.621072E-03
  0.187551E+00  0.734110E-02  0.619176E-03
  0.188282E+00  0.610160E-02  0.615274E-03
  0.189013E+00  0.707130E-02  0.627517E-03
  0.189743E+00  0.559330E-02  0.619588E-03
  0.190474E+00  0.648870E-02  0.622470E-03
  0.191205E+00  0.633150E-02  0.610325E-03
  0.191935E+00  0.586760E-02  0.606013E-03
  0.192666E+00  0.595470E-02  0.601216E-03
  0.193396E+00  0.592760E-02  0.597642E-03
  0.194127E+00  0.497560E-02  0.606403E-03
  0.194858E+00  0.531280E-02  0.595721E-03
  0.195588E+00  0.536950E-02  0.597188E-03
  0.196319E+00  0.520970E-02  0.606159E-03
  0.197049E+00  0.479100E-02  0.600951E-03
  0.197780E+00  0.508620E-02  0.600325E-03
  0.198511E+00  0.593600E-02  0.596584E-03
  0.199241E+00  0.577770E-02  0.598080E-03
  0.199972E+00  0.506800E-02  0.594351E-03
  0.200702E+00  0.529600E-02  0.593149E-03
  0.201433E+00  0.474550E-02  0.595007E-03
  0.202163E+00  0.392290E-02  0.599213E-03
  0.202894E+00  0.438250E-02  0.585394E-03
  0.203625E+00  0.521790E-02  0.597094E-03
  0.204355E+00  0.437730E-02  0.578631E-03
  0.205086E+00  0.374220E-02  0.586599E-03
  0.205816E+00  0.499940E-02  0.586750E-03
  0.206547E+00  0.383470E-02  0.585718E-03
  0.207277E+00  0.397290E-02  0.592546E-03
  0.208008E+00  0.371470E-02  0.592068E-03
  0.208738E+00  0.397350E-02  0.596071E-03
  0.209469E+00  0.359740E-02  0.605677E-03
  0.210199E+00  0.390920E-02  0.598470E-03
  0.210930E+00  0.310090E-02  0.601215E-03
  0.211660E+00  0.348690E-02  0.596645E-03
  0.212390E+00  0.413740E-02  0.600191E-03
  0.213121E+00  0.384170E-02  0.592124E-03
  0.213851E+00  0.342980E-02  0.594183E-03
  0.214582E+00  0.362840E-02  0.605954E-03
  0.215312E+00  0.349800E-02  0.593330E-03
  0.216043E+00  0.257230E-02  0.595092E-03
  0.216773E+00  0.344240E-02  0.600161E-03
  0.217503E+00  0.323970E-02  0.597058E-03
  0.218234E+00  0.271180E-02  0.599089E-03
  0.218964E+00  0.258610E-02  0.606528E-03
  0.219695E+00  0.253110E-02  0.598890E-03
  0.220425E+00  0.259640E-02  0.597552E-03
  0.221155E+00  0.264440E-02  0.582750E-03
  0.221886E+00  0.274830E-02  0.590739E-03
  0.222616E+00  0.272380E-02  0.570903E-03
  0.223346E+00  0.315690E-02  0.578365E-03
  0.224077E+00  0.222240E-02  0.574738E-03
  0.224807E+00  0.260010E-02  0.569238E-03
  0.225537E+00  0.255850E-02  0.577531E-03
  0.226268E+00  0.240200E-02  0.574469E-03
  0.226998E+00  0.214730E-02  0.573242E-03
  0.227728E+00  0.230990E-02  0.564854E-03
  0.228459E+00  0.188010E-02  0.569116E-03
  0.229189E+00  0.253760E-02  0.559872E-03
  0.229919E+00  0.175260E-02  0.562985E-03
  0.230650E+00  0.161860E-02  0.566632E-03
  0.231380E+00  0.200530E-02  0.561636E-03
  0.232110E+00  0.115620E-02  0.572420E-03
  0.232840E+00  0.198290E-02  0.566354E-03
  0.233571E+00  0.167360E-02  0.557693E-03
  0.234301E+00  0.209760E-02  0.558800E-03
  0.235031E+00  0.213820E-02  0.559111E-03
  0.235761E+00  0.169430E-02  0.558300E-03
  0.236491E+00  0.188340E-02  0.553818E-03
  0.237222E+00  0.147380E-02  0.553804E-03
  0.237952E+00  0.200420E-02  0.541642E-03
  0.238682E+00  0.191820E-02  0.542889E-03
  0.239412E+00  0.160220E-02  0.552277E-03
  0.240142E+00  0.113210E-02  0.546077E-03
  0.240873E+00  0.110870E-02  0.542723E-03
  0.241603E+00  0.172510E-02  0.545252E-03
  0.242333E+00  0.157860E-02  0.536553E-03
  0.243063E+00  0.117610E-02  0.541620E-03
  0.243793E+00  0.173960E-02  0.551039E-03
  0.244523E+00  0.169820E-02  0.548142E-03
  0.245253E+00  0.137440E-02  0.534897E-03
  0.245984E+00  0.154030E-02  0.536710E-03
  0.246714E+00  0.166410E-02  0.540239E-03
  0.247444E+00  0.159720E-02  0.545085E-03
  0.248174E+00  0.202150E-02  0.553633E-03
  0.248904E+00  0.587600E-03  0.545573E-03
  0.249634E+00  0.119780E-02  0.553162E-03
  0.250364E+00  0.127940E-02  0.552351E-03
  0.251094E+00  0.148710E-02  0.551941E-03
  0.251824E+00  0.122640E-02  0.546024E-03
  0.252554E+00  0.122400E-02  0.555301E-03
  0.253284E+00  0.731100E-03  0.553732E-03
  0.254014E+00  0.125100E-02  0.544138E-03
  0.254744E+00  0.107280E-02  0.555677E-03
  0.255474E+00  0.142300E-02  0.555286E-03
  0.256204E+00  0.162120E-02  0.551124E-03
  0.256934E+00  0.805200E-03  0.540447E-03
  0.257664E+00  0.783800E-03  0.552885E-03
  0.258394E+00  0.831300E-03  0.552910E-03
  0.259124E+00  0.897100E-03  0.553365E-03
  0.259854E+00  0.131910E-02  0.549863E-03
  0.260584E+00  0.647100E-03  0.543055E-03
  0.261314E+00  0.116680E-02  0.550389E-03
  0.262044E+00  0.958100E-03  0.562173E-03
  0.262774E+00  0.115080E-02  0.547558E-03
  0.263504E+00  0.120930E-02  0.548938E-03
  0.264234E+00  0.137580E-02  0.540178E-03
  0.264964E+00  0.151980E-02  0.551596E-03
  0.265693E+00  0.923200E-03  0.548808E-03
  0.266423E+00  0.933300E-03  0.549920E-03
  0.267153E+00  0.795200E-03  0.543679E-03
  0.267883E+00  0.629000E-03  0.549739E-03
  0.268613E+00  0.869200E-03  0.548319E-03
  0.269343E+00  0.106940E-02  0.543495E-03
  0.270073E+00  0.718000E-03  0.550158E-03
  0.270802E+00  0.911300E-03  0.556583E-03
  0.271532E+00  0.113670E-02  0.548710E-03
  0.272262E+00  0.130890E-02  0.545227E-03
  0.272992E+00  0.103110E-02  0.548831E-03
  0.273722E+00  0.968200E-03  0.540870E-03
  0.274451E+00  0.532800E-03  0.548029E-03
  0.275181E+00  0.114490E-02  0.550639E-03
  0.275911E+00  0.917800E-03  0.548521E-03
  0.276641E+00  0.141060E-02  0.540655E-03
  0.277371E+00  0.715200E-03  0.550196E-03
  0.278100E+00  0.598300E-03  0.540446E-03
  0.278830E+00  0.508300E-03  0.539324E-03
  0.279560E+00  0.113600E-02  0.544024E-03
  0.280289E+00  0.939500E-03  0.537626E-03
  0.281019E+00  0.937000E-03  0.539827E-03
  0.281749E+00  0.115580E-02  0.544552E-03
  0.282479E+00  0.394200E-03  0.531081E-03
  0.283208E+00  0.982300E-03  0.533799E-03
  0.283938E+00  0.846200E-03  0.535777E-03
  0.284668E+00  0.716800E-03  0.539224E-03
  0.285397E+00  0.628900E-03  0.534205E-03
  0.286127E+00  0.351600E-03  0.531757E-03
  0.286856E+00  0.964000E-03  0.542418E-03
  0.287586E+00  0.590300E-03  0.535062E-03
  0.288316E+00  0.915600E-03  0.540974E-03
  0.289045E+00  0.706500E-03  0.549174E-03
  0.289775E+00  0.953300E-03  0.527850E-03
  0.290504E+00  0.571900E-03  0.529950E-03
  0.291234E+00  0.625400E-03  0.527702E-03
  0.291964E+00  0.727700E-03  0.538963E-03
  0.292693E+00  0.524100E-03  0.529661E-03
  0.293423E+00  0.568500E-03  0.527030E-03
  0.294152E+00  0.278400E-03  0.534744E-03
  0.294882E+00  0.697900E-03  0.533651E-03
  0.295611E+00  0.101620E-02  0.541304E-03
  0.296341E+00  0.618400E-03  0.529282E-03
  0.297070E+00  0.762800E-03  0.533871E-03
  0.297800E+00  0.686700E-03  0.528966E-03
  0.298529E+00  0.434400E-03  0.527021E-03
  0.299259E+00  0.228100E-03  0.539352E-03
  0.299988E+00  0.986800E-03  0.534183E-03
  0.300718E+00  0.522600E-03  0.538894E-03
  0.301447E+00  0.940700E-03  0.540298E-03
  0.302176E+00  0.112090E-02  0.543906E-03
  0.302906E+00 -0.958000E-04  0.546281E-03
  0.303635E+00  0.714900E-03  0.545434E-03
  0.304365E+00  0.642700E-03  0.547559E-03
  0.305094E+00  0.581200E-03  0.557176E-03
  0.305823E+00  0.116970E-02  0.552006E-03
  0.306553E+00  0.288400E-03  0.544524E-03
  0.307282E+00  0.875600E-03  0.549327E-03
  0.308012E+00  0.762800E-03  0.553326E-03
  0.308741E+00  0.559800E-03  0.550554E-03
  0.309470E+00  0.461900E-03  0.556965E-03
  0.310200E+00  0.461200E-03  0.547267E-03
  0.310929E+00  0.720600E-03  0.556491E-03
  0.311658E+00  0.168800E-03  0.557111E-03
  0.312387E+00  0.766100E-03  0.567284E-03
  0.313117E+00  0.106500E-03  0.557577E-03
  0.313846E+00  0.874200E-03  0.551426E-03
  0.314575E+00  0.569200E-03  0.566377E-03
  0.315305E+00  0.851200E-03  0.552666E-03
  0.316034E+00  0.543700E-03  0.555355E-03
  0.316763E+00  0.633000E-03  0.565714E-03
  0.317492E+00  0.831300E-03  0.565065E-03
  0.318221E+00  0.772400E-03  0.563733E-03
  0.318951E+00  0.586800E-03  0.563107E-03
  0.319680E+00  0.106200E-02  0.554744E-03
  0.320409E+00  0.605100E-03  0.572214E-03
  0.321138E+00  0.363500E-03  0.555693E-03
  0.321867E+00  0.211000E-03  0.575464E-03
  0.322596E+00  0.388300E-03  0.563317E-03
  0.323326E+00  0.564400E-03  0.566381E-03
  0.324055E+00  0.574700E-03  0.570840E-03
  0.324784E+00  0.535200E-03  0.572763E-03
  0.325513E+00  0.241600E-03  0.572131E-03
  0.326242E+00  0.107210E-02  0.561097E-03
  0.326971E+00  0.220000E-04  0.554966E-03
  0.327700E+00  0.126900E-03  0.560085E-03
  0.328429E+00  0.659300E-03  0.556374E-03
  0.329158E+00  0.872000E-03  0.571383E-03
  0.329887E+00  0.476800E-03  0.569882E-03
  0.330616E+00 -0.827000E-04  0.563102E-03
  0.331345E+00  0.817000E-03  0.572485E-03
  0.332074E+00  0.471000E-03  0.565447E-03
  0.332803E+00  0.538200E-03  0.580602E-03
  0.333532E+00  0.731600E-03  0.560128E-03
  0.334261E+00  0.744300E-03  0.571439E-03
  0.334990E+00  0.250400E-03  0.575462E-03
  0.335719E+00  0.244100E-03  0.573721E-03
  0.336448E+00  0.320700E-03  0.571952E-03
  0.337177E+00  0.375700E-03  0.566452E-03
  0.337906E+00  0.748000E-04  0.575123E-03
  0.338635E+00  0.476000E-04  0.574117E-03
  0.339364E+00  0.101800E-03  0.569174E-03
  0.340093E+00  0.149500E-03  0.570530E-03
  0.340822E+00  0.177000E-04  0.573192E-03
  0.341551E+00  0.511400E-03  0.565826E-03
  0.342279E+00  0.484300E-03  0.578701E-03
  0.343008E+00 -0.596800E-03  0.572401E-03
  0.343737E+00  0.849000E-04  0.575595E-03
  0.344466E+00  0.472300E-03  0.577119E-03
  0.345195E+00  0.128300E-03  0.585319E-03
  0.345923E+00  0.346700E-03  0.572392E-03
  0.346652E+00 -0.416100E-03  0.575982E-03
  0.347381E+00  0.593800E-03  0.576216E-03
  0.348110E+00  0.416100E-03  0.579580E-03
  0.348839E+00  0.420100E-03  0.568398E-03
  0.349567E+00  0.307800E-03  0.569904E-03
  0.350296E+00  0.436400E-03  0.577524E-03
  0.351025E+00  0.176900E-03  0.578990E-03
  0.351753E+00  0.346900E-03  0.580257E-03
  0.352482E+00  0.112800E-03  0.572306E-03
  0.353211E+00  0.165900E-03  0.570675E-03
  0.353940E+00  0.382200E-03  0.568295E-03
  0.354668E+00  0.342100E-03  0.569620E-03
  0.355397E+00  0.102200E-03  0.577822E-03
  0.356126E+00  0.410500E-03  0.576420E-03
  0.356854E+00 -0.275000E-04  0.581131E-03
  0.357583E+00  0.951300E-03  0.586571E-03
  0.358311E+00  0.245600E-03  0.577838E-03
  0.359040E+00  0.286000E-03  0.576113E-03
  0.359769E+00 -0.249100E-03  0.580363E-03
  0.360497E+00  0.418300E-03  0.575082E-03
  0.361226E+00  0.527400E-03  0.590322E-03
  0.361954E+00 -0.153600E-03  0.585582E-03
  0.362683E+00  0.178600E-03  0.599894E-03
  0.363411E+00  0.455300E-03  0.601261E-03
  0.364140E+00 -0.152200E-03  0.608186E-03
  0.364868E+00  0.343500E-03  0.608097E-03
  0.365597E+00 -0.253900E-03  0.599086E-03
  0.366325E+00 -0.166600E-03  0.620775E-03
  0.367054E+00  0.488000E-04  0.610483E-03
  0.367782E+00  0.413800E-03  0.620184E-03
  0.368511E+00 -0.244300E-03  0.620779E-03
  0.369239E+00  0.291600E-03  0.615747E-03
  0.369967E+00  0.148700E-03  0.633841E-03
  0.370696E+00 -0.382200E-03  0.605542E-03
  0.371424E+00  0.103000E-04  0.621790E-03
  0.372153E+00  0.466300E-03  0.606916E-03
  0.372881E+00 -0.665000E-04  0.611975E-03
  0.373609E+00  0.115700E-03  0.630880E-03
  0.374338E+00 -0.160100E-03  0.625149E-03
  0.375066E+00  0.134600E-03  0.620907E-03
  0.375794E+00  0.947400E-03  0.607775E-03
  0.376523E+00 -0.866000E-04  0.605487E-03
  0.377251E+00  0.739000E-04  0.615233E-03
  0.377979E+00  0.333400E-03  0.611053E-03
  0.378708E+00  0.573700E-03  0.607655E-03
  0.379436E+00  0.141100E-03  0.609829E-03
  0.380164E+00  0.420000E-04  0.609467E-03
  0.380892E+00  0.255400E-03  0.600456E-03
  0.381621E+00  0.527800E-03  0.599011E-03
  0.382349E+00  0.172000E-03  0.607745E-03
  0.383077E+00 -0.197000E-04  0.601330E-03
  0.383805E+00  0.674600E-03  0.611053E-03
  0.384533E+00 -0.398900E-03  0.607350E-03
  0.385261E+00  0.600000E-05  0.602849E-03
  0.385990E+00  0.828000E-04  0.601283E-03
  0.386718E+00 -0.220200E-03  0.604523E-03
  0.387446E+00  0.296500E-03  0.615177E-03
  0.388174E+00  0.753500E-03  0.594375E-03
  0.388902E+00  0.173500E-03  0.607965E-03
  0.389630E+00  0.175800E-03  0.606649E-03
  0.390358E+00  0.283900E-03  0.601943E-03
  0.391086E+00  0.387800E-03  0.600027E-03
  0.391814E+00 -0.144800E-03  0.602025E-03
  0.392542E+00  0.148300E-03  0.597741E-03
  0.393270E+00 -0.670000E-04  0.591048E-03
  0.393998E+00 -0.260000E-05  0.611332E-03
  0.394726E+00  0.303400E-03  0.601443E-03
  0.395454E+00 -0.306500E-03  0.600005E-03
  0.396182E+00 -0.181100E-03  0.601628E-03
  0.396910E+00 -0.121000E-04  0.593090E-03
  0.397638E+00  0.281800E-03  0.604123E-03
  0.398366E+00  0.501500E-03  0.596729E-03
  0.399094E+00 -0.331000E-04  0.582261E-03
  0.399822E+00  0.263600E-03  0.604007E-03
  0.400550E+00  0.324900E-03  0.582851E-03
  0.401278E+00 -0.740000E-04  0.582585E-03
  0.402006E+00 -0.894000E-04  0.583193E-03
  0.402734E+00 -0.825000E-04  0.595597E-03
  0.403461E+00  0.437200E-03  0.597195E-03
  0.404189E+00  0.608300E-03  0.582332E-03
  0.404917E+00  0.311900E-03  0.590173E-03
  0.405645E+00  0.451200E-03  0.593777E-03
  0.406373E+00 -0.293600E-03  0.601192E-03
  0.407100E+00 -0.168000E-04  0.597001E-03
  0.407828E+00  0.787000E-04  0.587790E-03
  0.408556E+00 -0.140200E-03  0.599392E-03
  0.409284E+00 -0.194500E-03  0.589102E-03
  0.410011E+00  0.388100E-03  0.586927E-03
  0.410739E+00  0.455400E-03  0.583681E-03
  0.411467E+00  0.412100E-03  0.573375E-03
  0.412195E+00  0.266800E-03  0.593291E-03
  0.412922E+00  0.232200E-03  0.577273E-03
  0.413650E+00  0.189600E-03  0.580467E-03
  0.414378E+00 -0.675000E-04  0.588192E-03
  0.415105E+00  0.754000E-04  0.588157E-03
  0.415833E+00 -0.657400E-03  0.607676E-03
  0.416560E+00 -0.299200E-03  0.597321E-03
  0.417288E+00  0.205100E-03  0.605385E-03
  0.418016E+00  0.131700E-03  0.601297E-03
  0.418743E+00  0.597000E-04  0.614686E-03
  0.419471E+00  0.974000E-04  0.619986E-03
  0.420198E+00  0.419200E-03  0.616863E-03
  0.420926E+00 -0.106700E-03  0.625353E-03
  0.421653E+00 -0.913200E-03  0.618007E-03
  0.422381E+00 -0.240100E-03  0.626771E-03
  0.423108E+00 -0.653000E-04  0.624316E-03
  0.423836E+00  0.420000E-03  0.614418E-03
  0.424563E+00 -0.207800E-03  0.629056E-03
  0.425291E+00 -0.445400E-03  0.630948E-03
  0.426018E+00 -0.798000E-04  0.624533E-03
  0.426745E+00  0.281600E-03  0.619052E-03
  0.427473E+00 -0.119900E-03  0.625215E-03
  0.428200E+00 -0.106800E-03  0.627831E-03
  0.428928E+00 -0.638900E-03  0.638663E-03
  0.429655E+00 -0.666100E-03  0.623992E-03
  0.430382E+00  0.414000E-04  0.624910E-03
  0.431110E+00  0.811000E-04  0.637524E-03
  0.431837E+00  0.214300E-03  0.637782E-03
  0.432564E+00 -0.387000E-04  0.638166E-03
  0.433292E+00 -0.110000E-03  0.651666E-03
  0.434019E+00  0.693000E-04  0.651738E-03
  0.434746E+00 -0.375300E-03  0.651390E-03
  0.435473E+00 -0.659000E-04  0.632708E-03
  0.436201E+00  0.207500E-03  0.641335E-03
  0.436928E+00  0.153400E-03  0.646839E-03
  0.437655E+00 -0.315100E-03  0.664720E-03
  0.438382E+00  0.398700E-03  0.669413E-03
  0.439109E+00 -0.845500E-03  0.657513E-03
  0.439837E+00  0.201100E-03  0.660494E-03
  0.440564E+00  0.180900E-03  0.646548E-03
  0.441291E+00 -0.473500E-03  0.652389E-03
  0.442018E+00 -0.428400E-03  0.661570E-03
  0.442745E+00  0.119600E-03  0.649841E-03
  0.443472E+00 -0.578900E-03  0.661785E-03
  0.444199E+00  0.460800E-03  0.659222E-03
  0.444926E+00 -0.160900E-03  0.643297E-03
  0.445653E+00 -0.535500E-03  0.658883E-03
  0.446380E+00  0.671000E-04  0.643459E-03
  0.447107E+00 -0.589400E-03  0.655667E-03
  0.447834E+00 -0.827100E-03  0.647927E-03
  0.448561E+00  0.472000E-04  0.662607E-03
  0.449288E+00 -0.714000E-03  0.671192E-03
  0.450015E+00  0.237300E-03  0.653818E-03
  0.450742E+00 -0.176500E-03  0.676937E-03
  0.451469E+00  0.250500E-03  0.675958E-03
  0.452196E+00  0.126400E-03  0.657311E-03
  0.452923E+00  0.462600E-03  0.684325E-03
  0.453650E+00 -0.225600E-03  0.683310E-03
  0.454377E+00  0.206100E-03  0.677807E-03
  0.455104E+00  0.215500E-03  0.688368E-03
  0.455831E+00 -0.288100E-03  0.683290E-03
  0.456557E+00  0.350700E-03  0.673937E-03
  0.457284E+00 -0.584900E-03  0.674603E-03
  0.458011E+00 -0.376400E-03  0.686966E-03
  0.458738E+00  0.246600E-03  0.680293E-03
  0.459465E+00  0.577900E-03  0.673217E-03
  0.460191E+00  0.139000E-04  0.677120E-03
  0.460918E+00  0.860000E-04  0.691002E-03
  0.461645E+00 -0.956000E-04  0.683531E-03
  0.462372E+00  0.970000E-05  0.688217E-03
  0.463098E+00  0.278100E-03  0.701677E-03
  0.463825E+00  0.263300E-03  0.679938E-03
  0.464552E+00  0.464900E-03  0.689834E-03
  0.465278E+00 -0.547600E-03  0.687454E-03
  0.466005E+00  0.500500E-03  0.689388E-03
  0.466732E+00 -0.465400E-03  0.695006E-03
  0.467458E+00 -0.204200E-03  0.689433E-03
  0.468185E+00 -0.700900E-03  0.698838E-03
  0.468911E+00 -0.671300E-03  0.684066E-03
  0.469638E+00 -0.606500E-03  0.684706E-03
  0.470364E+00  0.370600E-03  0.687389E-03
  0.471091E+00  0.139200E-03  0.686625E-03
  0.471817E+00  0.698000E-04  0.690617E-03
  0.472544E+00  0.257400E-03  0.683938E-03
  0.473270E+00 -0.276300E-03  0.704527E-03
  0.473997E+00 -0.314900E-03  0.689496E-03
  0.474723E+00 -0.704000E-04  0.695920E-03
  0.475450E+00 -0.582000E-03  0.697197E-03
  0.476176E+00 -0.142200E-03  0.688516E-03
  0.476903E+00  0.289300E-03  0.689381E-03
  0.477629E+00  0.412400E-03  0.698372E-03
  0.478355E+00 -0.109100E-03  0.694271E-03
  0.479082E+00 -0.198000E-04  0.694139E-03
  0.479808E+00 -0.805200E-03  0.686288E-03
  0.480535E+00 -0.346500E-03  0.729621E-03
  0.481261E+00 -0.887600E-03  0.723463E-03
  0.481987E+00 -0.529100E-03  0.686022E-03
  0.482713E+00 -0.148100E-03  0.697313E-03
  0.483440E+00 -0.335100E-03  0.710663E-03
  0.484166E+00 -0.655600E-03  0.703842E-03
  0.484892E+00 -0.457000E-04  0.691230E-03
  0.485618E+00 -0.353500E-03  0.702807E-03
  0.486345E+00  0.656000E-04  0.701821E-03
  0.487071E+00 -0.147600E-03  0.698356E-03
  0.487797E+00 -0.696000E-04  0.707830E-03
  0.488523E+00 -0.385600E-03  0.686988E-03
  0.489249E+00  0.639500E-03  0.700664E-03
  0.489975E+00  0.498700E-03  0.709213E-03
  0.490702E+00 -0.103000E-04  0.726876E-03
  0.491428E+00  0.212000E-04  0.710234E-03
  0.492154E+00  0.190700E-03  0.714222E-03
  0.492880E+00  0.329100E-03  0.712839E-03
  0.493606E+00 -0.475900E-03  0.720511E-03
  0.494332E+00  0.304900E-03  0.695166E-03
  0.495058E+00 -0.146500E-03  0.709207E-03
  0.495784E+00 -0.152300E-03  0.709089E-03
  0.496510E+00  0.304300E-03  0.711760E-03
  0.497236E+00  0.742800E-03  0.692228E-03
  0.497962E+00 -0.245700E-03  0.706550E-03
  0.498688E+00  0.700300E-03  0.709734E-03
  0.499414E+00  0.157700E-03  0.704653E-03
  0.500140E+00 -0.993600E-03  0.718555E-03
  0.500866E+00 -0.287100E-03  0.693090E-03
  0.501591E+00  0.181500E-03  0.702747E-03
  0.502317E+00 -0.643600E-03  0.701251E-03
  0.503043E+00 -0.978900E-03  0.711459E-03
  0.503769E+00 -0.351600E-03  0.694618E-03
  0.504495E+00  0.359700E-03  0.715470E-03
  0.505221E+00  0.675000E-04  0.710073E-03
  0.505946E+00 -0.224600E-03  0.717167E-03
  0.506672E+00 -0.573900E-03  0.710167E-03
  0.507398E+00 -0.608400E-03  0.707894E-03
  0.508124E+00 -0.329500E-03  0.710327E-03
  0.508849E+00 -0.372200E-03  0.711331E-03
  0.509575E+00  0.103900E-03  0.705805E-03
  0.510301E+00 -0.371800E-03  0.716486E-03
  0.511026E+00 -0.152000E-03  0.698410E-03
  0.511752E+00 -0.241600E-03  0.719217E-03
  0.512478E+00  0.456400E-03  0.703672E-03
  0.513203E+00  0.648000E-04  0.709450E-03
  0.513929E+00 -0.169000E-03  0.716472E-03
  0.514654E+00 -0.404700E-03  0.720891E-03
  0.515380E+00 -0.190300E-03  0.712092E-03
  0.516106E+00 -0.678700E-03  0.728814E-03
  0.516831E+00  0.317900E-03  0.740821E-03
  0.517557E+00 -0.766400E-03  0.749405E-03
  0.518282E+00 -0.396900E-03  0.788670E-03
  0.519008E+00 -0.614100E-03  0.766935E-03
  0.519733E+00 -0.114980E-02  0.777724E-03
  0.520458E+00 -0.398100E-03  0.768741E-03
  0.521184E+00 -0.113180E-02  0.794370E-03
  0.521909E+00  0.517000E-04  0.798522E-03
  0.522635E+00 -0.541400E-03  0.811280E-03
  0.523360E+00  0.164900E-03  0.802540E-03
  0.524085E+00 -0.481600E-03  0.817951E-03
  0.524811E+00 -0.508200E-03  0.828663E-03
  0.525536E+00 -0.767900E-03  0.815897E-03
  0.526261E+00 -0.862100E-03  0.851429E-03
  0.526987E+00  0.193500E-03  0.840650E-03
  0.527712E+00 -0.517500E-03  0.847920E-03
  0.528437E+00 -0.475300E-03  0.849289E-03
  0.529163E+00 -0.625800E-03  0.842381E-03
  0.529888E+00 -0.414700E-03  0.872289E-03
  0.530613E+00 -0.608000E-04  0.887621E-03
  0.531338E+00 -0.630400E-03  0.851954E-03
  0.532063E+00 -0.136500E-03  0.883133E-03
  0.532789E+00 -0.380400E-03  0.892938E-03
  0.533514E+00  0.326000E-03  0.880173E-03
  0.534239E+00  0.889000E-04  0.884462E-03
  0.534964E+00 -0.410400E-03  0.898427E-03
  0.535689E+00 -0.121670E-02  0.907343E-03
  0.536414E+00  0.234400E-03  0.926865E-03
  0.537139E+00 -0.130010E-02  0.920122E-03
  0.537864E+00 -0.632700E-03  0.917133E-03
  0.538589E+00 -0.204800E-03  0.922246E-03
  0.539314E+00  0.394800E-03  0.928325E-03
  0.540039E+00 -0.830600E-03  0.938552E-03
  0.540764E+00 -0.730100E-03  0.936002E-03
  0.541489E+00 -0.327600E-03  0.955729E-03
  0.542214E+00 -0.816100E-03  0.958308E-03
  0.542939E+00 -0.272800E-03  0.963537E-03
  0.543664E+00 -0.648300E-03  0.957960E-03
  0.544389E+00 -0.703500E-03  0.956672E-03
  0.545114E+00 -0.143300E-03  0.994919E-03
  0.545839E+00 -0.341800E-03  0.994126E-03
  0.546563E+00  0.511100E-03  0.100950E-02
  0.547288E+00  0.926000E-04  0.991135E-03
  0.548013E+00 -0.126900E-02  0.992469E-03
  0.548738E+00 -0.695200E-03  0.101710E-02
  0.549463E+00 -0.977600E-03  0.100073E-02
  0.550187E+00 -0.674100E-03  0.102001E-02
  0.550912E+00 -0.141400E-03  0.103664E-02
  0.551637E+00 -0.497100E-03  0.103237E-02
  0.552361E+00 -0.623200E-03  0.104823E-02
  0.553086E+00 -0.370700E-03  0.103718E-02
  0.553811E+00 -0.118320E-02  0.104935E-02
  0.554535E+00 -0.587200E-03  0.105850E-02
  0.555260E+00 -0.318800E-03  0.107291E-02
  0.555985E+00 -0.549300E-03  0.106716E-02
  0.556709E+00  0.192900E-03  0.103298E-02
  0.557434E+00 -0.197500E-03  0.108401E-02
  0.558158E+00 -0.183200E-03  0.108348E-02
  0.558883E+00  0.499000E-04  0.106340E-02
  0.559607E+00 -0.135800E-02  0.109995E-02
  0.560332E+00  0.279000E-04  0.108190E-02
  0.561056E+00  0.403800E-03  0.112285E-02
  0.561781E+00 -0.639200E-03  0.109050E-02
  0.562505E+00 -0.286400E-03  0.110419E-02
  0.563230E+00 -0.201600E-03  0.113988E-02
  0.563954E+00  0.860000E-05  0.110982E-02
  0.564678E+00 -0.682400E-03  0.113855E-02
  0.565403E+00 -0.107310E-02  0.113364E-02
  0.566127E+00  0.353200E-03  0.113687E-02
  0.566852E+00 -0.213060E-02  0.117430E-02
  0.567576E+00  0.140300E-03  0.117501E-02
  0.568300E+00 -0.114610E-02  0.116277E-02
  0.569024E+00 -0.526500E-03  0.116286E-02
  0.569749E+00  0.372300E-03  0.119190E-02
  0.570473E+00  0.624700E-03  0.120191E-02
  0.571197E+00  0.305400E-03  0.122891E-02
  0.571921E+00  0.153400E-03  0.123109E-02
  0.572646E+00 -0.711500E-03  0.122188E-02
  0.573370E+00 -0.480000E-05  0.123955E-02
  0.574094E+00 -0.146920E-02  0.121311E-02
  0.574818E+00 -0.840000E-03  0.125177E-02
  0.575542E+00  0.735400E-03  0.129378E-02
  0.576266E+00 -0.613200E-03  0.129380E-02
  0.576990E+00 -0.422700E-03  0.132277E-02
  0.577714E+00  0.281500E-03  0.128551E-02
  0.578438E+00 -0.294300E-03  0.134238E-02
  0.579162E+00 -0.241000E-03  0.131246E-02
  0.579886E+00  0.123820E-02  0.133180E-02
  0.580610E+00 -0.449500E-03  0.134999E-02
  0.581334E+00 -0.151490E-02  0.134608E-02
  0.582058E+00  0.724500E-03  0.139472E-02
  0.582782E+00  0.531300E-03  0.136512E-02
  0.583506E+00 -0.912600E-03  0.140636E-02
  0.584230E+00 -0.129550E-02  0.140170E-02
  0.584954E+00 -0.662700E-03  0.139286E-02
  0.585678E+00  0.880000E-05  0.147218E-02
  0.586402E+00  0.112720E-02  0.141021E-02
  0.587125E+00 -0.640800E-03  0.149871E-02
  0.587849E+00  0.104200E-03  0.146249E-02
  0.588573E+00  0.145700E-03  0.147396E-02
  0.589297E+00 -0.103200E-03  0.151095E-02
  0.590021E+00 -0.847500E-03  0.148842E-02
  0.590744E+00  0.307000E-04  0.153510E-02
  0.591468E+00 -0.853200E-03  0.157621E-02
  0.592192E+00 -0.132490E-02  0.155108E-02
  0.592915E+00 -0.163860E-02  0.158943E-02
  0.593639E+00 -0.523700E-03  0.152711E-02
  0.594363E+00 -0.157820E-02  0.160819E-02
  0.595086E+00  0.207900E-03  0.164632E-02
  0.595810E+00 -0.919500E-03  0.166446E-02
  0.596533E+00 -0.452200E-03  0.166309E-02
  0.597257E+00  0.819000E-04  0.162341E-02
  0.597980E+00 -0.498800E-03  0.165744E-02
  0.598704E+00 -0.337700E-03  0.174812E-02
  0.599427E+00 -0.699300E-03  0.169786E-02
  0.600151E+00 -0.664100E-03  0.174178E-02
  0.600874E+00 -0.704400E-03  0.171474E-02
  0.601598E+00 -0.177560E-02  0.172547E-02
  0.602321E+00 -0.375500E-03  0.176592E-02
  0.603045E+00  0.300300E-03  0.171543E-02
  0.603768E+00  0.201520E-02  0.174749E-02
  0.604491E+00 -0.273100E-03  0.183074E-02
  0.605215E+00 -0.184960E-02  0.180406E-02
  0.605938E+00 -0.282400E-03  0.181434E-02
  0.606661E+00  0.206800E-03  0.182645E-02
  0.607385E+00  0.157870E-02  0.183351E-02
  0.608108E+00  0.850500E-03  0.184623E-02
  0.608831E+00  0.264000E-03  0.186844E-02
  0.609554E+00 -0.286900E-03  0.195650E-02
  0.610278E+00 -0.211400E-03  0.188056E-02
  0.611001E+00 -0.146630E-02  0.196409E-02
  0.611724E+00 -0.138020E-02  0.195393E-02
  0.612447E+00 -0.771700E-03  0.195625E-02
  0.613170E+00 -0.331070E-02  0.212762E-02
  0.613893E+00 -0.220270E-02  0.210829E-02
  0.614616E+00  0.215320E-02  0.203894E-02
  0.615339E+00 -0.643600E-03  0.200826E-02
  0.616062E+00 -0.565300E-03  0.225182E-02
  0.616786E+00 -0.180780E-02  0.231860E-02
  0.617509E+00  0.184710E-02  0.242116E-02
  0.618231E+00  0.159800E-02  0.280786E-02
  0.618954E+00 -0.241200E-03  0.287812E-02
  0.619677E+00  0.148130E-02  0.315300E-02
  0.620400E+00 -0.225260E-02  0.343715E-02
  0.621123E+00  0.154610E-02  0.362348E-02
  0.621846E+00  0.353970E-02  0.442352E-02
  0.622569E+00  0.776700E-03  0.474542E-02
  0.623292E+00 -0.873370E-02  0.644412E-02
  0.624015E+00 -0.322210E-02  0.801196E-02
  0.624738E+00 -0.203549E-01  0.219889E-01
----------C:\Emma\Synchrotron_2016July\blag1o80_raw_data_files_averaged_and_buffer_subtracted\blag1o80_0p5mg_avg.dat-----------------------------
                                                                                
Parent(s): /tmp/qt_temp.T16293 /tmp/qt_temp.M16293 /tmp/qt_temp.X16293 /tmp/qt_t
----------C:\Emma\Synchrotron_2016July\blag1o80_raw_data_files_averaged_and_buffer_subtracted\blag1o60_0mg_avg.dat-----------------------------
                                                                                
Parent(s): /tmp/qt_temp.T28996 /tmp/qt_temp.M28996 /tmp/qt_temp.X28996 /tmp/qt_t
