# Supplementary material for: BAMLET kills chemotherapy-resistant mesothelioma cells, holding oleic acid in an activated cytotoxic state
Source: PLoS One. 2018 Aug 29;13(8):e0203003. doi: 10.1371/journal.pone.0203003 (PMC6114908; doi:10.1371/journal.pone.0203003)
Supplement: S2 Dataset — (TGZ) [file pone.0203003.s003.tgz › BAMLET_and_BLAGLET_SAXS_and_models/SAXS_data_for_BLAGLETs_pH12_betamerc_10C/blag1o40_1mg_sub.dat]

 12-Aug-2016       (1.000 *blag1o40_1mg_av - 1.000 *blag1o40_0mg_av) /  1.0000
blag1o40_1mg  Conc = .10E+01  Mult = .10E+01  N1 =    1  N2 =  843  SCALE =  1
 0mg_avg.dat  Conc = .10E+01  Mult = .10E+01  N1 =    1  N2 =  843  SCALE =  1
  0.113375E-01  0.208770E+00  0.126068E-01
  0.120690E-01  0.207771E+00  0.681861E-02
  0.128004E-01  0.212661E+00  0.599462E-02
  0.135319E-01  0.203904E+00  0.529587E-02
  0.142633E-01  0.206638E+00  0.476317E-02
  0.149948E-01  0.202930E+00  0.437449E-02
  0.157262E-01  0.202991E+00  0.406172E-02
  0.164577E-01  0.200910E+00  0.372237E-02
  0.171891E-01  0.200449E+00  0.371141E-02
  0.179206E-01  0.194882E+00  0.375913E-02
  0.186520E-01  0.196295E+00  0.345093E-02
  0.193835E-01  0.194877E+00  0.332396E-02
  0.201149E-01  0.190874E+00  0.328387E-02
  0.208464E-01  0.191245E+00  0.328507E-02
  0.215778E-01  0.190727E+00  0.309353E-02
  0.223093E-01  0.189741E+00  0.313860E-02
  0.230407E-01  0.183755E+00  0.295465E-02
  0.237721E-01  0.182346E+00  0.305959E-02
  0.245036E-01  0.182405E+00  0.294297E-02
  0.252350E-01  0.182132E+00  0.286092E-02
  0.259665E-01  0.179183E+00  0.276707E-02
  0.266979E-01  0.181470E+00  0.268692E-02
  0.274293E-01  0.174969E+00  0.278722E-02
  0.281608E-01  0.173484E+00  0.258406E-02
  0.288922E-01  0.170701E+00  0.251691E-02
  0.296237E-01  0.166526E+00  0.256252E-02
  0.303551E-01  0.163728E+00  0.248504E-02
  0.310865E-01  0.163137E+00  0.260437E-02
  0.318180E-01  0.159939E+00  0.248801E-02
  0.325494E-01  0.156700E+00  0.270723E-02
  0.332808E-01  0.157565E+00  0.249324E-02
  0.340123E-01  0.152252E+00  0.224303E-02
  0.347437E-01  0.151850E+00  0.224851E-02
  0.354751E-01  0.145873E+00  0.225297E-02
  0.362065E-01  0.143708E+00  0.222857E-02
  0.369380E-01  0.140392E+00  0.220895E-02
  0.376694E-01  0.140327E+00  0.209674E-02
  0.384008E-01  0.136764E+00  0.220512E-02
  0.391322E-01  0.133332E+00  0.209427E-02
  0.398636E-01  0.132619E+00  0.213017E-02
  0.405951E-01  0.129227E+00  0.211430E-02
  0.413265E-01  0.128659E+00  0.197436E-02
  0.420579E-01  0.122501E+00  0.203757E-02
  0.427893E-01  0.121332E+00  0.195661E-02
  0.435207E-01  0.118100E+00  0.192231E-02
  0.442521E-01  0.115792E+00  0.200674E-02
  0.449836E-01  0.110784E+00  0.193459E-02
  0.457150E-01  0.108928E+00  0.188592E-02
  0.464464E-01  0.107939E+00  0.187542E-02
  0.471778E-01  0.104757E+00  0.184345E-02
  0.479092E-01  0.100189E+00  0.185505E-02
  0.486406E-01  0.969109E-01  0.181696E-02
  0.493720E-01  0.969703E-01  0.179418E-02
  0.501034E-01  0.921405E-01  0.174903E-02
  0.508348E-01  0.885185E-01  0.183499E-02
  0.515662E-01  0.863930E-01  0.180842E-02
  0.522976E-01  0.837103E-01  0.170445E-02
  0.530290E-01  0.816344E-01  0.170769E-02
  0.537604E-01  0.788178E-01  0.180396E-02
  0.544917E-01  0.742822E-01  0.174383E-02
  0.552231E-01  0.731999E-01  0.177419E-02
  0.559545E-01  0.689588E-01  0.183036E-02
  0.566859E-01  0.676031E-01  0.180941E-02
  0.574173E-01  0.648624E-01  0.189113E-02
  0.581487E-01  0.647339E-01  0.182440E-02
  0.588800E-01  0.619118E-01  0.188764E-02
  0.596114E-01  0.578297E-01  0.188290E-02
  0.603428E-01  0.557678E-01  0.182350E-02
  0.610742E-01  0.536230E-01  0.183090E-02
  0.618055E-01  0.527142E-01  0.176276E-02
  0.625369E-01  0.514248E-01  0.180402E-02
  0.632683E-01  0.481029E-01  0.179974E-02
  0.639996E-01  0.450523E-01  0.167551E-02
  0.647310E-01  0.445966E-01  0.170373E-02
  0.654624E-01  0.434524E-01  0.161832E-02
  0.661937E-01  0.423072E-01  0.159523E-02
  0.669251E-01  0.404652E-01  0.156638E-02
  0.676564E-01  0.383480E-01  0.158252E-02
  0.683878E-01  0.357878E-01  0.154423E-02
  0.691191E-01  0.333301E-01  0.154964E-02
  0.698505E-01  0.330122E-01  0.153694E-02
  0.705818E-01  0.313484E-01  0.145851E-02
  0.713132E-01  0.276428E-01  0.145189E-02
  0.720445E-01  0.281209E-01  0.144623E-02
  0.727759E-01  0.276812E-01  0.144199E-02
  0.735072E-01  0.256000E-01  0.138678E-02
  0.742385E-01  0.234925E-01  0.140858E-02
  0.749699E-01  0.218651E-01  0.141569E-02
  0.757012E-01  0.207514E-01  0.136325E-02
  0.764325E-01  0.197773E-01  0.139147E-02
  0.771638E-01  0.187597E-01  0.136464E-02
  0.778952E-01  0.191712E-01  0.135061E-02
  0.786265E-01  0.181259E-01  0.134431E-02
  0.793578E-01  0.172341E-01  0.126869E-02
  0.800891E-01  0.162041E-01  0.127605E-02
  0.808204E-01  0.157604E-01  0.128595E-02
  0.815517E-01  0.136711E-01  0.130713E-02
  0.822830E-01  0.141851E-01  0.128546E-02
  0.830143E-01  0.137689E-01  0.125780E-02
  0.837456E-01  0.131655E-01  0.126689E-02
  0.844769E-01  0.125568E-01  0.125648E-02
  0.852082E-01  0.114645E-01  0.124157E-02
  0.859395E-01  0.105394E-01  0.125034E-02
  0.866708E-01  0.114995E-01  0.122517E-02
  0.874021E-01  0.971500E-02  0.122044E-02
  0.881334E-01  0.103143E-01  0.121026E-02
  0.888647E-01  0.910580E-02  0.123234E-02
  0.895959E-01  0.808690E-02  0.122767E-02
  0.903272E-01  0.712400E-02  0.124188E-02
  0.910585E-01  0.800520E-02  0.123896E-02
  0.917897E-01  0.837220E-02  0.124754E-02
  0.925210E-01  0.758170E-02  0.125448E-02
  0.932523E-01  0.780260E-02  0.123858E-02
  0.939835E-01  0.606670E-02  0.128281E-02
  0.947148E-01  0.618040E-02  0.122843E-02
  0.954460E-01  0.781710E-02  0.122045E-02
  0.961773E-01  0.743890E-02  0.127127E-02
  0.969085E-01  0.705240E-02  0.123859E-02
  0.976398E-01  0.648090E-02  0.124069E-02
  0.983710E-01  0.712530E-02  0.128081E-02
  0.991023E-01  0.610410E-02  0.123790E-02
  0.998335E-01  0.676850E-02  0.125082E-02
  0.100565E+00  0.660070E-02  0.125993E-02
  0.101296E+00  0.791240E-02  0.125960E-02
  0.102027E+00  0.759640E-02  0.127674E-02
  0.102758E+00  0.672900E-02  0.121387E-02
  0.103490E+00  0.708440E-02  0.121945E-02
  0.104221E+00  0.791100E-02  0.115273E-02
  0.104952E+00  0.783610E-02  0.116265E-02
  0.105683E+00  0.707310E-02  0.117528E-02
  0.106414E+00  0.918220E-02  0.114633E-02
  0.107146E+00  0.822460E-02  0.116376E-02
  0.107877E+00  0.764440E-02  0.114268E-02
  0.108608E+00  0.802970E-02  0.113054E-02
  0.109339E+00  0.869710E-02  0.112409E-02
  0.110070E+00  0.903110E-02  0.112074E-02
  0.110802E+00  0.931860E-02  0.109580E-02
  0.111533E+00  0.866650E-02  0.111168E-02
  0.112264E+00  0.902740E-02  0.110542E-02
  0.112995E+00  0.928090E-02  0.112253E-02
  0.113726E+00  0.114493E-01  0.108476E-02
  0.114457E+00  0.968470E-02  0.107017E-02
  0.115189E+00  0.102971E-01  0.105714E-02
  0.115920E+00  0.108587E-01  0.109779E-02
  0.116651E+00  0.108682E-01  0.108194E-02
  0.117382E+00  0.114749E-01  0.109340E-02
  0.118113E+00  0.118547E-01  0.107367E-02
  0.118844E+00  0.129070E-01  0.106961E-02
  0.119576E+00  0.135954E-01  0.108691E-02
  0.120307E+00  0.116088E-01  0.106617E-02
  0.121038E+00  0.134331E-01  0.105829E-02
  0.121769E+00  0.126216E-01  0.107408E-02
  0.122500E+00  0.139174E-01  0.105087E-02
  0.123231E+00  0.132084E-01  0.104068E-02
  0.123962E+00  0.138776E-01  0.100841E-02
  0.124693E+00  0.135466E-01  0.102623E-02
  0.125425E+00  0.150298E-01  0.103902E-02
  0.126156E+00  0.136255E-01  0.102914E-02
  0.126887E+00  0.143447E-01  0.101885E-02
  0.127618E+00  0.147471E-01  0.104592E-02
  0.128349E+00  0.156800E-01  0.102705E-02
  0.129080E+00  0.160079E-01  0.102545E-02
  0.129811E+00  0.167594E-01  0.102230E-02
  0.130542E+00  0.153000E-01  0.103212E-02
  0.131273E+00  0.166866E-01  0.102443E-02
  0.132004E+00  0.167540E-01  0.994564E-03
  0.132735E+00  0.171549E-01  0.986869E-03
  0.133466E+00  0.170028E-01  0.100966E-02
  0.134197E+00  0.182203E-01  0.995622E-03
  0.134929E+00  0.174722E-01  0.980211E-03
  0.135660E+00  0.162287E-01  0.994964E-03
  0.136391E+00  0.174906E-01  0.968228E-03
  0.137122E+00  0.181579E-01  0.982219E-03
  0.137853E+00  0.174345E-01  0.967069E-03
  0.138584E+00  0.175109E-01  0.975170E-03
  0.139315E+00  0.173634E-01  0.979125E-03
  0.140046E+00  0.180919E-01  0.974622E-03
  0.140777E+00  0.195225E-01  0.977287E-03
  0.141508E+00  0.189285E-01  0.968579E-03
  0.142239E+00  0.174027E-01  0.956161E-03
  0.142970E+00  0.183379E-01  0.961714E-03
  0.143701E+00  0.174282E-01  0.959779E-03
  0.144432E+00  0.187454E-01  0.964208E-03
  0.145163E+00  0.180470E-01  0.949661E-03
  0.145894E+00  0.185610E-01  0.948880E-03
  0.146625E+00  0.189035E-01  0.947940E-03
  0.147356E+00  0.187870E-01  0.945925E-03
  0.148087E+00  0.194540E-01  0.955160E-03
  0.148818E+00  0.196349E-01  0.899768E-03
  0.149549E+00  0.184115E-01  0.917551E-03
  0.150280E+00  0.186895E-01  0.935264E-03
  0.151011E+00  0.182472E-01  0.931634E-03
  0.151741E+00  0.191764E-01  0.920565E-03
  0.152472E+00  0.186516E-01  0.923469E-03
  0.153203E+00  0.181269E-01  0.916774E-03
  0.153934E+00  0.177258E-01  0.912802E-03
  0.154665E+00  0.196942E-01  0.931840E-03
  0.155396E+00  0.186673E-01  0.910238E-03
  0.156127E+00  0.181149E-01  0.890855E-03
  0.156858E+00  0.176822E-01  0.900857E-03
  0.157589E+00  0.181972E-01  0.915099E-03
  0.158320E+00  0.182613E-01  0.906342E-03
  0.159051E+00  0.171288E-01  0.906696E-03
  0.159782E+00  0.173701E-01  0.922004E-03
  0.160512E+00  0.169669E-01  0.903159E-03
  0.161243E+00  0.183457E-01  0.894679E-03
  0.161974E+00  0.173759E-01  0.892565E-03
  0.162705E+00  0.174091E-01  0.901035E-03
  0.163436E+00  0.174456E-01  0.896208E-03
  0.164167E+00  0.179392E-01  0.893271E-03
  0.164898E+00  0.175278E-01  0.868926E-03
  0.165628E+00  0.171433E-01  0.877972E-03
  0.166359E+00  0.171244E-01  0.889167E-03
  0.167090E+00  0.175138E-01  0.860370E-03
  0.167821E+00  0.161598E-01  0.868553E-03
  0.168552E+00  0.167978E-01  0.859367E-03
  0.169283E+00  0.161578E-01  0.838991E-03
  0.170013E+00  0.162067E-01  0.843856E-03
  0.170744E+00  0.155788E-01  0.862511E-03
  0.171475E+00  0.164305E-01  0.849166E-03
  0.172206E+00  0.164895E-01  0.839838E-03
  0.172937E+00  0.149637E-01  0.861915E-03
  0.173667E+00  0.152397E-01  0.853592E-03
  0.174398E+00  0.151247E-01  0.846459E-03
  0.175129E+00  0.150783E-01  0.822907E-03
  0.175860E+00  0.153114E-01  0.851347E-03
  0.176590E+00  0.135308E-01  0.827469E-03
  0.177321E+00  0.145225E-01  0.839614E-03
  0.178052E+00  0.141472E-01  0.844077E-03
  0.178783E+00  0.138058E-01  0.823428E-03
  0.179513E+00  0.140900E-01  0.837311E-03
  0.180244E+00  0.139764E-01  0.826471E-03
  0.180975E+00  0.133832E-01  0.834498E-03
  0.181706E+00  0.128815E-01  0.842780E-03
  0.182436E+00  0.133161E-01  0.813362E-03
  0.183167E+00  0.130330E-01  0.804055E-03
  0.183898E+00  0.129348E-01  0.800719E-03
  0.184629E+00  0.119027E-01  0.822084E-03
  0.185359E+00  0.126932E-01  0.818160E-03
  0.186090E+00  0.125724E-01  0.815164E-03
  0.186821E+00  0.127229E-01  0.805463E-03
  0.187551E+00  0.118119E-01  0.807585E-03
  0.188282E+00  0.112451E-01  0.805021E-03
  0.189013E+00  0.120217E-01  0.806002E-03
  0.189743E+00  0.112344E-01  0.803147E-03
  0.190474E+00  0.117025E-01  0.815184E-03
  0.191205E+00  0.106667E-01  0.789014E-03
  0.191935E+00  0.106370E-01  0.785856E-03
  0.192666E+00  0.104955E-01  0.794538E-03
  0.193396E+00  0.109980E-01  0.794464E-03
  0.194127E+00  0.109226E-01  0.776657E-03
  0.194858E+00  0.996450E-02  0.789111E-03
  0.195588E+00  0.108099E-01  0.788773E-03
  0.196319E+00  0.939910E-02  0.781144E-03
  0.197049E+00  0.101303E-01  0.761818E-03
  0.197780E+00  0.950500E-02  0.774335E-03
  0.198511E+00  0.913000E-02  0.785553E-03
  0.199241E+00  0.924740E-02  0.766827E-03
  0.199972E+00  0.848270E-02  0.772081E-03
  0.200702E+00  0.873690E-02  0.765697E-03
  0.201433E+00  0.853090E-02  0.786316E-03
  0.202163E+00  0.844880E-02  0.771111E-03
  0.202894E+00  0.870620E-02  0.768168E-03
  0.203625E+00  0.794080E-02  0.766605E-03
  0.204355E+00  0.826150E-02  0.758565E-03
  0.205086E+00  0.783340E-02  0.777726E-03
  0.205816E+00  0.793170E-02  0.758057E-03
  0.206547E+00  0.648300E-02  0.756103E-03
  0.207277E+00  0.690880E-02  0.764166E-03
  0.208008E+00  0.735210E-02  0.762205E-03
  0.208738E+00  0.714110E-02  0.781296E-03
  0.209469E+00  0.695070E-02  0.786440E-03
  0.210199E+00  0.689150E-02  0.756727E-03
  0.210930E+00  0.690170E-02  0.762006E-03
  0.211660E+00  0.571890E-02  0.783489E-03
  0.212390E+00  0.633360E-02  0.761586E-03
  0.213121E+00  0.640930E-02  0.777380E-03
  0.213851E+00  0.618090E-02  0.771113E-03
  0.214582E+00  0.601180E-02  0.794638E-03
  0.215312E+00  0.593180E-02  0.781291E-03
  0.216043E+00  0.571710E-02  0.783995E-03
  0.216773E+00  0.595370E-02  0.768122E-03
  0.217503E+00  0.530430E-02  0.764509E-03
  0.218234E+00  0.457450E-02  0.790322E-03
  0.218964E+00  0.533760E-02  0.777663E-03
  0.219695E+00  0.537480E-02  0.780411E-03
  0.220425E+00  0.551390E-02  0.757720E-03
  0.221155E+00  0.578360E-02  0.761850E-03
  0.221886E+00  0.536980E-02  0.777631E-03
  0.222616E+00  0.526150E-02  0.745702E-03
  0.223346E+00  0.457950E-02  0.749154E-03
  0.224077E+00  0.433450E-02  0.749651E-03
  0.224807E+00  0.442500E-02  0.739424E-03
  0.225537E+00  0.486190E-02  0.737524E-03
  0.226268E+00  0.397750E-02  0.742215E-03
  0.226998E+00  0.402160E-02  0.751019E-03
  0.227728E+00  0.459570E-02  0.755579E-03
  0.228459E+00  0.439200E-02  0.740961E-03
  0.229189E+00  0.486990E-02  0.727181E-03
  0.229919E+00  0.373280E-02  0.719857E-03
  0.230650E+00  0.392540E-02  0.717342E-03
  0.231380E+00  0.388830E-02  0.723102E-03
  0.232110E+00  0.381550E-02  0.742251E-03
  0.232840E+00  0.255750E-02  0.734682E-03
  0.233571E+00  0.253780E-02  0.722735E-03
  0.234301E+00  0.376010E-02  0.706378E-03
  0.235031E+00  0.360950E-02  0.732853E-03
  0.235761E+00  0.350960E-02  0.729470E-03
  0.236491E+00  0.293850E-02  0.721984E-03
  0.237222E+00  0.348000E-02  0.737125E-03
  0.237952E+00  0.344250E-02  0.711050E-03
  0.238682E+00  0.332940E-02  0.705078E-03
  0.239412E+00  0.306360E-02  0.710483E-03
  0.240142E+00  0.244890E-02  0.705354E-03
  0.240873E+00  0.255650E-02  0.704582E-03
  0.241603E+00  0.296350E-02  0.702333E-03
  0.242333E+00  0.295380E-02  0.713818E-03
  0.243063E+00  0.310780E-02  0.698581E-03
  0.243793E+00  0.267990E-02  0.702247E-03
  0.244523E+00  0.209150E-02  0.709352E-03
  0.245253E+00  0.304660E-02  0.695739E-03
  0.245984E+00  0.167640E-02  0.705620E-03
  0.246714E+00  0.251470E-02  0.731904E-03
  0.247444E+00  0.224920E-02  0.708292E-03
  0.248174E+00  0.224460E-02  0.717088E-03
  0.248904E+00  0.280190E-02  0.705642E-03
  0.249634E+00  0.203090E-02  0.729059E-03
  0.250364E+00  0.238280E-02  0.709797E-03
  0.251094E+00  0.202630E-02  0.708270E-03
  0.251824E+00  0.196940E-02  0.719530E-03
  0.252554E+00  0.293330E-02  0.718958E-03
  0.253284E+00  0.188360E-02  0.711467E-03
  0.254014E+00  0.187620E-02  0.722312E-03
  0.254744E+00  0.217790E-02  0.723719E-03
  0.255474E+00  0.231500E-02  0.720925E-03
  0.256204E+00  0.282900E-02  0.725092E-03
  0.256934E+00  0.255790E-02  0.712068E-03
  0.257664E+00  0.258630E-02  0.725688E-03
  0.258394E+00  0.277490E-02  0.706083E-03
  0.259124E+00  0.159450E-02  0.714039E-03
  0.259854E+00  0.734800E-03  0.723092E-03
  0.260584E+00  0.177290E-02  0.731143E-03
  0.261314E+00  0.206830E-02  0.715151E-03
  0.262044E+00  0.226490E-02  0.729252E-03
  0.262774E+00  0.209590E-02  0.719868E-03
  0.263504E+00  0.139300E-02  0.723517E-03
  0.264234E+00  0.171270E-02  0.725491E-03
  0.264964E+00  0.136960E-02  0.724050E-03
  0.265693E+00  0.128260E-02  0.702016E-03
  0.266423E+00  0.172840E-02  0.698039E-03
  0.267153E+00  0.132790E-02  0.698695E-03
  0.267883E+00  0.176370E-02  0.703563E-03
  0.268613E+00  0.176110E-02  0.730952E-03
  0.269343E+00  0.178160E-02  0.713892E-03
  0.270073E+00  0.110110E-02  0.706199E-03
  0.270802E+00  0.136350E-02  0.727869E-03
  0.271532E+00  0.140930E-02  0.705704E-03
  0.272262E+00  0.155850E-02  0.705780E-03
  0.272992E+00  0.189200E-02  0.715509E-03
  0.273722E+00  0.151140E-02  0.697755E-03
  0.274451E+00  0.502900E-03  0.718775E-03
  0.275181E+00  0.171850E-02  0.718438E-03
  0.275911E+00  0.178220E-02  0.706389E-03
  0.276641E+00  0.207020E-02  0.727796E-03
  0.277371E+00  0.171110E-02  0.704078E-03
  0.278100E+00  0.120230E-02  0.715625E-03
  0.278830E+00  0.158310E-02  0.722205E-03
  0.279560E+00  0.164980E-02  0.713884E-03
  0.280289E+00  0.154170E-02  0.699541E-03
  0.281019E+00  0.172170E-02  0.696793E-03
  0.281749E+00  0.182890E-02  0.699275E-03
  0.282479E+00  0.187530E-02  0.690049E-03
  0.283208E+00  0.915000E-03  0.715424E-03
  0.283938E+00  0.179030E-02  0.697140E-03
  0.284668E+00  0.231160E-02  0.694295E-03
  0.285397E+00  0.116320E-02  0.701168E-03
  0.286127E+00  0.171690E-02  0.707545E-03
  0.286856E+00  0.232310E-02  0.703824E-03
  0.287586E+00  0.227310E-02  0.710546E-03
  0.288316E+00  0.149910E-02  0.717707E-03
  0.289045E+00  0.149760E-02  0.698296E-03
  0.289775E+00  0.150200E-02  0.716383E-03
  0.290504E+00  0.184290E-02  0.691624E-03
  0.291234E+00  0.112230E-02  0.692288E-03
  0.291964E+00  0.810000E-03  0.686490E-03
  0.292693E+00  0.835900E-03  0.686526E-03
  0.293423E+00  0.180860E-02  0.703642E-03
  0.294152E+00  0.149880E-02  0.704320E-03
  0.294882E+00  0.155800E-02  0.684454E-03
  0.295611E+00  0.194650E-02  0.698073E-03
  0.296341E+00  0.170550E-02  0.696014E-03
  0.297070E+00  0.139250E-02  0.691065E-03
  0.297800E+00  0.232190E-02  0.702846E-03
  0.298529E+00  0.102300E-02  0.700502E-03
  0.299259E+00  0.153310E-02  0.711212E-03
  0.299988E+00  0.203170E-02  0.685207E-03
  0.300718E+00  0.110000E-02  0.690421E-03
  0.301447E+00  0.219350E-02  0.699421E-03
  0.302176E+00  0.133170E-02  0.713046E-03
  0.302906E+00  0.131930E-02  0.720732E-03
  0.303635E+00  0.932800E-03  0.711389E-03
  0.304365E+00  0.150450E-02  0.703679E-03
  0.305094E+00  0.103000E-02  0.714617E-03
  0.305823E+00  0.153410E-02  0.707644E-03
  0.306553E+00  0.110430E-02  0.712954E-03
  0.307282E+00  0.135790E-02  0.723258E-03
  0.308012E+00  0.166790E-02  0.721346E-03
  0.308741E+00  0.157850E-02  0.704027E-03
  0.309470E+00  0.142170E-02  0.731225E-03
  0.310200E+00  0.141400E-02  0.729586E-03
  0.310929E+00  0.678500E-03  0.732658E-03
  0.311658E+00  0.148510E-02  0.731017E-03
  0.312387E+00  0.118450E-02  0.753994E-03
  0.313117E+00  0.906400E-03  0.735845E-03
  0.313846E+00  0.130490E-02  0.731236E-03
  0.314575E+00  0.175050E-02  0.735616E-03
  0.315305E+00  0.140130E-02  0.737037E-03
  0.316034E+00  0.153690E-02  0.738944E-03
  0.316763E+00  0.113140E-02  0.739530E-03
  0.317492E+00  0.147000E-02  0.717473E-03
  0.318221E+00  0.149410E-02  0.741649E-03
  0.318951E+00  0.136300E-02  0.710295E-03
  0.319680E+00  0.846600E-03  0.734594E-03
  0.320409E+00  0.207380E-02  0.729793E-03
  0.321138E+00  0.181720E-02  0.713990E-03
  0.321867E+00  0.163460E-02  0.734432E-03
  0.322596E+00  0.134590E-02  0.722603E-03
  0.323326E+00  0.166750E-02  0.740085E-03
  0.324055E+00  0.948900E-03  0.739987E-03
  0.324784E+00  0.156430E-02  0.743266E-03
  0.325513E+00  0.115190E-02  0.733079E-03
  0.326242E+00  0.103680E-02  0.727656E-03
  0.326971E+00  0.124870E-02  0.741005E-03
  0.327700E+00  0.140800E-02  0.716164E-03
  0.328429E+00  0.161750E-02  0.732040E-03
  0.329158E+00  0.504700E-03  0.758106E-03
  0.329887E+00  0.163120E-02  0.756850E-03
  0.330616E+00  0.643400E-03  0.742801E-03
  0.331345E+00  0.109110E-02  0.748044E-03
  0.332074E+00  0.808000E-03  0.743407E-03
  0.332803E+00  0.709700E-03  0.761753E-03
  0.333532E+00  0.148610E-02  0.754745E-03
  0.334261E+00  0.978500E-03  0.751237E-03
  0.334990E+00  0.213190E-02  0.741389E-03
  0.335719E+00  0.136260E-02  0.744044E-03
  0.336448E+00  0.103340E-02  0.724214E-03
  0.337177E+00  0.130530E-02  0.750154E-03
  0.337906E+00  0.112980E-02  0.764187E-03
  0.338635E+00  0.127660E-02  0.738796E-03
  0.339364E+00  0.203000E-02  0.750881E-03
  0.340093E+00  0.952700E-03  0.743405E-03
  0.340822E+00  0.133400E-02  0.756450E-03
  0.341551E+00  0.101860E-02  0.758821E-03
  0.342279E+00  0.102090E-02  0.761193E-03
  0.343008E+00  0.623400E-03  0.737531E-03
  0.343737E+00  0.521100E-03  0.756752E-03
  0.344466E+00  0.111610E-02  0.737745E-03
  0.345195E+00  0.915300E-03  0.777961E-03
  0.345923E+00  0.127140E-02  0.747666E-03
  0.346652E+00  0.134870E-02  0.744793E-03
  0.347381E+00  0.689400E-03  0.744669E-03
  0.348110E+00  0.126780E-02  0.750654E-03
  0.348839E+00  0.427200E-03  0.763348E-03
  0.349567E+00  0.536300E-03  0.751424E-03
  0.350296E+00  0.116910E-02  0.748603E-03
  0.351025E+00  0.834400E-03  0.745219E-03
  0.351753E+00  0.966400E-03  0.751778E-03
  0.352482E+00  0.169060E-02  0.743909E-03
  0.353211E+00  0.142180E-02  0.740786E-03
  0.353940E+00  0.151940E-02  0.757304E-03
  0.354668E+00  0.159850E-02  0.735498E-03
  0.355397E+00  0.622700E-03  0.768183E-03
  0.356126E+00  0.139760E-02  0.756754E-03
  0.356854E+00 -0.388400E-03  0.764904E-03
  0.357583E+00  0.136870E-02  0.763976E-03
  0.358311E+00  0.113320E-02  0.754671E-03
  0.359040E+00  0.118210E-02  0.739119E-03
  0.359769E+00  0.176010E-02  0.749083E-03
  0.360497E+00  0.471600E-03  0.765940E-03
  0.361226E+00  0.126760E-02  0.775898E-03
  0.361954E+00  0.102080E-02  0.746122E-03
  0.362683E+00  0.550700E-03  0.772109E-03
  0.363411E+00  0.138740E-02  0.781999E-03
  0.364140E+00  0.486400E-03  0.804765E-03
  0.364868E+00  0.124930E-02  0.788288E-03
  0.365597E+00  0.140450E-02  0.795137E-03
  0.366325E+00  0.750500E-03  0.807314E-03
  0.367054E+00  0.159920E-02  0.792837E-03
  0.367782E+00  0.959800E-03  0.800619E-03
  0.368511E+00  0.569100E-03  0.790825E-03
  0.369239E+00  0.276500E-03  0.803436E-03
  0.369967E+00  0.640000E-04  0.813646E-03
  0.370696E+00  0.115250E-02  0.777443E-03
  0.371424E+00  0.102900E-02  0.821427E-03
  0.372153E+00  0.464500E-03  0.801932E-03
  0.372881E+00  0.762200E-03  0.814391E-03
  0.373609E+00  0.860700E-03  0.817314E-03
  0.374338E+00  0.117830E-02  0.820564E-03
  0.375066E+00  0.432200E-03  0.799491E-03
  0.375794E+00  0.592200E-03  0.803687E-03
  0.376523E+00  0.152990E-02  0.773673E-03
  0.377251E+00  0.383900E-03  0.803893E-03
  0.377979E+00  0.103340E-02  0.774867E-03
  0.378708E+00  0.102670E-02  0.789894E-03
  0.379436E+00  0.405600E-03  0.796854E-03
  0.380164E+00  0.139730E-02  0.776551E-03
  0.380892E+00  0.109360E-02  0.802899E-03
  0.381621E+00  0.969000E-04  0.801215E-03
  0.382349E+00  0.100140E-02  0.787718E-03
  0.383077E+00  0.141450E-02  0.769634E-03
  0.383805E+00  0.225900E-03  0.778419E-03
  0.384533E+00  0.488000E-04  0.773736E-03
  0.385261E+00 -0.202300E-03  0.776514E-03
  0.385990E+00 -0.291100E-03  0.799653E-03
  0.386718E+00  0.667000E-04  0.787309E-03
  0.387446E+00  0.591200E-03  0.793492E-03
  0.388174E+00  0.563000E-04  0.770759E-03
  0.388902E+00  0.192410E-02  0.780224E-03
  0.389630E+00  0.214300E-03  0.769860E-03
  0.390358E+00  0.870200E-03  0.786543E-03
  0.391086E+00  0.729200E-03  0.791465E-03
  0.391814E+00  0.120500E-03  0.767722E-03
  0.392542E+00  0.921300E-03  0.789617E-03
  0.393270E+00 -0.766900E-03  0.779759E-03
  0.393998E+00  0.448100E-03  0.798022E-03
  0.394726E+00  0.106630E-02  0.789222E-03
  0.395454E+00  0.131300E-03  0.772326E-03
  0.396182E+00  0.541100E-03  0.803474E-03
  0.396910E+00 -0.321800E-03  0.762859E-03
  0.397638E+00  0.136180E-02  0.774552E-03
  0.398366E+00  0.231800E-03  0.796660E-03
  0.399094E+00 -0.496600E-03  0.763465E-03
  0.399822E+00  0.763000E-03  0.787022E-03
  0.400550E+00  0.767900E-03  0.762498E-03
  0.401278E+00  0.469500E-03  0.802457E-03
  0.402006E+00  0.242700E-03  0.779122E-03
  0.402734E+00  0.478500E-03  0.774559E-03
  0.403461E+00  0.106710E-02  0.764448E-03
  0.404189E+00  0.386600E-03  0.760611E-03
  0.404917E+00  0.122380E-02  0.770494E-03
  0.405645E+00  0.699800E-03  0.765304E-03
  0.406373E+00 -0.785000E-04  0.782596E-03
  0.407100E+00  0.765900E-03  0.767476E-03
  0.407828E+00  0.411900E-03  0.752046E-03
  0.408556E+00  0.726500E-03  0.779896E-03
  0.409284E+00  0.362800E-03  0.750327E-03
  0.410011E+00  0.716100E-03  0.769595E-03
  0.410739E+00  0.120870E-02  0.756160E-03
  0.411467E+00  0.376200E-03  0.747523E-03
  0.412195E+00  0.102040E-02  0.767238E-03
  0.412922E+00  0.899300E-03  0.749279E-03
  0.413650E+00  0.243000E-04  0.748257E-03
  0.414378E+00  0.441900E-03  0.766758E-03
  0.415105E+00  0.783400E-03  0.758048E-03
  0.415833E+00  0.230600E-03  0.767342E-03
  0.416560E+00  0.139800E-03  0.784581E-03
  0.417288E+00 -0.446300E-03  0.791530E-03
  0.418016E+00  0.108150E-02  0.785092E-03
  0.418743E+00 -0.499700E-03  0.808159E-03
  0.419471E+00  0.723900E-03  0.798588E-03
  0.420198E+00  0.506300E-03  0.813498E-03
  0.420926E+00  0.696300E-03  0.806366E-03
  0.421653E+00 -0.333600E-03  0.808673E-03
  0.422381E+00  0.444800E-03  0.807801E-03
  0.423108E+00  0.202700E-03  0.801035E-03
  0.423836E+00  0.570000E-04  0.801050E-03
  0.424563E+00  0.113600E-03  0.835505E-03
  0.425291E+00  0.113600E-03  0.840627E-03
  0.426018E+00 -0.193700E-03  0.819297E-03
  0.426745E+00  0.820800E-03  0.821477E-03
  0.427473E+00  0.196400E-03  0.822587E-03
  0.428200E+00  0.155440E-02  0.817358E-03
  0.428928E+00  0.117770E-02  0.805605E-03
  0.429655E+00 -0.174500E-03  0.822606E-03
  0.430382E+00 -0.949000E-04  0.821443E-03
  0.431110E+00  0.701100E-03  0.854350E-03
  0.431837E+00  0.616700E-03  0.835882E-03
  0.432564E+00 -0.308500E-03  0.846849E-03
  0.433292E+00  0.201200E-03  0.837953E-03
  0.434019E+00 -0.100740E-02  0.859418E-03
  0.434746E+00 -0.752000E-04  0.852014E-03
  0.435473E+00  0.377800E-03  0.843629E-03
  0.436201E+00 -0.141900E-03  0.855432E-03
  0.436928E+00 -0.808000E-04  0.837167E-03
  0.437655E+00  0.924000E-03  0.881068E-03
  0.438382E+00  0.648600E-03  0.887700E-03
  0.439109E+00  0.156900E-03  0.862207E-03
  0.439837E+00 -0.744900E-03  0.865516E-03
  0.440564E+00  0.121240E-02  0.847475E-03
  0.441291E+00  0.743500E-03  0.827237E-03
  0.442018E+00  0.981300E-03  0.843475E-03
  0.442745E+00  0.724800E-03  0.854146E-03
  0.443472E+00  0.521600E-03  0.862335E-03
  0.444199E+00  0.419700E-03  0.839779E-03
  0.444926E+00  0.134700E-03  0.840254E-03
  0.445653E+00 -0.130630E-02  0.867765E-03
  0.446380E+00  0.144400E-03  0.840521E-03
  0.447107E+00 -0.511200E-03  0.867006E-03
  0.447834E+00 -0.370300E-03  0.851479E-03
  0.448561E+00  0.128410E-02  0.858341E-03
  0.449288E+00  0.920300E-03  0.868180E-03
  0.450015E+00 -0.330000E-05  0.858640E-03
  0.450742E+00  0.379400E-03  0.855658E-03
  0.451469E+00  0.180500E-02  0.865996E-03
  0.452196E+00 -0.241300E-03  0.886769E-03
  0.452923E+00  0.104350E-02  0.867424E-03
  0.453650E+00  0.619400E-03  0.864341E-03
  0.454377E+00  0.946800E-03  0.854112E-03
  0.455104E+00 -0.192100E-03  0.897345E-03
  0.455831E+00  0.652000E-03  0.883585E-03
  0.456557E+00 -0.261600E-03  0.894674E-03
  0.457284E+00  0.260200E-03  0.872626E-03
  0.458011E+00  0.576000E-04  0.876591E-03
  0.458738E+00  0.809500E-03  0.887264E-03
  0.459465E+00 -0.561400E-03  0.910521E-03
  0.460191E+00  0.115290E-02  0.881073E-03
  0.460918E+00  0.285000E-04  0.902494E-03
  0.461645E+00 -0.582300E-03  0.892374E-03
  0.462372E+00 -0.160400E-03  0.903547E-03
  0.463098E+00 -0.210400E-03  0.906042E-03
  0.463825E+00  0.591800E-03  0.903864E-03
  0.464552E+00  0.713000E-04  0.911376E-03
  0.465278E+00  0.667300E-03  0.873937E-03
  0.466005E+00 -0.101560E-02  0.900440E-03
  0.466732E+00  0.924500E-03  0.899553E-03
  0.467458E+00 -0.483600E-03  0.884454E-03
  0.468185E+00  0.438200E-03  0.920094E-03
  0.468911E+00  0.395500E-03  0.887906E-03
  0.469638E+00 -0.792000E-04  0.907778E-03
  0.470364E+00  0.722900E-03  0.922554E-03
  0.471091E+00  0.759200E-03  0.903163E-03
  0.471817E+00  0.105470E-02  0.892897E-03
  0.472544E+00 -0.450000E-04  0.899457E-03
  0.473270E+00  0.838200E-03  0.917538E-03
  0.473997E+00  0.134300E-03  0.912755E-03
  0.474723E+00 -0.121600E-03  0.892353E-03
  0.475450E+00  0.691000E-03  0.910660E-03
  0.476176E+00  0.366000E-04  0.929200E-03
  0.476903E+00  0.555700E-03  0.884521E-03
  0.477629E+00  0.768700E-03  0.897737E-03
  0.478355E+00 -0.172500E-03  0.919504E-03
  0.479082E+00  0.607900E-03  0.892070E-03
  0.479808E+00  0.305000E-03  0.901646E-03
  0.480535E+00  0.537700E-03  0.950258E-03
  0.481261E+00  0.827000E-03  0.937947E-03
  0.481987E+00  0.364800E-03  0.904880E-03
  0.482713E+00 -0.645900E-03  0.924879E-03
  0.483440E+00 -0.320000E-03  0.919894E-03
  0.484166E+00  0.934000E-04  0.943424E-03
  0.484892E+00  0.172300E-03  0.905490E-03
  0.485618E+00 -0.685400E-03  0.918393E-03
  0.486345E+00  0.489200E-03  0.914908E-03
  0.487071E+00 -0.463300E-03  0.898892E-03
  0.487797E+00 -0.401100E-03  0.919674E-03
  0.488523E+00 -0.661000E-04  0.910704E-03
  0.489249E+00 -0.561700E-03  0.929217E-03
  0.489975E+00  0.365900E-03  0.934900E-03
  0.490702E+00  0.383600E-03  0.942836E-03
  0.491428E+00  0.830700E-03  0.917120E-03
  0.492154E+00 -0.181900E-03  0.926787E-03
  0.492880E+00  0.235100E-03  0.938025E-03
  0.493606E+00  0.832900E-03  0.918945E-03
  0.494332E+00  0.337900E-03  0.901430E-03
  0.495058E+00  0.280100E-03  0.928877E-03
  0.495784E+00 -0.679600E-03  0.901165E-03
  0.496510E+00  0.534200E-03  0.899659E-03
  0.497236E+00  0.658300E-03  0.913454E-03
  0.497962E+00  0.604700E-03  0.917578E-03
  0.498688E+00 -0.144900E-03  0.909131E-03
  0.499414E+00  0.167400E-03  0.909236E-03
  0.500140E+00 -0.411000E-04  0.923959E-03
  0.500866E+00 -0.812600E-03  0.900460E-03
  0.501591E+00  0.961800E-03  0.925796E-03
  0.502317E+00  0.420100E-03  0.938747E-03
  0.503043E+00  0.689200E-03  0.912371E-03
  0.503769E+00  0.703000E-04  0.885867E-03
  0.504495E+00  0.451400E-03  0.928179E-03
  0.505221E+00 -0.566200E-03  0.923904E-03
  0.505946E+00 -0.434800E-03  0.938351E-03
  0.506672E+00 -0.270900E-03  0.905753E-03
  0.507398E+00 -0.213500E-03  0.935306E-03
  0.508124E+00  0.876000E-04  0.904852E-03
  0.508849E+00  0.105200E-03  0.947589E-03
  0.509575E+00  0.249000E-03  0.898359E-03
  0.510301E+00  0.596600E-03  0.937510E-03
  0.511026E+00  0.136200E-03  0.926277E-03
  0.511752E+00  0.381600E-03  0.928206E-03
  0.512478E+00  0.442300E-03  0.922664E-03
  0.513203E+00  0.113910E-02  0.898111E-03
  0.513929E+00 -0.287000E-04  0.938846E-03
  0.514654E+00 -0.517900E-03  0.926502E-03
  0.515380E+00  0.610000E-03  0.937982E-03
  0.516106E+00 -0.131900E-03  0.949599E-03
  0.516831E+00 -0.349600E-03  0.968433E-03
  0.517557E+00  0.277700E-03  0.100259E-02
  0.518282E+00  0.163600E-03  0.100432E-02
  0.519008E+00 -0.985000E-04  0.100903E-02
  0.519733E+00  0.430800E-03  0.981299E-03
  0.520458E+00  0.133300E-03  0.101144E-02
  0.521184E+00 -0.315000E-03  0.106639E-02
  0.521909E+00  0.527000E-04  0.102774E-02
  0.522635E+00  0.627000E-04  0.104053E-02
  0.523360E+00  0.408400E-03  0.104018E-02
  0.524085E+00 -0.562400E-03  0.105524E-02
  0.524811E+00  0.248400E-03  0.106632E-02
  0.525536E+00 -0.106300E-03  0.107011E-02
  0.526261E+00  0.929300E-03  0.111603E-02
  0.526987E+00 -0.273900E-03  0.111318E-02
  0.527712E+00  0.124120E-02  0.111109E-02
  0.528437E+00 -0.659100E-03  0.110459E-02
  0.529163E+00  0.566000E-04  0.110566E-02
  0.529888E+00  0.212400E-03  0.112217E-02
  0.530613E+00  0.738300E-03  0.112251E-02
  0.531338E+00  0.421600E-03  0.112716E-02
  0.532063E+00 -0.967600E-03  0.112024E-02
  0.532789E+00 -0.143800E-03  0.113456E-02
  0.533514E+00 -0.107200E-03  0.115192E-02
  0.534239E+00 -0.116240E-02  0.115189E-02
  0.534964E+00  0.727200E-03  0.116728E-02
  0.535689E+00 -0.963200E-03  0.117777E-02
  0.536414E+00  0.769900E-03  0.122286E-02
  0.537139E+00 -0.803300E-03  0.118042E-02
  0.537864E+00 -0.570600E-03  0.119950E-02
  0.538589E+00  0.194010E-02  0.118225E-02
  0.539314E+00 -0.598200E-03  0.122398E-02
  0.540039E+00  0.460000E-03  0.119969E-02
  0.540764E+00 -0.786000E-04  0.121096E-02
  0.541489E+00 -0.261900E-03  0.128091E-02
  0.542214E+00 -0.293500E-03  0.124510E-02
  0.542939E+00 -0.601300E-03  0.120889E-02
  0.543664E+00  0.113480E-02  0.123029E-02
  0.544389E+00 -0.119600E-03  0.123878E-02
  0.545114E+00 -0.555800E-03  0.132031E-02
  0.545839E+00 -0.832600E-03  0.131789E-02
  0.546563E+00  0.381800E-03  0.128772E-02
  0.547288E+00  0.268600E-03  0.129469E-02
  0.548013E+00 -0.898200E-03  0.132948E-02
  0.548738E+00 -0.151070E-02  0.131961E-02
  0.549463E+00  0.657800E-03  0.133446E-02
  0.550187E+00 -0.850500E-03  0.136711E-02
  0.550912E+00  0.156100E-03  0.138838E-02
  0.551637E+00 -0.133900E-03  0.130391E-02
  0.552361E+00  0.225400E-03  0.134537E-02
  0.553086E+00 -0.340000E-05  0.133562E-02
  0.553811E+00  0.883700E-03  0.137174E-02
  0.554535E+00  0.869600E-03  0.138772E-02
  0.555260E+00  0.104670E-02  0.137871E-02
  0.555985E+00  0.587100E-03  0.137351E-02
  0.556709E+00 -0.169700E-03  0.136436E-02
  0.557434E+00  0.614400E-03  0.142694E-02
  0.558158E+00 -0.902700E-03  0.140510E-02
  0.558883E+00 -0.560100E-03  0.137577E-02
  0.559607E+00 -0.393700E-03  0.142112E-02
  0.560332E+00 -0.687400E-03  0.143379E-02
  0.561056E+00 -0.130600E-03  0.142316E-02
  0.561781E+00  0.202040E-02  0.142361E-02
  0.562505E+00 -0.468100E-03  0.143542E-02
  0.563230E+00 -0.739400E-03  0.150425E-02
  0.563954E+00 -0.192830E-02  0.148167E-02
  0.564678E+00  0.294500E-03  0.144246E-02
  0.565403E+00 -0.178360E-02  0.148554E-02
  0.566127E+00 -0.118220E-02  0.152850E-02
  0.566852E+00 -0.438500E-03  0.148470E-02
  0.567576E+00  0.606700E-03  0.151724E-02
  0.568300E+00 -0.855700E-03  0.147850E-02
  0.569024E+00  0.153140E-02  0.155567E-02
  0.569749E+00 -0.722100E-03  0.156136E-02
  0.570473E+00 -0.461500E-03  0.153925E-02
  0.571197E+00  0.191730E-02  0.152798E-02
  0.571921E+00  0.456800E-03  0.165665E-02
  0.572646E+00 -0.202700E-03  0.160112E-02
  0.573370E+00 -0.111590E-02  0.163735E-02
  0.574094E+00  0.187400E-03  0.152710E-02
  0.574818E+00 -0.831000E-03  0.165124E-02
  0.575542E+00  0.626000E-03  0.164018E-02
  0.576266E+00 -0.551400E-03  0.164218E-02
  0.576990E+00 -0.203800E-03  0.172742E-02
  0.577714E+00 -0.338500E-03  0.167052E-02
  0.578438E+00  0.698600E-03  0.170453E-02
  0.579162E+00 -0.675300E-03  0.169009E-02
  0.579886E+00  0.206970E-02  0.171641E-02
  0.580610E+00  0.937800E-03  0.181578E-02
  0.581334E+00 -0.174790E-02  0.172337E-02
  0.582058E+00 -0.892400E-03  0.181659E-02
  0.582782E+00 -0.102830E-02  0.179437E-02
  0.583506E+00  0.679500E-03  0.175802E-02
  0.584230E+00  0.128200E-03  0.181870E-02
  0.584954E+00 -0.211360E-02  0.182918E-02
  0.585678E+00  0.844700E-03  0.195597E-02
  0.586402E+00  0.551100E-03  0.184732E-02
  0.587125E+00 -0.714500E-03  0.193941E-02
  0.587849E+00  0.210600E-03  0.186336E-02
  0.588573E+00 -0.780800E-03  0.194561E-02
  0.589297E+00  0.894200E-03  0.198645E-02
  0.590021E+00 -0.434200E-03  0.190758E-02
  0.590744E+00  0.570000E-05  0.197383E-02
  0.591468E+00 -0.266830E-02  0.207811E-02
  0.592192E+00 -0.628900E-03  0.197796E-02
  0.592915E+00 -0.964900E-03  0.209548E-02
  0.593639E+00 -0.192880E-02  0.211482E-02
  0.594363E+00  0.149660E-02  0.216527E-02
  0.595086E+00 -0.115120E-02  0.209559E-02
  0.595810E+00 -0.115020E-02  0.217470E-02
  0.596533E+00 -0.851000E-04  0.218903E-02
  0.597257E+00 -0.641000E-04  0.216851E-02
  0.597980E+00 -0.121240E-02  0.220126E-02
  0.598704E+00 -0.222400E-03  0.218154E-02
  0.599427E+00  0.154870E-02  0.227132E-02
  0.600151E+00 -0.432470E-02  0.238079E-02
  0.600874E+00 -0.204870E-02  0.222669E-02
  0.601598E+00 -0.188600E-03  0.223520E-02
  0.602321E+00 -0.132770E-02  0.227883E-02
  0.603045E+00  0.135470E-02  0.228297E-02
  0.603768E+00  0.531700E-03  0.231906E-02
  0.604491E+00 -0.276280E-02  0.243041E-02
  0.605215E+00 -0.307600E-03  0.222412E-02
  0.605938E+00  0.136220E-02  0.227058E-02
  0.606661E+00 -0.925900E-03  0.227827E-02
  0.607385E+00 -0.162490E-02  0.236382E-02
  0.608108E+00  0.288500E-02  0.245722E-02
  0.608831E+00 -0.179800E-03  0.246810E-02
  0.609554E+00 -0.213410E-02  0.257630E-02
  0.610278E+00  0.167070E-02  0.248636E-02
  0.611001E+00  0.158470E-02  0.252446E-02
  0.611724E+00  0.230500E-02  0.242958E-02
  0.612447E+00 -0.173160E-02  0.250601E-02
  0.613170E+00 -0.166400E-03  0.279132E-02
  0.613893E+00 -0.704900E-03  0.272928E-02
  0.614616E+00  0.222600E-03  0.281472E-02
  0.615339E+00 -0.133100E-03  0.277573E-02
  0.616062E+00 -0.543700E-03  0.285564E-02
  0.616786E+00 -0.881900E-03  0.305021E-02
  0.617509E+00 -0.236100E-02  0.323223E-02
  0.618231E+00 -0.283830E-02  0.359494E-02
  0.618954E+00 -0.116330E-02  0.396974E-02
  0.619677E+00 -0.345400E-02  0.410647E-02
  0.620400E+00 -0.562060E-02  0.444730E-02
  0.621123E+00 -0.400950E-02  0.486240E-02
  0.621846E+00 -0.408300E-02  0.549962E-02
  0.622569E+00 -0.744600E-03  0.583584E-02
  0.623292E+00  0.118890E-02  0.707520E-02
  0.624015E+00 -0.710970E-02  0.972584E-02
  0.624738E+00 -0.220317E-01  0.285335E-01
----------C:\Emma\Synchrotron_2016July\blag1o40_raw_data_files_averaged_and_buffer_subtracted\blag1o40_1mg_avg.dat-----------------------------
                                                                                
Parent(s): /tmp/qt_temp.MT3713 /tmp/qt_temp.hX3713 /tmp/qt_temp.SL3713 /tmp/qt_t
----------C:\Emma\Synchrotron_2016July\blag1o40_raw_data_files_averaged_and_buffer_subtracted\blag1o40_0mg_avg.dat-----------------------------
                                                                                
Parent(s): /tmp/qt_temp.MT3613 /tmp/qt_temp.hX3613 /tmp/qt_temp.SL3613 /tmp/qt_t
