# Supplementary material for: BAMLET kills chemotherapy-resistant mesothelioma cells, holding oleic acid in an activated cytotoxic state
Source: PLoS One. 2018 Aug 29;13(8):e0203003. doi: 10.1371/journal.pone.0203003 (PMC6114908; doi:10.1371/journal.pone.0203003)
Supplement: S2 Dataset — (TGZ) [file pone.0203003.s003.tgz › BAMLET_and_BLAGLET_SAXS_and_models/SAXS_data_for_BLAGLETs_pH12_betamerc_10C/blag1o20_0p25mg_sub.dat]

Sample description: Sample description
Parent(s): /tmp/qt_temp.T30771 /tmp/qt_temp.M30771
  1.133750e-02   7.983580e-02   9.450640e-03
  1.206900e-02   7.743900e-02   5.473734e-03
  1.280040e-02   7.190090e-02   4.746138e-03
  1.353190e-02   7.550670e-02   4.010862e-03
  1.426330e-02   7.226000e-02   3.852568e-03
  1.499480e-02   7.333730e-02   3.519735e-03
  1.572620e-02   7.126240e-02   3.329870e-03
  1.645770e-02   7.324030e-02   2.974174e-03
  1.718910e-02   7.147220e-02   2.991823e-03
  1.792060e-02   6.880630e-02   2.802855e-03
  1.865200e-02   6.870380e-02   2.773006e-03
  1.938350e-02   6.843990e-02   2.615010e-03
  2.011490e-02   6.794960e-02   2.560479e-03
  2.084640e-02   6.671560e-02   2.448361e-03
  2.157780e-02   6.869340e-02   2.478834e-03
  2.230930e-02   6.656480e-02   2.390365e-03
  2.304070e-02   6.333060e-02   2.363153e-03
  2.377210e-02   6.177630e-02   2.329522e-03
  2.450360e-02   6.375320e-02   2.207463e-03
  2.523500e-02   6.050220e-02   2.221853e-03
  2.596650e-02   6.374030e-02   2.229742e-03
  2.669790e-02   6.180090e-02   2.124353e-03
  2.742930e-02   5.949590e-02   2.128796e-03
  2.816080e-02   5.908300e-02   2.036491e-03
  2.889220e-02   5.960800e-02   2.066804e-03
  2.962370e-02   5.708850e-02   2.077488e-03
  3.035510e-02   5.590780e-02   1.939201e-03
  3.108650e-02   5.667160e-02   1.966591e-03
  3.181800e-02   5.595730e-02   1.914665e-03
  3.254940e-02   5.464100e-02   2.090905e-03
  3.328080e-02   5.374650e-02   1.887191e-03
  3.401230e-02   5.480190e-02   1.758040e-03
  3.474370e-02   5.270360e-02   1.800420e-03
  3.547510e-02   5.280440e-02   1.746416e-03
  3.620650e-02   4.921470e-02   1.783097e-03
  3.693800e-02   5.029180e-02   1.784806e-03
  3.766940e-02   4.950150e-02   1.707324e-03
  3.840080e-02   4.783210e-02   1.757535e-03
  3.913220e-02   4.615780e-02   1.647492e-03
  3.986360e-02   4.535280e-02   1.642402e-03
  4.059510e-02   4.407020e-02   1.657872e-03
  4.132650e-02   4.598210e-02   1.635173e-03
  4.205790e-02   4.446140e-02   1.568545e-03
  4.278930e-02   4.341380e-02   1.592877e-03
  4.352070e-02   4.105300e-02   1.534666e-03
  4.425210e-02   4.012140e-02   1.607474e-03
  4.498360e-02   3.958610e-02   1.525999e-03
  4.571500e-02   4.050610e-02   1.529624e-03
  4.644640e-02   3.775590e-02   1.478477e-03
  4.717780e-02   3.736410e-02   1.475100e-03
  4.790920e-02   3.674990e-02   1.464507e-03
  4.864060e-02   3.581400e-02   1.470654e-03
  4.937200e-02   3.489560e-02   1.435325e-03
  5.010340e-02   3.526970e-02   1.427106e-03
  5.083480e-02   3.330400e-02   1.460064e-03
  5.156620e-02   3.377370e-02   1.447325e-03
  5.229760e-02   3.346430e-02   1.368026e-03
  5.302900e-02   3.068430e-02   1.424692e-03
  5.376040e-02   3.047910e-02   1.422089e-03
  5.449170e-02   2.879680e-02   1.428159e-03
  5.522310e-02   2.955950e-02   1.425061e-03
  5.595450e-02   2.809700e-02   1.483055e-03
  5.668590e-02   2.826070e-02   1.453765e-03
  5.741730e-02   2.921140e-02   1.528451e-03
  5.814870e-02   2.525950e-02   1.476589e-03
  5.888000e-02   2.466180e-02   1.525111e-03
  5.961140e-02   2.381130e-02   1.515714e-03
  6.034280e-02   2.337950e-02   1.485242e-03
  6.107420e-02   2.408390e-02   1.481754e-03
  6.180550e-02   2.253650e-02   1.423383e-03
  6.253690e-02   2.146120e-02   1.449491e-03
  6.326830e-02   2.116530e-02   1.425138e-03
  6.399960e-02   1.977100e-02   1.410049e-03
  6.473100e-02   2.062520e-02   1.388424e-03
  6.546240e-02   1.872180e-02   1.353467e-03
  6.619370e-02   1.819440e-02   1.315693e-03
  6.692510e-02   1.760200e-02   1.298011e-03
  6.765640e-02   1.765990e-02   1.285488e-03
  6.838780e-02   1.843350e-02   1.228360e-03
  6.911910e-02   1.626330e-02   1.244552e-03
  6.985050e-02   1.641670e-02   1.267104e-03
  7.058180e-02   1.535140e-02   1.223943e-03
  7.131320e-02   1.551390e-02   1.206497e-03
  7.204450e-02   1.288470e-02   1.188834e-03
  7.277590e-02   1.323440e-02   1.214142e-03
  7.350720e-02   1.351780e-02   1.170356e-03
  7.423850e-02   1.192810e-02   1.163440e-03
  7.496990e-02   1.248400e-02   1.161023e-03
  7.570120e-02   1.190490e-02   1.123873e-03
  7.643250e-02   1.193590e-02   1.137120e-03
  7.716380e-02   1.099040e-02   1.116425e-03
  7.789520e-02   9.819400e-03   1.094949e-03
  7.862650e-02   9.600100e-03   1.117581e-03
  7.935780e-02   1.114310e-02   1.066911e-03
  8.008910e-02   9.339400e-03   1.078416e-03
  8.082040e-02   8.214900e-03   1.063191e-03
  8.155170e-02   8.162600e-03   1.072180e-03
  8.228300e-02   8.024000e-03   1.059826e-03
  8.301430e-02   7.363100e-03   1.058730e-03
  8.374560e-02   7.487600e-03   1.040464e-03
  8.447690e-02   6.634600e-03   1.024533e-03
  8.520820e-02   6.544900e-03   1.044166e-03
  8.593950e-02   7.006100e-03   1.042776e-03
  8.667080e-02   6.502800e-03   1.018058e-03
  8.740210e-02   5.571500e-03   1.013073e-03
  8.813340e-02   5.867400e-03   1.012716e-03
  8.886470e-02   5.914100e-03   1.029451e-03
  8.959590e-02   5.942000e-03   9.917302e-04
  9.032720e-02   5.249200e-03   1.008445e-03
  9.105850e-02   5.620600e-03   1.016509e-03
  9.178970e-02   4.726300e-03   1.023770e-03
  9.252100e-02   4.184800e-03   1.025107e-03
  9.325230e-02   3.281800e-03   1.016120e-03
  9.398350e-02   4.113700e-03   1.013693e-03
  9.471480e-02   2.848400e-03   1.046981e-03
  9.544600e-02   2.057000e-03   1.024142e-03
  9.617730e-02   3.147700e-03   1.024632e-03
  9.690850e-02   2.540500e-03   1.024510e-03
  9.763980e-02   3.164400e-03   1.060065e-03
  9.837100e-02   2.418400e-03   1.017906e-03
  9.910230e-02   4.098100e-03   1.021098e-03
  9.983350e-02   3.811500e-03   1.038681e-03
  1.005650e-01   2.141300e-03   1.036450e-03
  1.012960e-01   2.632900e-03   1.018320e-03
  1.020270e-01   1.492300e-03   1.013279e-03
  1.027580e-01   2.447400e-03   1.020706e-03
  1.034900e-01   2.162000e-03   1.017680e-03
  1.042210e-01   2.396300e-03   9.508268e-04
  1.049520e-01   2.704700e-03   9.667999e-04
  1.056830e-01   3.293800e-03   9.642564e-04
  1.064140e-01   1.914600e-03   9.306421e-04
  1.071460e-01   2.542900e-03   9.397413e-04
  1.078770e-01   2.298200e-03   9.400739e-04
  1.086080e-01   2.810800e-03   9.400809e-04
  1.093390e-01   1.467200e-03   9.237161e-04
  1.100700e-01   1.578900e-03   8.968836e-04
  1.108020e-01   1.658700e-03   9.125102e-04
  1.115330e-01   1.689100e-03   9.063872e-04
  1.122640e-01   2.432300e-03   9.119348e-04
  1.129950e-01   1.866300e-03   8.914247e-04
  1.137260e-01   1.566500e-03   8.995751e-04
  1.144570e-01   2.522200e-03   8.853397e-04
  1.151890e-01   1.944600e-03   8.870607e-04
  1.159200e-01   2.510600e-03   8.879433e-04
  1.166510e-01   2.249300e-03   9.116579e-04
  1.173820e-01   2.719800e-03   8.732808e-04
  1.181130e-01   2.001100e-03   8.738841e-04
  1.188440e-01   1.749700e-03   8.686885e-04
  1.195760e-01   1.866700e-03   8.614299e-04
  1.203070e-01   2.068100e-03   8.634530e-04
  1.210380e-01   1.227400e-03   8.537900e-04
  1.217690e-01   2.947300e-03   8.812034e-04
  1.225000e-01   2.078100e-03   8.567478e-04
  1.232310e-01   2.534200e-03   8.605638e-04
  1.239620e-01   2.256300e-03   8.306248e-04
  1.246930e-01   2.624600e-03   8.363882e-04
  1.254250e-01   1.407000e-03   8.359269e-04
  1.261560e-01   2.098400e-03   8.477490e-04
  1.268870e-01   1.427500e-03   8.335367e-04
  1.276180e-01   1.811300e-03   8.376135e-04
  1.283490e-01   3.091700e-03   8.470746e-04
  1.290800e-01   1.801700e-03   8.177638e-04
  1.298110e-01   2.386400e-03   8.387264e-04
  1.305420e-01   2.992500e-03   8.155829e-04
  1.312730e-01   1.808800e-03   8.129724e-04
  1.320040e-01   3.081400e-03   8.258705e-04
  1.327350e-01   3.014700e-03   8.076327e-04
  1.334660e-01   2.079000e-03   8.104228e-04
  1.341970e-01   3.514500e-03   7.977076e-04
  1.349290e-01   2.921400e-03   7.933858e-04
  1.356600e-01   2.789700e-03   8.065898e-04
  1.363910e-01   3.006200e-03   7.720562e-04
  1.371220e-01   3.145100e-03   7.812400e-04
  1.378530e-01   3.164000e-03   7.944619e-04
  1.385840e-01   2.892000e-03   7.886485e-04
  1.393150e-01   2.609600e-03   7.919189e-04
  1.400460e-01   2.789500e-03   7.781491e-04
  1.407770e-01   2.466800e-03   7.956682e-04
  1.415080e-01   3.277400e-03   7.762530e-04
  1.422390e-01   3.114600e-03   7.805612e-04
  1.429700e-01   1.600600e-03   7.809634e-04
  1.437010e-01   3.170000e-03   7.665123e-04
  1.444320e-01   3.146400e-03   7.818869e-04
  1.451630e-01   3.317400e-03   7.722718e-04
  1.458940e-01   3.607700e-03   7.651088e-04
  1.466250e-01   2.385400e-03   7.657994e-04
  1.473560e-01   2.689900e-03   7.771977e-04
  1.480870e-01   3.313400e-03   7.625576e-04
  1.488180e-01   3.302700e-03   7.382038e-04
  1.495490e-01   3.008300e-03   7.405609e-04
  1.502800e-01   2.821800e-03   7.563728e-04
  1.510110e-01   2.624300e-03   7.595202e-04
  1.517410e-01   2.473700e-03   7.462463e-04
  1.524720e-01   2.793700e-03   7.399419e-04
  1.532030e-01   3.241700e-03   7.453804e-04
  1.539340e-01   3.591600e-03   7.360288e-04
  1.546650e-01   2.972100e-03   7.459201e-04
  1.553960e-01   3.077400e-03   7.388594e-04
  1.561270e-01   3.348800e-03   7.368413e-04
  1.568580e-01   2.770600e-03   7.402476e-04
  1.575890e-01   3.031700e-03   7.206068e-04
  1.583200e-01   3.140000e-03   7.329698e-04
  1.590510e-01   3.406900e-03   7.295166e-04
  1.597820e-01   4.445000e-03   7.430713e-04
  1.605120e-01   3.073300e-03   7.220248e-04
  1.612430e-01   3.602500e-03   7.166349e-04
  1.619740e-01   3.073700e-03   7.228637e-04
  1.627050e-01   3.074900e-03   7.279412e-04
  1.634360e-01   3.125900e-03   7.316047e-04
  1.641670e-01   2.975000e-03   7.169897e-04
  1.648980e-01   3.432100e-03   7.128878e-04
  1.656280e-01   3.729700e-03   7.089314e-04
  1.663590e-01   3.093700e-03   7.137003e-04
  1.670900e-01   3.983100e-03   7.078593e-04
  1.678210e-01   3.558000e-03   7.003021e-04
  1.685520e-01   2.249600e-03   6.848423e-04
  1.692830e-01   3.246000e-03   6.978465e-04
  1.700130e-01   3.559000e-03   6.903658e-04
  1.707440e-01   3.607800e-03   6.881483e-04
  1.714750e-01   3.495500e-03   6.967549e-04
  1.722060e-01   3.748300e-03   6.995442e-04
  1.729370e-01   3.583600e-03   6.917139e-04
  1.736670e-01   2.525300e-03   6.920497e-04
  1.743980e-01   3.118100e-03   6.713056e-04
  1.751290e-01   3.043800e-03   6.872760e-04
  1.758600e-01   2.956700e-03   6.910106e-04
  1.765900e-01   3.153700e-03   6.798600e-04
  1.773210e-01   2.385300e-03   6.750517e-04
  1.780520e-01   3.434900e-03   6.815547e-04
  1.787830e-01   2.630100e-03   6.793056e-04
  1.795130e-01   3.649700e-03   6.752563e-04
  1.802440e-01   2.571700e-03   6.663646e-04
  1.809750e-01   2.236900e-03   6.758451e-04
  1.817060e-01   2.823900e-03   6.697269e-04
  1.824360e-01   2.777800e-03   6.583233e-04
  1.831670e-01   3.629400e-03   6.615784e-04
  1.838980e-01   2.682900e-03   6.704562e-04
  1.846290e-01   3.209000e-03   6.636922e-04
  1.853590e-01   2.530500e-03   6.577473e-04
  1.860900e-01   2.515800e-03   6.617924e-04
  1.868210e-01   1.557200e-03   6.573365e-04
  1.875510e-01   2.655900e-03   6.653396e-04
  1.882820e-01   2.282200e-03   6.552995e-04
  1.890130e-01   2.791700e-03   6.667290e-04
  1.897430e-01   1.587000e-03   6.608988e-04
  1.904740e-01   2.568900e-03   6.583629e-04
  1.912050e-01   2.450300e-03   6.474520e-04
  1.919350e-01   2.912200e-03   6.499793e-04
  1.926660e-01   2.411000e-03   6.404326e-04
  1.933960e-01   2.704500e-03   6.361922e-04
  1.941270e-01   1.916000e-03   6.452370e-04
  1.948580e-01   2.630700e-03   6.343907e-04
  1.955880e-01   2.675600e-03   6.367376e-04
  1.963190e-01   2.594800e-03   6.419554e-04
  1.970490e-01   1.381000e-03   6.383511e-04
  1.977800e-01   2.397100e-03   6.302451e-04
  1.985110e-01   2.255900e-03   6.341866e-04
  1.992410e-01   2.937900e-03   6.386795e-04
  1.999720e-01   2.584900e-03   6.343768e-04
  2.007020e-01   2.798500e-03   6.309023e-04
  2.014330e-01   2.135800e-03   6.326593e-04
  2.021630e-01   1.778000e-03   6.371329e-04
  2.028940e-01   2.388300e-03   6.267858e-04
  2.036250e-01   2.370100e-03   6.308878e-04
  2.043550e-01   1.811400e-03   6.180732e-04
  2.050860e-01   1.751200e-03   6.297946e-04
  2.058160e-01   1.687100e-03   6.211821e-04
  2.065470e-01   2.420200e-03   6.230027e-04
  2.072770e-01   2.260800e-03   6.305008e-04
  2.080080e-01   1.417300e-03   6.247044e-04
  2.087380e-01   2.758100e-03   6.359601e-04
  2.094690e-01   2.136700e-03   6.403623e-04
  2.101990e-01   2.069700e-03   6.392521e-04
  2.109300e-01   2.411500e-03   6.480518e-04
  2.116600e-01   1.480100e-03   6.281549e-04
  2.123900e-01   2.283000e-03   6.345779e-04
  2.131210e-01   1.856100e-03   6.272939e-04
  2.138510e-01   2.214800e-03   6.371380e-04
  2.145820e-01   1.306000e-03   6.441357e-04
  2.153120e-01   2.477100e-03   6.393333e-04
  2.160430e-01   2.178700e-03   6.345716e-04
  2.167730e-01   1.149600e-03   6.435450e-04
  2.175030e-01   1.803500e-03   6.387447e-04
  2.182340e-01   1.217800e-03   6.335852e-04
  2.189640e-01   1.816500e-03   6.478616e-04
  2.196950e-01   1.737900e-03   6.361665e-04
  2.204250e-01   1.737900e-03   6.357618e-04
  2.211550e-01   1.127800e-03   6.285875e-04
  2.218860e-01   1.185000e-03   6.247718e-04
  2.226160e-01   1.334200e-03   6.067342e-04
  2.233460e-01   1.430400e-03   6.114450e-04
  2.240770e-01   1.062300e-03   6.117985e-04
  2.248070e-01   1.554200e-03   6.099877e-04
  2.255370e-01   1.404500e-03   6.112018e-04
  2.262680e-01   1.629400e-03   6.091999e-04
  2.269980e-01   1.376500e-03   6.122288e-04
  2.277280e-01   9.574000e-04   6.000747e-04
  2.284590e-01   1.027700e-03   6.129601e-04
  2.291890e-01   1.331600e-03   6.058679e-04
  2.299190e-01   1.047300e-03   5.998747e-04
  2.306500e-01   9.300000e-04   6.013029e-04
  2.313800e-01   1.090000e-03   5.992637e-04
  2.321100e-01   5.324000e-04   6.100339e-04
  2.328400e-01   9.117000e-04   6.061882e-04
  2.335710e-01   5.279000e-04   5.972491e-04
  2.343010e-01   5.433000e-04   5.929989e-04
  2.350310e-01   1.389500e-03   5.908925e-04
  2.357610e-01   2.469000e-04   5.938576e-04
  2.364910e-01   5.736000e-04   5.861100e-04
  2.372220e-01   5.838000e-04   5.813735e-04
  2.379520e-01   1.699600e-03   5.844030e-04
  2.386820e-01   1.641800e-03   5.884174e-04
  2.394120e-01   6.469000e-04   5.824792e-04
  2.401420e-01   1.070800e-03   5.781014e-04
  2.408730e-01   7.372000e-04   5.839316e-04
  2.416030e-01   7.083000e-04   5.828057e-04
  2.423330e-01   1.236200e-03   5.714043e-04
  2.430630e-01   7.559000e-04   5.733692e-04
  2.437930e-01   9.938000e-04   5.835725e-04
  2.445230e-01   9.868000e-04   5.846521e-04
  2.452530e-01   1.104300e-03   5.740454e-04
  2.459840e-01   1.252100e-03   5.749723e-04
  2.467140e-01   9.317000e-04   5.796195e-04
  2.474440e-01   8.722000e-04   5.852287e-04
  2.481740e-01   1.187400e-03   5.877273e-04
  2.489040e-01   2.157000e-04   5.863837e-04
  2.496340e-01   3.673000e-04   5.894466e-04
  2.503640e-01   2.798000e-04   5.913955e-04
  2.510940e-01   6.356000e-04   5.927096e-04
  2.518240e-01   2.910000e-05   5.855795e-04
  2.525540e-01   5.682000e-04   5.956906e-04
  2.532840e-01   3.789000e-04   5.914498e-04
  2.540140e-01   2.353000e-04   5.821503e-04
  2.547440e-01   2.133000e-04   5.876593e-04
  2.554740e-01   9.261000e-04   5.949187e-04
  2.562040e-01   1.110700e-03   5.844650e-04
  2.569340e-01   3.217000e-04   5.785408e-04
  2.576640e-01   6.240000e-04   5.875184e-04
  2.583940e-01   3.169000e-04   5.933888e-04
  2.591240e-01   6.715000e-04   5.909082e-04
  2.598540e-01   4.141000e-04   5.837153e-04
  2.605840e-01  -5.600000e-06   5.861169e-04
  2.613140e-01   9.003000e-04   5.870968e-04
  2.620440e-01   7.886000e-04   6.017120e-04
  2.627740e-01   7.452000e-04   5.833506e-04
  2.635040e-01   1.406900e-03   5.865738e-04
  2.642340e-01   8.958000e-04   5.846743e-04
  2.649640e-01   1.175800e-03   5.802637e-04
  2.656930e-01   6.100000e-05   5.803799e-04
  2.664230e-01   9.669000e-04   5.951699e-04
  2.671530e-01   2.420000e-04   5.767805e-04
  2.678830e-01   8.490000e-05   5.774448e-04
  2.686130e-01   4.819000e-04   5.861415e-04
  2.693430e-01   6.485000e-04   5.808452e-04
  2.700730e-01   6.920000e-04   5.862349e-04
  2.708020e-01   4.098000e-04   5.950405e-04
  2.715320e-01   8.512000e-04   5.808800e-04
  2.722620e-01   8.261000e-04   5.889289e-04
  2.729920e-01   2.081000e-04   5.848139e-04
  2.737220e-01   4.066000e-04   5.701122e-04
  2.744510e-01   5.327000e-04   5.858334e-04
  2.751810e-01   5.918000e-04   5.944039e-04
  2.759110e-01   1.781000e-04   5.774187e-04
  2.766410e-01   5.955000e-04   5.818495e-04
  2.773710e-01   3.963000e-04   5.796536e-04
  2.781000e-01   3.981000e-04   5.815110e-04
  2.788300e-01  -1.709000e-04   5.838259e-04
  2.795600e-01   9.708000e-04   5.817906e-04
  2.802890e-01   9.335000e-04   5.782124e-04
  2.810190e-01   2.837000e-04   5.708906e-04
  2.817490e-01   5.187000e-04   5.780953e-04
  2.824790e-01   1.145000e-04   5.695432e-04
  2.832080e-01   1.791000e-04   5.772281e-04
  2.839380e-01   6.253000e-04   5.714184e-04
  2.846680e-01   9.251000e-04   5.780287e-04
  2.853970e-01   4.752000e-04   5.777585e-04
  2.861270e-01   2.122000e-04   5.667950e-04
  2.868560e-01   9.032000e-04   5.824765e-04
  2.875860e-01   1.910000e-04   5.742074e-04
  2.883160e-01   5.870000e-04   5.833099e-04
  2.890450e-01  -1.725000e-04   5.782134e-04
  2.897750e-01   1.228000e-03   5.653025e-04
  2.905040e-01   4.065000e-04   5.699779e-04
  2.912340e-01   1.261000e-04   5.592135e-04
  2.919640e-01   6.086000e-04   5.759770e-04
  2.926930e-01   4.358000e-04   5.667348e-04
  2.934230e-01   1.319000e-04   5.668373e-04
  2.941520e-01   2.547000e-04   5.772320e-04
  2.948820e-01   3.251000e-04   5.746912e-04
  2.956110e-01   2.239000e-04   5.738409e-04
  2.963410e-01   2.355000e-04   5.580793e-04
  2.970700e-01   4.050000e-04   5.760115e-04
  2.978000e-01   5.628000e-04   5.734749e-04
  2.985290e-01   5.141000e-04   5.717131e-04
  2.992590e-01   2.666000e-04   5.733566e-04
  2.999880e-01   6.524000e-04   5.712521e-04
  3.007180e-01   4.701000e-04   5.755941e-04
  3.014470e-01  -1.064000e-04   5.813082e-04
  3.021760e-01   8.989000e-04   5.729250e-04
  3.029060e-01  -1.584000e-04   5.777113e-04
  3.036350e-01   2.440000e-05   5.872568e-04
  3.043650e-01   4.237000e-04   5.784159e-04
  3.050940e-01   4.847000e-04   5.979498e-04
  3.058230e-01  -1.220000e-04   5.866567e-04
  3.065530e-01   3.002000e-04   5.875932e-04
  3.072820e-01   3.015000e-04   5.869105e-04
  3.080120e-01   5.263000e-04   5.928692e-04
  3.087410e-01   1.124000e-04   5.830221e-04
  3.094700e-01   3.422000e-04   5.941976e-04
  3.102000e-01   6.570000e-05   5.793387e-04
  3.109290e-01   2.777000e-04   5.978493e-04
  3.116580e-01   1.419000e-04   6.017380e-04
  3.123870e-01   1.931000e-04   6.013897e-04
  3.131170e-01   2.535000e-04   5.988701e-04
  3.138460e-01   1.180800e-03   5.975160e-04
  3.145750e-01  -1.990000e-05   6.046282e-04
  3.153050e-01   1.035000e-04   5.879925e-04
  3.160340e-01  -3.170000e-05   5.897793e-04
  3.167630e-01   5.590000e-05   6.095988e-04
  3.174920e-01   2.763000e-04   6.000994e-04
  3.182210e-01   4.593000e-04   6.038029e-04
  3.189510e-01  -1.193000e-04   5.986125e-04
  3.196800e-01   9.215000e-04   6.011240e-04
  3.204090e-01   7.735000e-04   6.120784e-04
  3.211380e-01   7.933000e-04   5.971237e-04
  3.218670e-01   1.910000e-04   6.081447e-04
  3.225960e-01   4.640000e-04   5.973872e-04
  3.233260e-01   3.698000e-04   6.039941e-04
  3.240550e-01   2.996000e-04   6.184091e-04
  3.247840e-01   2.655000e-04   6.175375e-04
  3.255130e-01   5.856000e-04   6.121068e-04
  3.262420e-01   1.370200e-03   6.040108e-04
  3.269710e-01   1.646000e-04   5.960752e-04
  3.277000e-01  -1.240000e-05   5.957245e-04
  3.284290e-01   2.333000e-04   5.990800e-04
  3.291580e-01   8.134000e-04   6.102285e-04
  3.298870e-01  -1.974000e-04   6.041171e-04
  3.306160e-01  -1.167700e-03   6.029271e-04
  3.313450e-01   4.469000e-04   6.173076e-04
  3.320740e-01   1.100000e-04   6.015626e-04
  3.328030e-01  -2.449000e-04   6.208364e-04
  3.335320e-01   1.245000e-04   6.071088e-04
  3.342610e-01   5.074000e-04   6.106753e-04
  3.349900e-01  -8.100000e-05   6.187643e-04
  3.357190e-01   2.636000e-04   6.167588e-04
  3.364480e-01   5.115000e-04   6.144707e-04
  3.371770e-01   4.535000e-04   6.052744e-04
  3.379060e-01   7.680000e-05   6.185471e-04
  3.386350e-01   1.562000e-04   6.152841e-04
  3.393640e-01   1.997000e-04   6.127221e-04
  3.400930e-01   6.146000e-04   6.128013e-04
  3.408220e-01  -1.191000e-04   6.113192e-04
  3.415510e-01   4.005000e-04   6.141326e-04
  3.422790e-01   8.760000e-05   6.132933e-04
  3.430080e-01  -3.108000e-04   6.169560e-04
  3.437370e-01  -1.980000e-04   6.080245e-04
  3.444660e-01   3.646000e-04   6.037767e-04
  3.451950e-01   3.194000e-04   6.281638e-04
  3.459230e-01   1.837000e-04   6.169749e-04
  3.466520e-01   5.673000e-04   6.166087e-04
  3.473810e-01  -8.456000e-04   6.175177e-04
  3.481100e-01   2.955000e-04   6.195762e-04
  3.488390e-01   7.473000e-04   6.220682e-04
  3.495670e-01   1.604000e-04   6.080617e-04
  3.502960e-01   1.058000e-04   6.152820e-04
  3.510250e-01   4.240000e-04   6.127024e-04
  3.517530e-01   3.163000e-04   6.241811e-04
  3.524820e-01   2.287000e-04   6.176637e-04
  3.532110e-01   2.790000e-05   6.158097e-04
  3.539400e-01  -5.875000e-04   6.101139e-04
  3.546680e-01   7.394000e-04   6.139844e-04
  3.553970e-01   1.798000e-04   6.199640e-04
  3.561260e-01   8.600000e-06   6.210323e-04
  3.568540e-01  -2.444000e-04   6.209658e-04
  3.575830e-01   4.739000e-04   6.278772e-04
  3.583110e-01   6.030000e-04   6.125631e-04
  3.590400e-01   3.443000e-04   6.164469e-04
  3.597690e-01  -3.067000e-04   6.261816e-04
  3.604970e-01  -1.885000e-04   6.103096e-04
  3.612260e-01   4.870000e-05   6.238437e-04
  3.619540e-01   6.500000e-06   6.274746e-04
  3.626830e-01   3.719000e-04   6.480627e-04
  3.634110e-01   5.679000e-04   6.462375e-04
  3.641400e-01   4.270000e-05   6.480668e-04
  3.648680e-01   5.689000e-04   6.433023e-04
  3.655970e-01  -3.972000e-04   6.453170e-04
  3.663250e-01  -3.330000e-05   6.683144e-04
  3.670540e-01   3.097000e-04   6.562744e-04
  3.677820e-01   6.720000e-05   6.599442e-04
  3.685110e-01  -1.001000e-04   6.567110e-04
  3.692390e-01   4.291000e-04   6.604933e-04
  3.699670e-01  -3.370000e-05   6.754066e-04
  3.706960e-01  -6.816000e-04   6.457048e-04
  3.714240e-01   1.563000e-04   6.608458e-04
  3.721530e-01   4.133000e-04   6.552004e-04
  3.728810e-01   2.695000e-04   6.504127e-04
  3.736090e-01   3.411000e-04   6.774759e-04
  3.743380e-01   3.670000e-04   6.578901e-04
  3.750660e-01   6.761000e-04   6.709819e-04
  3.757940e-01   1.039500e-03   6.558613e-04
  3.765230e-01   6.647000e-04   6.645968e-04
  3.772510e-01  -4.560000e-05   6.515172e-04
  3.779790e-01   9.474000e-04   6.436840e-04
  3.787080e-01  -3.070000e-05   6.565671e-04
  3.794360e-01   9.860000e-05   6.467072e-04
  3.801640e-01  -1.919000e-04   6.449477e-04
  3.808920e-01   4.168000e-04   6.477025e-04
  3.816210e-01  -6.820000e-05   6.375479e-04
  3.823490e-01  -1.087000e-04   6.410290e-04
  3.830770e-01   3.648000e-04   6.381844e-04
  3.838050e-01  -2.020000e-04   6.426014e-04
  3.845330e-01   8.370000e-04   6.552893e-04
  3.852610e-01  -5.333000e-04   6.465030e-04
  3.859900e-01  -1.172000e-04   6.397366e-04
  3.867180e-01   4.292000e-04   6.462173e-04
  3.874460e-01   4.524000e-04   6.655929e-04
  3.881740e-01   9.154000e-04   6.470760e-04
  3.889020e-01  -1.501000e-04   6.494772e-04
  3.896300e-01  -5.233000e-04   6.476221e-04
  3.903580e-01   2.591000e-04   6.410457e-04
  3.910860e-01   3.132000e-04   6.414982e-04
  3.918140e-01  -1.010000e-04   6.404254e-04
  3.925420e-01   2.391000e-04   6.343643e-04
  3.932700e-01   5.153000e-04   6.354048e-04
  3.939980e-01   1.780000e-05   6.584310e-04
  3.947260e-01   6.807000e-04   6.450161e-04
  3.954540e-01  -8.500000e-06   6.489863e-04
  3.961820e-01  -1.227000e-04   6.506543e-04
  3.969100e-01  -1.871000e-04   6.271504e-04
  3.976380e-01  -1.732000e-04   6.457944e-04
  3.983660e-01   4.784000e-04   6.366822e-04
  3.990940e-01   8.669000e-04   6.301136e-04
  3.998220e-01  -9.040000e-05   6.495712e-04
  4.005500e-01   3.623000e-04   6.248848e-04
  4.012780e-01   1.010000e-04   6.279091e-04
  4.020060e-01   5.767000e-04   6.275411e-04
  4.027340e-01   7.278000e-04   6.384634e-04
  4.034610e-01  -8.090000e-05   6.446497e-04
  4.041890e-01   3.130000e-05   6.233870e-04
  4.049170e-01   6.405000e-04   6.287969e-04
  4.056450e-01   4.040000e-04   6.380220e-04
  4.063730e-01  -6.722000e-04   6.416343e-04
  4.071000e-01  -1.370000e-05   6.310786e-04
  4.078280e-01   7.200000e-05   6.333870e-04
  4.085560e-01  -1.400000e-04   6.437858e-04
  4.092840e-01   3.360000e-05   6.347982e-04
  4.100110e-01  -1.272000e-04   6.208671e-04
  4.107390e-01   3.474000e-04   6.349668e-04
  4.114670e-01   7.194000e-04   6.214422e-04
  4.121950e-01   8.127000e-04   6.333688e-04
  4.129220e-01   4.820000e-04   6.212892e-04
  4.136500e-01   4.440000e-05   6.258490e-04
  4.143780e-01  -2.239000e-04   6.374270e-04
  4.151050e-01   1.827000e-04   6.293768e-04
  4.158330e-01  -1.840000e-04   6.464110e-04
  4.165600e-01  -1.586000e-04   6.457830e-04
  4.172880e-01  -2.556000e-04   6.459080e-04
  4.180160e-01   6.500000e-05   6.423409e-04
  4.187430e-01   3.266000e-04   6.539700e-04
  4.194710e-01   1.566000e-04   6.621266e-04
  4.201980e-01   4.154000e-04   6.555795e-04
  4.209260e-01  -1.313000e-04   6.647778e-04
  4.216530e-01  -7.650000e-05   6.646802e-04
  4.223810e-01  -2.784000e-04   6.679235e-04
  4.231080e-01  -5.000000e-07   6.698350e-04
  4.238360e-01  -1.875000e-04   6.611525e-04
  4.245630e-01  -5.790000e-05   6.801093e-04
  4.252910e-01   8.193000e-04   6.681549e-04
  4.260180e-01   2.176000e-04   6.874965e-04
  4.267450e-01   3.300000e-05   6.637038e-04
  4.274730e-01  -1.916000e-04   6.712214e-04
  4.282000e-01  -1.498000e-04   6.793604e-04
  4.289280e-01  -5.408000e-04   6.789343e-04
  4.296550e-01  -3.871000e-04   6.731109e-04
  4.303820e-01   7.231000e-04   6.654132e-04
  4.311100e-01  -1.546000e-04   6.838373e-04
  4.318370e-01   2.874000e-04   6.848976e-04
  4.325640e-01   5.200000e-05   6.854377e-04
  4.332920e-01   2.500000e-04   6.908221e-04
  4.340190e-01   2.865000e-04   7.033180e-04
  4.347460e-01  -1.194000e-04   6.932628e-04
  4.354730e-01   4.000000e-07   6.795808e-04
  4.362010e-01   2.136000e-04   6.902379e-04
  4.369280e-01   5.793000e-04   7.009101e-04
  4.376550e-01  -2.829000e-04   7.211746e-04
  4.383820e-01   5.004000e-04   7.130333e-04
  4.391090e-01   2.935000e-04   7.125086e-04
  4.398370e-01  -3.242000e-04   7.024262e-04
  4.405640e-01  -2.461000e-04   7.054366e-04
  4.412910e-01  -2.269000e-04   6.963502e-04
  4.420180e-01  -1.794000e-04   7.035587e-04
  4.427450e-01   4.977000e-04   6.959435e-04
  4.434720e-01  -5.226000e-04   7.078453e-04
  4.441990e-01  -2.100000e-05   6.945560e-04
  4.449260e-01   1.447000e-04   6.867936e-04
  4.456530e-01  -6.470000e-05   7.071912e-04
  4.463800e-01  -6.086000e-04   6.898398e-04
  4.471070e-01  -1.013000e-04   7.043978e-04
  4.478340e-01  -3.907000e-04   6.946240e-04
  4.485610e-01  -6.699000e-04   7.056721e-04
  4.492880e-01   6.840000e-05   7.096985e-04
  4.500150e-01   3.044000e-04   6.995382e-04
  4.507420e-01  -7.130000e-05   7.263092e-04
  4.514690e-01  -7.811000e-04   7.183350e-04
  4.521960e-01   8.780000e-05   7.123216e-04
  4.529230e-01   2.700000e-05   7.226406e-04
  4.536500e-01  -6.560000e-05   7.210790e-04
  4.543770e-01   3.515000e-04   7.149387e-04
  4.551040e-01   4.804000e-04   7.406495e-04
  4.558310e-01   1.404000e-04   7.315140e-04
  4.565570e-01   6.285000e-04   7.279303e-04
  4.572840e-01   2.726000e-04   7.256967e-04
  4.580110e-01  -1.203000e-04   7.282367e-04
  4.587380e-01   9.660000e-04   7.262964e-04
  4.594650e-01   1.009100e-03   7.242492e-04
  4.601910e-01   2.810000e-05   7.282916e-04
  4.609180e-01   4.215000e-04   7.335745e-04
  4.616450e-01  -3.156000e-04   7.280697e-04
  4.623720e-01  -5.531000e-04   7.311462e-04
  4.630980e-01   2.563000e-04   7.438558e-04
  4.638250e-01   7.000000e-05   7.397347e-04
  4.645520e-01   5.447000e-04   7.300038e-04
  4.652780e-01   1.800000e-06   7.324583e-04
  4.660050e-01   1.099700e-03   7.411155e-04
  4.667320e-01  -1.199000e-04   7.364974e-04
  4.674580e-01   6.154000e-04   7.324345e-04
  4.681850e-01  -4.160000e-04   7.434750e-04
  4.689110e-01  -9.960000e-05   7.393414e-04
  4.696380e-01  -9.543000e-04   7.290710e-04
  4.703640e-01   5.828000e-04   7.282036e-04
  4.710910e-01   6.849000e-04   7.475542e-04
  4.718170e-01  -4.320000e-04   7.372330e-04
  4.725440e-01  -1.596000e-04   7.274543e-04
  4.732700e-01   4.205000e-04   7.562257e-04
  4.739970e-01   7.332000e-04   7.415854e-04
  4.747230e-01   6.155000e-04   7.474708e-04
  4.754500e-01   5.206000e-04   7.463333e-04
  4.761760e-01   5.932000e-04   7.408367e-04
  4.769030e-01  -5.820000e-05   7.359025e-04
  4.776290e-01   9.440000e-05   7.368910e-04
  4.783550e-01  -6.005000e-04   7.459052e-04
  4.790820e-01   5.360000e-05   7.485408e-04
  4.798080e-01   1.226000e-04   7.389635e-04
  4.805350e-01   4.167000e-04   7.696099e-04
  4.812610e-01  -6.245000e-04   7.772071e-04
  4.819870e-01  -3.780000e-05   7.339913e-04
  4.827130e-01  -3.574000e-04   7.590703e-04
  4.834400e-01  -2.177000e-04   7.655884e-04
  4.841660e-01  -2.289000e-04   7.541602e-04
  4.848920e-01   3.852000e-04   7.462451e-04
  4.856180e-01  -6.168000e-04   7.570347e-04
  4.863450e-01   2.690000e-04   7.477664e-04
  4.870710e-01   1.229000e-04   7.497470e-04
  4.877970e-01   1.938000e-04   7.580877e-04
  4.885230e-01   1.505000e-04   7.464906e-04
  4.892490e-01   7.349000e-04   7.572904e-04
  4.899750e-01   5.933000e-04   7.629416e-04
  4.907020e-01  -7.340000e-05   7.770914e-04
  4.914280e-01   3.376000e-04   7.550258e-04
  4.921540e-01   4.280000e-04   7.542939e-04
  4.928800e-01   2.730000e-05   7.591290e-04
  4.936060e-01   2.710000e-05   7.671879e-04
  4.943320e-01   4.911000e-04   7.366813e-04
  4.950580e-01   4.741000e-04   7.592621e-04
  4.957840e-01  -2.228000e-04   7.711500e-04
  4.965100e-01   4.213000e-04   7.572404e-04
  4.972360e-01   7.193000e-04   7.344148e-04
  4.979620e-01  -4.617000e-04   7.648531e-04
  4.986880e-01   8.789000e-04   7.604587e-04
  4.994140e-01   3.462000e-04   7.593918e-04
  5.001400e-01  -1.107800e-03   7.829630e-04
  5.008660e-01   1.711000e-04   7.476526e-04
  5.015910e-01  -1.521000e-04   7.436557e-04
  5.023170e-01   1.252000e-04   7.509914e-04
  5.030430e-01  -5.579000e-04   7.587794e-04
  5.037690e-01  -2.661000e-04   7.423592e-04
  5.044950e-01   8.470000e-05   7.673156e-04
  5.052210e-01   2.268000e-04   7.562528e-04
  5.059460e-01  -6.562000e-04   7.573906e-04
  5.066720e-01   2.399000e-04   7.610806e-04
  5.073980e-01  -6.764000e-04   7.528164e-04
  5.081240e-01  -5.350000e-04   7.483873e-04
  5.088490e-01   6.020000e-05   7.592583e-04
  5.095750e-01   9.920000e-04   7.580952e-04
  5.103010e-01  -4.220000e-05   7.587364e-04
  5.110260e-01   1.661000e-04   7.439297e-04
  5.117520e-01   2.303000e-04   7.750044e-04
  5.124780e-01   7.299000e-04   7.551297e-04
  5.132030e-01  -2.205000e-04   7.579767e-04
  5.139290e-01   1.183700e-03   7.673630e-04
  5.146540e-01  -1.503000e-04   7.724420e-04
  5.153800e-01   5.915000e-04   7.793774e-04
  5.161060e-01  -5.600000e-05   7.795663e-04
  5.168310e-01   3.853000e-04   8.004447e-04
  5.175570e-01   2.875000e-04   8.138705e-04
  5.182820e-01  -2.628000e-04   8.467488e-04
  5.190080e-01   1.387000e-04   8.256010e-04
  5.197330e-01  -1.212000e-04   8.236020e-04
  5.204580e-01   3.159000e-04   8.312828e-04
  5.211840e-01  -5.438000e-04   8.535803e-04
  5.219090e-01   7.689000e-04   8.626315e-04
  5.226350e-01  -3.075000e-04   8.738115e-04
  5.233600e-01   1.057100e-03   8.612142e-04
  5.240850e-01  -2.990000e-04   8.637622e-04
  5.248110e-01  -3.498000e-04   8.743768e-04
  5.255360e-01   7.730000e-05   8.784369e-04
  5.262610e-01  -3.858000e-04   9.147279e-04
  5.269870e-01   5.790000e-04   9.033282e-04
  5.277120e-01  -2.558000e-04   9.067883e-04
  5.284370e-01  -7.579000e-04   9.015928e-04
  5.291630e-01  -7.335000e-04   9.033782e-04
  5.298880e-01  -6.262000e-04   9.302249e-04
  5.306130e-01   3.200000e-04   9.441905e-04
  5.313380e-01   2.136000e-04   9.041631e-04
  5.320630e-01  -2.348000e-04   9.492035e-04
  5.327890e-01  -4.360000e-05   9.462602e-04
  5.335140e-01   4.540000e-05   9.398660e-04
  5.342390e-01  -2.483000e-04   9.318557e-04
  5.349640e-01   9.500000e-05   9.690305e-04
  5.356890e-01  -4.553000e-04   9.723972e-04
  5.364140e-01   3.687000e-04   9.801636e-04
  5.371390e-01  -3.362000e-04   9.774207e-04
  5.378640e-01  -8.393000e-04   9.777357e-04
  5.385890e-01   5.300000e-05   9.949638e-04
  5.393140e-01   4.079000e-04   9.862252e-04
  5.400390e-01   3.895000e-04   1.018175e-03
  5.407640e-01   6.280000e-05   9.967856e-04
  5.414890e-01   4.987000e-04   1.021103e-03
  5.422140e-01  -5.139000e-04   1.020640e-03
  5.429390e-01   4.121000e-04   1.023232e-03
  5.436640e-01   4.910000e-05   1.028215e-03
  5.443890e-01   2.303000e-04   1.022769e-03
  5.451140e-01   1.215700e-03   1.082175e-03
  5.458390e-01   9.580000e-05   1.066622e-03
  5.465630e-01   9.320000e-04   1.075839e-03
  5.472880e-01   1.178000e-03   1.080825e-03
  5.480130e-01  -3.178000e-04   1.059328e-03
  5.487380e-01   3.193000e-04   1.098440e-03
  5.494630e-01  -1.238000e-03   1.062833e-03
  5.501870e-01  -8.009000e-04   1.092232e-03
  5.509120e-01  -5.023000e-04   1.116138e-03
  5.516370e-01  -1.054000e-03   1.100589e-03
  5.523610e-01   1.320000e-04   1.132542e-03
  5.530860e-01   8.375000e-04   1.122409e-03
  5.538110e-01  -1.085000e-04   1.126077e-03
  5.545350e-01  -2.967000e-04   1.137181e-03
  5.552600e-01  -8.309000e-04   1.125650e-03
  5.559850e-01  -8.435000e-04   1.148187e-03
  5.567090e-01   6.461000e-04   1.124435e-03
  5.574340e-01  -1.549100e-03   1.141881e-03
  5.581580e-01  -2.838000e-04   1.148595e-03
  5.588830e-01   3.308000e-04   1.140444e-03
  5.596070e-01  -8.528000e-04   1.176352e-03
  5.603320e-01  -6.430000e-05   1.153838e-03
  5.610560e-01   4.809000e-04   1.211722e-03
  5.617810e-01   4.466000e-04   1.186646e-03
  5.625050e-01   7.112000e-04   1.184689e-03
  5.632300e-01  -3.160000e-04   1.225920e-03
  5.639540e-01   2.599000e-04   1.194159e-03
  5.646780e-01  -4.660000e-05   1.227638e-03
  5.654030e-01  -2.973000e-04   1.200503e-03
  5.661270e-01   3.663000e-04   1.221067e-03
  5.668520e-01  -3.887000e-04   1.257764e-03
  5.675760e-01   1.385000e-04   1.268358e-03
  5.683000e-01   3.193000e-04   1.251138e-03
  5.690240e-01  -1.177000e-04   1.244810e-03
  5.697490e-01   5.422000e-04   1.270413e-03
  5.704730e-01   7.313000e-04   1.279626e-03
  5.711970e-01  -3.845000e-04   1.304464e-03
  5.719210e-01   6.491000e-04   1.320857e-03
  5.726460e-01  -5.258000e-04   1.308445e-03
  5.733700e-01   1.151000e-04   1.333842e-03
  5.740940e-01  -5.188000e-04   1.276443e-03
  5.748180e-01  -4.066000e-04   1.340291e-03
  5.755420e-01   1.124900e-03   1.413005e-03
  5.762660e-01  -8.214000e-04   1.369627e-03
  5.769900e-01   2.271000e-04   1.402713e-03
  5.777140e-01  -4.286000e-04   1.368964e-03
  5.784380e-01  -2.791000e-04   1.411262e-03
  5.791620e-01   6.518000e-04   1.397144e-03
  5.798860e-01  -4.885000e-04   1.400267e-03
  5.806100e-01  -6.470000e-04   1.451930e-03
  5.813340e-01   1.888000e-04   1.404936e-03
  5.820580e-01  -9.541000e-04   1.469846e-03
  5.827820e-01   8.082000e-04   1.486582e-03
  5.835060e-01  -3.018000e-04   1.501332e-03
  5.842300e-01   1.468500e-03   1.515662e-03
  5.849540e-01  -1.120400e-03   1.501235e-03
  5.856780e-01   1.105300e-03   1.600975e-03
  5.864020e-01   1.702500e-03   1.526381e-03
  5.871250e-01  -4.555000e-04   1.590316e-03
  5.878490e-01   5.742000e-04   1.522990e-03
  5.885730e-01  -7.200000e-05   1.554929e-03
  5.892970e-01   1.323000e-04   1.630761e-03
  5.900210e-01  -9.764000e-04   1.622412e-03
  5.907440e-01   1.457600e-03   1.650225e-03
  5.914680e-01  -1.523900e-03   1.710605e-03
  5.921920e-01   4.370000e-05   1.684194e-03
  5.929150e-01  -6.708000e-04   1.707608e-03
  5.936390e-01  -1.950000e-05   1.626275e-03
  5.943630e-01  -1.135600e-03   1.724244e-03
  5.950860e-01  -1.785400e-03   1.745237e-03
  5.958100e-01   9.965000e-04   1.787763e-03
  5.965330e-01  -4.210000e-05   1.789080e-03
  5.972570e-01   1.660800e-03   1.752305e-03
  5.979800e-01   6.013000e-04   1.768550e-03
  5.987040e-01  -1.217200e-03   1.820057e-03
  5.994270e-01   8.062000e-04   1.804218e-03
  6.001510e-01   4.504000e-04   1.862872e-03
  6.008740e-01  -4.112000e-04   1.799790e-03
  6.015980e-01  -1.066500e-03   1.886461e-03
  6.023210e-01  -1.184900e-03   1.913563e-03
  6.030450e-01  -4.424000e-04   1.809823e-03
  6.037680e-01   2.147000e-03   1.838129e-03
  6.044910e-01  -1.282500e-03   1.925063e-03
  6.052150e-01  -1.247100e-03   1.903812e-03
  6.059380e-01  -1.115700e-03   1.955245e-03
  6.066610e-01   1.297100e-03   1.915854e-03
  6.073850e-01  -4.106000e-04   1.948063e-03
  6.081080e-01   2.614900e-03   1.986074e-03
  6.088310e-01   1.600000e-03   1.964944e-03
  6.095540e-01  -1.024400e-03   2.106698e-03
  6.102780e-01  -8.810000e-04   2.004217e-03
  6.110010e-01   1.086000e-03   2.051636e-03
  6.117240e-01  -4.310000e-05   2.115582e-03
  6.124470e-01   4.472000e-04   2.152011e-03
  6.131700e-01  -4.998000e-04   2.313820e-03
  6.138930e-01  -8.646000e-04   2.280796e-03
  6.146160e-01  -4.699000e-04   2.119948e-03
  6.153390e-01  -1.545600e-03   2.130474e-03
  6.160620e-01   1.304500e-03   2.415068e-03
  6.167860e-01  -2.623400e-03   2.427696e-03
  6.175090e-01  -1.580000e-05   2.641910e-03
  6.182310e-01  -1.141600e-03   2.891478e-03
  6.189540e-01   7.257000e-04   3.002432e-03
  6.196770e-01  -2.958400e-03   3.156229e-03
  6.204000e-01  -1.386900e-03   3.799732e-03
  6.211230e-01   7.635000e-04   3.777294e-03
  6.218460e-01   2.032900e-03   5.052648e-03
  6.225690e-01   1.175600e-03   4.849280e-03
  6.232920e-01  -1.030900e-03   7.066351e-03
  6.240150e-01  -2.344900e-03   7.786982e-03
  6.247380e-01  -1.962570e-02   2.465268e-02
parent: /tmp/qt_temp.T30771
parent: /tmp/qt_temp.M30771
creator: datop
creator-version: v0.2 (r2835)
datop-operation: /tmp/qt_temp.T30771 - /tmp/qt_temp.M30771
