# Supplementary material for: BAMLET kills chemotherapy-resistant mesothelioma cells, holding oleic acid in an activated cytotoxic state
Source: PLoS One. 2018 Aug 29;13(8):e0203003. doi: 10.1371/journal.pone.0203003 (PMC6114908; doi:10.1371/journal.pone.0203003)
Supplement: S2 Dataset — (TGZ) [file pone.0203003.s003.tgz › BAMLET_and_BLAGLET_SAXS_and_models/SAXS_data_for_BLAGLETs_pH12_betamerc_10C/blag1o60_4mg_sub.dat]

 09-Aug-2016       (1.000 *blag1o60_4mg_av - 1.000 *blag1o60_0mg_av) /  1.0000
blag1o60_4mg  Conc = .10E+01  Mult = .10E+01  N1 =    1  N2 =  843  SCALE =  1
 0mg_avg.dat  Conc = .10E+01  Mult = .10E+01  N1 =    1  N2 =  843  SCALE =  1
  0.113375E-01  0.456689E+00  0.118845E-01
  0.120690E-01  0.444464E+00  0.726032E-02
  0.128004E-01  0.439341E+00  0.619497E-02
  0.135319E-01  0.428369E+00  0.541955E-02
  0.142633E-01  0.428428E+00  0.500986E-02
  0.149948E-01  0.428878E+00  0.456364E-02
  0.157262E-01  0.426711E+00  0.406550E-02
  0.164577E-01  0.430368E+00  0.404658E-02
  0.171891E-01  0.423098E+00  0.401422E-02
  0.179206E-01  0.426854E+00  0.387407E-02
  0.186520E-01  0.434894E+00  0.368111E-02
  0.193835E-01  0.434019E+00  0.356662E-02
  0.201149E-01  0.435852E+00  0.338395E-02
  0.208464E-01  0.442181E+00  0.346886E-02
  0.215778E-01  0.441170E+00  0.345585E-02
  0.223093E-01  0.445297E+00  0.341464E-02
  0.230407E-01  0.450872E+00  0.327964E-02
  0.237721E-01  0.452016E+00  0.334477E-02
  0.245036E-01  0.458922E+00  0.315644E-02
  0.252350E-01  0.461710E+00  0.312629E-02
  0.259665E-01  0.465602E+00  0.315072E-02
  0.266979E-01  0.470135E+00  0.294464E-02
  0.274293E-01  0.470946E+00  0.308395E-02
  0.281608E-01  0.473070E+00  0.296910E-02
  0.288922E-01  0.474298E+00  0.289641E-02
  0.296237E-01  0.476010E+00  0.304297E-02
  0.303551E-01  0.480829E+00  0.283125E-02
  0.310865E-01  0.478067E+00  0.296364E-02
  0.318180E-01  0.480659E+00  0.275667E-02
  0.325494E-01  0.477107E+00  0.337758E-02
  0.332808E-01  0.478289E+00  0.275794E-02
  0.340123E-01  0.478176E+00  0.256283E-02
  0.347437E-01  0.475904E+00  0.265038E-02
  0.354751E-01  0.473876E+00  0.263467E-02
  0.362065E-01  0.465719E+00  0.255457E-02
  0.369380E-01  0.464342E+00  0.259108E-02
  0.376694E-01  0.460096E+00  0.243125E-02
  0.384008E-01  0.455280E+00  0.252825E-02
  0.391322E-01  0.448290E+00  0.243419E-02
  0.398636E-01  0.441953E+00  0.242553E-02
  0.405951E-01  0.430515E+00  0.239130E-02
  0.413265E-01  0.425763E+00  0.235420E-02
  0.420579E-01  0.417377E+00  0.226328E-02
  0.427893E-01  0.405944E+00  0.226577E-02
  0.435207E-01  0.394704E+00  0.220755E-02
  0.442521E-01  0.387764E+00  0.233218E-02
  0.449836E-01  0.376679E+00  0.219843E-02
  0.457150E-01  0.366981E+00  0.210840E-02
  0.464464E-01  0.351722E+00  0.206501E-02
  0.471778E-01  0.342713E+00  0.201867E-02
  0.479092E-01  0.332443E+00  0.205197E-02
  0.486406E-01  0.320005E+00  0.198564E-02
  0.493720E-01  0.308581E+00  0.190207E-02
  0.501034E-01  0.296875E+00  0.187345E-02
  0.508348E-01  0.284760E+00  0.192629E-02
  0.515662E-01  0.275234E+00  0.191113E-02
  0.522976E-01  0.264402E+00  0.178589E-02
  0.530290E-01  0.253173E+00  0.182528E-02
  0.537604E-01  0.243924E+00  0.179948E-02
  0.544917E-01  0.234617E+00  0.179695E-02
  0.552231E-01  0.221994E+00  0.178979E-02
  0.559545E-01  0.210787E+00  0.181313E-02
  0.566859E-01  0.201711E+00  0.179067E-02
  0.574173E-01  0.196354E+00  0.179538E-02
  0.581487E-01  0.185408E+00  0.176485E-02
  0.588800E-01  0.174639E+00  0.177880E-02
  0.596114E-01  0.166222E+00  0.175294E-02
  0.603428E-01  0.158280E+00  0.170094E-02
  0.610742E-01  0.150793E+00  0.170613E-02
  0.618055E-01  0.144327E+00  0.162252E-02
  0.625369E-01  0.134020E+00  0.161584E-02
  0.632683E-01  0.129286E+00  0.159418E-02
  0.639996E-01  0.121134E+00  0.152399E-02
  0.647310E-01  0.115853E+00  0.151527E-02
  0.654624E-01  0.109395E+00  0.141266E-02
  0.661937E-01  0.103318E+00  0.142299E-02
  0.669251E-01  0.972925E-01  0.137978E-02
  0.676564E-01  0.932768E-01  0.135272E-02
  0.683878E-01  0.889598E-01  0.130392E-02
  0.691191E-01  0.827114E-01  0.131109E-02
  0.698505E-01  0.794981E-01  0.127710E-02
  0.705818E-01  0.732754E-01  0.126748E-02
  0.713132E-01  0.717827E-01  0.122306E-02
  0.720445E-01  0.653814E-01  0.123285E-02
  0.727759E-01  0.619903E-01  0.122017E-02
  0.735072E-01  0.598151E-01  0.116196E-02
  0.742385E-01  0.565388E-01  0.115526E-02
  0.749699E-01  0.538489E-01  0.115299E-02
  0.757012E-01  0.517596E-01  0.112635E-02
  0.764325E-01  0.495981E-01  0.112305E-02
  0.771638E-01  0.467840E-01  0.109242E-02
  0.778952E-01  0.443921E-01  0.108308E-02
  0.786265E-01  0.416301E-01  0.107321E-02
  0.793578E-01  0.419334E-01  0.103276E-02
  0.800891E-01  0.400646E-01  0.104239E-02
  0.808204E-01  0.374821E-01  0.103781E-02
  0.815517E-01  0.363664E-01  0.104113E-02
  0.822830E-01  0.363226E-01  0.102864E-02
  0.830143E-01  0.344153E-01  0.102409E-02
  0.837456E-01  0.337976E-01  0.999738E-03
  0.844769E-01  0.326822E-01  0.100002E-02
  0.852082E-01  0.322568E-01  0.997204E-03
  0.859395E-01  0.324141E-01  0.100084E-02
  0.866708E-01  0.327761E-01  0.983685E-03
  0.874021E-01  0.317445E-01  0.980826E-03
  0.881334E-01  0.313853E-01  0.994313E-03
  0.888647E-01  0.315501E-01  0.997702E-03
  0.895959E-01  0.319060E-01  0.969486E-03
  0.903272E-01  0.322101E-01  0.984311E-03
  0.910585E-01  0.333910E-01  0.997938E-03
  0.917897E-01  0.329368E-01  0.999578E-03
  0.925210E-01  0.339108E-01  0.990271E-03
  0.932523E-01  0.340260E-01  0.997446E-03
  0.939835E-01  0.348238E-01  0.100866E-02
  0.947148E-01  0.353403E-01  0.101003E-02
  0.954460E-01  0.363598E-01  0.101336E-02
  0.961773E-01  0.366773E-01  0.101957E-02
  0.969085E-01  0.379457E-01  0.101188E-02
  0.976398E-01  0.390886E-01  0.104743E-02
  0.983710E-01  0.393779E-01  0.103044E-02
  0.991023E-01  0.429623E-01  0.101407E-02
  0.998335E-01  0.436551E-01  0.104129E-02
  0.100565E+00  0.440522E-01  0.104068E-02
  0.101296E+00  0.459964E-01  0.103988E-02
  0.102027E+00  0.467856E-01  0.102171E-02
  0.102758E+00  0.482251E-01  0.102489E-02
  0.103490E+00  0.505088E-01  0.102380E-02
  0.104221E+00  0.521134E-01  0.972078E-03
  0.104952E+00  0.541420E-01  0.987239E-03
  0.105683E+00  0.548605E-01  0.984883E-03
  0.106414E+00  0.561689E-01  0.953119E-03
  0.107146E+00  0.582471E-01  0.961947E-03
  0.107877E+00  0.591003E-01  0.966502E-03
  0.108608E+00  0.614774E-01  0.970326E-03
  0.109339E+00  0.621705E-01  0.962774E-03
  0.110070E+00  0.646873E-01  0.940600E-03
  0.110802E+00  0.651235E-01  0.955485E-03
  0.111533E+00  0.679834E-01  0.949067E-03
  0.112264E+00  0.689970E-01  0.961484E-03
  0.112995E+00  0.703100E-01  0.946277E-03
  0.113726E+00  0.724018E-01  0.960782E-03
  0.114457E+00  0.740505E-01  0.957425E-03
  0.115189E+00  0.763389E-01  0.940938E-03
  0.115920E+00  0.770886E-01  0.942635E-03
  0.116651E+00  0.791769E-01  0.962885E-03
  0.117382E+00  0.805920E-01  0.946496E-03
  0.118113E+00  0.812983E-01  0.930971E-03
  0.118844E+00  0.828844E-01  0.943614E-03
  0.119576E+00  0.837182E-01  0.946774E-03
  0.120307E+00  0.853924E-01  0.944157E-03
  0.121038E+00  0.860380E-01  0.936856E-03
  0.121769E+00  0.883746E-01  0.965855E-03
  0.122500E+00  0.884588E-01  0.946198E-03
  0.123231E+00  0.902811E-01  0.949314E-03
  0.123962E+00  0.916345E-01  0.913799E-03
  0.124693E+00  0.919830E-01  0.918392E-03
  0.125425E+00  0.927863E-01  0.916543E-03
  0.126156E+00  0.955686E-01  0.933865E-03
  0.126887E+00  0.964427E-01  0.919061E-03
  0.127618E+00  0.961418E-01  0.941212E-03
  0.128349E+00  0.970391E-01  0.932568E-03
  0.129080E+00  0.972700E-01  0.917087E-03
  0.129811E+00  0.987959E-01  0.928503E-03
  0.130542E+00  0.100208E+00  0.901582E-03
  0.131273E+00  0.996026E-01  0.910669E-03
  0.132004E+00  0.100753E+00  0.920366E-03
  0.132735E+00  0.101445E+00  0.914610E-03
  0.133466E+00  0.102028E+00  0.902493E-03
  0.134197E+00  0.102272E+00  0.899786E-03
  0.134929E+00  0.102834E+00  0.882631E-03
  0.135660E+00  0.102517E+00  0.892591E-03
  0.136391E+00  0.102366E+00  0.877168E-03
  0.137122E+00  0.103400E+00  0.879193E-03
  0.137853E+00  0.103610E+00  0.890422E-03
  0.138584E+00  0.103617E+00  0.884183E-03
  0.139315E+00  0.102756E+00  0.887346E-03
  0.140046E+00  0.102633E+00  0.875086E-03
  0.140777E+00  0.103074E+00  0.884901E-03
  0.141508E+00  0.102818E+00  0.868695E-03
  0.142239E+00  0.103244E+00  0.883719E-03
  0.142970E+00  0.102134E+00  0.874603E-03
  0.143701E+00  0.102521E+00  0.860458E-03
  0.144432E+00  0.102318E+00  0.882009E-03
  0.145163E+00  0.102329E+00  0.866999E-03
  0.145894E+00  0.102420E+00  0.853152E-03
  0.146625E+00  0.101406E+00  0.854994E-03
  0.147356E+00  0.101052E+00  0.862806E-03
  0.148087E+00  0.998099E-01  0.850719E-03
  0.148818E+00  0.100301E+00  0.836564E-03
  0.149549E+00  0.992108E-01  0.827658E-03
  0.150280E+00  0.991579E-01  0.838802E-03
  0.151011E+00  0.982038E-01  0.838820E-03
  0.151741E+00  0.975126E-01  0.826473E-03
  0.152472E+00  0.970229E-01  0.827139E-03
  0.153203E+00  0.968208E-01  0.824903E-03
  0.153934E+00  0.967112E-01  0.820615E-03
  0.154665E+00  0.948265E-01  0.819864E-03
  0.155396E+00  0.949049E-01  0.819809E-03
  0.156127E+00  0.933743E-01  0.807738E-03
  0.156858E+00  0.918115E-01  0.808152E-03
  0.157589E+00  0.917306E-01  0.796305E-03
  0.158320E+00  0.911926E-01  0.800707E-03
  0.159051E+00  0.903930E-01  0.800272E-03
  0.159782E+00  0.891320E-01  0.813057E-03
  0.160512E+00  0.885455E-01  0.794401E-03
  0.161243E+00  0.884364E-01  0.776729E-03
  0.161974E+00  0.868781E-01  0.786052E-03
  0.162705E+00  0.856668E-01  0.781600E-03
  0.163436E+00  0.845184E-01  0.798184E-03
  0.164167E+00  0.843289E-01  0.782192E-03
  0.164898E+00  0.834795E-01  0.766422E-03
  0.165628E+00  0.819843E-01  0.766781E-03
  0.166359E+00  0.803774E-01  0.764632E-03
  0.167090E+00  0.800538E-01  0.761662E-03
  0.167821E+00  0.788956E-01  0.748781E-03
  0.168552E+00  0.772704E-01  0.746557E-03
  0.169283E+00  0.768981E-01  0.741979E-03
  0.170013E+00  0.759014E-01  0.733685E-03
  0.170744E+00  0.742680E-01  0.742731E-03
  0.171475E+00  0.733841E-01  0.739169E-03
  0.172206E+00  0.731563E-01  0.744022E-03
  0.172937E+00  0.715408E-01  0.732548E-03
  0.173667E+00  0.698060E-01  0.732774E-03
  0.174398E+00  0.694707E-01  0.714587E-03
  0.175129E+00  0.685119E-01  0.720292E-03
  0.175860E+00  0.666382E-01  0.719252E-03
  0.176590E+00  0.660347E-01  0.710152E-03
  0.177321E+00  0.650063E-01  0.705918E-03
  0.178052E+00  0.648372E-01  0.709544E-03
  0.178783E+00  0.623476E-01  0.705501E-03
  0.179513E+00  0.623166E-01  0.704372E-03
  0.180244E+00  0.601396E-01  0.688830E-03
  0.180975E+00  0.593156E-01  0.702395E-03
  0.181706E+00  0.584359E-01  0.692763E-03
  0.182436E+00  0.567289E-01  0.679684E-03
  0.183167E+00  0.560342E-01  0.680291E-03
  0.183898E+00  0.551799E-01  0.688726E-03
  0.184629E+00  0.545910E-01  0.683737E-03
  0.185359E+00  0.534207E-01  0.671253E-03
  0.186090E+00  0.525149E-01  0.672549E-03
  0.186821E+00  0.505527E-01  0.661802E-03
  0.187551E+00  0.506697E-01  0.672187E-03
  0.188282E+00  0.492060E-01  0.664705E-03
  0.189013E+00  0.487427E-01  0.673525E-03
  0.189743E+00  0.468674E-01  0.663969E-03
  0.190474E+00  0.465761E-01  0.666616E-03
  0.191205E+00  0.458885E-01  0.655612E-03
  0.191935E+00  0.449671E-01  0.649220E-03
  0.192666E+00  0.442532E-01  0.641048E-03
  0.193396E+00  0.428078E-01  0.641981E-03
  0.194127E+00  0.415030E-01  0.638163E-03
  0.194858E+00  0.415596E-01  0.635081E-03
  0.195588E+00  0.410164E-01  0.628432E-03
  0.196319E+00  0.394682E-01  0.638795E-03
  0.197049E+00  0.383789E-01  0.636470E-03
  0.197780E+00  0.375918E-01  0.629668E-03
  0.198511E+00  0.375748E-01  0.629742E-03
  0.199241E+00  0.369663E-01  0.627955E-03
  0.199972E+00  0.361972E-01  0.628650E-03
  0.200702E+00  0.354470E-01  0.629009E-03
  0.201433E+00  0.340700E-01  0.628287E-03
  0.202163E+00  0.330154E-01  0.627707E-03
  0.202894E+00  0.331535E-01  0.614759E-03
  0.203625E+00  0.326694E-01  0.622729E-03
  0.204355E+00  0.312849E-01  0.602354E-03
  0.205086E+00  0.305723E-01  0.614212E-03
  0.205816E+00  0.302153E-01  0.610506E-03
  0.206547E+00  0.299728E-01  0.607519E-03
  0.207277E+00  0.293202E-01  0.612178E-03
  0.208008E+00  0.285023E-01  0.610288E-03
  0.208738E+00  0.282007E-01  0.614890E-03
  0.209469E+00  0.274594E-01  0.627030E-03
  0.210199E+00  0.267108E-01  0.618541E-03
  0.210930E+00  0.257783E-01  0.617837E-03
  0.211660E+00  0.257343E-01  0.612027E-03
  0.212390E+00  0.257130E-01  0.614620E-03
  0.213121E+00  0.247252E-01  0.608307E-03
  0.213851E+00  0.245520E-01  0.610955E-03
  0.214582E+00  0.234017E-01  0.623877E-03
  0.215312E+00  0.235393E-01  0.605015E-03
  0.216043E+00  0.229619E-01  0.610533E-03
  0.216773E+00  0.226024E-01  0.617104E-03
  0.217503E+00  0.222884E-01  0.605749E-03
  0.218234E+00  0.216662E-01  0.610616E-03
  0.218964E+00  0.217265E-01  0.625578E-03
  0.219695E+00  0.208800E-01  0.612480E-03
  0.220425E+00  0.208989E-01  0.608627E-03
  0.221155E+00  0.198864E-01  0.594808E-03
  0.221886E+00  0.200332E-01  0.600210E-03
  0.222616E+00  0.201961E-01  0.580737E-03
  0.223346E+00  0.188177E-01  0.584250E-03
  0.224077E+00  0.186687E-01  0.586049E-03
  0.224807E+00  0.185932E-01  0.572524E-03
  0.225537E+00  0.191252E-01  0.583071E-03
  0.226268E+00  0.182118E-01  0.581464E-03
  0.226998E+00  0.175992E-01  0.583114E-03
  0.227728E+00  0.174882E-01  0.573237E-03
  0.228459E+00  0.175237E-01  0.573880E-03
  0.229189E+00  0.173861E-01  0.570581E-03
  0.229919E+00  0.162441E-01  0.568671E-03
  0.230650E+00  0.157258E-01  0.569818E-03
  0.231380E+00  0.159014E-01  0.570424E-03
  0.232110E+00  0.157702E-01  0.581545E-03
  0.232840E+00  0.167033E-01  0.574202E-03
  0.233571E+00  0.159022E-01  0.566364E-03
  0.234301E+00  0.153689E-01  0.563200E-03
  0.235031E+00  0.160079E-01  0.563507E-03
  0.235761E+00  0.150664E-01  0.564190E-03
  0.236491E+00  0.146011E-01  0.560356E-03
  0.237222E+00  0.152086E-01  0.561267E-03
  0.237952E+00  0.154174E-01  0.551323E-03
  0.238682E+00  0.148438E-01  0.553906E-03
  0.239412E+00  0.137571E-01  0.556841E-03
  0.240142E+00  0.143216E-01  0.552200E-03
  0.240873E+00  0.141455E-01  0.553352E-03
  0.241603E+00  0.142217E-01  0.551082E-03
  0.242333E+00  0.140060E-01  0.546888E-03
  0.243063E+00  0.140783E-01  0.545221E-03
  0.243793E+00  0.137558E-01  0.549935E-03
  0.244523E+00  0.137826E-01  0.555439E-03
  0.245253E+00  0.133992E-01  0.536973E-03
  0.245984E+00  0.136472E-01  0.545573E-03
  0.246714E+00  0.130682E-01  0.549775E-03
  0.247444E+00  0.133142E-01  0.547219E-03
  0.248174E+00  0.132455E-01  0.561399E-03
  0.248904E+00  0.130574E-01  0.550737E-03
  0.249634E+00  0.129747E-01  0.562118E-03
  0.250364E+00  0.127261E-01  0.555500E-03
  0.251094E+00  0.127052E-01  0.557098E-03
  0.251824E+00  0.123558E-01  0.555598E-03
  0.252554E+00  0.129003E-01  0.559952E-03
  0.253284E+00  0.124021E-01  0.556677E-03
  0.254014E+00  0.123130E-01  0.550903E-03
  0.254744E+00  0.126069E-01  0.556819E-03
  0.255474E+00  0.128118E-01  0.560223E-03
  0.256204E+00  0.125401E-01  0.552018E-03
  0.256934E+00  0.121809E-01  0.545555E-03
  0.257664E+00  0.127394E-01  0.556543E-03
  0.258394E+00  0.120341E-01  0.552538E-03
  0.259124E+00  0.123826E-01  0.550691E-03
  0.259854E+00  0.117567E-01  0.548743E-03
  0.260584E+00  0.113545E-01  0.548586E-03
  0.261314E+00  0.118315E-01  0.552323E-03
  0.262044E+00  0.118599E-01  0.561300E-03
  0.262774E+00  0.121219E-01  0.553084E-03
  0.263504E+00  0.124808E-01  0.551871E-03
  0.264234E+00  0.124260E-01  0.548510E-03
  0.264964E+00  0.120528E-01  0.548662E-03
  0.265693E+00  0.120136E-01  0.550236E-03
  0.266423E+00  0.116369E-01  0.558373E-03
  0.267153E+00  0.115933E-01  0.545371E-03
  0.267883E+00  0.108190E-01  0.545778E-03
  0.268613E+00  0.109312E-01  0.547463E-03
  0.269343E+00  0.110988E-01  0.543382E-03
  0.270073E+00  0.114299E-01  0.550316E-03
  0.270802E+00  0.113143E-01  0.557998E-03
  0.271532E+00  0.116233E-01  0.548604E-03
  0.272262E+00  0.109311E-01  0.544102E-03
  0.272992E+00  0.109821E-01  0.550232E-03
  0.273722E+00  0.105034E-01  0.539735E-03
  0.274451E+00  0.112009E-01  0.552238E-03
  0.275181E+00  0.113768E-01  0.553020E-03
  0.275911E+00  0.105991E-01  0.549936E-03
  0.276641E+00  0.109919E-01  0.544600E-03
  0.277371E+00  0.105271E-01  0.548840E-03
  0.278100E+00  0.108958E-01  0.546505E-03
  0.278830E+00  0.106014E-01  0.548094E-03
  0.279560E+00  0.110796E-01  0.545698E-03
  0.280289E+00  0.111073E-01  0.539822E-03
  0.281019E+00  0.103442E-01  0.534334E-03
  0.281749E+00  0.105399E-01  0.542193E-03
  0.282479E+00  0.994990E-02  0.533299E-03
  0.283208E+00  0.109717E-01  0.540716E-03
  0.283938E+00  0.103750E-01  0.535448E-03
  0.284668E+00  0.106664E-01  0.543644E-03
  0.285397E+00  0.101962E-01  0.538992E-03
  0.286127E+00  0.101899E-01  0.539312E-03
  0.286856E+00  0.103578E-01  0.541557E-03
  0.287586E+00  0.987510E-02  0.529919E-03
  0.288316E+00  0.102972E-01  0.540113E-03
  0.289045E+00  0.997830E-02  0.549064E-03
  0.289775E+00  0.105950E-01  0.530330E-03
  0.290504E+00  0.103960E-01  0.532433E-03
  0.291234E+00  0.992380E-02  0.530439E-03
  0.291964E+00  0.103293E-01  0.540152E-03
  0.292693E+00  0.976170E-02  0.532116E-03
  0.293423E+00  0.988820E-02  0.532034E-03
  0.294152E+00  0.955060E-02  0.539413E-03
  0.294882E+00  0.963020E-02  0.535561E-03
  0.295611E+00  0.948330E-02  0.536670E-03
  0.296341E+00  0.949600E-02  0.521802E-03
  0.297070E+00  0.944200E-02  0.532296E-03
  0.297800E+00  0.955330E-02  0.528891E-03
  0.298529E+00  0.935010E-02  0.535012E-03
  0.299259E+00  0.896850E-02  0.535524E-03
  0.299988E+00  0.936420E-02  0.533338E-03
  0.300718E+00  0.972530E-02  0.538060E-03
  0.301447E+00  0.971630E-02  0.537186E-03
  0.302176E+00  0.957240E-02  0.540226E-03
  0.302906E+00  0.880540E-02  0.543895E-03
  0.303635E+00  0.904830E-02  0.550779E-03
  0.304365E+00  0.909530E-02  0.545397E-03
  0.305094E+00  0.914400E-02  0.554245E-03
  0.305823E+00  0.870250E-02  0.549556E-03
  0.306553E+00  0.860730E-02  0.549642E-03
  0.307282E+00  0.886540E-02  0.550017E-03
  0.308012E+00  0.863910E-02  0.551655E-03
  0.308741E+00  0.848350E-02  0.548641E-03
  0.309470E+00  0.884820E-02  0.549249E-03
  0.310200E+00  0.874290E-02  0.549549E-03
  0.310929E+00  0.857040E-02  0.555601E-03
  0.311658E+00  0.843390E-02  0.558607E-03
  0.312387E+00  0.882910E-02  0.560392E-03
  0.313117E+00  0.796890E-02  0.560132E-03
  0.313846E+00  0.874520E-02  0.551347E-03
  0.314575E+00  0.813720E-02  0.564438E-03
  0.315305E+00  0.769530E-02  0.555508E-03
  0.316034E+00  0.805190E-02  0.558927E-03
  0.316763E+00  0.840860E-02  0.566960E-03
  0.317492E+00  0.846210E-02  0.562593E-03
  0.318221E+00  0.807210E-02  0.565713E-03
  0.318951E+00  0.772000E-02  0.563799E-03
  0.319680E+00  0.860820E-02  0.559945E-03
  0.320409E+00  0.841020E-02  0.571860E-03
  0.321138E+00  0.802530E-02  0.558267E-03
  0.321867E+00  0.761390E-02  0.570317E-03
  0.322596E+00  0.784660E-02  0.557134E-03
  0.323326E+00  0.779440E-02  0.558590E-03
  0.324055E+00  0.748180E-02  0.575787E-03
  0.324784E+00  0.733540E-02  0.568994E-03
  0.325513E+00  0.741970E-02  0.568517E-03
  0.326242E+00  0.790240E-02  0.555335E-03
  0.326971E+00  0.730220E-02  0.555159E-03
  0.327700E+00  0.704870E-02  0.555628E-03
  0.328429E+00  0.674540E-02  0.555499E-03
  0.329158E+00  0.786800E-02  0.568048E-03
  0.329887E+00  0.674400E-02  0.568454E-03
  0.330616E+00  0.688650E-02  0.564918E-03
  0.331345E+00  0.716100E-02  0.570240E-03
  0.332074E+00  0.731690E-02  0.562129E-03
  0.332803E+00  0.683450E-02  0.572151E-03
  0.333532E+00  0.722050E-02  0.560334E-03
  0.334261E+00  0.710990E-02  0.568670E-03
  0.334990E+00  0.685600E-02  0.568902E-03
  0.335719E+00  0.648460E-02  0.577397E-03
  0.336448E+00  0.692980E-02  0.571041E-03
  0.337177E+00  0.703080E-02  0.568014E-03
  0.337906E+00  0.678650E-02  0.572037E-03
  0.338635E+00  0.633710E-02  0.571595E-03
  0.339364E+00  0.648280E-02  0.564711E-03
  0.340093E+00  0.676790E-02  0.570456E-03
  0.340822E+00  0.706530E-02  0.572833E-03
  0.341551E+00  0.642070E-02  0.571752E-03
  0.342279E+00  0.645520E-02  0.574508E-03
  0.343008E+00  0.609040E-02  0.577238E-03
  0.343737E+00  0.607310E-02  0.569226E-03
  0.344466E+00  0.630100E-02  0.567466E-03
  0.345195E+00  0.614280E-02  0.582253E-03
  0.345923E+00  0.665410E-02  0.571752E-03
  0.346652E+00  0.626710E-02  0.572912E-03
  0.347381E+00  0.673100E-02  0.576409E-03
  0.348110E+00  0.652190E-02  0.573256E-03
  0.348839E+00  0.590980E-02  0.570263E-03
  0.349567E+00  0.605950E-02  0.565461E-03
  0.350296E+00  0.619190E-02  0.569756E-03
  0.351025E+00  0.582840E-02  0.574307E-03
  0.351753E+00  0.611070E-02  0.581817E-03
  0.352482E+00  0.566110E-02  0.578175E-03
  0.353211E+00  0.558430E-02  0.566480E-03
  0.353940E+00  0.657930E-02  0.569873E-03
  0.354668E+00  0.637770E-02  0.570337E-03
  0.355397E+00  0.541380E-02  0.573065E-03
  0.356126E+00  0.589630E-02  0.573038E-03
  0.356854E+00  0.579950E-02  0.574832E-03
  0.357583E+00  0.589910E-02  0.578556E-03
  0.358311E+00  0.586690E-02  0.572882E-03
  0.359040E+00  0.548160E-02  0.574656E-03
  0.359769E+00  0.563960E-02  0.575929E-03
  0.360497E+00  0.557270E-02  0.570040E-03
  0.361226E+00  0.592090E-02  0.582309E-03
  0.361954E+00  0.581050E-02  0.582224E-03
  0.362683E+00  0.515730E-02  0.595039E-03
  0.363411E+00  0.584010E-02  0.593049E-03
  0.364140E+00  0.603050E-02  0.602752E-03
  0.364868E+00  0.569820E-02  0.603986E-03
  0.365597E+00  0.512560E-02  0.599294E-03
  0.366325E+00  0.510400E-02  0.622123E-03
  0.367054E+00  0.516600E-02  0.607228E-03
  0.367782E+00  0.522020E-02  0.613456E-03
  0.368511E+00  0.527230E-02  0.613649E-03
  0.369239E+00  0.553460E-02  0.614232E-03
  0.369967E+00  0.513470E-02  0.626708E-03
  0.370696E+00  0.480020E-02  0.603987E-03
  0.371424E+00  0.551280E-02  0.615405E-03
  0.372153E+00  0.569330E-02  0.609587E-03
  0.372881E+00  0.570080E-02  0.606503E-03
  0.373609E+00  0.532640E-02  0.624072E-03
  0.374338E+00  0.496800E-02  0.616665E-03
  0.375066E+00  0.474460E-02  0.609276E-03
  0.375794E+00  0.588710E-02  0.604781E-03
  0.376523E+00  0.511470E-02  0.605992E-03
  0.377251E+00  0.456080E-02  0.610191E-03
  0.377979E+00  0.587580E-02  0.606150E-03
  0.378708E+00  0.507240E-02  0.600001E-03
  0.379436E+00  0.465090E-02  0.604569E-03
  0.380164E+00  0.447350E-02  0.603113E-03
  0.380892E+00  0.486930E-02  0.600666E-03
  0.381621E+00  0.553900E-02  0.595479E-03
  0.382349E+00  0.469470E-02  0.604175E-03
  0.383077E+00  0.464210E-02  0.593195E-03
  0.383805E+00  0.549080E-02  0.597872E-03
  0.384533E+00  0.505330E-02  0.608394E-03
  0.385261E+00  0.495670E-02  0.597901E-03
  0.385990E+00  0.490730E-02  0.605818E-03
  0.386718E+00  0.530940E-02  0.597928E-03
  0.387446E+00  0.484480E-02  0.609752E-03
  0.388174E+00  0.521370E-02  0.592853E-03
  0.388902E+00  0.392190E-02  0.596423E-03
  0.389630E+00  0.459260E-02  0.600287E-03
  0.390358E+00  0.444680E-02  0.596749E-03
  0.391086E+00  0.518930E-02  0.599941E-03
  0.391814E+00  0.476430E-02  0.601939E-03
  0.392542E+00  0.408280E-02  0.586785E-03
  0.393270E+00  0.521430E-02  0.590967E-03
  0.393998E+00  0.439450E-02  0.601136E-03
  0.394726E+00  0.456330E-02  0.596515E-03
  0.395454E+00  0.424520E-02  0.592093E-03
  0.396182E+00  0.429760E-02  0.600147E-03
  0.396910E+00  0.437100E-02  0.591314E-03
  0.397638E+00  0.463410E-02  0.598950E-03
  0.398366E+00  0.497660E-02  0.592078E-03
  0.399094E+00  0.468830E-02  0.583863E-03
  0.399822E+00  0.470700E-02  0.599156E-03
  0.400550E+00  0.505080E-02  0.587585E-03
  0.401278E+00  0.448300E-02  0.581657E-03
  0.402006E+00  0.403430E-02  0.581681E-03
  0.402734E+00  0.418210E-02  0.589347E-03
  0.403461E+00  0.461420E-02  0.591194E-03
  0.404189E+00  0.448440E-02  0.578036E-03
  0.404917E+00  0.470200E-02  0.588669E-03
  0.405645E+00  0.479090E-02  0.592024E-03
  0.406373E+00  0.393250E-02  0.596169E-03
  0.407100E+00  0.411090E-02  0.590998E-03
  0.407828E+00  0.457490E-02  0.586330E-03
  0.408556E+00  0.401820E-02  0.597635E-03
  0.409284E+00  0.354360E-02  0.590397E-03
  0.410011E+00  0.433450E-02  0.583765E-03
  0.410739E+00  0.408920E-02  0.583888E-03
  0.411467E+00  0.508890E-02  0.574987E-03
  0.412195E+00  0.482260E-02  0.588469E-03
  0.412922E+00  0.452570E-02  0.576366E-03
  0.413650E+00  0.461310E-02  0.579254E-03
  0.414378E+00  0.425140E-02  0.590069E-03
  0.415105E+00  0.418630E-02  0.582273E-03
  0.415833E+00  0.360460E-02  0.596891E-03
  0.416560E+00  0.375000E-02  0.594687E-03
  0.417288E+00  0.396370E-02  0.596293E-03
  0.418016E+00  0.422040E-02  0.596504E-03
  0.418743E+00  0.410740E-02  0.605200E-03
  0.419471E+00  0.458060E-02  0.610490E-03
  0.420198E+00  0.434950E-02  0.601683E-03
  0.420926E+00  0.434080E-02  0.618782E-03
  0.421653E+00  0.372810E-02  0.608788E-03
  0.422381E+00  0.415660E-02  0.621981E-03
  0.423108E+00  0.327970E-02  0.617680E-03
  0.423836E+00  0.420800E-02  0.609815E-03
  0.424563E+00  0.384190E-02  0.624775E-03
  0.425291E+00  0.418500E-02  0.624287E-03
  0.426018E+00  0.366360E-02  0.623230E-03
  0.426745E+00  0.464760E-02  0.619585E-03
  0.427473E+00  0.335180E-02  0.625431E-03
  0.428200E+00  0.416250E-02  0.624371E-03
  0.428928E+00  0.345900E-02  0.628941E-03
  0.429655E+00  0.382460E-02  0.622690E-03
  0.430382E+00  0.451750E-02  0.622087E-03
  0.431110E+00  0.357330E-02  0.637747E-03
  0.431837E+00  0.382940E-02  0.629360E-03
  0.432564E+00  0.357620E-02  0.630443E-03
  0.433292E+00  0.296650E-02  0.641494E-03
  0.434019E+00  0.350420E-02  0.641308E-03
  0.434746E+00  0.408470E-02  0.638946E-03
  0.435473E+00  0.362300E-02  0.629843E-03
  0.436201E+00  0.385040E-02  0.637212E-03
  0.436928E+00  0.407300E-02  0.643642E-03
  0.437655E+00  0.346850E-02  0.657612E-03
  0.438382E+00  0.437220E-02  0.661924E-03
  0.439109E+00  0.353220E-02  0.653793E-03
  0.439837E+00  0.328920E-02  0.653522E-03
  0.440564E+00  0.384160E-02  0.645509E-03
  0.441291E+00  0.349580E-02  0.644112E-03
  0.442018E+00  0.392320E-02  0.649848E-03
  0.442745E+00  0.387200E-02  0.643408E-03
  0.443472E+00  0.340250E-02  0.655379E-03
  0.444199E+00  0.389650E-02  0.647651E-03
  0.444926E+00  0.351790E-02  0.640040E-03
  0.445653E+00  0.374920E-02  0.656883E-03
  0.446380E+00  0.347290E-02  0.636262E-03
  0.447107E+00  0.320480E-02  0.652018E-03
  0.447834E+00  0.317700E-02  0.648820E-03
  0.448561E+00  0.358640E-02  0.654573E-03
  0.449288E+00  0.344900E-02  0.671747E-03
  0.450015E+00  0.363680E-02  0.647603E-03
  0.450742E+00  0.305620E-02  0.664864E-03
  0.451469E+00  0.326900E-02  0.668174E-03
  0.452196E+00  0.361460E-02  0.656915E-03
  0.452923E+00  0.351710E-02  0.668667E-03
  0.453650E+00  0.297890E-02  0.671101E-03
  0.454377E+00  0.349910E-02  0.665715E-03
  0.455104E+00  0.383720E-02  0.679592E-03
  0.455831E+00  0.303320E-02  0.676422E-03
  0.456557E+00  0.438010E-02  0.667263E-03
  0.457284E+00  0.316870E-02  0.667027E-03
  0.458011E+00  0.322930E-02  0.677064E-03
  0.458738E+00  0.405690E-02  0.677294E-03
  0.459465E+00  0.411920E-02  0.667483E-03
  0.460191E+00  0.311810E-02  0.667105E-03
  0.460918E+00  0.347020E-02  0.684061E-03
  0.461645E+00  0.343150E-02  0.667714E-03
  0.462372E+00  0.398840E-02  0.684507E-03
  0.463098E+00  0.346890E-02  0.694030E-03
  0.463825E+00  0.376000E-02  0.679205E-03
  0.464552E+00  0.398110E-02  0.679414E-03
  0.465278E+00  0.237850E-02  0.672389E-03
  0.466005E+00  0.404910E-02  0.680924E-03
  0.466732E+00  0.310290E-02  0.690003E-03
  0.467458E+00  0.402200E-02  0.680741E-03
  0.468185E+00  0.309920E-02  0.686376E-03
  0.468911E+00  0.293010E-02  0.684647E-03
  0.469638E+00  0.297680E-02  0.681606E-03
  0.470364E+00  0.376740E-02  0.681881E-03
  0.471091E+00  0.323640E-02  0.680618E-03
  0.471817E+00  0.277080E-02  0.684456E-03
  0.472544E+00  0.353510E-02  0.676816E-03
  0.473270E+00  0.294240E-02  0.695176E-03
  0.473997E+00  0.292340E-02  0.677593E-03
  0.474723E+00  0.359390E-02  0.687501E-03
  0.475450E+00  0.370680E-02  0.685233E-03
  0.476176E+00  0.427490E-02  0.688087E-03
  0.476903E+00  0.328010E-02  0.684916E-03
  0.477629E+00  0.372170E-02  0.692571E-03
  0.478355E+00  0.332290E-02  0.681648E-03
  0.479082E+00  0.309700E-02  0.691738E-03
  0.479808E+00  0.296570E-02  0.680161E-03
  0.480535E+00  0.338240E-02  0.713510E-03
  0.481261E+00  0.310880E-02  0.713531E-03
  0.481987E+00  0.281930E-02  0.677799E-03
  0.482713E+00  0.259370E-02  0.696564E-03
  0.483440E+00  0.308550E-02  0.699637E-03
  0.484166E+00  0.313340E-02  0.689858E-03
  0.484892E+00  0.292590E-02  0.681056E-03
  0.485618E+00  0.249000E-02  0.697997E-03
  0.486345E+00  0.327670E-02  0.693268E-03
  0.487071E+00  0.298420E-02  0.688382E-03
  0.487797E+00  0.254160E-02  0.692156E-03
  0.488523E+00  0.321630E-02  0.688262E-03
  0.489249E+00  0.306420E-02  0.696153E-03
  0.489975E+00  0.265870E-02  0.697713E-03
  0.490702E+00  0.266690E-02  0.715460E-03
  0.491428E+00  0.291370E-02  0.701102E-03
  0.492154E+00  0.285360E-02  0.698811E-03
  0.492880E+00  0.307130E-02  0.705003E-03
  0.493606E+00  0.296360E-02  0.707545E-03
  0.494332E+00  0.295410E-02  0.690346E-03
  0.495058E+00  0.345250E-02  0.702074E-03
  0.495784E+00  0.271930E-02  0.697097E-03
  0.496510E+00  0.291830E-02  0.699072E-03
  0.497236E+00  0.365290E-02  0.681251E-03
  0.497962E+00  0.236750E-02  0.704783E-03
  0.498688E+00  0.315150E-02  0.700796E-03
  0.499414E+00  0.254300E-02  0.701509E-03
  0.500140E+00  0.226130E-02  0.713451E-03
  0.500866E+00  0.302310E-02  0.688249E-03
  0.501591E+00  0.308710E-02  0.692133E-03
  0.502317E+00  0.301970E-02  0.690852E-03
  0.503043E+00  0.220570E-02  0.700843E-03
  0.503769E+00  0.275970E-02  0.683898E-03
  0.504495E+00  0.337800E-02  0.702800E-03
  0.505221E+00  0.309100E-02  0.701478E-03
  0.505946E+00  0.200920E-02  0.698317E-03
  0.506672E+00  0.298830E-02  0.700296E-03
  0.507398E+00  0.273720E-02  0.698727E-03
  0.508124E+00  0.248320E-02  0.703028E-03
  0.508849E+00  0.277590E-02  0.700572E-03
  0.509575E+00  0.297380E-02  0.692145E-03
  0.510301E+00  0.243440E-02  0.700362E-03
  0.511026E+00  0.270620E-02  0.685706E-03
  0.511752E+00  0.278760E-02  0.714040E-03
  0.512478E+00  0.292450E-02  0.698833E-03
  0.513203E+00  0.263950E-02  0.696799E-03
  0.513929E+00  0.248560E-02  0.702340E-03
  0.514654E+00  0.266530E-02  0.711676E-03
  0.515380E+00  0.233310E-02  0.703830E-03
  0.516106E+00  0.260670E-02  0.721572E-03
  0.516831E+00  0.340090E-02  0.738600E-03
  0.517557E+00  0.311420E-02  0.754389E-03
  0.518282E+00  0.295910E-02  0.775259E-03
  0.519008E+00  0.270190E-02  0.759057E-03
  0.519733E+00  0.294430E-02  0.765827E-03
  0.520458E+00  0.209900E-02  0.759976E-03
  0.521184E+00  0.225060E-02  0.788533E-03
  0.521909E+00  0.303360E-02  0.784560E-03
  0.522635E+00  0.258690E-02  0.799751E-03
  0.523360E+00  0.372200E-02  0.802825E-03
  0.524085E+00  0.237370E-02  0.803154E-03
  0.524811E+00  0.219120E-02  0.814822E-03
  0.525536E+00  0.201210E-02  0.812300E-03
  0.526261E+00  0.300820E-02  0.837892E-03
  0.526987E+00  0.236720E-02  0.834483E-03
  0.527712E+00  0.290020E-02  0.832577E-03
  0.528437E+00  0.305340E-02  0.836693E-03
  0.529163E+00  0.194600E-02  0.827487E-03
  0.529888E+00  0.195020E-02  0.852024E-03
  0.530613E+00  0.291240E-02  0.867721E-03
  0.531338E+00  0.206230E-02  0.839425E-03
  0.532063E+00  0.226090E-02  0.860506E-03
  0.532789E+00  0.196640E-02  0.866427E-03
  0.533514E+00  0.277860E-02  0.866774E-03
  0.534239E+00  0.251940E-02  0.868939E-03
  0.534964E+00  0.197700E-02  0.885400E-03
  0.535689E+00  0.146880E-02  0.892556E-03
  0.536414E+00  0.254820E-02  0.907545E-03
  0.537139E+00  0.149840E-02  0.901987E-03
  0.537864E+00  0.238380E-02  0.910082E-03
  0.538589E+00  0.264860E-02  0.919009E-03
  0.539314E+00  0.254310E-02  0.907621E-03
  0.540039E+00  0.224600E-02  0.939349E-03
  0.540764E+00  0.213860E-02  0.914606E-03
  0.541489E+00  0.269850E-02  0.936392E-03
  0.542214E+00  0.260830E-02  0.951318E-03
  0.542939E+00  0.192260E-02  0.938851E-03
  0.543664E+00  0.196000E-02  0.950336E-03
  0.544389E+00  0.239800E-02  0.949737E-03
  0.545114E+00  0.263890E-02  0.987309E-03
  0.545839E+00  0.234770E-02  0.978795E-03
  0.546563E+00  0.269740E-02  0.983147E-03
  0.547288E+00  0.255080E-02  0.994390E-03
  0.548013E+00  0.906000E-03  0.967766E-03
  0.548738E+00  0.254480E-02  0.997034E-03
  0.549463E+00  0.185210E-02  0.972278E-03
  0.550187E+00  0.952400E-03  0.100602E-02
  0.550912E+00  0.246730E-02  0.103455E-02
  0.551637E+00  0.159830E-02  0.101707E-02
  0.552361E+00  0.163750E-02  0.103839E-02
  0.553086E+00  0.175540E-02  0.101115E-02
  0.553811E+00  0.951600E-03  0.102933E-02
  0.554535E+00  0.272490E-02  0.104427E-02
  0.555260E+00  0.146630E-02  0.105307E-02
  0.555985E+00  0.184940E-02  0.104850E-02
  0.556709E+00  0.164790E-02  0.102679E-02
  0.557434E+00  0.198920E-02  0.105867E-02
  0.558158E+00  0.168590E-02  0.106141E-02
  0.558883E+00  0.151080E-02  0.104965E-02
  0.559607E+00  0.133140E-02  0.107218E-02
  0.560332E+00  0.196820E-02  0.106833E-02
  0.561056E+00  0.247990E-02  0.109959E-02
  0.561781E+00  0.203560E-02  0.109141E-02
  0.562505E+00  0.276370E-02  0.108716E-02
  0.563230E+00  0.120160E-02  0.112561E-02
  0.563954E+00  0.182180E-02  0.109585E-02
  0.564678E+00  0.322840E-02  0.113416E-02
  0.565403E+00  0.121560E-02  0.111085E-02
  0.566127E+00  0.106070E-02  0.113448E-02
  0.566852E+00  0.166200E-02  0.115116E-02
  0.567576E+00  0.245630E-02  0.116873E-02
  0.568300E+00  0.269050E-02  0.114813E-02
  0.569024E+00  0.227840E-02  0.114861E-02
  0.569749E+00  0.236830E-02  0.118308E-02
  0.570473E+00  0.292560E-02  0.116424E-02
  0.571197E+00  0.187490E-02  0.120237E-02
  0.571921E+00  0.221830E-02  0.122091E-02
  0.572646E+00  0.214600E-02  0.119641E-02
  0.573370E+00  0.211630E-02  0.121181E-02
  0.574094E+00  0.103390E-02  0.119811E-02
  0.574818E+00  0.179830E-02  0.124681E-02
  0.575542E+00  0.249700E-02  0.129238E-02
  0.576266E+00  0.128170E-02  0.128300E-02
  0.576990E+00  0.304330E-02  0.130198E-02
  0.577714E+00  0.192900E-02  0.125477E-02
  0.578438E+00  0.176070E-02  0.131672E-02
  0.579162E+00  0.181310E-02  0.130731E-02
  0.579886E+00  0.286480E-02  0.130923E-02
  0.580610E+00  0.159080E-02  0.134597E-02
  0.581334E+00  0.205940E-02  0.130446E-02
  0.582058E+00  0.176250E-02  0.136376E-02
  0.582782E+00  0.246950E-02  0.134126E-02
  0.583506E+00  0.830600E-03  0.137825E-02
  0.584230E+00  0.179950E-02  0.138023E-02
  0.584954E+00  0.868400E-03  0.136123E-02
  0.585678E+00  0.282110E-02  0.144171E-02
  0.586402E+00  0.175980E-02  0.138147E-02
  0.587125E+00  0.944000E-03  0.146130E-02
  0.587849E+00  0.220050E-02  0.142430E-02
  0.588573E+00  0.196290E-02  0.143544E-02
  0.589297E+00  0.269110E-02  0.151581E-02
  0.590021E+00  0.734100E-03  0.148184E-02
  0.590744E+00  0.299620E-02  0.152328E-02
  0.591468E+00  0.161060E-02  0.157105E-02
  0.592192E+00  0.245400E-02  0.155087E-02
  0.592915E+00  0.189690E-02  0.156047E-02
  0.593639E+00  0.238200E-02  0.150320E-02
  0.594363E+00  0.391900E-03  0.158954E-02
  0.595086E+00  0.428400E-03  0.162060E-02
  0.595810E+00  0.236160E-02  0.165519E-02
  0.596533E+00  0.105890E-02  0.164850E-02
  0.597257E+00  0.295500E-03  0.163744E-02
  0.597980E+00  0.133420E-02  0.163464E-02
  0.598704E+00  0.233310E-02  0.168497E-02
  0.599427E+00  0.255610E-02  0.166816E-02
  0.600151E+00  0.400400E-03  0.171228E-02
  0.600874E+00  0.166050E-02  0.167640E-02
  0.601598E+00  0.937100E-03  0.173010E-02
  0.602321E+00  0.194290E-02  0.174866E-02
  0.603045E+00  0.130640E-02  0.167818E-02
  0.603768E+00  0.264640E-02  0.171733E-02
  0.604491E+00  0.187210E-02  0.179599E-02
  0.605215E+00  0.167400E-03  0.177186E-02
  0.605938E+00  0.224610E-02  0.178418E-02
  0.606661E+00  0.215750E-02  0.177752E-02
  0.607385E+00  0.286230E-02  0.178551E-02
  0.608108E+00  0.323990E-02  0.178524E-02
  0.608831E+00  0.169070E-02  0.180153E-02
  0.609554E+00  0.789300E-03  0.192175E-02
  0.610278E+00  0.126410E-02  0.186870E-02
  0.611001E+00  0.167090E-02  0.190074E-02
  0.611724E+00  0.164400E-02  0.192719E-02
  0.612447E+00  0.104050E-02  0.193884E-02
  0.613170E+00 -0.568100E-03  0.212029E-02
  0.613893E+00  0.129800E-02  0.205236E-02
  0.614616E+00  0.267420E-02  0.200584E-02
  0.615339E+00  0.270600E-03  0.200318E-02
  0.616062E+00  0.287370E-02  0.222669E-02
  0.616786E+00  0.297800E-03  0.223712E-02
  0.617509E+00  0.139120E-02  0.238416E-02
  0.618231E+00  0.307630E-02  0.271046E-02
  0.618954E+00 -0.831000E-04  0.286580E-02
  0.619677E+00 -0.407300E-03  0.294052E-02
  0.620400E+00 -0.208630E-02  0.348121E-02
  0.621123E+00  0.389960E-02  0.352607E-02
  0.621846E+00 -0.492900E-03  0.454507E-02
  0.622569E+00 -0.334700E-03  0.475479E-02
  0.623292E+00 -0.169630E-02  0.619086E-02
  0.624015E+00  0.238600E-02  0.786270E-02
  0.624738E+00 -0.159118E-01  0.229085E-01
----------C:\Emma\Synchrotron_2016July\blag1o60_raw_data_files_averaged_and_buffer_subtracted\blag1o60_4mg_avg.dat-----------------------------
                                                                                
Parent(s): /tmp/qt_temp.T28954 /tmp/qt_temp.M28954 /tmp/qt_temp.X28954 /tmp/qt_t
----------C:\Emma\Synchrotron_2016July\blag1o60_raw_data_files_averaged_and_buffer_subtracted\blag1o60_0mg_avg.dat-----------------------------
                                                                                
Parent(s): /tmp/qt_temp.T28996 /tmp/qt_temp.M28996 /tmp/qt_temp.X28996 /tmp/qt_t
