# Supplementary material for: BAMLET kills chemotherapy-resistant mesothelioma cells, holding oleic acid in an activated cytotoxic state
Source: PLoS One. 2018 Aug 29;13(8):e0203003. doi: 10.1371/journal.pone.0203003 (PMC6114908; doi:10.1371/journal.pone.0203003)
Supplement: S2 Dataset — (TGZ) [file pone.0203003.s003.tgz › BAMLET_and_BLAGLET_SAXS_and_models/SAXS_data_for_BLAGLETs_pH12_betamerc_10C/blag_4mg_sub.dat]

 14-Aug-2016       (1.000 *blag_4mg_avg.da - 1.030 *blag1o60_0mg_av) /  1.0000
blag_4mg_avg  Conc = .10E+01  Mult = .10E+01  N1 =    1  N2 =  843  SCALE =  1
 0mg_avg.dat  Conc = .10E+01  Mult = .10E+01  N1 =    1  N2 =  843  SCALE =  1
  0.113375E-01  0.518416E+00  0.120788E-01
  0.120690E-01  0.515668E+00  0.732957E-02
  0.128004E-01  0.514940E+00  0.591781E-02
  0.135319E-01  0.509196E+00  0.545259E-02
  0.142633E-01  0.505570E+00  0.487696E-02
  0.149948E-01  0.507323E+00  0.447036E-02
  0.157262E-01  0.502715E+00  0.416390E-02
  0.164577E-01  0.503262E+00  0.390058E-02
  0.171891E-01  0.496520E+00  0.394799E-02
  0.179206E-01  0.490040E+00  0.382017E-02
  0.186520E-01  0.495539E+00  0.355334E-02
  0.193835E-01  0.489742E+00  0.343485E-02
  0.201149E-01  0.487314E+00  0.340412E-02
  0.208464E-01  0.489763E+00  0.345109E-02
  0.215778E-01  0.481882E+00  0.331867E-02
  0.223093E-01  0.481192E+00  0.322102E-02
  0.230407E-01  0.478277E+00  0.312739E-02
  0.237721E-01  0.472414E+00  0.313087E-02
  0.245036E-01  0.473382E+00  0.299517E-02
  0.252350E-01  0.468606E+00  0.298814E-02
  0.259665E-01  0.470171E+00  0.296921E-02
  0.266979E-01  0.465180E+00  0.286016E-02
  0.274293E-01  0.459891E+00  0.287403E-02
  0.281608E-01  0.458132E+00  0.274890E-02
  0.288922E-01  0.455451E+00  0.272687E-02
  0.296237E-01  0.451862E+00  0.275298E-02
  0.303551E-01  0.451939E+00  0.260212E-02
  0.310865E-01  0.444807E+00  0.265132E-02
  0.318180E-01  0.443732E+00  0.252594E-02
  0.325494E-01  0.437747E+00  0.301103E-02
  0.332808E-01  0.436639E+00  0.254092E-02
  0.340123E-01  0.434411E+00  0.235202E-02
  0.347437E-01  0.433129E+00  0.237437E-02
  0.354751E-01  0.427936E+00  0.240119E-02
  0.362065E-01  0.423314E+00  0.236181E-02
  0.369380E-01  0.420490E+00  0.233754E-02
  0.376694E-01  0.416636E+00  0.225718E-02
  0.384008E-01  0.412860E+00  0.230478E-02
  0.391322E-01  0.410707E+00  0.216845E-02
  0.398636E-01  0.406033E+00  0.220199E-02
  0.405951E-01  0.400368E+00  0.218967E-02
  0.413265E-01  0.397871E+00  0.215321E-02
  0.420579E-01  0.392015E+00  0.215178E-02
  0.427893E-01  0.392368E+00  0.212177E-02
  0.435207E-01  0.385170E+00  0.204931E-02
  0.442521E-01  0.381784E+00  0.217423E-02
  0.449836E-01  0.377845E+00  0.204884E-02
  0.457150E-01  0.373246E+00  0.201206E-02
  0.464464E-01  0.369416E+00  0.195936E-02
  0.471778E-01  0.365486E+00  0.195333E-02
  0.479092E-01  0.365012E+00  0.194124E-02
  0.486406E-01  0.358493E+00  0.195415E-02
  0.493720E-01  0.355847E+00  0.187904E-02
  0.501034E-01  0.351093E+00  0.186907E-02
  0.508348E-01  0.346531E+00  0.194815E-02
  0.515662E-01  0.344264E+00  0.194104E-02
  0.522976E-01  0.341440E+00  0.182484E-02
  0.530290E-01  0.333171E+00  0.184225E-02
  0.537604E-01  0.331839E+00  0.186689E-02
  0.544917E-01  0.329079E+00  0.185322E-02
  0.552231E-01  0.323952E+00  0.189371E-02
  0.559545E-01  0.318853E+00  0.191265E-02
  0.566859E-01  0.313787E+00  0.190025E-02
  0.574173E-01  0.312844E+00  0.194176E-02
  0.581487E-01  0.306333E+00  0.190231E-02
  0.588800E-01  0.301681E+00  0.194130E-02
  0.596114E-01  0.296542E+00  0.195227E-02
  0.603428E-01  0.296128E+00  0.188181E-02
  0.610742E-01  0.290914E+00  0.191205E-02
  0.618055E-01  0.287442E+00  0.183421E-02
  0.625369E-01  0.281973E+00  0.184630E-02
  0.632683E-01  0.279632E+00  0.181676E-02
  0.639996E-01  0.272404E+00  0.175447E-02
  0.647310E-01  0.270426E+00  0.176670E-02
  0.654624E-01  0.266570E+00  0.168352E-02
  0.661937E-01  0.262658E+00  0.168211E-02
  0.669251E-01  0.258875E+00  0.162887E-02
  0.676564E-01  0.255466E+00  0.160385E-02
  0.683878E-01  0.252892E+00  0.156421E-02
  0.691191E-01  0.248101E+00  0.156009E-02
  0.698505E-01  0.244331E+00  0.155460E-02
  0.705818E-01  0.239982E+00  0.153425E-02
  0.713132E-01  0.235532E+00  0.149476E-02
  0.720445E-01  0.231774E+00  0.148758E-02
  0.727759E-01  0.228063E+00  0.148055E-02
  0.735072E-01  0.224188E+00  0.143901E-02
  0.742385E-01  0.221455E+00  0.142044E-02
  0.749699E-01  0.219479E+00  0.143305E-02
  0.757012E-01  0.215483E+00  0.139436E-02
  0.764325E-01  0.210806E+00  0.137830E-02
  0.771638E-01  0.207194E+00  0.135845E-02
  0.778952E-01  0.204990E+00  0.132294E-02
  0.786265E-01  0.200188E+00  0.131894E-02
  0.793578E-01  0.198830E+00  0.127277E-02
  0.800891E-01  0.195126E+00  0.128461E-02
  0.808204E-01  0.191148E+00  0.127483E-02
  0.815517E-01  0.188734E+00  0.128141E-02
  0.822830E-01  0.185443E+00  0.125406E-02
  0.830143E-01  0.180662E+00  0.124015E-02
  0.837456E-01  0.179797E+00  0.122736E-02
  0.844769E-01  0.175032E+00  0.122061E-02
  0.852082E-01  0.172330E+00  0.122294E-02
  0.859395E-01  0.170256E+00  0.121198E-02
  0.866708E-01  0.166972E+00  0.117546E-02
  0.874021E-01  0.163086E+00  0.117466E-02
  0.881334E-01  0.160330E+00  0.117445E-02
  0.888647E-01  0.157830E+00  0.119279E-02
  0.895959E-01  0.156028E+00  0.114705E-02
  0.903272E-01  0.152777E+00  0.114872E-02
  0.910585E-01  0.151206E+00  0.115952E-02
  0.917897E-01  0.147001E+00  0.116029E-02
  0.925210E-01  0.144860E+00  0.116807E-02
  0.932523E-01  0.141604E+00  0.115495E-02
  0.939835E-01  0.139533E+00  0.116319E-02
  0.947148E-01  0.136294E+00  0.118585E-02
  0.954460E-01  0.133658E+00  0.114774E-02
  0.961773E-01  0.131943E+00  0.115779E-02
  0.969085E-01  0.127890E+00  0.114770E-02
  0.976398E-01  0.125652E+00  0.118807E-02
  0.983710E-01  0.124236E+00  0.113694E-02
  0.991023E-01  0.122306E+00  0.112293E-02
  0.998335E-01  0.119182E+00  0.115877E-02
  0.100565E+00  0.117173E+00  0.114385E-02
  0.101296E+00  0.114928E+00  0.113031E-02
  0.102027E+00  0.112417E+00  0.110404E-02
  0.102758E+00  0.108679E+00  0.111618E-02
  0.103490E+00  0.109956E+00  0.109654E-02
  0.104221E+00  0.107515E+00  0.102709E-02
  0.104952E+00  0.105492E+00  0.105248E-02
  0.105683E+00  0.102169E+00  0.102157E-02
  0.106414E+00  0.100997E+00  0.101795E-02
  0.107146E+00  0.984645E-01  0.100443E-02
  0.107877E+00  0.974261E-01  0.995239E-03
  0.108608E+00  0.954065E-01  0.100500E-02
  0.109339E+00  0.919976E-01  0.986142E-03
  0.110070E+00  0.897794E-01  0.950098E-03
  0.110802E+00  0.882392E-01  0.962179E-03
  0.111533E+00  0.875091E-01  0.957999E-03
  0.112264E+00  0.853114E-01  0.958121E-03
  0.112995E+00  0.837477E-01  0.937213E-03
  0.113726E+00  0.813285E-01  0.928922E-03
  0.114457E+00  0.800860E-01  0.925084E-03
  0.115189E+00  0.779647E-01  0.906783E-03
  0.115920E+00  0.764910E-01  0.916922E-03
  0.116651E+00  0.749544E-01  0.924008E-03
  0.117382E+00  0.741139E-01  0.901986E-03
  0.118113E+00  0.717977E-01  0.893235E-03
  0.118844E+00  0.701956E-01  0.887020E-03
  0.119576E+00  0.682264E-01  0.901268E-03
  0.120307E+00  0.675994E-01  0.883985E-03
  0.121038E+00  0.652618E-01  0.874183E-03
  0.121769E+00  0.648245E-01  0.888658E-03
  0.122500E+00  0.623889E-01  0.872603E-03
  0.123231E+00  0.614523E-01  0.866541E-03
  0.123962E+00  0.604717E-01  0.838712E-03
  0.124693E+00  0.585842E-01  0.839226E-03
  0.125425E+00  0.566450E-01  0.832146E-03
  0.126156E+00  0.560109E-01  0.835277E-03
  0.126887E+00  0.560763E-01  0.828760E-03
  0.127618E+00  0.535871E-01  0.834259E-03
  0.128349E+00  0.528519E-01  0.838746E-03
  0.129080E+00  0.507464E-01  0.817433E-03
  0.129811E+00  0.505046E-01  0.827910E-03
  0.130542E+00  0.496087E-01  0.801651E-03
  0.131273E+00  0.481803E-01  0.802829E-03
  0.132004E+00  0.471198E-01  0.806743E-03
  0.132735E+00  0.459482E-01  0.796466E-03
  0.133466E+00  0.453694E-01  0.795866E-03
  0.134197E+00  0.434700E-01  0.782738E-03
  0.134929E+00  0.432394E-01  0.774923E-03
  0.135660E+00  0.412544E-01  0.779616E-03
  0.136391E+00  0.411403E-01  0.762043E-03
  0.137122E+00  0.396185E-01  0.762332E-03
  0.137853E+00  0.387785E-01  0.761173E-03
  0.138584E+00  0.371046E-01  0.759996E-03
  0.139315E+00  0.367710E-01  0.762339E-03
  0.140046E+00  0.358852E-01  0.750970E-03
  0.140777E+00  0.348487E-01  0.763270E-03
  0.141508E+00  0.345526E-01  0.740433E-03
  0.142239E+00  0.333871E-01  0.753229E-03
  0.142970E+00  0.325855E-01  0.750995E-03
  0.143701E+00  0.322903E-01  0.735683E-03
  0.144432E+00  0.306733E-01  0.743177E-03
  0.145163E+00  0.302571E-01  0.739715E-03
  0.145894E+00  0.297352E-01  0.722507E-03
  0.146625E+00  0.280428E-01  0.727820E-03
  0.147356E+00  0.277767E-01  0.732631E-03
  0.148087E+00  0.270962E-01  0.718662E-03
  0.148818E+00  0.267043E-01  0.700817E-03
  0.149549E+00  0.257306E-01  0.698061E-03
  0.150280E+00  0.252997E-01  0.712749E-03
  0.151011E+00  0.240118E-01  0.713229E-03
  0.151741E+00  0.235546E-01  0.696425E-03
  0.152472E+00  0.227469E-01  0.696372E-03
  0.153203E+00  0.227022E-01  0.698488E-03
  0.153934E+00  0.228284E-01  0.692297E-03
  0.154665E+00  0.213344E-01  0.689480E-03
  0.155396E+00  0.209572E-01  0.689431E-03
  0.156127E+00  0.201678E-01  0.681961E-03
  0.156858E+00  0.196659E-01  0.691293E-03
  0.157589E+00  0.191932E-01  0.673887E-03
  0.158320E+00  0.182750E-01  0.678475E-03
  0.159051E+00  0.186529E-01  0.682084E-03
  0.159782E+00  0.182529E-01  0.688182E-03
  0.160512E+00  0.168535E-01  0.670972E-03
  0.161243E+00  0.169382E-01  0.659351E-03
  0.161974E+00  0.165747E-01  0.666907E-03
  0.162705E+00  0.160337E-01  0.669552E-03
  0.163436E+00  0.149369E-01  0.677459E-03
  0.164167E+00  0.150416E-01  0.665666E-03
  0.164898E+00  0.152411E-01  0.651064E-03
  0.165628E+00  0.142372E-01  0.654826E-03
  0.166359E+00  0.133794E-01  0.656361E-03
  0.167090E+00  0.137600E-01  0.651021E-03
  0.167821E+00  0.129242E-01  0.636933E-03
  0.168552E+00  0.122028E-01  0.631745E-03
  0.169283E+00  0.122689E-01  0.640777E-03
  0.170013E+00  0.114052E-01  0.633106E-03
  0.170744E+00  0.113082E-01  0.634551E-03
  0.171475E+00  0.110020E-01  0.638289E-03
  0.172206E+00  0.116997E-01  0.643966E-03
  0.172937E+00  0.105717E-01  0.632636E-03
  0.173667E+00  0.992735E-02  0.628961E-03
  0.174398E+00  0.104054E-01  0.621190E-03
  0.175129E+00  0.973577E-02  0.624487E-03
  0.175860E+00  0.908795E-02  0.623886E-03
  0.176590E+00  0.879643E-02  0.617265E-03
  0.177321E+00  0.915453E-02  0.615973E-03
  0.178052E+00  0.903142E-02  0.617293E-03
  0.178783E+00  0.775498E-02  0.615711E-03
  0.179513E+00  0.849724E-02  0.615540E-03
  0.180244E+00  0.769867E-02  0.603038E-03
  0.180975E+00  0.738321E-02  0.619451E-03
  0.181706E+00  0.705290E-02  0.610991E-03
  0.182436E+00  0.683053E-02  0.601600E-03
  0.183167E+00  0.681729E-02  0.602485E-03
  0.183898E+00  0.650460E-02  0.603828E-03
  0.184629E+00  0.705535E-02  0.599988E-03
  0.185359E+00  0.632510E-02  0.591193E-03
  0.186090E+00  0.590144E-02  0.594866E-03
  0.186821E+00  0.586748E-02  0.596727E-03
  0.187551E+00  0.623804E-02  0.601189E-03
  0.188282E+00  0.516483E-02  0.592009E-03
  0.189013E+00  0.568535E-02  0.599492E-03
  0.189743E+00  0.466630E-02  0.597536E-03
  0.190474E+00  0.504357E-02  0.593648E-03
  0.191205E+00  0.504501E-02  0.584298E-03
  0.191935E+00  0.485580E-02  0.584391E-03
  0.192666E+00  0.525060E-02  0.573985E-03
  0.193396E+00  0.463818E-02  0.575861E-03
  0.194127E+00  0.392388E-02  0.578839E-03
  0.194858E+00  0.448940E-02  0.573746E-03
  0.195588E+00  0.455556E-02  0.570856E-03
  0.196319E+00  0.455775E-02  0.582134E-03
  0.197049E+00  0.343937E-02  0.574491E-03
  0.197780E+00  0.395647E-02  0.570957E-03
  0.198511E+00  0.419579E-02  0.570724E-03
  0.199241E+00  0.410810E-02  0.573130E-03
  0.199972E+00  0.403950E-02  0.575423E-03
  0.200702E+00  0.412549E-02  0.570331E-03
  0.201433E+00  0.353178E-02  0.574289E-03
  0.202163E+00  0.299158E-02  0.572564E-03
  0.202894E+00  0.356016E-02  0.564185E-03
  0.203625E+00  0.368404E-02  0.572597E-03
  0.204355E+00  0.294066E-02  0.553939E-03
  0.205086E+00  0.338042E-02  0.569921E-03
  0.205816E+00  0.346399E-02  0.564218E-03
  0.206547E+00  0.326593E-02  0.558433E-03
  0.207277E+00  0.310835E-02  0.570450E-03
  0.208008E+00  0.302617E-02  0.566414E-03
  0.208738E+00  0.364108E-02  0.573445E-03
  0.209469E+00  0.267972E-02  0.583482E-03
  0.210199E+00  0.332224E-02  0.577371E-03
  0.210930E+00  0.242683E-02  0.578263E-03
  0.211660E+00  0.231908E-02  0.570356E-03
  0.212390E+00  0.339954E-02  0.570087E-03
  0.213121E+00  0.262743E-02  0.568596E-03
  0.213851E+00  0.295277E-02  0.573042E-03
  0.214582E+00  0.227379E-02  0.579671E-03
  0.215312E+00  0.273180E-02  0.570728E-03
  0.216043E+00  0.227087E-02  0.566571E-03
  0.216773E+00  0.267252E-02  0.575857E-03
  0.217503E+00  0.260804E-02  0.571043E-03
  0.218234E+00  0.217731E-02  0.573394E-03
  0.218964E+00  0.255012E-02  0.585147E-03
  0.219695E+00  0.224733E-02  0.574480E-03
  0.220425E+00  0.277495E-02  0.574571E-03
  0.221155E+00  0.200770E-02  0.563898E-03
  0.221886E+00  0.210088E-02  0.567885E-03
  0.222616E+00  0.265701E-02  0.546820E-03
  0.223346E+00  0.248769E-02  0.553842E-03
  0.224077E+00  0.178061E-02  0.551879E-03
  0.224807E+00  0.252700E-02  0.546188E-03
  0.225537E+00  0.282872E-02  0.554666E-03
  0.226268E+00  0.257891E-02  0.554655E-03
  0.226998E+00  0.282636E-02  0.556596E-03
  0.227728E+00  0.226659E-02  0.541303E-03
  0.228459E+00  0.201864E-02  0.545805E-03
  0.229189E+00  0.268468E-02  0.542096E-03
  0.229919E+00  0.219598E-02  0.543081E-03
  0.230650E+00  0.255841E-02  0.542874E-03
  0.231380E+00  0.247241E-02  0.543826E-03
  0.232110E+00  0.195132E-02  0.550527E-03
  0.232840E+00  0.247734E-02  0.550809E-03
  0.233571E+00  0.262428E-02  0.538410E-03
  0.234301E+00  0.256204E-02  0.534453E-03
  0.235031E+00  0.284898E-02  0.538430E-03
  0.235761E+00  0.218832E-02  0.536607E-03
  0.236491E+00  0.192956E-02  0.529165E-03
  0.237222E+00  0.271164E-02  0.530462E-03
  0.237952E+00  0.280997E-02  0.528523E-03
  0.238682E+00  0.280231E-02  0.529539E-03
  0.239412E+00  0.252970E-02  0.533766E-03
  0.240142E+00  0.249247E-02  0.528542E-03
  0.240873E+00  0.249729E-02  0.529001E-03
  0.241603E+00  0.303082E-02  0.525379E-03
  0.242333E+00  0.264073E-02  0.519294E-03
  0.243063E+00  0.240606E-02  0.521510E-03
  0.243793E+00  0.250245E-02  0.524750E-03
  0.244523E+00  0.311105E-02  0.529192E-03
  0.245253E+00  0.248267E-02  0.515399E-03
  0.245984E+00  0.314869E-02  0.520482E-03
  0.246714E+00  0.268986E-02  0.523197E-03
  0.247444E+00  0.249998E-02  0.523151E-03
  0.248174E+00  0.258906E-02  0.534569E-03
  0.248904E+00  0.243817E-02  0.527699E-03
  0.249634E+00  0.239700E-02  0.534348E-03
  0.250364E+00  0.235480E-02  0.527738E-03
  0.251094E+00  0.267760E-02  0.534319E-03
  0.251824E+00  0.239672E-02  0.530879E-03
  0.252554E+00  0.258123E-02  0.538047E-03
  0.253284E+00  0.255685E-02  0.537531E-03
  0.254014E+00  0.267864E-02  0.527328E-03
  0.254744E+00  0.269438E-02  0.535792E-03
  0.255474E+00  0.330223E-02  0.535854E-03
  0.256204E+00  0.332865E-02  0.530797E-03
  0.256934E+00  0.251966E-02  0.528071E-03
  0.257664E+00  0.306557E-02  0.533526E-03
  0.258394E+00  0.201011E-02  0.529077E-03
  0.259124E+00  0.263295E-02  0.534433E-03
  0.259854E+00  0.281613E-02  0.530928E-03
  0.260584E+00  0.265508E-02  0.525118E-03
  0.261314E+00  0.238364E-02  0.534850E-03
  0.262044E+00  0.295838E-02  0.542237E-03
  0.262774E+00  0.324384E-02  0.529709E-03
  0.263504E+00  0.343349E-02  0.533568E-03
  0.264234E+00  0.304685E-02  0.524758E-03
  0.264964E+00  0.288418E-02  0.530067E-03
  0.265693E+00  0.324137E-02  0.530595E-03
  0.266423E+00  0.329055E-02  0.535175E-03
  0.267153E+00  0.279673E-02  0.527814E-03
  0.267883E+00  0.268862E-02  0.526962E-03
  0.268613E+00  0.311211E-02  0.532756E-03
  0.269343E+00  0.298503E-02  0.520706E-03
  0.270073E+00  0.315647E-02  0.536012E-03
  0.270802E+00  0.349026E-02  0.540865E-03
  0.271532E+00  0.304546E-02  0.528343E-03
  0.272262E+00  0.305583E-02  0.525966E-03
  0.272992E+00  0.272572E-02  0.533798E-03
  0.273722E+00  0.259309E-02  0.523139E-03
  0.274451E+00  0.311423E-02  0.534303E-03
  0.275181E+00  0.350280E-02  0.529781E-03
  0.275911E+00  0.285722E-02  0.531462E-03
  0.276641E+00  0.327662E-02  0.521309E-03
  0.277371E+00  0.291930E-02  0.531168E-03
  0.278100E+00  0.283096E-02  0.526746E-03
  0.278830E+00  0.290310E-02  0.527562E-03
  0.279560E+00  0.343047E-02  0.527439E-03
  0.280289E+00  0.307100E-02  0.523289E-03
  0.281019E+00  0.303911E-02  0.517982E-03
  0.281749E+00  0.358741E-02  0.527628E-03
  0.282479E+00  0.245917E-02  0.514439E-03
  0.283208E+00  0.288080E-02  0.521838E-03
  0.283938E+00  0.305521E-02  0.522402E-03
  0.284668E+00  0.296918E-02  0.521750E-03
  0.285397E+00  0.256492E-02  0.519319E-03
  0.286127E+00  0.271881E-02  0.518656E-03
  0.286856E+00  0.312114E-02  0.525886E-03
  0.287586E+00  0.287746E-02  0.515374E-03
  0.288316E+00  0.319225E-02  0.525388E-03
  0.289045E+00  0.267478E-02  0.531539E-03
  0.289775E+00  0.291962E-02  0.514643E-03
  0.290504E+00  0.311100E-02  0.514838E-03
  0.291234E+00  0.282634E-02  0.514365E-03
  0.291964E+00  0.308107E-02  0.526492E-03
  0.292693E+00  0.245500E-02  0.516813E-03
  0.293423E+00  0.303640E-02  0.514756E-03
  0.294152E+00  0.241757E-02  0.520693E-03
  0.294882E+00  0.314193E-02  0.518851E-03
  0.295611E+00  0.254855E-02  0.524124E-03
  0.296341E+00  0.314873E-02  0.509864E-03
  0.297070E+00  0.315209E-02  0.522733E-03
  0.297800E+00  0.243797E-02  0.516848E-03
  0.298529E+00  0.284600E-02  0.515601E-03
  0.299259E+00  0.265545E-02  0.521138E-03
  0.299988E+00  0.313386E-02  0.517903E-03
  0.300718E+00  0.321988E-02  0.523121E-03
  0.301447E+00  0.308272E-02  0.525729E-03
  0.302176E+00  0.302262E-02  0.525612E-03
  0.302906E+00  0.261192E-02  0.527235E-03
  0.303635E+00  0.328562E-02  0.535057E-03
  0.304365E+00  0.305638E-02  0.529713E-03
  0.305094E+00  0.271415E-02  0.536870E-03
  0.305823E+00  0.261277E-02  0.532261E-03
  0.306553E+00  0.213026E-02  0.530383E-03
  0.307282E+00  0.285981E-02  0.531996E-03
  0.308012E+00  0.286509E-02  0.537397E-03
  0.308741E+00  0.270345E-02  0.535286E-03
  0.309470E+00  0.264072E-02  0.538239E-03
  0.310200E+00  0.263943E-02  0.530114E-03
  0.310929E+00  0.253168E-02  0.538351E-03
  0.311658E+00  0.239929E-02  0.545016E-03
  0.312387E+00  0.260805E-02  0.546615E-03
  0.313117E+00  0.220209E-02  0.543300E-03
  0.313846E+00  0.284708E-02  0.537104E-03
  0.314575E+00  0.231665E-02  0.549946E-03
  0.315305E+00  0.262930E-02  0.539861E-03
  0.316034E+00  0.244636E-02  0.540545E-03
  0.316763E+00  0.274696E-02  0.551666E-03
  0.317492E+00  0.267264E-02  0.545362E-03
  0.318221E+00  0.240959E-02  0.546879E-03
  0.318951E+00  0.206329E-02  0.547708E-03
  0.319680E+00  0.288300E-02  0.540333E-03
  0.320409E+00  0.243265E-02  0.561405E-03
  0.321138E+00  0.251169E-02  0.541256E-03
  0.321867E+00  0.220661E-02  0.555892E-03
  0.322596E+00  0.230646E-02  0.544248E-03
  0.323326E+00  0.237668E-02  0.547584E-03
  0.324055E+00  0.247039E-02  0.559874E-03
  0.324784E+00  0.204025E-02  0.554479E-03
  0.325513E+00  0.252977E-02  0.552510E-03
  0.326242E+00  0.277447E-02  0.545692E-03
  0.326971E+00  0.210176E-02  0.540719E-03
  0.327700E+00  0.195893E-02  0.540318E-03
  0.328429E+00  0.158414E-02  0.540012E-03
  0.329158E+00  0.275098E-02  0.552625E-03
  0.329887E+00  0.232189E-02  0.556481E-03
  0.330616E+00  0.195400E-02  0.553021E-03
  0.331345E+00  0.226613E-02  0.554071E-03
  0.332074E+00  0.205895E-02  0.546633E-03
  0.332803E+00  0.201943E-02  0.558214E-03
  0.333532E+00  0.221024E-02  0.544548E-03
  0.334261E+00  0.175788E-02  0.555319E-03
  0.334990E+00  0.178350E-02  0.554417E-03
  0.335719E+00  0.176035E-02  0.557683E-03
  0.336448E+00  0.168125E-02  0.552338E-03
  0.337177E+00  0.207564E-02  0.552361E-03
  0.337906E+00  0.188414E-02  0.559789E-03
  0.338635E+00  0.160246E-02  0.559501E-03
  0.339364E+00  0.146722E-02  0.550599E-03
  0.340093E+00  0.194291E-02  0.554959E-03
  0.340822E+00  0.213401E-02  0.554973E-03
  0.341551E+00  0.198512E-02  0.555309E-03
  0.342279E+00  0.171255E-02  0.555436E-03
  0.343008E+00  0.159255E-02  0.563958E-03
  0.343737E+00  0.127226E-02  0.554869E-03
  0.344466E+00  0.175589E-02  0.554902E-03
  0.345195E+00  0.153010E-02  0.564962E-03
  0.345923E+00  0.171338E-02  0.554088E-03
  0.346652E+00  0.155057E-02  0.560843E-03
  0.347381E+00  0.202806E-02  0.563497E-03
  0.348110E+00  0.184301E-02  0.561182E-03
  0.348839E+00  0.168237E-02  0.556863E-03
  0.349567E+00  0.129612E-02  0.549578E-03
  0.350296E+00  0.181205E-02  0.555739E-03
  0.351025E+00  0.121740E-02  0.561445E-03
  0.351753E+00  0.150280E-02  0.566689E-03
  0.352482E+00  0.139712E-02  0.560308E-03
  0.353211E+00  0.155319E-02  0.555848E-03
  0.353940E+00  0.178845E-02  0.552947E-03
  0.354668E+00  0.177202E-02  0.548450E-03
  0.355397E+00  0.112689E-02  0.557613E-03
  0.356126E+00  0.139666E-02  0.558232E-03
  0.356854E+00  0.141725E-02  0.562928E-03
  0.357583E+00  0.192651E-02  0.563419E-03
  0.358311E+00  0.147407E-02  0.557550E-03
  0.359040E+00  0.152899E-02  0.561152E-03
  0.359769E+00  0.119417E-02  0.565335E-03
  0.360497E+00  0.146115E-02  0.556082E-03
  0.361226E+00  0.178298E-02  0.567291E-03
  0.361954E+00  0.162023E-02  0.566860E-03
  0.362683E+00  0.802022E-03  0.580706E-03
  0.363411E+00  0.172068E-02  0.579550E-03
  0.364140E+00  0.128380E-02  0.585475E-03
  0.364868E+00  0.152899E-02  0.584550E-03
  0.365597E+00  0.889286E-03  0.582345E-03
  0.366325E+00  0.100573E-02  0.604782E-03
  0.367054E+00  0.991352E-03  0.595468E-03
  0.367782E+00  0.157071E-02  0.600751E-03
  0.368511E+00  0.960716E-03  0.597795E-03
  0.369239E+00  0.117589E-02  0.599660E-03
  0.369967E+00  0.860448E-03  0.611226E-03
  0.370696E+00  0.644851E-03  0.588282E-03
  0.371424E+00  0.944225E-03  0.599325E-03
  0.372153E+00  0.173105E-02  0.590984E-03
  0.372881E+00  0.104527E-02  0.595033E-03
  0.373609E+00  0.869895E-03  0.608231E-03
  0.374338E+00  0.109632E-02  0.598673E-03
  0.375066E+00  0.118596E-02  0.595499E-03
  0.375794E+00  0.185186E-02  0.594085E-03
  0.376523E+00  0.136980E-02  0.594642E-03
  0.377251E+00  0.423245E-03  0.595036E-03
  0.377979E+00  0.127303E-02  0.590748E-03
  0.378708E+00  0.992421E-03  0.588084E-03
  0.379436E+00  0.767745E-03  0.591244E-03
  0.380164E+00  0.705491E-03  0.588950E-03
  0.380892E+00  0.145265E-02  0.585046E-03
  0.381621E+00  0.142451E-02  0.576754E-03
  0.382349E+00  0.101720E-02  0.587523E-03
  0.383077E+00  0.833471E-03  0.579405E-03
  0.383805E+00  0.109767E-02  0.584415E-03
  0.384533E+00  0.104328E-02  0.587537E-03
  0.385261E+00  0.931546E-03  0.583050E-03
  0.385990E+00  0.106823E-02  0.586328E-03
  0.386718E+00  0.898368E-03  0.583305E-03
  0.387446E+00  0.113728E-02  0.594775E-03
  0.388174E+00  0.184994E-02  0.578699E-03
  0.388902E+00  0.105741E-02  0.586899E-03
  0.389630E+00  0.113879E-02  0.586991E-03
  0.390358E+00  0.762055E-03  0.582582E-03
  0.391086E+00  0.159711E-02  0.581837E-03
  0.391814E+00  0.572544E-03  0.587302E-03
  0.392542E+00  0.701871E-03  0.578005E-03
  0.393270E+00  0.126921E-02  0.576492E-03
  0.393998E+00  0.656667E-03  0.587303E-03
  0.394726E+00  0.985420E-03  0.581699E-03
  0.395454E+00  0.103315E-02  0.581208E-03
  0.396182E+00  0.716418E-03  0.587926E-03
  0.396910E+00  0.929067E-03  0.574237E-03
  0.397638E+00  0.920626E-03  0.580868E-03
  0.398366E+00  0.124632E-02  0.576482E-03
  0.399094E+00  0.101208E-02  0.565755E-03
  0.399822E+00  0.835573E-03  0.585953E-03
  0.400550E+00  0.123805E-02  0.567746E-03
  0.401278E+00  0.753068E-03  0.565988E-03
  0.402006E+00  0.113393E-02  0.566322E-03
  0.402734E+00  0.111668E-02  0.575293E-03
  0.403461E+00  0.124961E-02  0.581513E-03
  0.404189E+00  0.143620E-02  0.565970E-03
  0.404917E+00  0.951904E-03  0.571783E-03
  0.405645E+00  0.119358E-02  0.575406E-03
  0.406373E+00  0.271038E-03  0.582103E-03
  0.407100E+00  0.143192E-02  0.580309E-03
  0.407828E+00  0.833154E-03  0.574185E-03
  0.408556E+00  0.586206E-03  0.583094E-03
  0.409284E+00  0.435784E-03  0.571482E-03
  0.410011E+00  0.146646E-02  0.568031E-03
  0.410739E+00  0.141620E-02  0.568703E-03
  0.411467E+00  0.108909E-02  0.556401E-03
  0.412195E+00  0.110962E-02  0.573071E-03
  0.412922E+00  0.961045E-03  0.565546E-03
  0.413650E+00  0.109143E-02  0.564779E-03
  0.414378E+00  0.109519E-02  0.574856E-03
  0.415105E+00  0.105279E-02  0.572924E-03
  0.415833E+00  0.813539E-03  0.586868E-03
  0.416560E+00  0.811630E-03  0.582914E-03
  0.417288E+00  0.980118E-03  0.586921E-03
  0.418016E+00  0.124175E-02  0.582181E-03
  0.418743E+00  0.660030E-03  0.593179E-03
  0.419471E+00  0.102237E-02  0.598583E-03
  0.420198E+00  0.134911E-02  0.588745E-03
  0.420926E+00  0.100995E-02  0.605082E-03
  0.421653E+00  0.575679E-03  0.598360E-03
  0.422381E+00  0.559171E-03  0.608433E-03
  0.423108E+00  0.674104E-03  0.604625E-03
  0.423836E+00  0.859562E-03  0.596641E-03
  0.424563E+00  0.107622E-02  0.613876E-03
  0.425291E+00  0.126210E-02  0.613457E-03
  0.426018E+00  0.790396E-03  0.606565E-03
  0.426745E+00  0.135502E-02  0.605182E-03
  0.427473E+00  0.481577E-03  0.609406E-03
  0.428200E+00  0.980284E-03  0.604556E-03
  0.428928E+00 -0.542710E-04  0.613643E-03
  0.429655E+00  0.679942E-03  0.610164E-03
  0.430382E+00  0.142030E-02  0.606682E-03
  0.431110E+00  0.956687E-03  0.625183E-03
  0.431837E+00  0.115964E-02  0.612668E-03
  0.432564E+00  0.271564E-03  0.614153E-03
  0.433292E+00  0.512620E-03  0.624374E-03
  0.434019E+00  0.875083E-03  0.628199E-03
  0.434746E+00  0.107424E-02  0.620739E-03
  0.435473E+00  0.840793E-03  0.616473E-03
  0.436201E+00  0.270894E-03  0.623858E-03
  0.436928E+00  0.112828E-02  0.628918E-03
  0.437655E+00  0.553162E-03  0.646629E-03
  0.438382E+00  0.142794E-02  0.648035E-03
  0.439109E+00  0.564659E-03  0.639215E-03
  0.439837E+00  0.432294E-03  0.642178E-03
  0.440564E+00  0.153466E-02  0.632945E-03
  0.441291E+00  0.555232E-03  0.627685E-03
  0.442018E+00  0.410254E-03  0.636454E-03
  0.442745E+00  0.110250E-02  0.626742E-03
  0.443472E+00  0.718337E-03  0.644859E-03
  0.444199E+00  0.750485E-03  0.634264E-03
  0.444926E+00  0.141612E-03  0.626507E-03
  0.445653E+00  0.220976E-03  0.642381E-03
  0.446380E+00  0.105277E-03  0.619738E-03
  0.447107E+00  0.278006E-03  0.635199E-03
  0.447834E+00 -0.129427E-03  0.627567E-03
  0.448561E+00  0.681824E-03  0.644507E-03
  0.449288E+00  0.741626E-03  0.655480E-03
  0.450015E+00  0.105730E-02  0.632140E-03
  0.450742E+00  0.614819E-03  0.652094E-03
  0.451469E+00  0.258805E-03  0.651843E-03
  0.452196E+00  0.664417E-03  0.642664E-03
  0.452923E+00  0.684012E-03  0.652973E-03
  0.453650E+00  0.603572E-03  0.652718E-03
  0.454377E+00  0.982086E-03  0.652930E-03
  0.455104E+00  0.962024E-03  0.665208E-03
  0.455831E+00  0.749855E-03  0.663029E-03
  0.456557E+00  0.125028E-02  0.648789E-03
  0.457284E+00  0.673348E-03  0.654142E-03
  0.458011E+00  0.690716E-03  0.667306E-03
  0.458738E+00  0.156037E-02  0.660391E-03
  0.459465E+00  0.130132E-02  0.655064E-03
  0.460191E+00  0.855724E-03  0.650678E-03
  0.460918E+00  0.127904E-02  0.670515E-03
  0.461645E+00  0.324898E-03  0.657470E-03
  0.462372E+00  0.105404E-02  0.666046E-03
  0.463098E+00  0.854601E-03  0.678230E-03
  0.463825E+00  0.120236E-02  0.664780E-03
  0.464552E+00  0.110524E-02  0.667313E-03
  0.465278E+00  0.895697E-03  0.663655E-03
  0.466005E+00  0.965754E-03  0.667609E-03
  0.466732E+00 -0.425040E-04  0.677754E-03
  0.467458E+00  0.116708E-02  0.663644E-03
  0.468185E+00 -0.248560E-04  0.675590E-03
  0.468911E+00  0.800965E-03  0.665425E-03
  0.469638E+00  0.281090E-04  0.656225E-03
  0.470364E+00  0.119112E-02  0.664028E-03
  0.471091E+00  0.106344E-02  0.667271E-03
  0.471817E+00  0.509630E-03  0.662960E-03
  0.472544E+00  0.683078E-03  0.657371E-03
  0.473270E+00 -0.410300E-05  0.678598E-03
  0.473997E+00  0.631473E-03  0.664995E-03
  0.474723E+00  0.638977E-03  0.672136E-03
  0.475450E+00  0.110966E-02  0.673956E-03
  0.476176E+00  0.314640E-03  0.671068E-03
  0.476903E+00  0.100431E-02  0.672729E-03
  0.477629E+00  0.848409E-03  0.672410E-03
  0.478355E+00  0.451711E-03  0.666600E-03
  0.479082E+00  0.166480E-03  0.676533E-03
  0.479808E+00  0.747308E-03  0.664886E-03
  0.480535E+00  0.908425E-03  0.695993E-03
  0.481261E+00  0.432127E-03  0.696699E-03
  0.481987E+00  0.197008E-03  0.660833E-03
  0.482713E+00  0.265793E-03  0.679070E-03
  0.483440E+00 -0.119099E-03  0.686016E-03
  0.484166E+00  0.837561E-03  0.683585E-03
  0.484892E+00  0.923642E-03  0.663340E-03
  0.485618E+00  0.214820E-04  0.678314E-03
  0.486345E+00  0.671254E-03  0.676302E-03
  0.487071E+00  0.810929E-03  0.677050E-03
  0.487797E+00  0.435031E-03  0.681683E-03
  0.488523E+00  0.504309E-03  0.673641E-03
  0.489249E+00  0.987955E-03  0.685215E-03
  0.489975E+00  0.106060E-02  0.679327E-03
  0.490702E+00  0.398576E-03  0.700385E-03
  0.491428E+00  0.739886E-03  0.687221E-03
  0.492154E+00  0.109164E-02  0.681872E-03
  0.492880E+00  0.858527E-03  0.686289E-03
  0.493606E+00  0.591560E-04  0.696627E-03
  0.494332E+00  0.101909E-02  0.673955E-03
  0.495058E+00  0.343970E-03  0.684562E-03
  0.495784E+00  0.150737E-03  0.687295E-03
  0.496510E+00  0.593569E-03  0.690527E-03
  0.497236E+00  0.171028E-02  0.661825E-03
  0.497962E+00  0.449647E-03  0.688744E-03
  0.498688E+00  0.989448E-03  0.681964E-03
  0.499414E+00  0.171956E-03  0.688342E-03
  0.500140E+00  0.117321E-03  0.702427E-03
  0.500866E+00  0.127159E-02  0.674089E-03
  0.501591E+00  0.118362E-02  0.678595E-03
  0.502317E+00  0.142970E-03  0.675080E-03
  0.503043E+00  0.205571E-03  0.687631E-03
  0.503769E+00  0.647896E-03  0.671006E-03
  0.504495E+00  0.120590E-02  0.691992E-03
  0.505221E+00  0.493119E-03  0.687032E-03
  0.505946E+00 -0.341249E-03  0.685905E-03
  0.506672E+00  0.491680E-03  0.690883E-03
  0.507398E+00  0.256674E-03  0.683447E-03
  0.508124E+00  0.262512E-03  0.684664E-03
  0.508849E+00  0.137094E-03  0.685625E-03
  0.509575E+00  0.123604E-02  0.684112E-03
  0.510301E+00  0.450006E-03  0.688073E-03
  0.511026E+00  0.550506E-03  0.670560E-03
  0.511752E+00  0.145637E-03  0.694042E-03
  0.512478E+00  0.936851E-03  0.684952E-03
  0.513203E+00  0.384045E-03  0.688284E-03
  0.513929E+00  0.643036E-03  0.691244E-03
  0.514654E+00  0.300532E-03  0.696630E-03
  0.515380E+00  0.554522E-03  0.697336E-03
  0.516106E+00 -0.228786E-03  0.707777E-03
  0.516831E+00  0.893003E-03  0.718235E-03
  0.517557E+00  0.554754E-03  0.738973E-03
  0.518282E+00  0.254799E-03  0.760109E-03
  0.519008E+00  0.243979E-03  0.737894E-03
  0.519733E+00  0.439936E-03  0.746885E-03
  0.520458E+00  0.321952E-03  0.751509E-03
  0.521184E+00  0.679560E-04  0.768249E-03
  0.521909E+00  0.996846E-03  0.775651E-03
  0.522635E+00  0.823580E-04  0.791432E-03
  0.523360E+00  0.142994E-02  0.779788E-03
  0.524085E+00 -0.129511E-03  0.787481E-03
  0.524811E+00 -0.107421E-03  0.802474E-03
  0.525536E+00 -0.181441E-03  0.798997E-03
  0.526261E+00  0.531660E-04  0.821057E-03
  0.526987E+00 -0.156559E-03  0.808630E-03
  0.527712E+00  0.779909E-03  0.814892E-03
  0.528437E+00  0.976253E-03  0.822652E-03
  0.529163E+00 -0.837520E-04  0.811552E-03
  0.529888E+00 -0.142816E-03  0.837426E-03
  0.530613E+00  0.869081E-03  0.854272E-03
  0.531338E+00  0.405526E-03  0.826526E-03
  0.532063E+00  0.442140E-04  0.847875E-03
  0.532789E+00  0.795674E-03  0.860472E-03
  0.533514E+00  0.543578E-03  0.855642E-03
  0.534239E+00  0.733607E-03  0.860184E-03
  0.534964E+00  0.632680E-04  0.869281E-03
  0.535689E+00 -0.140742E-03  0.887324E-03
  0.536414E+00  0.407437E-03  0.889828E-03
  0.537139E+00  0.507658E-03  0.889551E-03
  0.537864E+00 -0.384977E-03  0.886821E-03
  0.538589E+00  0.645840E-04  0.906471E-03
  0.539314E+00  0.115512E-02  0.895205E-03
  0.540039E+00  0.156717E-03  0.918208E-03
  0.540764E+00  0.238846E-03  0.896341E-03
  0.541489E+00  0.971108E-03  0.919019E-03
  0.542214E+00  0.250653E-03  0.927209E-03
  0.542939E+00  0.589891E-03  0.918464E-03
  0.543664E+00  0.864193E-03  0.949031E-03
  0.544389E+00 -0.147708E-03  0.924395E-03
  0.545114E+00  0.592506E-03  0.962452E-03
  0.545839E+00  0.217239E-03  0.961065E-03
  0.546563E+00  0.102325E-02  0.967652E-03
  0.547288E+00  0.116706E-02  0.963717E-03
  0.548013E+00 -0.540067E-03  0.953137E-03
  0.548738E+00  0.360977E-03  0.984765E-03
  0.549463E+00 -0.380254E-03  0.958049E-03
  0.550187E+00  0.111724E-03  0.998217E-03
  0.550912E+00  0.351720E-04  0.100632E-02
  0.551637E+00 -0.387019E-03  0.996471E-03
  0.552361E+00 -0.397770E-04  0.101988E-02
  0.553086E+00  0.476400E-03  0.999001E-03
  0.553811E+00 -0.759256E-03  0.102508E-02
  0.554535E+00 -0.568261E-03  0.101130E-02
  0.555260E+00  0.219396E-03  0.103758E-02
  0.555985E+00  0.475640E-04  0.103124E-02
  0.556709E+00  0.682969E-03  0.101675E-02
  0.557434E+00 -0.193060E-04  0.103646E-02
  0.558158E+00  0.937090E-04  0.104178E-02
  0.558883E+00 -0.507629E-03  0.103212E-02
  0.559607E+00 -0.856736E-03  0.104960E-02
  0.560332E+00  0.496246E-03  0.104007E-02
  0.561056E+00  0.512450E-03  0.107853E-02
  0.561781E+00  0.552002E-03  0.106763E-02
  0.562505E+00  0.118565E-02  0.106557E-02
  0.563230E+00 -0.503747E-03  0.110559E-02
  0.563954E+00  0.151845E-02  0.106834E-02
  0.564678E+00  0.278652E-03  0.111165E-02
  0.565403E+00 -0.476589E-03  0.109644E-02
  0.566127E+00  0.108879E-02  0.110369E-02
  0.566852E+00 -0.118768E-02  0.112345E-02
  0.567576E+00  0.631099E-03  0.113616E-02
  0.568300E+00 -0.926690E-04  0.112532E-02
  0.569024E+00 -0.221481E-03  0.113219E-02
  0.569749E+00  0.418002E-03  0.116049E-02
  0.570473E+00  0.704626E-03  0.114258E-02
  0.571197E+00 -0.238163E-03  0.118389E-02
  0.571921E+00  0.475467E-03  0.119222E-02
  0.572646E+00  0.689429E-03  0.117927E-02
  0.573370E+00 -0.144841E-03  0.120150E-02
  0.574094E+00 -0.505820E-04  0.117352E-02
  0.574818E+00  0.569560E-04  0.121864E-02
  0.575542E+00 -0.128023E-03  0.124703E-02
  0.576266E+00 -0.305611E-03  0.124421E-02
  0.576990E+00  0.127255E-03  0.128542E-02
  0.577714E+00  0.822583E-03  0.124025E-02
  0.578438E+00  0.314573E-03  0.129120E-02
  0.579162E+00 -0.168384E-03  0.126858E-02
  0.579886E+00  0.514522E-03  0.127464E-02
  0.580610E+00 -0.138595E-02  0.130942E-02
  0.581334E+00  0.465040E-04  0.128966E-02
  0.582058E+00  0.377514E-03  0.131206E-02
  0.582782E+00  0.196703E-03  0.132147E-02
  0.583506E+00  0.137760E-03  0.136790E-02
  0.584230E+00  0.900945E-03  0.136047E-02
  0.584954E+00 -0.157162E-02  0.134162E-02
  0.585678E+00 -0.647620E-04  0.141708E-02
  0.586402E+00  0.113263E-02  0.134307E-02
  0.587125E+00 -0.100062E-02  0.143662E-02
  0.587849E+00 -0.317930E-03  0.141183E-02
  0.588573E+00  0.916250E-04  0.140791E-02
  0.589297E+00  0.516169E-03  0.147930E-02
  0.590021E+00 -0.622056E-03  0.145504E-02
  0.590744E+00 -0.398786E-03  0.148695E-02
  0.591468E+00 -0.167384E-03  0.153275E-02
  0.592192E+00 -0.681145E-03  0.148165E-02
  0.592915E+00  0.312128E-03  0.156713E-02
  0.593639E+00  0.468323E-03  0.146549E-02
  0.594363E+00 -0.888181E-03  0.156663E-02
  0.595086E+00 -0.184660E-04  0.158573E-02
  0.595810E+00 -0.875060E-03  0.161398E-02
  0.596533E+00  0.756889E-03  0.162992E-02
  0.597257E+00 -0.138859E-03  0.159228E-02
  0.597980E+00 -0.943212E-03  0.160939E-02
  0.598704E+00  0.792766E-03  0.164018E-02
  0.599427E+00  0.515870E-03  0.162922E-02
  0.600151E+00 -0.880765E-03  0.170019E-02
  0.600874E+00 -0.906970E-04  0.166208E-02
  0.601598E+00 -0.887054E-03  0.167932E-02
  0.602321E+00 -0.156709E-03  0.169553E-02
  0.603045E+00  0.365184E-03  0.166605E-02
  0.603768E+00  0.687311E-03  0.167513E-02
  0.604491E+00 -0.174574E-02  0.173874E-02
  0.605215E+00 -0.127697E-02  0.175356E-02
  0.605938E+00 -0.299987E-03  0.177856E-02
  0.606661E+00 -0.464559E-03  0.175656E-02
  0.607385E+00  0.691086E-03  0.175107E-02
  0.608108E+00  0.104853E-02  0.175573E-02
  0.608831E+00  0.576381E-03  0.179327E-02
  0.609554E+00 -0.207562E-02  0.186772E-02
  0.610278E+00 -0.119199E-02  0.186655E-02
  0.611001E+00  0.109195E-03  0.186126E-02
  0.611724E+00 -0.103001E-02  0.191345E-02
  0.612447E+00  0.569353E-03  0.193498E-02
  0.613170E+00 -0.171014E-02  0.211371E-02
  0.613893E+00 -0.188869E-02  0.201808E-02
  0.614616E+00  0.568266E-03  0.197385E-02
  0.615339E+00 -0.113783E-02  0.196987E-02
  0.616062E+00 -0.323952E-03  0.218309E-02
  0.616786E+00 -0.963571E-03  0.216706E-02
  0.617509E+00  0.609576E-03  0.238257E-02
  0.618231E+00  0.242654E-02  0.273568E-02
  0.618954E+00 -0.205271E-02  0.271901E-02
  0.619677E+00 -0.233489E-02  0.289686E-02
  0.620400E+00  0.323296E-03  0.348116E-02
  0.621123E+00  0.587283E-03  0.342112E-02
  0.621846E+00  0.133210E-02  0.419513E-02
  0.622569E+00 -0.198143E-02  0.449955E-02
  0.623292E+00 -0.714959E-02  0.605088E-02
  0.624015E+00 -0.232080E-02  0.689409E-02
  0.624738E+00 -0.114421E-01  0.235189E-01
----------C:\Emma\Synchrotron_2016July\blag_gnom\blag_4mg_avg.dat-----------------------------
                                                                                
Parent(s): /tmp/qt_temp.T23793 /tmp/qt_temp.M23793 /tmp/qt_temp.X23793 /tmp/qt_t
----------C:\Emma\Synchrotron_2016July\blag_gnom\blag1o60_0mg_avg.dat-----------------------------
                                                                                
Parent(s): /tmp/qt_temp.T28996 /tmp/qt_temp.M28996 /tmp/qt_temp.X28996 /tmp/qt_t
