# Supplementary material for: BAMLET kills chemotherapy-resistant mesothelioma cells, holding oleic acid in an activated cytotoxic state
Source: PLoS One. 2018 Aug 29;13(8):e0203003. doi: 10.1371/journal.pone.0203003 (PMC6114908; doi:10.1371/journal.pone.0203003)
Supplement: S2 Dataset — (TGZ) [file pone.0203003.s003.tgz › BAMLET_and_BLAGLET_SAXS_and_models/SAXS_data_for_BLAGLETs_pH12_betamerc_10C/blag1o60_2mg_sub.dat]

 09-Aug-2016       (1.000 *blag1o60_2mg_av - 1.000 *blag1o60_0mg_av) /  1.0000
blag1o60_2mg  Conc = .10E+01  Mult = .10E+01  N1 =    1  N2 =  843  SCALE =  1
 0mg_avg.dat  Conc = .10E+01  Mult = .10E+01  N1 =    1  N2 =  843  SCALE =  1
  0.113375E-01  0.327034E+00  0.151739E-01
  0.120690E-01  0.318360E+00  0.875161E-02
  0.128004E-01  0.318145E+00  0.765930E-02
  0.135319E-01  0.312372E+00  0.726565E-02
  0.142633E-01  0.309599E+00  0.622143E-02
  0.149948E-01  0.305093E+00  0.577022E-02
  0.157262E-01  0.299725E+00  0.531985E-02
  0.164577E-01  0.297647E+00  0.499530E-02
  0.171891E-01  0.297240E+00  0.500726E-02
  0.179206E-01  0.297188E+00  0.448351E-02
  0.186520E-01  0.297879E+00  0.467551E-02
  0.193835E-01  0.296183E+00  0.471543E-02
  0.201149E-01  0.288447E+00  0.436436E-02
  0.208464E-01  0.295926E+00  0.458035E-02
  0.215778E-01  0.291996E+00  0.418252E-02
  0.223093E-01  0.290590E+00  0.413601E-02
  0.230407E-01  0.289721E+00  0.410321E-02
  0.237721E-01  0.285194E+00  0.386508E-02
  0.245036E-01  0.283644E+00  0.391691E-02
  0.252350E-01  0.278784E+00  0.371821E-02
  0.259665E-01  0.279212E+00  0.381388E-02
  0.266979E-01  0.276787E+00  0.377789E-02
  0.274293E-01  0.276521E+00  0.379874E-02
  0.281608E-01  0.273209E+00  0.352424E-02
  0.288922E-01  0.267348E+00  0.345180E-02
  0.296237E-01  0.269870E+00  0.348876E-02
  0.303551E-01  0.264202E+00  0.344868E-02
  0.310865E-01  0.260977E+00  0.342928E-02
  0.318180E-01  0.258608E+00  0.323839E-02
  0.325494E-01  0.250672E+00  0.369601E-02
  0.332808E-01  0.250270E+00  0.313504E-02
  0.340123E-01  0.246456E+00  0.296402E-02
  0.347437E-01  0.242055E+00  0.314744E-02
  0.354751E-01  0.239483E+00  0.290846E-02
  0.362065E-01  0.234414E+00  0.298014E-02
  0.369380E-01  0.228321E+00  0.301679E-02
  0.376694E-01  0.227485E+00  0.286627E-02
  0.384008E-01  0.218869E+00  0.294719E-02
  0.391322E-01  0.215453E+00  0.277578E-02
  0.398636E-01  0.206162E+00  0.267161E-02
  0.405951E-01  0.201116E+00  0.268829E-02
  0.413265E-01  0.201234E+00  0.276130E-02
  0.420579E-01  0.192851E+00  0.262480E-02
  0.427893E-01  0.187656E+00  0.254736E-02
  0.435207E-01  0.182764E+00  0.250541E-02
  0.442521E-01  0.177789E+00  0.257062E-02
  0.449836E-01  0.170031E+00  0.239263E-02
  0.457150E-01  0.166956E+00  0.235483E-02
  0.464464E-01  0.160828E+00  0.231504E-02
  0.471778E-01  0.153044E+00  0.227324E-02
  0.479092E-01  0.150522E+00  0.219862E-02
  0.486406E-01  0.146948E+00  0.231217E-02
  0.493720E-01  0.138305E+00  0.216042E-02
  0.501034E-01  0.133338E+00  0.213865E-02
  0.508348E-01  0.128932E+00  0.214103E-02
  0.515662E-01  0.123828E+00  0.216476E-02
  0.522976E-01  0.118591E+00  0.207917E-02
  0.530290E-01  0.112865E+00  0.201262E-02
  0.537604E-01  0.107993E+00  0.205497E-02
  0.544917E-01  0.103594E+00  0.203491E-02
  0.552231E-01  0.990389E-01  0.208810E-02
  0.559545E-01  0.931700E-01  0.202575E-02
  0.566859E-01  0.914542E-01  0.204964E-02
  0.574173E-01  0.859695E-01  0.206147E-02
  0.581487E-01  0.829208E-01  0.198629E-02
  0.588800E-01  0.798896E-01  0.202632E-02
  0.596114E-01  0.723319E-01  0.203329E-02
  0.603428E-01  0.704180E-01  0.193289E-02
  0.610742E-01  0.675187E-01  0.194945E-02
  0.618055E-01  0.630441E-01  0.191117E-02
  0.625369E-01  0.608994E-01  0.188611E-02
  0.632683E-01  0.547720E-01  0.188613E-02
  0.639996E-01  0.523142E-01  0.183918E-02
  0.647310E-01  0.506974E-01  0.181047E-02
  0.654624E-01  0.462895E-01  0.171462E-02
  0.661937E-01  0.442641E-01  0.169521E-02
  0.669251E-01  0.432593E-01  0.168421E-02
  0.676564E-01  0.411183E-01  0.161426E-02
  0.683878E-01  0.385766E-01  0.159692E-02
  0.691191E-01  0.351729E-01  0.150487E-02
  0.698505E-01  0.321893E-01  0.152271E-02
  0.705818E-01  0.315663E-01  0.152899E-02
  0.713132E-01  0.299483E-01  0.148972E-02
  0.720445E-01  0.275437E-01  0.151458E-02
  0.727759E-01  0.256076E-01  0.149837E-02
  0.735072E-01  0.239358E-01  0.142415E-02
  0.742385E-01  0.225746E-01  0.141117E-02
  0.749699E-01  0.219680E-01  0.139272E-02
  0.757012E-01  0.220023E-01  0.136522E-02
  0.764325E-01  0.192284E-01  0.137949E-02
  0.771638E-01  0.200366E-01  0.135973E-02
  0.778952E-01  0.187507E-01  0.132021E-02
  0.786265E-01  0.160009E-01  0.132856E-02
  0.793578E-01  0.177121E-01  0.129238E-02
  0.800891E-01  0.165146E-01  0.128995E-02
  0.808204E-01  0.158075E-01  0.130125E-02
  0.815517E-01  0.160693E-01  0.128387E-02
  0.822830E-01  0.144728E-01  0.128851E-02
  0.830143E-01  0.137439E-01  0.125724E-02
  0.837456E-01  0.154230E-01  0.125719E-02
  0.844769E-01  0.137883E-01  0.125736E-02
  0.852082E-01  0.148865E-01  0.127426E-02
  0.859395E-01  0.144582E-01  0.125225E-02
  0.866708E-01  0.154994E-01  0.120925E-02
  0.874021E-01  0.147227E-01  0.122466E-02
  0.881334E-01  0.152213E-01  0.122580E-02
  0.888647E-01  0.160644E-01  0.124346E-02
  0.895959E-01  0.157329E-01  0.121313E-02
  0.903272E-01  0.164918E-01  0.120626E-02
  0.910585E-01  0.185402E-01  0.123654E-02
  0.917897E-01  0.168567E-01  0.124219E-02
  0.925210E-01  0.175997E-01  0.124022E-02
  0.932523E-01  0.202284E-01  0.123712E-02
  0.939835E-01  0.188604E-01  0.124625E-02
  0.947148E-01  0.204810E-01  0.128284E-02
  0.954460E-01  0.208296E-01  0.127673E-02
  0.961773E-01  0.211767E-01  0.126852E-02
  0.969085E-01  0.220428E-01  0.127601E-02
  0.976398E-01  0.226883E-01  0.133715E-02
  0.983710E-01  0.222507E-01  0.128378E-02
  0.991023E-01  0.241524E-01  0.126196E-02
  0.998335E-01  0.249019E-01  0.130224E-02
  0.100565E+00  0.257908E-01  0.128620E-02
  0.101296E+00  0.276820E-01  0.130314E-02
  0.102027E+00  0.262953E-01  0.128768E-02
  0.102758E+00  0.299172E-01  0.130085E-02
  0.103490E+00  0.302797E-01  0.130183E-02
  0.104221E+00  0.310782E-01  0.120537E-02
  0.104952E+00  0.317313E-01  0.123284E-02
  0.105683E+00  0.320470E-01  0.123217E-02
  0.106414E+00  0.329671E-01  0.120465E-02
  0.107146E+00  0.335724E-01  0.122819E-02
  0.107877E+00  0.346930E-01  0.121591E-02
  0.108608E+00  0.360743E-01  0.119878E-02
  0.109339E+00  0.354134E-01  0.121128E-02
  0.110070E+00  0.375764E-01  0.119092E-02
  0.110802E+00  0.374144E-01  0.119798E-02
  0.111533E+00  0.384947E-01  0.118994E-02
  0.112264E+00  0.400124E-01  0.121188E-02
  0.112995E+00  0.415104E-01  0.119497E-02
  0.113726E+00  0.409395E-01  0.119084E-02
  0.114457E+00  0.427148E-01  0.120998E-02
  0.115189E+00  0.435788E-01  0.117109E-02
  0.115920E+00  0.444980E-01  0.117101E-02
  0.116651E+00  0.446722E-01  0.120286E-02
  0.117382E+00  0.469617E-01  0.116638E-02
  0.118113E+00  0.459307E-01  0.116476E-02
  0.118844E+00  0.466689E-01  0.118179E-02
  0.119576E+00  0.461926E-01  0.115827E-02
  0.120307E+00  0.489358E-01  0.118537E-02
  0.121038E+00  0.473315E-01  0.116849E-02
  0.121769E+00  0.492370E-01  0.119797E-02
  0.122500E+00  0.497145E-01  0.117010E-02
  0.123231E+00  0.503864E-01  0.116043E-02
  0.123962E+00  0.510667E-01  0.112903E-02
  0.124693E+00  0.530460E-01  0.113108E-02
  0.125425E+00  0.519530E-01  0.114809E-02
  0.126156E+00  0.534643E-01  0.115688E-02
  0.126887E+00  0.528964E-01  0.112060E-02
  0.127618E+00  0.534273E-01  0.114303E-02
  0.128349E+00  0.539897E-01  0.114088E-02
  0.129080E+00  0.534532E-01  0.112909E-02
  0.129811E+00  0.553025E-01  0.115799E-02
  0.130542E+00  0.544059E-01  0.111863E-02
  0.131273E+00  0.540142E-01  0.110877E-02
  0.132004E+00  0.548343E-01  0.111845E-02
  0.132735E+00  0.556564E-01  0.111072E-02
  0.133466E+00  0.542452E-01  0.108893E-02
  0.134197E+00  0.560647E-01  0.110430E-02
  0.134929E+00  0.564328E-01  0.109684E-02
  0.135660E+00  0.548647E-01  0.110486E-02
  0.136391E+00  0.551620E-01  0.105965E-02
  0.137122E+00  0.552533E-01  0.108105E-02
  0.137853E+00  0.554310E-01  0.109113E-02
  0.138584E+00  0.551432E-01  0.107984E-02
  0.139315E+00  0.550065E-01  0.107667E-02
  0.140046E+00  0.556402E-01  0.107764E-02
  0.140777E+00  0.544062E-01  0.109479E-02
  0.141508E+00  0.555236E-01  0.106002E-02
  0.142239E+00  0.555379E-01  0.109276E-02
  0.142970E+00  0.543917E-01  0.107269E-02
  0.143701E+00  0.551473E-01  0.104491E-02
  0.144432E+00  0.551271E-01  0.108325E-02
  0.145163E+00  0.536111E-01  0.104737E-02
  0.145894E+00  0.540584E-01  0.103522E-02
  0.146625E+00  0.532911E-01  0.104588E-02
  0.147356E+00  0.528090E-01  0.103870E-02
  0.148087E+00  0.528465E-01  0.102920E-02
  0.148818E+00  0.520887E-01  0.101509E-02
  0.149549E+00  0.530915E-01  0.100534E-02
  0.150280E+00  0.513938E-01  0.101147E-02
  0.151011E+00  0.519364E-01  0.102536E-02
  0.151741E+00  0.518142E-01  0.101443E-02
  0.152472E+00  0.501371E-01  0.101530E-02
  0.153203E+00  0.501468E-01  0.995580E-03
  0.153934E+00  0.508389E-01  0.101715E-02
  0.154665E+00  0.500541E-01  0.100874E-02
  0.155396E+00  0.490754E-01  0.995227E-03
  0.156127E+00  0.487276E-01  0.984179E-03
  0.156858E+00  0.487143E-01  0.992258E-03
  0.157589E+00  0.475750E-01  0.972297E-03
  0.158320E+00  0.472413E-01  0.976328E-03
  0.159051E+00  0.471004E-01  0.978223E-03
  0.159782E+00  0.474861E-01  0.100124E-02
  0.160512E+00  0.450358E-01  0.965529E-03
  0.161243E+00  0.454913E-01  0.955968E-03
  0.161974E+00  0.445677E-01  0.959661E-03
  0.162705E+00  0.438114E-01  0.958911E-03
  0.163436E+00  0.433767E-01  0.965272E-03
  0.164167E+00  0.429663E-01  0.951870E-03
  0.164898E+00  0.430789E-01  0.933263E-03
  0.165628E+00  0.415797E-01  0.926949E-03
  0.166359E+00  0.407798E-01  0.935869E-03
  0.167090E+00  0.409564E-01  0.921199E-03
  0.167821E+00  0.403025E-01  0.922574E-03
  0.168552E+00  0.392007E-01  0.914635E-03
  0.169283E+00  0.393351E-01  0.919772E-03
  0.170013E+00  0.377769E-01  0.908429E-03
  0.170744E+00  0.379128E-01  0.907022E-03
  0.171475E+00  0.382757E-01  0.897338E-03
  0.172206E+00  0.375085E-01  0.905513E-03
  0.172937E+00  0.362105E-01  0.890847E-03
  0.173667E+00  0.355677E-01  0.900269E-03
  0.174398E+00  0.357920E-01  0.882723E-03
  0.175129E+00  0.341683E-01  0.885130E-03
  0.175860E+00  0.338485E-01  0.883436E-03
  0.176590E+00  0.334494E-01  0.864989E-03
  0.177321E+00  0.328766E-01  0.882543E-03
  0.178052E+00  0.324631E-01  0.879695E-03
  0.178783E+00  0.324230E-01  0.873915E-03
  0.179513E+00  0.318500E-01  0.868339E-03
  0.180244E+00  0.314967E-01  0.861040E-03
  0.180975E+00  0.300460E-01  0.864896E-03
  0.181706E+00  0.285383E-01  0.855001E-03
  0.182436E+00  0.285588E-01  0.851875E-03
  0.183167E+00  0.289771E-01  0.848497E-03
  0.183898E+00  0.268873E-01  0.837369E-03
  0.184629E+00  0.279007E-01  0.843875E-03
  0.185359E+00  0.273145E-01  0.834711E-03
  0.186090E+00  0.272646E-01  0.830633E-03
  0.186821E+00  0.260828E-01  0.829171E-03
  0.187551E+00  0.266339E-01  0.825237E-03
  0.188282E+00  0.250693E-01  0.816789E-03
  0.189013E+00  0.242290E-01  0.831111E-03
  0.189743E+00  0.242741E-01  0.832672E-03
  0.190474E+00  0.244271E-01  0.834457E-03
  0.191205E+00  0.244142E-01  0.815868E-03
  0.191935E+00  0.232495E-01  0.819007E-03
  0.192666E+00  0.231433E-01  0.799002E-03
  0.193396E+00  0.220686E-01  0.804260E-03
  0.194127E+00  0.212986E-01  0.796851E-03
  0.194858E+00  0.219663E-01  0.791414E-03
  0.195588E+00  0.213860E-01  0.790393E-03
  0.196319E+00  0.214335E-01  0.805749E-03
  0.197049E+00  0.196596E-01  0.785052E-03
  0.197780E+00  0.200137E-01  0.795901E-03
  0.198511E+00  0.198920E-01  0.781399E-03
  0.199241E+00  0.202213E-01  0.779202E-03
  0.199972E+00  0.191776E-01  0.784184E-03
  0.200702E+00  0.190074E-01  0.783981E-03
  0.201433E+00  0.179926E-01  0.785395E-03
  0.202163E+00  0.175982E-01  0.785327E-03
  0.202894E+00  0.171974E-01  0.775551E-03
  0.203625E+00  0.176359E-01  0.792652E-03
  0.204355E+00  0.167286E-01  0.765533E-03
  0.205086E+00  0.161413E-01  0.773950E-03
  0.205816E+00  0.175083E-01  0.779740E-03
  0.206547E+00  0.160813E-01  0.757510E-03
  0.207277E+00  0.162656E-01  0.767312E-03
  0.208008E+00  0.155959E-01  0.776983E-03
  0.208738E+00  0.158535E-01  0.773970E-03
  0.209469E+00  0.147212E-01  0.789182E-03
  0.210199E+00  0.158388E-01  0.775206E-03
  0.210930E+00  0.138528E-01  0.787519E-03
  0.211660E+00  0.134019E-01  0.777841E-03
  0.212390E+00  0.144921E-01  0.776118E-03
  0.213121E+00  0.134392E-01  0.754556E-03
  0.213851E+00  0.137377E-01  0.768928E-03
  0.214582E+00  0.132923E-01  0.787816E-03
  0.215312E+00  0.131119E-01  0.769828E-03
  0.216043E+00  0.119710E-01  0.759185E-03
  0.216773E+00  0.123142E-01  0.782489E-03
  0.217503E+00  0.123493E-01  0.777356E-03
  0.218234E+00  0.131486E-01  0.770243E-03
  0.218964E+00  0.121666E-01  0.779861E-03
  0.219695E+00  0.116372E-01  0.776627E-03
  0.220425E+00  0.121173E-01  0.768336E-03
  0.221155E+00  0.114645E-01  0.741882E-03
  0.221886E+00  0.111310E-01  0.759418E-03
  0.222616E+00  0.120491E-01  0.735914E-03
  0.223346E+00  0.109950E-01  0.742658E-03
  0.224077E+00  0.106309E-01  0.756919E-03
  0.224807E+00  0.113221E-01  0.739450E-03
  0.225537E+00  0.110014E-01  0.744300E-03
  0.226268E+00  0.106471E-01  0.734916E-03
  0.226998E+00  0.100420E-01  0.730599E-03
  0.227728E+00  0.986610E-02  0.715814E-03
  0.228459E+00  0.911960E-02  0.726238E-03
  0.229189E+00  0.105195E-01  0.721301E-03
  0.229919E+00  0.914970E-02  0.732995E-03
  0.230650E+00  0.920640E-02  0.721095E-03
  0.231380E+00  0.873460E-02  0.718662E-03
  0.232110E+00  0.839030E-02  0.745848E-03
  0.232840E+00  0.903110E-02  0.733504E-03
  0.233571E+00  0.864650E-02  0.712722E-03
  0.234301E+00  0.902170E-02  0.711126E-03
  0.235031E+00  0.908330E-02  0.717036E-03
  0.235761E+00  0.844950E-02  0.700436E-03
  0.236491E+00  0.853150E-02  0.691855E-03
  0.237222E+00  0.878390E-02  0.709536E-03
  0.237952E+00  0.908790E-02  0.695347E-03
  0.238682E+00  0.822840E-02  0.697865E-03
  0.239412E+00  0.816250E-02  0.708423E-03
  0.240142E+00  0.787020E-02  0.705071E-03
  0.240873E+00  0.807710E-02  0.700260E-03
  0.241603E+00  0.798830E-02  0.696659E-03
  0.242333E+00  0.767130E-02  0.686721E-03
  0.243063E+00  0.787630E-02  0.693910E-03
  0.243793E+00  0.746670E-02  0.695834E-03
  0.244523E+00  0.793670E-02  0.695068E-03
  0.245253E+00  0.799240E-02  0.678056E-03
  0.245984E+00  0.724070E-02  0.685871E-03
  0.246714E+00  0.767910E-02  0.688731E-03
  0.247444E+00  0.745810E-02  0.691823E-03
  0.248174E+00  0.804810E-02  0.711288E-03
  0.248904E+00  0.709510E-02  0.706384E-03
  0.249634E+00  0.698050E-02  0.709768E-03
  0.250364E+00  0.697290E-02  0.699108E-03
  0.251094E+00  0.725190E-02  0.696258E-03
  0.251824E+00  0.669490E-02  0.695214E-03
  0.252554E+00  0.730040E-02  0.697486E-03
  0.253284E+00  0.641220E-02  0.706014E-03
  0.254014E+00  0.672780E-02  0.691721E-03
  0.254744E+00  0.681190E-02  0.687012E-03
  0.255474E+00  0.752370E-02  0.710535E-03
  0.256204E+00  0.694500E-02  0.716025E-03
  0.256934E+00  0.667720E-02  0.693882E-03
  0.257664E+00  0.633240E-02  0.696356E-03
  0.258394E+00  0.562330E-02  0.695312E-03
  0.259124E+00  0.660300E-02  0.698652E-03
  0.259854E+00  0.683130E-02  0.700901E-03
  0.260584E+00  0.622260E-02  0.696854E-03
  0.261314E+00  0.576830E-02  0.698142E-03
  0.262044E+00  0.579270E-02  0.711787E-03
  0.262774E+00  0.669110E-02  0.690395E-03
  0.263504E+00  0.625100E-02  0.695221E-03
  0.264234E+00  0.603100E-02  0.678184E-03
  0.264964E+00  0.633860E-02  0.695315E-03
  0.265693E+00  0.600990E-02  0.700440E-03
  0.266423E+00  0.559160E-02  0.698613E-03
  0.267153E+00  0.556200E-02  0.685512E-03
  0.267883E+00  0.610100E-02  0.700549E-03
  0.268613E+00  0.607700E-02  0.695305E-03
  0.269343E+00  0.534740E-02  0.693462E-03
  0.270073E+00  0.578150E-02  0.689244E-03
  0.270802E+00  0.581770E-02  0.706838E-03
  0.271532E+00  0.541770E-02  0.686329E-03
  0.272262E+00  0.606590E-02  0.685512E-03
  0.272992E+00  0.598170E-02  0.693156E-03
  0.273722E+00  0.587130E-02  0.687369E-03
  0.274451E+00  0.582600E-02  0.700509E-03
  0.275181E+00  0.602820E-02  0.698228E-03
  0.275911E+00  0.532470E-02  0.699187E-03
  0.276641E+00  0.543580E-02  0.691795E-03
  0.277371E+00  0.488460E-02  0.692152E-03
  0.278100E+00  0.512080E-02  0.690965E-03
  0.278830E+00  0.573210E-02  0.695254E-03
  0.279560E+00  0.610920E-02  0.690706E-03
  0.280289E+00  0.546590E-02  0.686467E-03
  0.281019E+00  0.577410E-02  0.677355E-03
  0.281749E+00  0.508890E-02  0.694137E-03
  0.282479E+00  0.479040E-02  0.680787E-03
  0.283208E+00  0.562950E-02  0.689360E-03
  0.283938E+00  0.507170E-02  0.678550E-03
  0.284668E+00  0.543160E-02  0.680134E-03
  0.285397E+00  0.493960E-02  0.684788E-03
  0.286127E+00  0.503500E-02  0.682731E-03
  0.286856E+00  0.458900E-02  0.677423E-03
  0.287586E+00  0.477050E-02  0.671641E-03
  0.288316E+00  0.552340E-02  0.692374E-03
  0.289045E+00  0.447400E-02  0.689264E-03
  0.289775E+00  0.554720E-02  0.678625E-03
  0.290504E+00  0.529950E-02  0.675715E-03
  0.291234E+00  0.495320E-02  0.679496E-03
  0.291964E+00  0.497660E-02  0.682808E-03
  0.292693E+00  0.458360E-02  0.673585E-03
  0.293423E+00  0.514160E-02  0.671988E-03
  0.294152E+00  0.416940E-02  0.681910E-03
  0.294882E+00  0.534540E-02  0.668357E-03
  0.295611E+00  0.459670E-02  0.686408E-03
  0.296341E+00  0.521310E-02  0.673507E-03
  0.297070E+00  0.455840E-02  0.674449E-03
  0.297800E+00  0.445250E-02  0.679143E-03
  0.298529E+00  0.465230E-02  0.667671E-03
  0.299259E+00  0.458430E-02  0.680136E-03
  0.299988E+00  0.500160E-02  0.678215E-03
  0.300718E+00  0.521460E-02  0.670674E-03
  0.301447E+00  0.498700E-02  0.686180E-03
  0.302176E+00  0.472970E-02  0.689477E-03
  0.302906E+00  0.458380E-02  0.691640E-03
  0.303635E+00  0.492650E-02  0.693843E-03
  0.304365E+00  0.497920E-02  0.696076E-03
  0.305094E+00  0.469370E-02  0.700666E-03
  0.305823E+00  0.469130E-02  0.700629E-03
  0.306553E+00  0.408440E-02  0.692483E-03
  0.307282E+00  0.441620E-02  0.700318E-03
  0.308012E+00  0.472810E-02  0.707430E-03
  0.308741E+00  0.376000E-02  0.706636E-03
  0.309470E+00  0.472770E-02  0.700273E-03
  0.310200E+00  0.382920E-02  0.689934E-03
  0.310929E+00  0.426330E-02  0.701663E-03
  0.311658E+00  0.398920E-02  0.706905E-03
  0.312387E+00  0.459080E-02  0.707608E-03
  0.313117E+00  0.334610E-02  0.713972E-03
  0.313846E+00  0.464130E-02  0.695446E-03
  0.314575E+00  0.429830E-02  0.720222E-03
  0.315305E+00  0.409550E-02  0.704867E-03
  0.316034E+00  0.383710E-02  0.709099E-03
  0.316763E+00  0.400040E-02  0.704895E-03
  0.317492E+00  0.396650E-02  0.703740E-03
  0.318221E+00  0.337960E-02  0.703534E-03
  0.318951E+00  0.319430E-02  0.716052E-03
  0.319680E+00  0.476120E-02  0.711287E-03
  0.320409E+00  0.447400E-02  0.727843E-03
  0.321138E+00  0.432570E-02  0.706684E-03
  0.321867E+00  0.345220E-02  0.720936E-03
  0.322596E+00  0.380640E-02  0.715214E-03
  0.323326E+00  0.439060E-02  0.717081E-03
  0.324055E+00  0.356330E-02  0.727013E-03
  0.324784E+00  0.380450E-02  0.722525E-03
  0.325513E+00  0.422650E-02  0.727317E-03
  0.326242E+00  0.451360E-02  0.712430E-03
  0.326971E+00  0.336650E-02  0.709678E-03
  0.327700E+00  0.288880E-02  0.712995E-03
  0.328429E+00  0.345540E-02  0.712630E-03
  0.329158E+00  0.436910E-02  0.733367E-03
  0.329887E+00  0.362940E-02  0.710931E-03
  0.330616E+00  0.281350E-02  0.712474E-03
  0.331345E+00  0.398500E-02  0.708975E-03
  0.332074E+00  0.313550E-02  0.714976E-03
  0.332803E+00  0.287900E-02  0.719075E-03
  0.333532E+00  0.337070E-02  0.717269E-03
  0.334261E+00  0.374810E-02  0.723941E-03
  0.334990E+00  0.351030E-02  0.728586E-03
  0.335719E+00  0.303920E-02  0.725702E-03
  0.336448E+00  0.325820E-02  0.709146E-03
  0.337177E+00  0.351420E-02  0.728407E-03
  0.337906E+00  0.346080E-02  0.722352E-03
  0.338635E+00  0.323830E-02  0.729403E-03
  0.339364E+00  0.280360E-02  0.716671E-03
  0.340093E+00  0.328080E-02  0.712610E-03
  0.340822E+00  0.311520E-02  0.725929E-03
  0.341551E+00  0.330900E-02  0.735626E-03
  0.342279E+00  0.314560E-02  0.732437E-03
  0.343008E+00  0.246500E-02  0.725404E-03
  0.343737E+00  0.281440E-02  0.731716E-03
  0.344466E+00  0.378160E-02  0.724442E-03
  0.345195E+00  0.317500E-02  0.730105E-03
  0.345923E+00  0.391530E-02  0.736598E-03
  0.346652E+00  0.309670E-02  0.728553E-03
  0.347381E+00  0.332690E-02  0.726071E-03
  0.348110E+00  0.359560E-02  0.728990E-03
  0.348839E+00  0.314990E-02  0.727072E-03
  0.349567E+00  0.311330E-02  0.728629E-03
  0.350296E+00  0.382260E-02  0.734171E-03
  0.351025E+00  0.271930E-02  0.729401E-03
  0.351753E+00  0.406820E-02  0.742240E-03
  0.352482E+00  0.303030E-02  0.735107E-03
  0.353211E+00  0.260660E-02  0.731715E-03
  0.353940E+00  0.342680E-02  0.713620E-03
  0.354668E+00  0.339140E-02  0.721171E-03
  0.355397E+00  0.239450E-02  0.712291E-03
  0.356126E+00  0.308640E-02  0.728849E-03
  0.356854E+00  0.253840E-02  0.724077E-03
  0.357583E+00  0.310300E-02  0.741739E-03
  0.358311E+00  0.277360E-02  0.726792E-03
  0.359040E+00  0.328340E-02  0.738698E-03
  0.359769E+00  0.236920E-02  0.733183E-03
  0.360497E+00  0.229170E-02  0.725994E-03
  0.361226E+00  0.265420E-02  0.745563E-03
  0.361954E+00  0.296260E-02  0.743707E-03
  0.362683E+00  0.296820E-02  0.755731E-03
  0.363411E+00  0.290900E-02  0.760315E-03
  0.364140E+00  0.353920E-02  0.755699E-03
  0.364868E+00  0.284850E-02  0.770859E-03
  0.365597E+00  0.217740E-02  0.769336E-03
  0.366325E+00  0.276530E-02  0.784511E-03
  0.367054E+00  0.287020E-02  0.778494E-03
  0.367782E+00  0.319830E-02  0.785452E-03
  0.368511E+00  0.270740E-02  0.774022E-03
  0.369239E+00  0.279370E-02  0.779112E-03
  0.369967E+00  0.195140E-02  0.787566E-03
  0.370696E+00  0.250870E-02  0.778509E-03
  0.371424E+00  0.186850E-02  0.776254E-03
  0.372153E+00  0.301030E-02  0.770923E-03
  0.372881E+00  0.285550E-02  0.770716E-03
  0.373609E+00  0.218780E-02  0.799728E-03
  0.374338E+00  0.278710E-02  0.783191E-03
  0.375066E+00  0.319160E-02  0.768529E-03
  0.375794E+00  0.297540E-02  0.753526E-03
  0.376523E+00  0.247350E-02  0.778760E-03
  0.377251E+00  0.201130E-02  0.776961E-03
  0.377979E+00  0.281550E-02  0.768866E-03
  0.378708E+00  0.295300E-02  0.764160E-03
  0.379436E+00  0.260380E-02  0.767971E-03
  0.380164E+00  0.175590E-02  0.761506E-03
  0.380892E+00  0.229170E-02  0.748405E-03
  0.381621E+00  0.277360E-02  0.752065E-03
  0.382349E+00  0.242490E-02  0.762080E-03
  0.383077E+00  0.267540E-02  0.752810E-03
  0.383805E+00  0.284840E-02  0.756779E-03
  0.384533E+00  0.177110E-02  0.760986E-03
  0.385261E+00  0.192340E-02  0.767547E-03
  0.385990E+00  0.194900E-02  0.760519E-03
  0.386718E+00  0.231380E-02  0.760366E-03
  0.387446E+00  0.221070E-02  0.768897E-03
  0.388174E+00  0.312970E-02  0.763122E-03
  0.388902E+00  0.253970E-02  0.755930E-03
  0.389630E+00  0.238690E-02  0.765178E-03
  0.390358E+00  0.189120E-02  0.739082E-03
  0.391086E+00  0.235450E-02  0.742166E-03
  0.391814E+00  0.269110E-02  0.761748E-03
  0.392542E+00  0.229900E-02  0.741982E-03
  0.393270E+00  0.212950E-02  0.752636E-03
  0.393998E+00  0.225770E-02  0.767874E-03
  0.394726E+00  0.219900E-02  0.759547E-03
  0.395454E+00  0.230230E-02  0.759895E-03
  0.396182E+00  0.275760E-02  0.773533E-03
  0.396910E+00  0.228770E-02  0.744923E-03
  0.397638E+00  0.249250E-02  0.759856E-03
  0.398366E+00  0.297330E-02  0.756702E-03
  0.399094E+00  0.241980E-02  0.742615E-03
  0.399822E+00  0.227430E-02  0.753794E-03
  0.400550E+00  0.332400E-02  0.746538E-03
  0.401278E+00  0.232440E-02  0.735603E-03
  0.402006E+00  0.258510E-02  0.750800E-03
  0.402734E+00  0.218020E-02  0.732533E-03
  0.403461E+00  0.240240E-02  0.749175E-03
  0.404189E+00  0.274000E-02  0.741533E-03
  0.404917E+00  0.181360E-02  0.756710E-03
  0.405645E+00  0.226210E-02  0.750133E-03
  0.406373E+00  0.165280E-02  0.758645E-03
  0.407100E+00  0.267250E-02  0.729959E-03
  0.407828E+00  0.218450E-02  0.750718E-03
  0.408556E+00  0.145740E-02  0.750127E-03
  0.409284E+00  0.186700E-02  0.746318E-03
  0.410011E+00  0.260080E-02  0.744273E-03
  0.410739E+00  0.204390E-02  0.727502E-03
  0.411467E+00  0.220230E-02  0.721818E-03
  0.412195E+00  0.330790E-02  0.754447E-03
  0.412922E+00  0.306730E-02  0.732274E-03
  0.413650E+00  0.322100E-02  0.728899E-03
  0.414378E+00  0.205630E-02  0.743272E-03
  0.415105E+00  0.298110E-02  0.743029E-03
  0.415833E+00  0.175800E-02  0.743666E-03
  0.416560E+00  0.221450E-02  0.759856E-03
  0.417288E+00  0.215010E-02  0.767666E-03
  0.418016E+00  0.197120E-02  0.765452E-03
  0.418743E+00  0.256470E-02  0.770780E-03
  0.419471E+00  0.224620E-02  0.776502E-03
  0.420198E+00  0.245590E-02  0.776364E-03
  0.420926E+00  0.156840E-02  0.769118E-03
  0.421653E+00  0.109230E-02  0.776222E-03
  0.422381E+00  0.258820E-02  0.791808E-03
  0.423108E+00  0.188530E-02  0.789428E-03
  0.423836E+00  0.188440E-02  0.784462E-03
  0.424563E+00  0.149660E-02  0.786990E-03
  0.425291E+00  0.212120E-02  0.803349E-03
  0.426018E+00  0.181100E-02  0.790920E-03
  0.426745E+00  0.179900E-02  0.792917E-03
  0.427473E+00  0.119790E-02  0.785079E-03
  0.428200E+00  0.261800E-02  0.799228E-03
  0.428928E+00  0.124200E-02  0.805562E-03
  0.429655E+00  0.213160E-02  0.791275E-03
  0.430382E+00  0.220410E-02  0.778900E-03
  0.431110E+00  0.215910E-02  0.812052E-03
  0.431837E+00  0.201390E-02  0.794912E-03
  0.432564E+00  0.939600E-03  0.803824E-03
  0.433292E+00  0.124450E-02  0.819656E-03
  0.434019E+00  0.173510E-02  0.810742E-03
  0.434746E+00  0.205500E-02  0.817685E-03
  0.435473E+00  0.154430E-02  0.809103E-03
  0.436201E+00  0.230610E-02  0.806691E-03
  0.436928E+00  0.222660E-02  0.822598E-03
  0.437655E+00  0.145090E-02  0.833106E-03
  0.438382E+00  0.214280E-02  0.844440E-03
  0.439109E+00  0.170300E-02  0.833005E-03
  0.439837E+00  0.200380E-02  0.813277E-03
  0.440564E+00  0.205040E-02  0.801112E-03
  0.441291E+00  0.122860E-02  0.814472E-03
  0.442018E+00  0.189710E-02  0.828567E-03
  0.442745E+00  0.195810E-02  0.814644E-03
  0.443472E+00  0.994200E-03  0.833604E-03
  0.444199E+00  0.192880E-02  0.808751E-03
  0.444926E+00  0.589200E-03  0.817400E-03
  0.445653E+00  0.200300E-02  0.833621E-03
  0.446380E+00  0.111690E-02  0.801654E-03
  0.447107E+00  0.123190E-02  0.824540E-03
  0.447834E+00  0.673800E-03  0.821642E-03
  0.448561E+00  0.164360E-02  0.827587E-03
  0.449288E+00  0.109650E-02  0.857388E-03
  0.450015E+00  0.177400E-02  0.801431E-03
  0.450742E+00  0.108460E-02  0.848858E-03
  0.451469E+00  0.207250E-02  0.844647E-03
  0.452196E+00  0.148390E-02  0.826593E-03
  0.452923E+00  0.175610E-02  0.861773E-03
  0.453650E+00  0.100270E-02  0.851384E-03
  0.454377E+00  0.209550E-02  0.849937E-03
  0.455104E+00  0.281700E-02  0.867206E-03
  0.455831E+00  0.117230E-02  0.842772E-03
  0.456557E+00  0.205240E-02  0.859304E-03
  0.457284E+00  0.158160E-02  0.854633E-03
  0.458011E+00  0.154970E-02  0.842344E-03
  0.458738E+00  0.253550E-02  0.865401E-03
  0.459465E+00  0.225240E-02  0.851455E-03
  0.460191E+00  0.137710E-02  0.841506E-03
  0.460918E+00  0.294840E-02  0.881184E-03
  0.461645E+00  0.193210E-02  0.852945E-03
  0.462372E+00  0.194970E-02  0.865466E-03
  0.463098E+00  0.176620E-02  0.889776E-03
  0.463825E+00  0.164020E-02  0.856634E-03
  0.464552E+00  0.244720E-02  0.868586E-03
  0.465278E+00  0.109560E-02  0.859675E-03
  0.466005E+00  0.224080E-02  0.855711E-03
  0.466732E+00  0.229650E-02  0.873277E-03
  0.467458E+00  0.132330E-02  0.852294E-03
  0.468185E+00  0.123450E-02  0.883638E-03
  0.468911E+00  0.169100E-02  0.875012E-03
  0.469638E+00  0.174250E-02  0.875605E-03
  0.470364E+00  0.181880E-02  0.853838E-03
  0.471091E+00  0.135240E-02  0.868750E-03
  0.471817E+00  0.152320E-02  0.869765E-03
  0.472544E+00  0.162560E-02  0.841002E-03
  0.473270E+00  0.650600E-03  0.893358E-03
  0.473997E+00  0.125460E-02  0.871789E-03
  0.474723E+00  0.227560E-02  0.861793E-03
  0.475450E+00  0.233190E-02  0.887791E-03
  0.476176E+00  0.177430E-02  0.887411E-03
  0.476903E+00  0.924600E-03  0.882983E-03
  0.477629E+00  0.194710E-02  0.891478E-03
  0.478355E+00  0.128640E-02  0.866376E-03
  0.479082E+00  0.743200E-03  0.873443E-03
  0.479808E+00  0.144730E-02  0.856851E-03
  0.480535E+00  0.149780E-02  0.907000E-03
  0.481261E+00  0.197960E-02  0.907994E-03
  0.481987E+00  0.126380E-02  0.871082E-03
  0.482713E+00  0.125180E-02  0.887135E-03
  0.483440E+00  0.205800E-02  0.885467E-03
  0.484166E+00  0.921900E-03  0.885114E-03
  0.484892E+00  0.140710E-02  0.850471E-03
  0.485618E+00  0.150070E-02  0.902542E-03
  0.486345E+00  0.219250E-02  0.885104E-03
  0.487071E+00  0.231030E-02  0.876940E-03
  0.487797E+00  0.167970E-02  0.896436E-03
  0.488523E+00  0.107660E-02  0.882708E-03
  0.489249E+00  0.193970E-02  0.881292E-03
  0.489975E+00  0.171040E-02  0.891701E-03
  0.490702E+00  0.169440E-02  0.908511E-03
  0.491428E+00  0.875700E-03  0.881034E-03
  0.492154E+00  0.887800E-03  0.877125E-03
  0.492880E+00  0.173170E-02  0.890273E-03
  0.493606E+00  0.107890E-02  0.907828E-03
  0.494332E+00  0.231170E-02  0.887788E-03
  0.495058E+00  0.126820E-02  0.889697E-03
  0.495784E+00  0.164070E-02  0.900623E-03
  0.496510E+00  0.202260E-02  0.877393E-03
  0.497236E+00  0.215060E-02  0.872351E-03
  0.497962E+00  0.147440E-02  0.896249E-03
  0.498688E+00  0.190580E-02  0.884993E-03
  0.499414E+00  0.181170E-02  0.891263E-03
  0.500140E+00  0.262500E-03  0.893246E-03
  0.500866E+00  0.197770E-02  0.871421E-03
  0.501591E+00  0.143920E-02  0.884851E-03
  0.502317E+00  0.110400E-02  0.886640E-03
  0.503043E+00  0.262500E-03  0.893589E-03
  0.503769E+00  0.937000E-03  0.855128E-03
  0.504495E+00  0.217230E-02  0.903556E-03
  0.505221E+00  0.242060E-02  0.886894E-03
  0.505946E+00  0.107320E-02  0.895620E-03
  0.506672E+00  0.941200E-03  0.902258E-03
  0.507398E+00  0.125180E-02  0.879133E-03
  0.508124E+00  0.896700E-03  0.894370E-03
  0.508849E+00  0.108400E-02  0.903175E-03
  0.509575E+00  0.127170E-02  0.881565E-03
  0.510301E+00  0.144850E-02  0.874537E-03
  0.511026E+00  0.257970E-02  0.879044E-03
  0.511752E+00  0.929700E-03  0.888571E-03
  0.512478E+00  0.107190E-02  0.882514E-03
  0.513203E+00  0.219130E-02  0.897070E-03
  0.513929E+00  0.128100E-02  0.892330E-03
  0.514654E+00  0.138860E-02  0.908159E-03
  0.515380E+00  0.208870E-02  0.898399E-03
  0.516106E+00  0.411100E-03  0.927035E-03
  0.516831E+00  0.185980E-02  0.931609E-03
  0.517557E+00  0.101300E-02  0.953693E-03
  0.518282E+00  0.125380E-02  0.980852E-03
  0.519008E+00  0.649500E-03  0.949225E-03
  0.519733E+00  0.159070E-02  0.982198E-03
  0.520458E+00  0.852200E-03  0.992782E-03
  0.521184E+00  0.184900E-03  0.993396E-03
  0.521909E+00  0.186150E-02  0.997713E-03
  0.522635E+00  0.205210E-02  0.100969E-02
  0.523360E+00  0.180390E-02  0.101506E-02
  0.524085E+00  0.107210E-02  0.100431E-02
  0.524811E+00  0.123830E-02  0.102378E-02
  0.525536E+00  0.159850E-02  0.104639E-02
  0.526261E+00  0.983500E-03  0.106667E-02
  0.526987E+00  0.188200E-02  0.107787E-02
  0.527712E+00  0.142330E-02  0.106780E-02
  0.528437E+00  0.938900E-03  0.107425E-02
  0.529163E+00  0.453100E-03  0.104383E-02
  0.529888E+00  0.339600E-03  0.105871E-02
  0.530613E+00  0.109890E-02  0.109552E-02
  0.531338E+00  0.340900E-03  0.106670E-02
  0.532063E+00  0.198800E-02  0.108677E-02
  0.532789E+00  0.113310E-02  0.111256E-02
  0.533514E+00  0.163290E-02  0.111898E-02
  0.534239E+00  0.144470E-02  0.111364E-02
  0.534964E+00  0.162080E-02  0.111256E-02
  0.535689E+00  0.334900E-03  0.113379E-02
  0.536414E+00  0.101040E-02  0.117349E-02
  0.537139E+00  0.112100E-03  0.112917E-02
  0.537864E+00 -0.296700E-03  0.114089E-02
  0.538589E+00  0.250950E-02  0.115199E-02
  0.539314E+00  0.844500E-03  0.117716E-02
  0.540039E+00  0.105860E-02  0.118904E-02
  0.540764E+00  0.219090E-02  0.116897E-02
  0.541489E+00  0.152590E-02  0.121842E-02
  0.542214E+00  0.126680E-02  0.121714E-02
  0.542939E+00  0.151690E-02  0.119997E-02
  0.543664E+00  0.218330E-02  0.124272E-02
  0.544389E+00 -0.241600E-03  0.119348E-02
  0.545114E+00  0.182000E-02  0.120452E-02
  0.545839E+00  0.886800E-03  0.126738E-02
  0.546563E+00  0.172810E-02  0.124687E-02
  0.547288E+00  0.213720E-02  0.123750E-02
  0.548013E+00  0.357100E-03  0.124964E-02
  0.548738E+00 -0.208400E-03  0.127748E-02
  0.549463E+00  0.127600E-02  0.124512E-02
  0.550187E+00  0.395000E-04  0.126088E-02
  0.550912E+00  0.216140E-02  0.129692E-02
  0.551637E+00  0.156450E-02  0.127330E-02
  0.552361E+00  0.304100E-03  0.130156E-02
  0.553086E+00  0.965800E-03  0.129382E-02
  0.553811E+00 -0.195400E-03  0.129644E-02
  0.554535E+00  0.107900E-02  0.131238E-02
  0.555260E+00  0.114350E-02  0.132799E-02
  0.555985E+00 -0.310000E-04  0.133335E-02
  0.556709E+00  0.726500E-03  0.131416E-02
  0.557434E+00  0.148010E-02  0.136295E-02
  0.558158E+00 -0.365400E-03  0.132884E-02
  0.558883E+00  0.109470E-02  0.132067E-02
  0.559607E+00 -0.816900E-03  0.137375E-02
  0.560332E+00  0.435700E-03  0.132431E-02
  0.561056E+00  0.205880E-02  0.139678E-02
  0.561781E+00  0.138320E-02  0.137804E-02
  0.562505E+00  0.212120E-02  0.139620E-02
  0.563230E+00  0.179090E-02  0.141963E-02
  0.563954E+00  0.110500E-02  0.139564E-02
  0.564678E+00  0.139920E-02  0.143521E-02
  0.565403E+00 -0.312300E-03  0.141982E-02
  0.566127E+00  0.113400E-02  0.141700E-02
  0.566852E+00  0.427000E-04  0.147757E-02
  0.567576E+00  0.111250E-02  0.146170E-02
  0.568300E+00 -0.316000E-03  0.147452E-02
  0.569024E+00  0.973600E-03  0.144338E-02
  0.569749E+00  0.187720E-02  0.150510E-02
  0.570473E+00  0.113500E-02  0.149789E-02
  0.571197E+00  0.112670E-02  0.151783E-02
  0.571921E+00  0.315700E-03  0.155662E-02
  0.572646E+00  0.361500E-03  0.153439E-02
  0.573370E+00  0.158930E-02  0.155587E-02
  0.574094E+00  0.125390E-02  0.153254E-02
  0.574818E+00  0.818500E-03  0.155718E-02
  0.575542E+00  0.200190E-02  0.159942E-02
  0.576266E+00  0.154750E-02  0.157998E-02
  0.576990E+00  0.212420E-02  0.165332E-02
  0.577714E+00  0.533300E-03  0.155164E-02
  0.578438E+00  0.247210E-02  0.167441E-02
  0.579162E+00  0.246500E-02  0.166426E-02
  0.579886E+00  0.348400E-03  0.168984E-02
  0.580610E+00  0.131130E-02  0.169560E-02
  0.581334E+00  0.130680E-02  0.163109E-02
  0.582058E+00  0.778600E-03  0.169708E-02
  0.582782E+00  0.917300E-03  0.173373E-02
  0.583506E+00  0.642000E-03  0.177387E-02
  0.584230E+00  0.250230E-02  0.177020E-02
  0.584954E+00 -0.952000E-04  0.170829E-02
  0.585678E+00 -0.485900E-03  0.183502E-02
  0.586402E+00  0.945700E-03  0.180018E-02
  0.587125E+00 -0.241900E-03  0.183375E-02
  0.587849E+00  0.747000E-03  0.184877E-02
  0.588573E+00  0.123000E-02  0.177005E-02
  0.589297E+00  0.154850E-02  0.189346E-02
  0.590021E+00  0.114800E-02  0.193945E-02
  0.590744E+00  0.190760E-02  0.189340E-02
  0.591468E+00  0.427000E-04  0.195385E-02
  0.592192E+00  0.113520E-02  0.193038E-02
  0.592915E+00  0.157400E-03  0.205312E-02
  0.593639E+00  0.157960E-02  0.190151E-02
  0.594363E+00  0.128980E-02  0.206251E-02
  0.595086E+00  0.908000E-04  0.201921E-02
  0.595810E+00  0.149070E-02  0.207013E-02
  0.596533E+00  0.973300E-03  0.212450E-02
  0.597257E+00 -0.108000E-03  0.208265E-02
  0.597980E+00  0.198240E-02  0.210249E-02
  0.598704E+00  0.402500E-03  0.216862E-02
  0.599427E+00  0.310220E-02  0.213889E-02
  0.600151E+00  0.345680E-02  0.213817E-02
  0.600874E+00  0.454900E-03  0.219798E-02
  0.601598E+00 -0.150010E-02  0.217157E-02
  0.602321E+00  0.913500E-03  0.218939E-02
  0.603045E+00  0.246000E-03  0.220883E-02
  0.603768E+00  0.235700E-02  0.216450E-02
  0.604491E+00  0.652400E-03  0.223036E-02
  0.605215E+00  0.199150E-02  0.224776E-02
  0.605938E+00  0.255430E-02  0.235198E-02
  0.606661E+00  0.151900E-02  0.229812E-02
  0.607385E+00  0.812500E-03  0.230384E-02
  0.608108E+00  0.186350E-02  0.234033E-02
  0.608831E+00  0.186690E-02  0.231407E-02
  0.609554E+00 -0.197120E-02  0.247869E-02
  0.610278E+00  0.154850E-02  0.251063E-02
  0.611001E+00  0.125720E-02  0.250469E-02
  0.611724E+00  0.172210E-02  0.247406E-02
  0.612447E+00  0.257530E-02  0.249279E-02
  0.613170E+00 -0.160540E-02  0.278198E-02
  0.613893E+00  0.250700E-03  0.264605E-02
  0.614616E+00  0.244890E-02  0.256357E-02
  0.615339E+00  0.607900E-03  0.257493E-02
  0.616062E+00  0.318190E-02  0.276910E-02
  0.616786E+00  0.576600E-03  0.289783E-02
  0.617509E+00  0.298370E-02  0.313657E-02
  0.618231E+00  0.206510E-02  0.341727E-02
  0.618954E+00 -0.240500E-03  0.351268E-02
  0.619677E+00 -0.102690E-02  0.374416E-02
  0.620400E+00  0.183000E-03  0.429772E-02
  0.621123E+00  0.415480E-02  0.467400E-02
  0.621846E+00  0.627500E-03  0.553764E-02
  0.622569E+00 -0.204160E-02  0.544535E-02
  0.623292E+00 -0.657910E-02  0.736879E-02
  0.624015E+00  0.225410E-02  0.913830E-02
  0.624738E+00 -0.140549E-01  0.255768E-01
----------C:\Emma\Synchrotron_2016July\blag1o60_raw_data_files_averaged_and_buffer_subtracted\blag1o60_2mg_avg.dat-----------------------------
                                                                                
Parent(s): /tmp/qt_temp.T28868 /tmp/qt_temp.M28868 /tmp/qt_temp.X28868 /tmp/qt_t
----------C:\Emma\Synchrotron_2016July\blag1o60_raw_data_files_averaged_and_buffer_subtracted\blag1o60_0mg_avg.dat-----------------------------
                                                                                
Parent(s): /tmp/qt_temp.T28996 /tmp/qt_temp.M28996 /tmp/qt_temp.X28996 /tmp/qt_t
