# Supplementary material for: BAMLET kills chemotherapy-resistant mesothelioma cells, holding oleic acid in an activated cytotoxic state
Source: PLoS One. 2018 Aug 29;13(8):e0203003. doi: 10.1371/journal.pone.0203003 (PMC6114908; doi:10.1371/journal.pone.0203003)
Supplement: S2 Dataset — (TGZ) [file pone.0203003.s003.tgz › BAMLET_and_BLAGLET_SAXS_and_models/SAXS_data_for_BLAGLETs_pH12_betamerc_10C/blag1o60_0p25mg_sub.dat]

 09-Aug-2016       (1.000 *blag1o60_0p25mg - 1.000 *blag1o60_0mg_av) /  1.0000
blag1o60_0p2  Conc = .10E+01  Mult = .10E+01  N1 =    1  N2 =  843  SCALE =  1
 0mg_avg.dat  Conc = .10E+01  Mult = .10E+01  N1 =    1  N2 =  843  SCALE =  1
  0.113375E-01  0.501428E-01  0.764108E-02
  0.120690E-01  0.579120E-01  0.478442E-02
  0.128004E-01  0.536524E-01  0.394893E-02
  0.135319E-01  0.528162E-01  0.349765E-02
  0.142633E-01  0.499090E-01  0.322826E-02
  0.149948E-01  0.523899E-01  0.288452E-02
  0.157262E-01  0.509327E-01  0.271737E-02
  0.164577E-01  0.519511E-01  0.255190E-02
  0.171891E-01  0.506409E-01  0.252504E-02
  0.179206E-01  0.484797E-01  0.243302E-02
  0.186520E-01  0.503322E-01  0.228292E-02
  0.193835E-01  0.470819E-01  0.220124E-02
  0.201149E-01  0.467650E-01  0.211478E-02
  0.208464E-01  0.452316E-01  0.205162E-02
  0.215778E-01  0.453101E-01  0.206256E-02
  0.223093E-01  0.454067E-01  0.202174E-02
  0.230407E-01  0.441297E-01  0.195049E-02
  0.237721E-01  0.423814E-01  0.198977E-02
  0.245036E-01  0.437565E-01  0.184020E-02
  0.252350E-01  0.427379E-01  0.186482E-02
  0.259665E-01  0.430268E-01  0.185992E-02
  0.266979E-01  0.408341E-01  0.179359E-02
  0.274293E-01  0.419259E-01  0.182939E-02
  0.281608E-01  0.398351E-01  0.173447E-02
  0.288922E-01  0.387957E-01  0.168677E-02
  0.296237E-01  0.409460E-01  0.172263E-02
  0.303551E-01  0.392625E-01  0.165226E-02
  0.310865E-01  0.368977E-01  0.166392E-02
  0.318180E-01  0.368678E-01  0.158263E-02
  0.325494E-01  0.353273E-01  0.172346E-02
  0.332808E-01  0.338415E-01  0.157950E-02
  0.340123E-01  0.343242E-01  0.147277E-02
  0.347437E-01  0.340936E-01  0.149068E-02
  0.354751E-01  0.334314E-01  0.146274E-02
  0.362065E-01  0.322380E-01  0.149346E-02
  0.369380E-01  0.337029E-01  0.150544E-02
  0.376694E-01  0.307111E-01  0.143225E-02
  0.384008E-01  0.297855E-01  0.147698E-02
  0.391322E-01  0.297607E-01  0.136372E-02
  0.398636E-01  0.293000E-01  0.141351E-02
  0.405951E-01  0.272706E-01  0.138939E-02
  0.413265E-01  0.277172E-01  0.137614E-02
  0.420579E-01  0.258600E-01  0.134167E-02
  0.427893E-01  0.265161E-01  0.131836E-02
  0.435207E-01  0.249975E-01  0.130365E-02
  0.442521E-01  0.251511E-01  0.135383E-02
  0.449836E-01  0.240239E-01  0.130069E-02
  0.457150E-01  0.232917E-01  0.129572E-02
  0.464464E-01  0.225019E-01  0.124418E-02
  0.471778E-01  0.201698E-01  0.125909E-02
  0.479092E-01  0.223869E-01  0.125485E-02
  0.486406E-01  0.221772E-01  0.125632E-02
  0.493720E-01  0.205639E-01  0.121898E-02
  0.501034E-01  0.186416E-01  0.120094E-02
  0.508348E-01  0.181537E-01  0.120639E-02
  0.515662E-01  0.178838E-01  0.122703E-02
  0.522976E-01  0.180183E-01  0.116799E-02
  0.530290E-01  0.165985E-01  0.120931E-02
  0.537604E-01  0.164879E-01  0.121190E-02
  0.544917E-01  0.153942E-01  0.121661E-02
  0.552231E-01  0.158120E-01  0.123623E-02
  0.559545E-01  0.137914E-01  0.126446E-02
  0.566859E-01  0.148522E-01  0.126628E-02
  0.574173E-01  0.148539E-01  0.127928E-02
  0.581487E-01  0.123742E-01  0.127454E-02
  0.588800E-01  0.123725E-01  0.130718E-02
  0.596114E-01  0.116609E-01  0.129534E-02
  0.603428E-01  0.103365E-01  0.124108E-02
  0.610742E-01  0.117725E-01  0.129070E-02
  0.618055E-01  0.111684E-01  0.123009E-02
  0.625369E-01  0.997370E-02  0.123572E-02
  0.632683E-01  0.100525E-01  0.122024E-02
  0.639996E-01  0.895110E-02  0.118503E-02
  0.647310E-01  0.881030E-02  0.119907E-02
  0.654624E-01  0.774610E-02  0.115035E-02
  0.661937E-01  0.804110E-02  0.113629E-02
  0.669251E-01  0.691570E-02  0.112822E-02
  0.676564E-01  0.744820E-02  0.109687E-02
  0.683878E-01  0.801930E-02  0.107290E-02
  0.691191E-01  0.644200E-02  0.107470E-02
  0.698505E-01  0.726740E-02  0.107778E-02
  0.705818E-01  0.615240E-02  0.107143E-02
  0.713132E-01  0.532800E-02  0.104579E-02
  0.720445E-01  0.460180E-02  0.104577E-02
  0.727759E-01  0.469520E-02  0.104082E-02
  0.735072E-01  0.459230E-02  0.100169E-02
  0.742385E-01  0.376050E-02  0.999343E-03
  0.749699E-01  0.521490E-02  0.100975E-02
  0.757012E-01  0.485360E-02  0.982964E-03
  0.764325E-01  0.390070E-02  0.999139E-03
  0.771638E-01  0.420400E-02  0.967546E-03
  0.778952E-01  0.363740E-02  0.945367E-03
  0.786265E-01  0.261650E-02  0.957735E-03
  0.793578E-01  0.415200E-02  0.929331E-03
  0.800891E-01  0.314380E-02  0.931919E-03
  0.808204E-01  0.268770E-02  0.931580E-03
  0.815517E-01  0.203110E-02  0.936149E-03
  0.822830E-01  0.310090E-02  0.927973E-03
  0.830143E-01  0.100730E-02  0.916982E-03
  0.837456E-01  0.283510E-02  0.905045E-03
  0.844769E-01  0.159800E-02  0.912780E-03
  0.852082E-01  0.186680E-02  0.922923E-03
  0.859395E-01  0.171320E-02  0.911082E-03
  0.866708E-01  0.214200E-02  0.893368E-03
  0.874021E-01  0.166670E-02  0.884454E-03
  0.881334E-01  0.127440E-02  0.898135E-03
  0.888647E-01  0.113340E-02  0.909196E-03
  0.895959E-01  0.163430E-02  0.871880E-03
  0.903272E-01  0.124890E-02  0.874868E-03
  0.910585E-01  0.203760E-02  0.896805E-03
  0.917897E-01  0.100020E-02  0.900122E-03
  0.925210E-01  0.913500E-03  0.906460E-03
  0.932523E-01  0.133290E-02  0.899184E-03
  0.939835E-01  0.126200E-02  0.901852E-03
  0.947148E-01  0.897100E-03  0.923003E-03
  0.954460E-01  0.146820E-02  0.914661E-03
  0.961773E-01  0.138400E-02  0.911584E-03
  0.969085E-01  0.387400E-03  0.910566E-03
  0.976398E-01  0.101510E-02  0.940117E-03
  0.983710E-01  0.105240E-02  0.905051E-03
  0.991023E-01  0.213130E-02  0.903845E-03
  0.998335E-01  0.168800E-02  0.931656E-03
  0.100565E+00  0.146530E-02  0.913672E-03
  0.101296E+00  0.226130E-02  0.915320E-03
  0.102027E+00  0.130000E-02  0.890796E-03
  0.102758E+00  0.764800E-03  0.899139E-03
  0.103490E+00  0.179150E-02  0.896440E-03
  0.104221E+00  0.255490E-02  0.845600E-03
  0.104952E+00  0.234870E-02  0.861692E-03
  0.105683E+00  0.233760E-02  0.854987E-03
  0.106414E+00  0.241860E-02  0.822997E-03
  0.107146E+00  0.258480E-02  0.831339E-03
  0.107877E+00  0.237110E-02  0.832162E-03
  0.108608E+00  0.277390E-02  0.837908E-03
  0.109339E+00  0.202860E-02  0.822874E-03
  0.110070E+00  0.285310E-02  0.800990E-03
  0.110802E+00  0.255430E-02  0.810291E-03
  0.111533E+00  0.357830E-02  0.801766E-03
  0.112264E+00  0.276030E-02  0.812867E-03
  0.112995E+00  0.358870E-02  0.795488E-03
  0.113726E+00  0.341980E-02  0.800275E-03
  0.114457E+00  0.314520E-02  0.785084E-03
  0.115189E+00  0.301110E-02  0.785536E-03
  0.115920E+00  0.381920E-02  0.790303E-03
  0.116651E+00  0.447710E-02  0.803106E-03
  0.117382E+00  0.418220E-02  0.782380E-03
  0.118113E+00  0.355890E-02  0.779625E-03
  0.118844E+00  0.374540E-02  0.775794E-03
  0.119576E+00  0.340320E-02  0.781327E-03
  0.120307E+00  0.398510E-02  0.779588E-03
  0.121038E+00  0.321120E-02  0.770036E-03
  0.121769E+00  0.429900E-02  0.774790E-03
  0.122500E+00  0.417860E-02  0.771002E-03
  0.123231E+00  0.455750E-02  0.766077E-03
  0.123962E+00  0.430430E-02  0.742631E-03
  0.124693E+00  0.436730E-02  0.746975E-03
  0.125425E+00  0.385730E-02  0.740653E-03
  0.126156E+00  0.544080E-02  0.755086E-03
  0.126887E+00  0.496140E-02  0.749849E-03
  0.127618E+00  0.489980E-02  0.751681E-03
  0.128349E+00  0.459190E-02  0.754582E-03
  0.129080E+00  0.441110E-02  0.732739E-03
  0.129811E+00  0.500420E-02  0.744712E-03
  0.130542E+00  0.496460E-02  0.724352E-03
  0.131273E+00  0.479280E-02  0.726428E-03
  0.132004E+00  0.500400E-02  0.737032E-03
  0.132735E+00  0.527660E-02  0.723587E-03
  0.133466E+00  0.576880E-02  0.724697E-03
  0.134197E+00  0.503440E-02  0.717961E-03
  0.134929E+00  0.547830E-02  0.713029E-03
  0.135660E+00  0.556960E-02  0.714111E-03
  0.136391E+00  0.569470E-02  0.702523E-03
  0.137122E+00  0.550520E-02  0.699876E-03
  0.137853E+00  0.562160E-02  0.709374E-03
  0.138584E+00  0.514590E-02  0.703401E-03
  0.139315E+00  0.539880E-02  0.709506E-03
  0.140046E+00  0.530920E-02  0.700706E-03
  0.140777E+00  0.517800E-02  0.709225E-03
  0.141508E+00  0.531490E-02  0.691812E-03
  0.142239E+00  0.590730E-02  0.706652E-03
  0.142970E+00  0.512350E-02  0.700157E-03
  0.143701E+00  0.548210E-02  0.692499E-03
  0.144432E+00  0.524220E-02  0.697787E-03
  0.145163E+00  0.530380E-02  0.690221E-03
  0.145894E+00  0.604090E-02  0.682222E-03
  0.146625E+00  0.550380E-02  0.682654E-03
  0.147356E+00  0.519300E-02  0.692377E-03
  0.148087E+00  0.516190E-02  0.682209E-03
  0.148818E+00  0.592280E-02  0.663718E-03
  0.149549E+00  0.518980E-02  0.659965E-03
  0.150280E+00  0.497920E-02  0.671999E-03
  0.151011E+00  0.505310E-02  0.678353E-03
  0.151741E+00  0.507130E-02  0.663299E-03
  0.152472E+00  0.569040E-02  0.669064E-03
  0.153203E+00  0.523410E-02  0.666545E-03
  0.153934E+00  0.573060E-02  0.666380E-03
  0.154665E+00  0.511050E-02  0.659597E-03
  0.155396E+00  0.538920E-02  0.659794E-03
  0.156127E+00  0.541790E-02  0.662664E-03
  0.156858E+00  0.462540E-02  0.662831E-03
  0.157589E+00  0.495440E-02  0.642173E-03
  0.158320E+00  0.479390E-02  0.651174E-03
  0.159051E+00  0.469230E-02  0.651160E-03
  0.159782E+00  0.523990E-02  0.664799E-03
  0.160512E+00  0.475720E-02  0.647683E-03
  0.161243E+00  0.551640E-02  0.636537E-03
  0.161974E+00  0.547760E-02  0.645166E-03
  0.162705E+00  0.488080E-02  0.644669E-03
  0.163436E+00  0.471910E-02  0.651345E-03
  0.164167E+00  0.464610E-02  0.644816E-03
  0.164898E+00  0.524820E-02  0.634091E-03
  0.165628E+00  0.517990E-02  0.635091E-03
  0.166359E+00  0.480410E-02  0.635765E-03
  0.167090E+00  0.508860E-02  0.631396E-03
  0.167821E+00  0.437660E-02  0.625702E-03
  0.168552E+00  0.439770E-02  0.618281E-03
  0.169283E+00  0.502580E-02  0.623671E-03
  0.170013E+00  0.433020E-02  0.615223E-03
  0.170744E+00  0.442520E-02  0.617818E-03
  0.171475E+00  0.444190E-02  0.622637E-03
  0.172206E+00  0.483880E-02  0.623527E-03
  0.172937E+00  0.444940E-02  0.616945E-03
  0.173667E+00  0.401000E-02  0.616758E-03
  0.174398E+00  0.404100E-02  0.600821E-03
  0.175129E+00  0.430440E-02  0.610609E-03
  0.175860E+00  0.383800E-02  0.612536E-03
  0.176590E+00  0.407360E-02  0.604760E-03
  0.177321E+00  0.391000E-02  0.606354E-03
  0.178052E+00  0.402900E-02  0.605833E-03
  0.178783E+00  0.393670E-02  0.606296E-03
  0.179513E+00  0.420500E-02  0.605407E-03
  0.180244E+00  0.401600E-02  0.589547E-03
  0.180975E+00  0.342040E-02  0.606815E-03
  0.181706E+00  0.334670E-02  0.592535E-03
  0.182436E+00  0.280330E-02  0.590641E-03
  0.183167E+00  0.343980E-02  0.593223E-03
  0.183898E+00  0.287210E-02  0.593337E-03
  0.184629E+00  0.314200E-02  0.587189E-03
  0.185359E+00  0.320020E-02  0.578650E-03
  0.186090E+00  0.284410E-02  0.586376E-03
  0.186821E+00  0.292150E-02  0.585471E-03
  0.187551E+00  0.362990E-02  0.588794E-03
  0.188282E+00  0.279810E-02  0.580631E-03
  0.189013E+00  0.328470E-02  0.593175E-03
  0.189743E+00  0.247930E-02  0.585770E-03
  0.190474E+00  0.293390E-02  0.587242E-03
  0.191205E+00  0.344800E-02  0.577097E-03
  0.191935E+00  0.309790E-02  0.574334E-03
  0.192666E+00  0.300840E-02  0.565728E-03
  0.193396E+00  0.245790E-02  0.570864E-03
  0.194127E+00  0.255990E-02  0.570155E-03
  0.194858E+00  0.259380E-02  0.568850E-03
  0.195588E+00  0.298460E-02  0.564030E-03
  0.196319E+00  0.299600E-02  0.574883E-03
  0.197049E+00  0.211620E-02  0.571279E-03
  0.197780E+00  0.231600E-02  0.567030E-03
  0.198511E+00  0.285300E-02  0.563361E-03
  0.199241E+00  0.270350E-02  0.565903E-03
  0.199972E+00  0.258630E-02  0.562369E-03
  0.200702E+00  0.266460E-02  0.560148E-03
  0.201433E+00  0.189560E-02  0.562119E-03
  0.202163E+00  0.155330E-02  0.561615E-03
  0.202894E+00  0.182820E-02  0.558557E-03
  0.203625E+00  0.253050E-02  0.563479E-03
  0.204355E+00  0.198060E-02  0.549293E-03
  0.205086E+00  0.181530E-02  0.559125E-03
  0.205816E+00  0.222150E-02  0.555178E-03
  0.206547E+00  0.248750E-02  0.555309E-03
  0.207277E+00  0.183220E-02  0.559361E-03
  0.208008E+00  0.211270E-02  0.561322E-03
  0.208738E+00  0.209450E-02  0.564202E-03
  0.209469E+00  0.174370E-02  0.575037E-03
  0.210199E+00  0.174840E-02  0.568797E-03
  0.210930E+00  0.175170E-02  0.570821E-03
  0.211660E+00  0.172670E-02  0.564947E-03
  0.212390E+00  0.203850E-02  0.565964E-03
  0.213121E+00  0.131150E-02  0.561082E-03
  0.213851E+00  0.149750E-02  0.564543E-03
  0.214582E+00  0.120820E-02  0.573340E-03
  0.215312E+00  0.205790E-02  0.564495E-03
  0.216043E+00  0.155440E-02  0.565540E-03
  0.216773E+00  0.129910E-02  0.570243E-03
  0.217503E+00  0.138850E-02  0.561017E-03
  0.218234E+00  0.134750E-02  0.565899E-03
  0.218964E+00  0.136610E-02  0.576452E-03
  0.219695E+00  0.141700E-02  0.570430E-03
  0.220425E+00  0.135400E-02  0.565721E-03
  0.221155E+00  0.149790E-02  0.556554E-03
  0.221886E+00  0.115320E-02  0.561757E-03
  0.222616E+00  0.132770E-02  0.543275E-03
  0.223346E+00  0.869700E-03  0.544340E-03
  0.224077E+00  0.111350E-02  0.541299E-03
  0.224807E+00  0.165520E-02  0.540593E-03
  0.225537E+00  0.138230E-02  0.546665E-03
  0.226268E+00  0.125870E-02  0.545619E-03
  0.226998E+00  0.939200E-03  0.548962E-03
  0.227728E+00  0.122840E-02  0.533352E-03
  0.228459E+00  0.860600E-03  0.540559E-03
  0.229189E+00  0.887900E-03  0.536028E-03
  0.229919E+00  0.846800E-03  0.530071E-03
  0.230650E+00  0.521300E-03  0.534576E-03
  0.231380E+00  0.854700E-03  0.534904E-03
  0.232110E+00  0.252100E-03  0.545572E-03
  0.232840E+00  0.105770E-02  0.539614E-03
  0.233571E+00  0.104330E-02  0.528166E-03
  0.234301E+00  0.668000E-03  0.528251E-03
  0.235031E+00  0.116240E-02  0.530647E-03
  0.235761E+00  0.505700E-03  0.528350E-03
  0.236491E+00  0.809000E-03  0.523166E-03
  0.237222E+00  0.699200E-03  0.527276E-03
  0.237952E+00  0.852100E-03  0.519555E-03
  0.238682E+00  0.101090E-02  0.519549E-03
  0.239412E+00  0.490500E-03  0.529032E-03
  0.240142E+00  0.513000E-03  0.519925E-03
  0.240873E+00  0.429400E-03  0.519130E-03
  0.241603E+00  0.792000E-03  0.519786E-03
  0.242333E+00  0.832600E-03  0.512501E-03
  0.243063E+00  0.365900E-03  0.516699E-03
  0.243793E+00  0.554600E-03  0.521594E-03
  0.244523E+00  0.707800E-03  0.523267E-03
  0.245253E+00  0.540900E-03  0.507862E-03
  0.245984E+00  0.899700E-03  0.510000E-03
  0.246714E+00  0.570000E-03  0.516276E-03
  0.247444E+00  0.943000E-03  0.514209E-03
  0.248174E+00  0.110080E-02  0.529646E-03
  0.248904E+00  0.661700E-03  0.521927E-03
  0.249634E+00  0.256000E-04  0.526180E-03
  0.250364E+00  0.488000E-04  0.519629E-03
  0.251094E+00  0.436400E-03  0.526251E-03
  0.251824E+00  0.422800E-03  0.524090E-03
  0.252554E+00  0.814700E-03  0.525321E-03
  0.253284E+00  0.160000E-05  0.528363E-03
  0.254014E+00  0.489800E-03  0.519583E-03
  0.254744E+00  0.213200E-03  0.524350E-03
  0.255474E+00  0.642500E-03  0.527825E-03
  0.256204E+00  0.788300E-03  0.518832E-03
  0.256934E+00  0.274100E-03  0.518216E-03
  0.257664E+00  0.212400E-03  0.528676E-03
  0.258394E+00 -0.345100E-03  0.522865E-03
  0.259124E+00  0.528500E-03  0.524548E-03
  0.259854E+00  0.561300E-03  0.527089E-03
  0.260584E+00 -0.862000E-04  0.516239E-03
  0.261314E+00  0.452300E-03  0.527665E-03
  0.262044E+00  0.411400E-03  0.530419E-03
  0.262774E+00  0.362700E-03  0.522849E-03
  0.263504E+00  0.658300E-03  0.523614E-03
  0.264234E+00  0.842400E-03  0.513900E-03
  0.264964E+00  0.927200E-03  0.524419E-03
  0.265693E+00  0.587100E-03  0.519549E-03
  0.266423E+00  0.314700E-03  0.523588E-03
  0.267153E+00 -0.287100E-03  0.519154E-03
  0.267883E+00  0.213200E-03  0.521989E-03
  0.268613E+00  0.138800E-03  0.521806E-03
  0.269343E+00  0.302000E-03  0.512665E-03
  0.270073E+00  0.167200E-03  0.525435E-03
  0.270802E+00  0.412600E-03  0.533980E-03
  0.271532E+00  0.690300E-03  0.519266E-03
  0.272262E+00  0.387500E-03  0.519147E-03
  0.272992E+00  0.170200E-03  0.519940E-03
  0.273722E+00  0.657400E-03  0.516787E-03
  0.274451E+00  0.455200E-03  0.522583E-03
  0.275181E+00  0.746200E-03  0.523568E-03
  0.275911E+00  0.456800E-03  0.522631E-03
  0.276641E+00  0.761800E-03  0.516739E-03
  0.277371E+00  0.259000E-04  0.523144E-03
  0.278100E+00 -0.528000E-04  0.517963E-03
  0.278830E+00  0.280500E-03  0.521803E-03
  0.279560E+00  0.646900E-03  0.515392E-03
  0.280289E+00  0.790900E-03  0.514344E-03
  0.281019E+00  0.351900E-03  0.507339E-03
  0.281749E+00  0.520700E-03  0.513617E-03
  0.282479E+00  0.769000E-04  0.504405E-03
  0.283208E+00  0.294700E-03  0.513781E-03
  0.283938E+00  0.569600E-03  0.513635E-03
  0.284668E+00  0.568700E-03  0.513534E-03
  0.285397E+00  0.394200E-03  0.505208E-03
  0.286127E+00  0.157800E-03  0.507762E-03
  0.286856E+00  0.564400E-03  0.518114E-03
  0.287586E+00 -0.166000E-03  0.507868E-03
  0.288316E+00  0.359800E-03  0.518813E-03
  0.289045E+00  0.151900E-03  0.520482E-03
  0.289775E+00  0.685100E-03  0.504923E-03
  0.290504E+00  0.332300E-03  0.506930E-03
  0.291234E+00  0.268500E-03  0.502180E-03
  0.291964E+00  0.886000E-04  0.513203E-03
  0.292693E+00  0.402000E-04  0.503814E-03
  0.293423E+00  0.390500E-03  0.503075E-03
  0.294152E+00  0.700000E-06  0.514865E-03
  0.294882E+00  0.497300E-03  0.506998E-03
  0.295611E+00  0.150900E-03  0.515121E-03
  0.296341E+00  0.432000E-03  0.500277E-03
  0.297070E+00  0.416300E-03  0.510044E-03
  0.297800E+00  0.125200E-03  0.507224E-03
  0.298529E+00  0.147200E-03  0.508564E-03
  0.299259E+00 -0.393000E-04  0.510423E-03
  0.299988E+00  0.860100E-03  0.507123E-03
  0.300718E+00  0.740300E-03  0.512133E-03
  0.301447E+00  0.802600E-03  0.515769E-03
  0.302176E+00  0.178600E-03  0.514709E-03
  0.302906E+00 -0.204600E-03  0.519296E-03
  0.303635E+00  0.325600E-03  0.522809E-03
  0.304365E+00  0.679200E-03  0.522847E-03
  0.305094E+00  0.394600E-03  0.530083E-03
  0.305823E+00 -0.910000E-05  0.522169E-03
  0.306553E+00  0.140000E-05  0.520136E-03
  0.307282E+00  0.546800E-03  0.526041E-03
  0.308012E+00 -0.287500E-03  0.527011E-03
  0.308741E+00 -0.312600E-03  0.526297E-03
  0.309470E+00  0.364200E-03  0.529249E-03
  0.310200E+00  0.302100E-03  0.519771E-03
  0.310929E+00  0.340900E-03  0.529203E-03
  0.311658E+00 -0.200000E-05  0.534324E-03
  0.312387E+00  0.388900E-03  0.539711E-03
  0.313117E+00  0.352000E-03  0.533852E-03
  0.313846E+00  0.934800E-03  0.529990E-03
  0.314575E+00  0.176200E-03  0.541595E-03
  0.315305E+00  0.443300E-03  0.531619E-03
  0.316034E+00 -0.429300E-03  0.533480E-03
  0.316763E+00  0.442300E-03  0.541980E-03
  0.317492E+00  0.150000E-03  0.536046E-03
  0.318221E+00  0.221600E-03  0.538313E-03
  0.318951E+00 -0.520100E-03  0.534078E-03
  0.319680E+00  0.964700E-03  0.530996E-03
  0.320409E+00  0.842000E-04  0.544630E-03
  0.321138E+00  0.399900E-03  0.529682E-03
  0.321867E+00  0.284300E-03  0.546300E-03
  0.322596E+00  0.385500E-03  0.539172E-03
  0.323326E+00 -0.348000E-04  0.533976E-03
  0.324055E+00  0.197500E-03  0.547559E-03
  0.324784E+00  0.676000E-04  0.548274E-03
  0.325513E+00  0.354500E-03  0.545197E-03
  0.326242E+00  0.711900E-03  0.534225E-03
  0.326971E+00  0.213200E-03  0.529050E-03
  0.327700E+00 -0.412000E-03  0.530621E-03
  0.328429E+00  0.160000E-04  0.534379E-03
  0.329158E+00  0.273900E-03  0.541722E-03
  0.329887E+00  0.355000E-04  0.546924E-03
  0.330616E+00 -0.358400E-03  0.541302E-03
  0.331345E+00  0.388200E-03  0.543490E-03
  0.332074E+00  0.576100E-03  0.540365E-03
  0.332803E+00  0.155100E-03  0.548836E-03
  0.333532E+00  0.562400E-03  0.538369E-03
  0.334261E+00  0.165700E-03  0.546356E-03
  0.334990E+00 -0.184400E-03  0.549245E-03
  0.335719E+00 -0.130000E-05  0.545684E-03
  0.336448E+00  0.234600E-03  0.542779E-03
  0.337177E+00  0.710000E-05  0.546022E-03
  0.337906E+00  0.234000E-04  0.549100E-03
  0.338635E+00  0.133400E-03  0.552707E-03
  0.339364E+00 -0.394300E-03  0.544190E-03
  0.340093E+00  0.106600E-03  0.545139E-03
  0.340822E+00  0.420000E-04  0.548372E-03
  0.341551E+00  0.449500E-03  0.541343E-03
  0.342279E+00  0.532800E-03  0.549283E-03
  0.343008E+00 -0.562100E-03  0.554217E-03
  0.343737E+00 -0.472000E-03  0.543980E-03
  0.344466E+00  0.277700E-03  0.545527E-03
  0.345195E+00 -0.362100E-03  0.550149E-03
  0.345923E+00  0.203000E-03  0.542278E-03
  0.346652E+00 -0.765000E-04  0.551216E-03
  0.347381E+00  0.582000E-04  0.552476E-03
  0.348110E+00  0.188300E-03  0.548176E-03
  0.348839E+00  0.533800E-03  0.547233E-03
  0.349567E+00 -0.811000E-04  0.545061E-03
  0.350296E+00  0.296400E-03  0.549199E-03
  0.351025E+00 -0.408000E-04  0.550472E-03
  0.351753E+00  0.228000E-03  0.556528E-03
  0.352482E+00 -0.373300E-03  0.551426E-03
  0.353211E+00 -0.171900E-03  0.547368E-03
  0.353940E+00  0.295300E-03  0.546518E-03
  0.354668E+00  0.543500E-03  0.541909E-03
  0.355397E+00  0.269900E-03  0.552203E-03
  0.356126E+00  0.285400E-03  0.549715E-03
  0.356854E+00 -0.509200E-03  0.555431E-03
  0.357583E+00  0.222600E-03  0.560041E-03
  0.358311E+00  0.656300E-03  0.554339E-03
  0.359040E+00  0.213100E-03  0.552581E-03
  0.359769E+00 -0.425600E-03  0.553331E-03
  0.360497E+00  0.336500E-03  0.547811E-03
  0.361226E+00  0.146800E-03  0.562653E-03
  0.361954E+00  0.429300E-03  0.560131E-03
  0.362683E+00 -0.316400E-03  0.572647E-03
  0.363411E+00  0.932000E-04  0.567088E-03
  0.364140E+00  0.377600E-03  0.576193E-03
  0.364868E+00  0.534900E-03  0.575462E-03
  0.365597E+00 -0.325900E-03  0.575256E-03
  0.366325E+00 -0.203300E-03  0.599819E-03
  0.367054E+00  0.653000E-04  0.583034E-03
  0.367782E+00 -0.308500E-03  0.590383E-03
  0.368511E+00 -0.347000E-03  0.585008E-03
  0.369239E+00 -0.141800E-03  0.591282E-03
  0.369967E+00 -0.430700E-03  0.599276E-03
  0.370696E+00 -0.226600E-03  0.579246E-03
  0.371424E+00 -0.223400E-03  0.587028E-03
  0.372153E+00  0.189100E-03  0.582330E-03
  0.372881E+00  0.353000E-04  0.584067E-03
  0.373609E+00 -0.125000E-03  0.598719E-03
  0.374338E+00 -0.249900E-03  0.593460E-03
  0.375066E+00  0.416000E-04  0.591016E-03
  0.375794E+00  0.653300E-03  0.584161E-03
  0.376523E+00 -0.247100E-03  0.583241E-03
  0.377251E+00 -0.939400E-03  0.590525E-03
  0.377979E+00  0.114900E-03  0.577621E-03
  0.378708E+00 -0.238400E-03  0.576343E-03
  0.379436E+00 -0.904000E-04  0.576543E-03
  0.380164E+00 -0.230100E-03  0.584134E-03
  0.380892E+00  0.274500E-03  0.572420E-03
  0.381621E+00  0.120500E-03  0.566295E-03
  0.382349E+00  0.685000E-04  0.580784E-03
  0.383077E+00 -0.358200E-03  0.571649E-03
  0.383805E+00  0.186400E-03  0.575259E-03
  0.384533E+00 -0.260600E-03  0.580232E-03
  0.385261E+00 -0.470600E-03  0.575101E-03
  0.385990E+00 -0.392900E-03  0.580784E-03
  0.386718E+00 -0.289600E-03  0.579946E-03
  0.387446E+00  0.226400E-03  0.587891E-03
  0.388174E+00  0.240800E-03  0.567554E-03
  0.388902E+00 -0.141800E-03  0.566538E-03
  0.389630E+00 -0.607000E-03  0.577749E-03
  0.390358E+00 -0.297400E-03  0.571455E-03
  0.391086E+00  0.382400E-03  0.578187E-03
  0.391814E+00  0.332900E-03  0.579253E-03
  0.392542E+00 -0.940000E-05  0.571773E-03
  0.393270E+00 -0.261000E-04  0.563190E-03
  0.393998E+00 -0.316100E-03  0.580657E-03
  0.394726E+00  0.306600E-03  0.573758E-03
  0.395454E+00  0.235000E-03  0.573477E-03
  0.396182E+00 -0.275600E-03  0.577726E-03
  0.396910E+00 -0.279100E-03  0.563904E-03
  0.397638E+00 -0.276000E-04  0.576065E-03
  0.398366E+00  0.441400E-03  0.571902E-03
  0.399094E+00  0.263500E-03  0.558938E-03
  0.399822E+00  0.196500E-03  0.576774E-03
  0.400550E+00 -0.406100E-03  0.557449E-03
  0.401278E+00 -0.362800E-03  0.562793E-03
  0.402006E+00 -0.246600E-03  0.552945E-03
  0.402734E+00 -0.118600E-03  0.569527E-03
  0.403461E+00  0.115600E-03  0.571514E-03
  0.404189E+00  0.639000E-04  0.556066E-03
  0.404917E+00  0.217300E-03  0.562550E-03
  0.405645E+00  0.136700E-03  0.568418E-03
  0.406373E+00 -0.223700E-03  0.574008E-03
  0.407100E+00 -0.298700E-03  0.566659E-03
  0.407828E+00 -0.288300E-03  0.563138E-03
  0.408556E+00 -0.460700E-03  0.569342E-03
  0.409284E+00 -0.402400E-03  0.568940E-03
  0.410011E+00  0.509100E-03  0.561357E-03
  0.410739E+00  0.133700E-03  0.561153E-03
  0.411467E+00  0.442300E-03  0.549922E-03
  0.412195E+00  0.446100E-03  0.566179E-03
  0.412922E+00  0.530400E-03  0.552304E-03
  0.413650E+00  0.350600E-03  0.555885E-03
  0.414378E+00 -0.960000E-04  0.565574E-03
  0.415105E+00 -0.293500E-03  0.560750E-03
  0.415833E+00 -0.282100E-03  0.577514E-03
  0.416560E+00 -0.162100E-03  0.572550E-03
  0.417288E+00  0.282000E-04  0.576585E-03
  0.418016E+00  0.382300E-03  0.572091E-03
  0.418743E+00 -0.450000E-03  0.585005E-03
  0.419471E+00  0.305400E-03  0.589031E-03
  0.420198E+00  0.382800E-03  0.579815E-03
  0.420926E+00 -0.679000E-04  0.593111E-03
  0.421653E+00 -0.109400E-03  0.590029E-03
  0.422381E+00 -0.222000E-04  0.596357E-03
  0.423108E+00 -0.228600E-03  0.594160E-03
  0.423836E+00  0.296900E-03  0.585048E-03
  0.424563E+00 -0.286800E-03  0.605433E-03
  0.425291E+00 -0.253000E-04  0.601927E-03
  0.426018E+00 -0.114200E-03  0.598084E-03
  0.426745E+00  0.876800E-03  0.594577E-03
  0.427473E+00 -0.495900E-03  0.602501E-03
  0.428200E+00  0.522000E-04  0.597346E-03
  0.428928E+00 -0.757600E-03  0.610720E-03
  0.429655E+00 -0.256800E-03  0.593592E-03
  0.430382E+00  0.253000E-03  0.600804E-03
  0.431110E+00  0.490000E-04  0.614682E-03
  0.431837E+00  0.950000E-05  0.605274E-03
  0.432564E+00 -0.940800E-03  0.608501E-03
  0.433292E+00 -0.216000E-04  0.620142E-03
  0.434019E+00  0.191800E-03  0.620994E-03
  0.434746E+00 -0.284400E-03  0.613168E-03
  0.435473E+00 -0.188500E-03  0.604460E-03
  0.436201E+00 -0.412800E-03  0.617453E-03
  0.436928E+00  0.500000E-06  0.615265E-03
  0.437655E+00 -0.411400E-03  0.636969E-03
  0.438382E+00  0.114600E-03  0.636994E-03
  0.439109E+00 -0.501300E-03  0.633060E-03
  0.439837E+00 -0.699100E-03  0.631382E-03
  0.440564E+00 -0.335000E-04  0.622111E-03
  0.441291E+00 -0.470200E-03  0.625039E-03
  0.442018E+00 -0.243900E-03  0.629831E-03
  0.442745E+00  0.522700E-03  0.618991E-03
  0.443472E+00 -0.477200E-03  0.634944E-03
  0.444199E+00  0.466200E-03  0.631598E-03
  0.444926E+00 -0.727900E-03  0.616819E-03
  0.445653E+00 -0.229000E-03  0.632758E-03
  0.446380E+00 -0.722800E-03  0.619330E-03
  0.447107E+00 -0.543400E-03  0.631982E-03
  0.447834E+00 -0.478900E-03  0.620950E-03
  0.448561E+00 -0.356000E-03  0.630494E-03
  0.449288E+00 -0.616800E-03  0.646360E-03
  0.450015E+00  0.248100E-03  0.623077E-03
  0.450742E+00 -0.241200E-03  0.645594E-03
  0.451469E+00 -0.197500E-03  0.646810E-03
  0.452196E+00 -0.718600E-03  0.634917E-03
  0.452923E+00 -0.166600E-03  0.648314E-03
  0.453650E+00 -0.107000E-03  0.646509E-03
  0.454377E+00  0.606000E-04  0.641047E-03
  0.455104E+00 -0.212400E-03  0.653140E-03
  0.455831E+00 -0.246800E-03  0.651255E-03
  0.456557E+00  0.600700E-03  0.644666E-03
  0.457284E+00 -0.237700E-03  0.644275E-03
  0.458011E+00  0.484000E-04  0.652536E-03
  0.458738E+00  0.783000E-03  0.653419E-03
  0.459465E+00  0.728600E-03  0.645613E-03
  0.460191E+00 -0.346300E-03  0.646369E-03
  0.460918E+00  0.546800E-03  0.658599E-03
  0.461645E+00 -0.142600E-03  0.649819E-03
  0.462372E+00  0.628100E-03  0.658212E-03
  0.463098E+00 -0.141600E-03  0.669091E-03
  0.463825E+00  0.207000E-03  0.658039E-03
  0.464552E+00  0.371900E-03  0.659558E-03
  0.465278E+00 -0.234900E-03  0.655289E-03
  0.466005E+00  0.600000E-03  0.656904E-03
  0.466732E+00 -0.359400E-03  0.665840E-03
  0.467458E+00  0.418600E-03  0.653902E-03
  0.468185E+00 -0.162600E-03  0.666447E-03
  0.468911E+00  0.499000E-04  0.655844E-03
  0.469638E+00 -0.614200E-03  0.658277E-03
  0.470364E+00  0.585100E-03  0.653781E-03
  0.471091E+00  0.142100E-03  0.661388E-03
  0.471817E+00  0.341600E-03  0.660528E-03
  0.472544E+00  0.180400E-03  0.647944E-03
  0.473270E+00 -0.307000E-03  0.669073E-03
  0.473997E+00 -0.362800E-03  0.653974E-03
  0.474723E+00 -0.143000E-04  0.662194E-03
  0.475450E+00  0.370000E-03  0.667129E-03
  0.476176E+00  0.433900E-03  0.661212E-03
  0.476903E+00  0.725000E-03  0.659353E-03
  0.477629E+00  0.448000E-03  0.663021E-03
  0.478355E+00 -0.930000E-04  0.657246E-03
  0.479082E+00 -0.677000E-04  0.663689E-03
  0.479808E+00 -0.295500E-03  0.655013E-03
  0.480535E+00  0.412500E-03  0.689273E-03
  0.481261E+00 -0.226500E-03  0.688348E-03
  0.481987E+00 -0.798000E-04  0.650956E-03
  0.482713E+00 -0.336500E-03  0.671910E-03
  0.483440E+00  0.992000E-04  0.680591E-03
  0.484166E+00 -0.176400E-03  0.667561E-03
  0.484892E+00  0.157800E-03  0.657274E-03
  0.485618E+00 -0.802700E-03  0.674864E-03
  0.486345E+00  0.204500E-03  0.666172E-03
  0.487071E+00 -0.279600E-03  0.665992E-03
  0.487797E+00  0.624000E-04  0.671600E-03
  0.488523E+00 -0.588000E-04  0.664084E-03
  0.489249E+00  0.460200E-03  0.671755E-03
  0.489975E+00  0.372800E-03  0.672544E-03
  0.490702E+00 -0.359100E-03  0.698719E-03
  0.491428E+00 -0.569000E-04  0.679148E-03
  0.492154E+00 -0.199000E-04  0.676531E-03
  0.492880E+00 -0.211400E-03  0.678118E-03
  0.493606E+00  0.394000E-04  0.685839E-03
  0.494332E+00  0.106700E-03  0.661533E-03
  0.495058E+00  0.225500E-03  0.675943E-03
  0.495784E+00 -0.287800E-03  0.670502E-03
  0.496510E+00 -0.262300E-03  0.673164E-03
  0.497236E+00  0.608600E-03  0.653618E-03
  0.497962E+00 -0.600000E-04  0.678104E-03
  0.498688E+00  0.392000E-03  0.671741E-03
  0.499414E+00 -0.337500E-03  0.673616E-03
  0.500140E+00 -0.798800E-03  0.688810E-03
  0.500866E+00 -0.503700E-03  0.662141E-03
  0.501591E+00 -0.804000E-04  0.667696E-03
  0.502317E+00 -0.300000E-05  0.666532E-03
  0.503043E+00 -0.152270E-02  0.673648E-03
  0.503769E+00 -0.377900E-03  0.657816E-03
  0.504495E+00  0.334600E-03  0.679747E-03
  0.505221E+00 -0.869000E-04  0.678464E-03
  0.505946E+00 -0.929400E-03  0.672390E-03
  0.506672E+00 -0.793000E-04  0.679529E-03
  0.507398E+00 -0.690700E-03  0.671153E-03
  0.508124E+00 -0.374700E-03  0.672032E-03
  0.508849E+00 -0.295400E-03  0.678678E-03
  0.509575E+00  0.474200E-03  0.675792E-03
  0.510301E+00 -0.447600E-03  0.679312E-03
  0.511026E+00  0.261100E-03  0.659727E-03
  0.511752E+00 -0.634700E-03  0.682028E-03
  0.512478E+00 -0.209100E-03  0.676890E-03
  0.513203E+00 -0.488900E-03  0.676590E-03
  0.513929E+00  0.320100E-03  0.682628E-03
  0.514654E+00 -0.178700E-03  0.683978E-03
  0.515380E+00 -0.427700E-03  0.679756E-03
  0.516106E+00 -0.466100E-03  0.699276E-03
  0.516831E+00  0.216400E-03  0.707062E-03
  0.517557E+00 -0.385000E-03  0.726057E-03
  0.518282E+00 -0.536800E-03  0.753341E-03
  0.519008E+00 -0.479000E-03  0.731748E-03
  0.519733E+00 -0.237900E-03  0.735843E-03
  0.520458E+00 -0.532000E-04  0.735248E-03
  0.521184E+00 -0.749300E-03  0.760353E-03
  0.521909E+00  0.769200E-03  0.763803E-03
  0.522635E+00 -0.604000E-04  0.777472E-03
  0.523360E+00  0.862100E-03  0.772000E-03
  0.524085E+00 -0.545000E-03  0.778120E-03
  0.524811E+00 -0.266300E-03  0.789045E-03
  0.525536E+00 -0.397300E-03  0.782066E-03
  0.526261E+00 -0.856000E-04  0.809901E-03
  0.526987E+00  0.611000E-03  0.811286E-03
  0.527712E+00  0.440000E-04  0.804975E-03
  0.528437E+00 -0.282000E-04  0.814404E-03
  0.529163E+00  0.743000E-04  0.798372E-03
  0.529888E+00 -0.362600E-03  0.822359E-03
  0.530613E+00  0.598500E-03  0.841865E-03
  0.531338E+00 -0.129200E-03  0.815199E-03
  0.532063E+00 -0.291100E-03  0.832503E-03
  0.532789E+00  0.305900E-03  0.851739E-03
  0.533514E+00  0.253100E-03  0.837732E-03
  0.534239E+00  0.532300E-03  0.838569E-03
  0.534964E+00  0.380100E-03  0.858436E-03
  0.535689E+00 -0.111490E-02  0.864649E-03
  0.536414E+00 -0.933000E-04  0.875631E-03
  0.537139E+00 -0.108230E-02  0.875105E-03
  0.537864E+00 -0.764000E-03  0.877702E-03
  0.538589E+00 -0.278700E-03  0.885187E-03
  0.539314E+00  0.565200E-03  0.886001E-03
  0.540039E+00 -0.549200E-03  0.905688E-03
  0.540764E+00 -0.442500E-03  0.884932E-03
  0.541489E+00  0.375200E-03  0.911472E-03
  0.542214E+00  0.191800E-03  0.917562E-03
  0.542939E+00 -0.315900E-03  0.904605E-03
  0.543664E+00  0.392000E-04  0.927716E-03
  0.544389E+00 -0.347900E-03  0.921861E-03
  0.545114E+00  0.119700E-03  0.948559E-03
  0.545839E+00  0.249000E-04  0.950015E-03
  0.546563E+00 -0.267600E-03  0.954704E-03
  0.547288E+00  0.353900E-03  0.955945E-03
  0.548013E+00 -0.875300E-03  0.940975E-03
  0.548738E+00  0.123100E-03  0.975054E-03
  0.549463E+00 -0.146000E-02  0.952630E-03
  0.550187E+00 -0.144300E-03  0.992232E-03
  0.550912E+00 -0.420100E-03  0.993651E-03
  0.551637E+00  0.327800E-03  0.985931E-03
  0.552361E+00 -0.689400E-03  0.100512E-02
  0.553086E+00 -0.577000E-04  0.984994E-03
  0.553811E+00 -0.694100E-03  0.100329E-02
  0.554535E+00  0.107800E-03  0.101076E-02
  0.555260E+00 -0.357400E-03  0.101612E-02
  0.555985E+00 -0.790300E-03  0.102280E-02
  0.556709E+00  0.783100E-03  0.999475E-03
  0.557434E+00 -0.895300E-03  0.102794E-02
  0.558158E+00 -0.374900E-03  0.102477E-02
  0.558883E+00 -0.517900E-03  0.100823E-02
  0.559607E+00 -0.769400E-03  0.105070E-02
  0.560332E+00 -0.194400E-03  0.102654E-02
  0.561056E+00  0.582500E-03  0.106338E-02
  0.561781E+00 -0.119300E-03  0.105498E-02
  0.562505E+00  0.105600E-03  0.105303E-02
  0.563230E+00 -0.124680E-02  0.109054E-02
  0.563954E+00 -0.513900E-03  0.106582E-02
  0.564678E+00 -0.324800E-03  0.109318E-02
  0.565403E+00 -0.469200E-03  0.108370E-02
  0.566127E+00  0.350000E-03  0.109756E-02
  0.566852E+00 -0.695000E-03  0.111911E-02
  0.567576E+00  0.505400E-03  0.112218E-02
  0.568300E+00 -0.544000E-04  0.111210E-02
  0.569024E+00  0.275700E-03  0.111038E-02
  0.569749E+00 -0.184000E-03  0.114050E-02
  0.570473E+00  0.709000E-03  0.114037E-02
  0.571197E+00 -0.510000E-03  0.116217E-02
  0.571921E+00  0.436100E-03  0.116920E-02
  0.572646E+00 -0.241000E-04  0.116388E-02
  0.573370E+00 -0.667000E-03  0.119534E-02
  0.574094E+00 -0.141530E-02  0.115894E-02
  0.574818E+00 -0.279300E-03  0.119338E-02
  0.575542E+00  0.382800E-03  0.123336E-02
  0.576266E+00 -0.366800E-03  0.124012E-02
  0.576990E+00 -0.907900E-03  0.125413E-02
  0.577714E+00 -0.911000E-03  0.121270E-02
  0.578438E+00  0.533100E-03  0.126687E-02
  0.579162E+00 -0.329000E-04  0.125401E-02
  0.579886E+00  0.407700E-03  0.125257E-02
  0.580610E+00 -0.433100E-03  0.128892E-02
  0.581334E+00 -0.715000E-04  0.127248E-02
  0.582058E+00  0.471500E-03  0.131640E-02
  0.582782E+00 -0.580000E-04  0.131362E-02
  0.583506E+00 -0.825100E-03  0.134482E-02
  0.584230E+00 -0.397500E-03  0.133444E-02
  0.584954E+00 -0.416500E-03  0.133088E-02
  0.585678E+00  0.503000E-03  0.141408E-02
  0.586402E+00  0.110060E-02  0.134167E-02
  0.587125E+00 -0.824000E-03  0.141527E-02
  0.587849E+00 -0.154000E-04  0.138866E-02
  0.588573E+00 -0.391100E-03  0.139382E-02
  0.589297E+00 -0.532600E-03  0.145284E-02
  0.590021E+00 -0.909800E-03  0.144124E-02
  0.590744E+00  0.897900E-03  0.146009E-02
  0.591468E+00  0.720000E-05  0.151657E-02
  0.592192E+00 -0.921700E-03  0.147138E-02
  0.592915E+00  0.286400E-03  0.152391E-02
  0.593639E+00  0.800900E-03  0.145138E-02
  0.594363E+00  0.293900E-03  0.155723E-02
  0.595086E+00 -0.779300E-03  0.154418E-02
  0.595810E+00 -0.126360E-02  0.158151E-02
  0.596533E+00  0.327000E-04  0.159829E-02
  0.597257E+00 -0.584700E-03  0.157074E-02
  0.597980E+00 -0.364500E-03  0.158911E-02
  0.598704E+00  0.280000E-03  0.163733E-02
  0.599427E+00  0.145740E-02  0.162072E-02
  0.600151E+00 -0.181470E-02  0.165734E-02
  0.600874E+00  0.187720E-02  0.165293E-02
  0.601598E+00 -0.818400E-03  0.164148E-02
  0.602321E+00  0.109820E-02  0.169725E-02
  0.603045E+00  0.707200E-03  0.165311E-02
  0.603768E+00  0.109110E-02  0.163656E-02
  0.604491E+00 -0.604100E-03  0.171899E-02
  0.605215E+00 -0.141990E-02  0.170698E-02
  0.605938E+00 -0.107400E-03  0.175610E-02
  0.606661E+00  0.792500E-03  0.174413E-02
  0.607385E+00 -0.833000E-04  0.171121E-02
  0.608108E+00  0.228910E-02  0.176153E-02
  0.608831E+00  0.151410E-02  0.178772E-02
  0.609554E+00 -0.140610E-02  0.186356E-02
  0.610278E+00  0.303000E-03  0.183385E-02
  0.611001E+00  0.463700E-03  0.182885E-02
  0.611724E+00 -0.334000E-03  0.187566E-02
  0.612447E+00  0.863200E-03  0.188151E-02
  0.613170E+00 -0.109820E-02  0.208194E-02
  0.613893E+00 -0.127600E-02  0.199582E-02
  0.614616E+00 -0.487600E-03  0.193345E-02
  0.615339E+00 -0.783700E-03  0.194602E-02
  0.616062E+00  0.429700E-03  0.214125E-02
  0.616786E+00 -0.334100E-03  0.221496E-02
  0.617509E+00  0.127280E-02  0.237872E-02
  0.618231E+00  0.367400E-02  0.261659E-02
  0.618954E+00 -0.120020E-02  0.274410E-02
  0.619677E+00 -0.953400E-03  0.289060E-02
  0.620400E+00 -0.270200E-03  0.335480E-02
  0.621123E+00  0.670000E-03  0.343893E-02
  0.621846E+00  0.696200E-03  0.418170E-02
  0.622569E+00  0.256340E-02  0.441859E-02
  0.623292E+00 -0.503570E-02  0.616143E-02
  0.624015E+00  0.800590E-02  0.733829E-02
  0.624738E+00 -0.953810E-02  0.239011E-01
----------C:\Emma\Synchrotron_2016July\blag1o60_raw_data_files_averaged_and_buffer_subtracted\blag1o60_0p25mg_avg.dat-----------------------------
                                                                                
Parent(s): /tmp/qt_temp.T28673 /tmp/qt_temp.M28673 /tmp/qt_temp.X28673 /tmp/qt_t
----------C:\Emma\Synchrotron_2016July\blag1o60_raw_data_files_averaged_and_buffer_subtracted\blag1o60_0mg_avg.dat-----------------------------
                                                                                
Parent(s): /tmp/qt_temp.T28996 /tmp/qt_temp.M28996 /tmp/qt_temp.X28996 /tmp/qt_t
