# Supplementary material for: BAMLET kills chemotherapy-resistant mesothelioma cells, holding oleic acid in an activated cytotoxic state
Source: PLoS One. 2018 Aug 29;13(8):e0203003. doi: 10.1371/journal.pone.0203003 (PMC6114908; doi:10.1371/journal.pone.0203003)
Supplement: S2 Dataset — (TGZ) [file pone.0203003.s003.tgz › BAMLET_and_BLAGLET_SAXS_and_models/SAXS_data_for_BLAGLETs_pH12_betamerc_10C/blag1o20_4mg_sub.dat]

Sample description: Sample description
Parent(s): /tmp/qt_temp.k30771 /tmp/qt_temp.i30771
  1.133750e-02   1.005431e+00   1.884736e-02
  1.206900e-02   9.968837e-01   1.222915e-02
  1.280040e-02   9.843788e-01   1.062082e-02
  1.353190e-02   9.777992e-01   1.006429e-02
  1.426330e-02   9.790154e-01   8.991190e-03
  1.499480e-02   9.686097e-01   7.992754e-03
  1.572620e-02   9.561728e-01   7.220576e-03
  1.645770e-02   9.478299e-01   7.052936e-03
  1.718910e-02   9.439950e-01   7.165751e-03
  1.792060e-02   9.324721e-01   6.983341e-03
  1.865200e-02   9.252696e-01   6.338474e-03
  1.938350e-02   9.206308e-01   6.386728e-03
  2.011490e-02   9.121564e-01   6.043734e-03
  2.084640e-02   9.042429e-01   5.769031e-03
  2.157780e-02   8.951532e-01   5.633998e-03
  2.230930e-02   8.857499e-01   5.554966e-03
  2.304070e-02   8.812545e-01   5.439189e-03
  2.377210e-02   8.684387e-01   5.644121e-03
  2.450360e-02   8.622029e-01   5.457375e-03
  2.523500e-02   8.563405e-01   5.063769e-03
  2.596650e-02   8.417664e-01   5.184018e-03
  2.669790e-02   8.329221e-01   4.923041e-03
  2.742930e-02   8.209768e-01   4.912477e-03
  2.816080e-02   8.120049e-01   4.713293e-03
  2.889220e-02   8.082208e-01   4.704607e-03
  2.962370e-02   7.930958e-01   4.663853e-03
  3.035510e-02   7.850865e-01   4.371697e-03
  3.108650e-02   7.717626e-01   4.568287e-03
  3.181800e-02   7.613534e-01   4.336686e-03
  3.254940e-02   7.437022e-01   5.637297e-03
  3.328080e-02   7.345644e-01   4.168880e-03
  3.401230e-02   7.213844e-01   3.938841e-03
  3.474370e-02   7.114862e-01   4.074985e-03
  3.547510e-02   7.042568e-01   3.858160e-03
  3.620650e-02   6.870298e-01   3.869288e-03
  3.693800e-02   6.796398e-01   3.914804e-03
  3.766940e-02   6.656391e-01   3.769430e-03
  3.840080e-02   6.511426e-01   3.709726e-03
  3.913220e-02   6.389016e-01   3.500851e-03
  3.986360e-02   6.277150e-01   3.586318e-03
  4.059510e-02   6.116739e-01   3.581784e-03
  4.132650e-02   6.039440e-01   3.385189e-03
  4.205790e-02   5.925809e-01   3.464586e-03
  4.278930e-02   5.783707e-01   3.325515e-03
  4.352070e-02   5.666810e-01   3.266070e-03
  4.425210e-02   5.507031e-01   3.453746e-03
  4.498360e-02   5.419387e-01   3.205701e-03
  4.571500e-02   5.286537e-01   3.080484e-03
  4.644640e-02   5.152662e-01   3.045504e-03
  4.717780e-02   5.017620e-01   2.940925e-03
  4.790920e-02   4.916311e-01   3.024616e-03
  4.864060e-02   4.805515e-01   2.898599e-03
  4.937200e-02   4.669655e-01   2.860536e-03
  5.010340e-02   4.549006e-01   2.749255e-03
  5.083480e-02   4.399680e-01   2.838918e-03
  5.156620e-02   4.334453e-01   2.856979e-03
  5.229760e-02   4.240002e-01   2.732146e-03
  5.302900e-02   4.083926e-01   2.688535e-03
  5.376040e-02   3.953721e-01   2.732117e-03
  5.449170e-02   3.868834e-01   2.692588e-03
  5.522310e-02   3.773178e-01   2.690212e-03
  5.595450e-02   3.642698e-01   2.670778e-03
  5.668590e-02   3.554735e-01   2.628742e-03
  5.741730e-02   3.464421e-01   2.646624e-03
  5.814870e-02   3.332655e-01   2.639423e-03
  5.888000e-02   3.205559e-01   2.669755e-03
  5.961140e-02   3.094367e-01   2.696673e-03
  6.034280e-02   3.025687e-01   2.540700e-03
  6.107420e-02   2.942154e-01   2.552435e-03
  6.180550e-02   2.830247e-01   2.446685e-03
  6.253690e-02   2.736553e-01   2.370387e-03
  6.326830e-02   2.615597e-01   2.353176e-03
  6.399960e-02   2.524008e-01   2.331735e-03
  6.473100e-02   2.465038e-01   2.330211e-03
  6.546240e-02   2.371918e-01   2.136343e-03
  6.619370e-02   2.295628e-01   2.135515e-03
  6.692510e-02   2.183413e-01   2.043654e-03
  6.765640e-02   2.118394e-01   2.019025e-03
  6.838780e-02   2.039129e-01   1.959325e-03
  6.911910e-02   1.953661e-01   1.911743e-03
  6.985050e-02   1.888986e-01   1.903011e-03
  7.058180e-02   1.793656e-01   1.847891e-03
  7.131320e-02   1.735738e-01   1.832663e-03
  7.204450e-02   1.672068e-01   1.830553e-03
  7.277590e-02   1.603379e-01   1.766957e-03
  7.350720e-02   1.528636e-01   1.705055e-03
  7.423850e-02   1.455089e-01   1.672743e-03
  7.496990e-02   1.423298e-01   1.682998e-03
  7.570120e-02   1.339740e-01   1.615970e-03
  7.643250e-02   1.315900e-01   1.598265e-03
  7.716380e-02   1.248668e-01   1.556457e-03
  7.789520e-02   1.191068e-01   1.499743e-03
  7.862650e-02   1.142684e-01   1.488200e-03
  7.935780e-02   1.097379e-01   1.450313e-03
  8.008910e-02   1.041934e-01   1.461505e-03
  8.082040e-02   1.008230e-01   1.410573e-03
  8.155170e-02   9.337230e-02   1.401433e-03
  8.228300e-02   9.142830e-02   1.383094e-03
  8.301430e-02   8.874580e-02   1.381896e-03
  8.374560e-02   8.466230e-02   1.335955e-03
  8.447690e-02   7.940260e-02   1.358080e-03
  8.520820e-02   7.712640e-02   1.339631e-03
  8.593950e-02   7.404310e-02   1.301764e-03
  8.667080e-02   7.133120e-02   1.280593e-03
  8.740210e-02   6.779560e-02   1.292065e-03
  8.813340e-02   6.616310e-02   1.287911e-03
  8.886470e-02   6.210850e-02   1.273412e-03
  8.959590e-02   6.020570e-02   1.223918e-03
  9.032720e-02   5.879540e-02   1.235264e-03
  9.105850e-02   5.741890e-02   1.247450e-03
  9.178970e-02   5.315840e-02   1.248193e-03
  9.252100e-02   5.151130e-02   1.250270e-03
  9.325230e-02   5.077600e-02   1.218426e-03
  9.398350e-02   4.876750e-02   1.227554e-03
  9.471480e-02   4.667880e-02   1.256155e-03
  9.544600e-02   4.503400e-02   1.222423e-03
  9.617730e-02   4.465870e-02   1.240821e-03
  9.690850e-02   4.230880e-02   1.216914e-03
  9.763980e-02   4.172480e-02   1.261243e-03
  9.837100e-02   4.105620e-02   1.228376e-03
  9.910230e-02   4.210890e-02   1.211058e-03
  9.983350e-02   3.956690e-02   1.218462e-03
  1.005650e-01   3.890240e-02   1.233341e-03
  1.012960e-01   3.901430e-02   1.228738e-03
  1.020270e-01   3.727480e-02   1.210235e-03
  1.027580e-01   3.652710e-02   1.185660e-03
  1.034900e-01   3.663790e-02   1.176432e-03
  1.042210e-01   3.732190e-02   1.137698e-03
  1.049520e-01   3.631310e-02   1.132499e-03
  1.056830e-01   3.678100e-02   1.131215e-03
  1.064140e-01   3.578670e-02   1.100766e-03
  1.071460e-01   3.637770e-02   1.109769e-03
  1.078770e-01   3.598160e-02   1.096247e-03
  1.086080e-01   3.636470e-02   1.096466e-03
  1.093390e-01   3.545930e-02   1.086600e-03
  1.100700e-01   3.581790e-02   1.060826e-03
  1.108020e-01   3.496060e-02   1.077691e-03
  1.115330e-01   3.631830e-02   1.065846e-03
  1.122640e-01   3.641570e-02   1.063087e-03
  1.129950e-01   3.773340e-02   1.064859e-03
  1.137260e-01   3.608810e-02   1.058327e-03
  1.144570e-01   3.688550e-02   1.050908e-03
  1.151890e-01   3.704260e-02   1.035875e-03
  1.159200e-01   3.758500e-02   1.041675e-03
  1.166510e-01   3.775610e-02   1.068919e-03
  1.173820e-01   3.908870e-02   1.036174e-03
  1.181130e-01   3.886220e-02   1.031658e-03
  1.188440e-01   3.852240e-02   1.039029e-03
  1.195760e-01   3.893240e-02   1.038155e-03
  1.203070e-01   3.962200e-02   1.032992e-03
  1.210380e-01   3.904890e-02   1.033277e-03
  1.217690e-01   4.107360e-02   1.053616e-03
  1.225000e-01   4.132160e-02   1.037296e-03
  1.232310e-01   4.216170e-02   1.024915e-03
  1.239620e-01   4.255870e-02   1.003120e-03
  1.246930e-01   4.154460e-02   9.979412e-04
  1.254250e-01   4.195900e-02   9.980791e-04
  1.261560e-01   4.299850e-02   1.010899e-03
  1.268870e-01   4.400130e-02   9.870834e-04
  1.276180e-01   4.448400e-02   1.019502e-03
  1.283490e-01   4.439250e-02   9.997213e-04
  1.290800e-01   4.475020e-02   9.824768e-04
  1.298110e-01   4.630090e-02   9.871814e-04
  1.305420e-01   4.531810e-02   9.839626e-04
  1.312730e-01   4.627960e-02   9.698699e-04
  1.320040e-01   4.647700e-02   9.927503e-04
  1.327350e-01   4.705180e-02   9.664900e-04
  1.334660e-01   4.762430e-02   9.698151e-04
  1.341970e-01   4.785630e-02   9.681445e-04
  1.349290e-01   4.947640e-02   9.768412e-04
  1.356600e-01   4.828450e-02   9.722658e-04
  1.363910e-01   4.967240e-02   9.542845e-04
  1.371220e-01   5.015640e-02   9.516337e-04
  1.378530e-01   5.055810e-02   9.645792e-04
  1.385840e-01   5.003570e-02   9.643780e-04
  1.393150e-01   5.144370e-02   9.675008e-04
  1.400460e-01   5.145590e-02   9.476720e-04
  1.407770e-01   5.056820e-02   9.477082e-04
  1.415080e-01   5.233870e-02   9.385939e-04
  1.422390e-01   5.153890e-02   9.602899e-04
  1.429700e-01   5.212890e-02   9.571150e-04
  1.437010e-01   5.212630e-02   9.316571e-04
  1.444320e-01   5.270090e-02   9.553855e-04
  1.451630e-01   5.218890e-02   9.380341e-04
  1.458940e-01   5.369840e-02   9.459189e-04
  1.466250e-01   5.455330e-02   9.347589e-04
  1.473560e-01   5.306310e-02   9.473045e-04
  1.480870e-01   5.354130e-02   9.220304e-04
  1.488180e-01   5.389450e-02   9.124901e-04
  1.495490e-01   5.318660e-02   9.126201e-04
  1.502800e-01   5.353020e-02   9.173482e-04
  1.510110e-01   5.478120e-02   9.195838e-04
  1.517410e-01   5.335010e-02   9.105828e-04
  1.524720e-01   5.380220e-02   9.157472e-04
  1.532030e-01   5.403210e-02   9.143473e-04
  1.539340e-01   5.450320e-02   9.191368e-04
  1.546650e-01   5.409060e-02   9.168468e-04
  1.553960e-01   5.410010e-02   9.153464e-04
  1.561270e-01   5.364290e-02   9.038651e-04
  1.568580e-01   5.459780e-02   9.099996e-04
  1.575890e-01   5.355640e-02   8.843384e-04
  1.583200e-01   5.347410e-02   9.036109e-04
  1.590510e-01   5.408420e-02   9.020053e-04
  1.597820e-01   5.339030e-02   9.108744e-04
  1.605120e-01   5.256320e-02   8.900577e-04
  1.612430e-01   5.388260e-02   8.859370e-04
  1.619740e-01   5.340660e-02   8.902657e-04
  1.627050e-01   5.195460e-02   8.931187e-04
  1.634360e-01   5.223130e-02   8.923679e-04
  1.641670e-01   5.197600e-02   8.795107e-04
  1.648980e-01   5.283260e-02   8.619621e-04
  1.656280e-01   5.181180e-02   8.720453e-04
  1.663590e-01   5.184940e-02   8.789842e-04
  1.670900e-01   5.175270e-02   8.725555e-04
  1.678210e-01   5.165460e-02   8.444521e-04
  1.685520e-01   5.066140e-02   8.490238e-04
  1.692830e-01   5.075220e-02   8.497290e-04
  1.700130e-01   4.976610e-02   8.401444e-04
  1.707440e-01   4.952350e-02   8.532979e-04
  1.714750e-01   4.922120e-02   8.450608e-04
  1.722060e-01   5.012100e-02   8.560949e-04
  1.729370e-01   4.940800e-02   8.423941e-04
  1.736670e-01   4.792580e-02   8.471420e-04
  1.743980e-01   4.779940e-02   8.270895e-04
  1.751290e-01   4.765670e-02   8.300863e-04
  1.758600e-01   4.707820e-02   8.334471e-04
  1.765900e-01   4.742420e-02   8.149207e-04
  1.773210e-01   4.659880e-02   8.145246e-04
  1.780520e-01   4.652790e-02   8.141633e-04
  1.787830e-01   4.546710e-02   8.163526e-04
  1.795130e-01   4.565310e-02   8.126479e-04
  1.802440e-01   4.521030e-02   8.069407e-04
  1.809750e-01   4.385280e-02   8.186320e-04
  1.817060e-01   4.477020e-02   8.071737e-04
  1.824360e-01   4.338100e-02   8.070555e-04
  1.831670e-01   4.382600e-02   7.993951e-04
  1.838980e-01   4.196400e-02   8.032293e-04
  1.846290e-01   4.230740e-02   7.966719e-04
  1.853590e-01   4.224190e-02   7.876945e-04
  1.860900e-01   4.185900e-02   7.898864e-04
  1.868210e-01   4.015950e-02   7.849493e-04
  1.875510e-01   4.102260e-02   7.971028e-04
  1.882820e-01   4.048380e-02   7.787762e-04
  1.890130e-01   3.942690e-02   7.772336e-04
  1.897430e-01   3.862950e-02   7.734466e-04
  1.904740e-01   3.901140e-02   7.780910e-04
  1.912050e-01   3.803580e-02   7.657895e-04
  1.919350e-01   3.859210e-02   7.799923e-04
  1.926660e-01   3.778620e-02   7.667386e-04
  1.933960e-01   3.760650e-02   7.598296e-04
  1.941270e-01   3.609540e-02   7.535711e-04
  1.948580e-01   3.634030e-02   7.515340e-04
  1.955880e-01   3.593380e-02   7.485380e-04
  1.963190e-01   3.527560e-02   7.550099e-04
  1.970490e-01   3.471310e-02   7.479842e-04
  1.977800e-01   3.375020e-02   7.454021e-04
  1.985110e-01   3.537180e-02   7.442213e-04
  1.992410e-01   3.448140e-02   7.424127e-04
  1.999720e-01   3.349030e-02   7.414465e-04
  2.007020e-01   3.321980e-02   7.396180e-04
  2.014330e-01   3.235370e-02   7.344672e-04
  2.021630e-01   3.145960e-02   7.396359e-04
  2.028940e-01   3.116350e-02   7.263585e-04
  2.036250e-01   3.153600e-02   7.291073e-04
  2.043550e-01   3.044080e-02   7.167893e-04
  2.050860e-01   3.056940e-02   7.320789e-04
  2.058160e-01   2.985560e-02   7.252415e-04
  2.065470e-01   2.944850e-02   7.204501e-04
  2.072770e-01   2.950490e-02   7.296383e-04
  2.080080e-01   2.864670e-02   7.248938e-04
  2.087380e-01   2.861620e-02   7.290914e-04
  2.094690e-01   2.705800e-02   7.454057e-04
  2.101990e-01   2.780460e-02   7.275572e-04
  2.109300e-01   2.651550e-02   7.366025e-04
  2.116600e-01   2.669440e-02   7.360367e-04
  2.123900e-01   2.660980e-02   7.309523e-04
  2.131210e-01   2.586350e-02   7.291784e-04
  2.138510e-01   2.574890e-02   7.367844e-04
  2.145820e-01   2.515440e-02   7.349124e-04
  2.153120e-01   2.536100e-02   7.339682e-04
  2.160430e-01   2.415600e-02   7.244578e-04
  2.167730e-01   2.420710e-02   7.373082e-04
  2.175030e-01   2.323390e-02   7.288224e-04
  2.182340e-01   2.280150e-02   7.150281e-04
  2.189640e-01   2.245540e-02   7.338902e-04
  2.196950e-01   2.225230e-02   7.213956e-04
  2.204250e-01   2.271470e-02   7.230405e-04
  2.211550e-01   2.245940e-02   7.103677e-04
  2.218860e-01   2.157770e-02   7.074556e-04
  2.226160e-01   2.127230e-02   6.896510e-04
  2.233460e-01   2.103690e-02   7.033697e-04
  2.240770e-01   2.057270e-02   6.974753e-04
  2.248070e-01   2.088030e-02   6.944555e-04
  2.255370e-01   1.997700e-02   6.929641e-04
  2.262680e-01   2.051080e-02   6.898087e-04
  2.269980e-01   1.916930e-02   6.908779e-04
  2.277280e-01   1.895060e-02   6.748314e-04
  2.284590e-01   1.886050e-02   6.798220e-04
  2.291890e-01   1.960220e-02   6.750157e-04
  2.299190e-01   1.803040e-02   6.706662e-04
  2.306500e-01   1.783070e-02   6.750106e-04
  2.313800e-01   1.768380e-02   6.760841e-04
  2.321100e-01   1.681220e-02   6.947392e-04
  2.328400e-01   1.713890e-02   6.716244e-04
  2.335710e-01   1.700360e-02   6.706679e-04
  2.343010e-01   1.701530e-02   6.656712e-04
  2.350310e-01   1.685990e-02   6.726880e-04
  2.357610e-01   1.649580e-02   6.629330e-04
  2.364910e-01   1.580530e-02   6.579611e-04
  2.372220e-01   1.585300e-02   6.572943e-04
  2.379520e-01   1.599530e-02   6.527411e-04
  2.386820e-01   1.529930e-02   6.448750e-04
  2.394120e-01   1.473260e-02   6.485907e-04
  2.401420e-01   1.535070e-02   6.447914e-04
  2.408730e-01   1.433240e-02   6.422555e-04
  2.416030e-01   1.514820e-02   6.453588e-04
  2.423330e-01   1.486830e-02   6.376903e-04
  2.430630e-01   1.396340e-02   6.461109e-04
  2.437930e-01   1.379300e-02   6.419573e-04
  2.445230e-01   1.346570e-02   6.526526e-04
  2.452530e-01   1.376800e-02   6.395594e-04
  2.459840e-01   1.331610e-02   6.433284e-04
  2.467140e-01   1.301830e-02   6.478936e-04
  2.474440e-01   1.324540e-02   6.424336e-04
  2.481740e-01   1.268740e-02   6.521225e-04
  2.489040e-01   1.271590e-02   6.493291e-04
  2.496340e-01   1.285110e-02   6.577223e-04
  2.503640e-01   1.247570e-02   6.389737e-04
  2.510940e-01   1.201650e-02   6.523258e-04
  2.518240e-01   1.135760e-02   6.370934e-04
  2.525540e-01   1.205030e-02   6.499185e-04
  2.532840e-01   1.189140e-02   6.494686e-04
  2.540140e-01   1.129110e-02   6.439310e-04
  2.547440e-01   1.113200e-02   6.510110e-04
  2.554740e-01   1.175870e-02   6.516886e-04
  2.562040e-01   1.212920e-02   6.461432e-04
  2.569340e-01   1.195110e-02   6.353736e-04
  2.576640e-01   1.146270e-02   6.555939e-04
  2.583940e-01   1.074040e-02   6.442843e-04
  2.591240e-01   1.114280e-02   6.402365e-04
  2.598540e-01   1.160010e-02   6.442818e-04
  2.605840e-01   1.070720e-02   6.363984e-04
  2.613140e-01   1.079330e-02   6.507248e-04
  2.620440e-01   1.078240e-02   6.533151e-04
  2.627740e-01   1.055280e-02   6.410899e-04
  2.635040e-01   1.046330e-02   6.444199e-04
  2.642340e-01   1.012740e-02   6.382876e-04
  2.649640e-01   1.041240e-02   6.369384e-04
  2.656930e-01   1.058780e-02   6.470502e-04
  2.664230e-01   9.964000e-03   6.411917e-04
  2.671530e-01   9.434400e-03   6.365650e-04
  2.678830e-01   9.361100e-03   6.434852e-04
  2.686130e-01   9.645400e-03   6.442656e-04
  2.693430e-01   9.524700e-03   6.264003e-04
  2.700730e-01   9.576000e-03   6.406547e-04
  2.708020e-01   9.443400e-03   6.504568e-04
  2.715320e-01   9.596100e-03   6.377431e-04
  2.722620e-01   9.289200e-03   6.331265e-04
  2.729920e-01   9.749400e-03   6.424901e-04
  2.737220e-01   9.271700e-03   6.291485e-04
  2.744510e-01   8.919400e-03   6.405102e-04
  2.751810e-01   9.536900e-03   6.422871e-04
  2.759110e-01   8.486400e-03   6.427017e-04
  2.766410e-01   9.387700e-03   6.385922e-04
  2.773710e-01   9.294700e-03   6.350247e-04
  2.781000e-01   8.862100e-03   6.363863e-04
  2.788300e-01   8.746500e-03   6.322966e-04
  2.795600e-01   9.228400e-03   6.431882e-04
  2.802890e-01   9.200200e-03   6.324817e-04
  2.810190e-01   8.776200e-03   6.283465e-04
  2.817490e-01   8.630000e-03   6.312858e-04
  2.824790e-01   8.383700e-03   6.265549e-04
  2.832080e-01   8.622300e-03   6.277580e-04
  2.839380e-01   8.511800e-03   6.303178e-04
  2.846680e-01   8.618400e-03   6.286063e-04
  2.853970e-01   8.402600e-03   6.267881e-04
  2.861270e-01   8.101100e-03   6.251571e-04
  2.868560e-01   8.794800e-03   6.276569e-04
  2.875860e-01   8.354200e-03   6.234878e-04
  2.883160e-01   8.578000e-03   6.362169e-04
  2.890450e-01   8.230900e-03   6.395228e-04
  2.897750e-01   8.634600e-03   6.211538e-04
  2.905040e-01   8.788400e-03   6.167032e-04
  2.912340e-01   8.123100e-03   6.187701e-04
  2.919640e-01   8.497800e-03   6.278948e-04
  2.926930e-01   8.374600e-03   6.186976e-04
  2.934230e-01   8.424700e-03   6.201784e-04
  2.941520e-01   8.047900e-03   6.318733e-04
  2.948820e-01   8.707300e-03   6.226477e-04
  2.956110e-01   8.333200e-03   6.258552e-04
  2.963410e-01   8.360300e-03   6.093552e-04
  2.970700e-01   8.764600e-03   6.235687e-04
  2.978000e-01   8.433100e-03   6.218719e-04
  2.985290e-01   8.567100e-03   6.186175e-04
  2.992590e-01   7.857200e-03   6.235224e-04
  2.999880e-01   8.699600e-03   6.215171e-04
  3.007180e-01   8.678900e-03   6.253919e-04
  3.014470e-01   8.628400e-03   6.293063e-04
  3.021760e-01   8.777100e-03   6.281287e-04
  3.029060e-01   8.566700e-03   6.372465e-04
  3.036350e-01   9.157600e-03   6.412773e-04
  3.043650e-01   8.533300e-03   6.411033e-04
  3.050940e-01   7.672500e-03   6.423419e-04
  3.058230e-01   8.500200e-03   6.380181e-04
  3.065530e-01   7.860000e-03   6.430446e-04
  3.072820e-01   8.929300e-03   6.484806e-04
  3.080120e-01   7.759100e-03   6.480337e-04
  3.087410e-01   8.003900e-03   6.423730e-04
  3.094700e-01   7.849200e-03   6.502788e-04
  3.102000e-01   8.302400e-03   6.456513e-04
  3.109290e-01   7.713400e-03   6.515482e-04
  3.116580e-01   7.808900e-03   6.467661e-04
  3.123870e-01   8.468400e-03   6.645124e-04
  3.131170e-01   7.931900e-03   6.507175e-04
  3.138460e-01   8.637900e-03   6.547029e-04
  3.145750e-01   8.096800e-03   6.638224e-04
  3.153050e-01   7.848900e-03   6.545472e-04
  3.160340e-01   7.541400e-03   6.462775e-04
  3.167630e-01   7.473500e-03   6.626330e-04
  3.174920e-01   8.325600e-03   6.520378e-04
  3.182210e-01   8.023500e-03   6.525083e-04
  3.189510e-01   7.610500e-03   6.564453e-04
  3.196800e-01   8.571700e-03   6.551185e-04
  3.204090e-01   8.104300e-03   6.713279e-04
  3.211380e-01   7.777600e-03   6.526853e-04
  3.218670e-01   7.957200e-03   6.629579e-04
  3.225960e-01   8.022900e-03   6.589650e-04
  3.233260e-01   8.470800e-03   6.571343e-04
  3.240550e-01   8.100400e-03   6.774285e-04
  3.247840e-01   7.566200e-03   6.593274e-04
  3.255130e-01   8.243800e-03   6.626026e-04
  3.262420e-01   8.920100e-03   6.504881e-04
  3.269710e-01   8.249300e-03   6.513460e-04
  3.277000e-01   7.636900e-03   6.541276e-04
  3.284290e-01   7.981900e-03   6.543149e-04
  3.291580e-01   8.059100e-03   6.738632e-04
  3.298870e-01   7.712800e-03   6.644897e-04
  3.306160e-01   7.303500e-03   6.639538e-04
  3.313450e-01   7.933700e-03   6.660843e-04
  3.320740e-01   7.940400e-03   6.603338e-04
  3.328030e-01   7.716300e-03   6.771371e-04
  3.335320e-01   8.235000e-03   6.580483e-04
  3.342610e-01   7.889100e-03   6.693265e-04
  3.349900e-01   7.289900e-03   6.712841e-04
  3.357190e-01   7.812500e-03   6.779346e-04
  3.364480e-01   7.591400e-03   6.660350e-04
  3.371770e-01   7.633800e-03   6.635922e-04
  3.379060e-01   7.284400e-03   6.692854e-04
  3.386350e-01   7.737500e-03   6.707381e-04
  3.393640e-01   7.891300e-03   6.672098e-04
  3.400930e-01   7.214400e-03   6.658316e-04
  3.408220e-01   8.070600e-03   6.779354e-04
  3.415510e-01   7.556800e-03   6.647894e-04
  3.422790e-01   7.431900e-03   6.743394e-04
  3.430080e-01   6.949000e-03   6.762273e-04
  3.437370e-01   6.407200e-03   6.666089e-04
  3.444660e-01   7.103400e-03   6.614583e-04
  3.451950e-01   7.328700e-03   6.747882e-04
  3.459230e-01   7.890100e-03   6.727009e-04
  3.466520e-01   7.884800e-03   6.660300e-04
  3.473810e-01   7.667400e-03   6.731885e-04
  3.481100e-01   7.410000e-03   6.737558e-04
  3.488390e-01   7.746900e-03   6.751594e-04
  3.495670e-01   7.404500e-03   6.674556e-04
  3.502960e-01   7.381700e-03   6.688498e-04
  3.510250e-01   7.518200e-03   6.743718e-04
  3.517530e-01   6.995900e-03   6.809747e-04
  3.524820e-01   7.460300e-03   6.741758e-04
  3.532110e-01   7.425600e-03   6.666076e-04
  3.539400e-01   7.564500e-03   6.700514e-04
  3.546680e-01   7.594200e-03   6.658136e-04
  3.553970e-01   7.551800e-03   6.711045e-04
  3.561260e-01   7.066100e-03   6.768196e-04
  3.568540e-01   7.380300e-03   6.785974e-04
  3.575830e-01   6.714500e-03   6.763054e-04
  3.583110e-01   7.434700e-03   6.680899e-04
  3.590400e-01   7.732200e-03   6.803601e-04
  3.597690e-01   7.208200e-03   6.815118e-04
  3.604970e-01   7.571400e-03   6.665754e-04
  3.612260e-01   7.858300e-03   6.837577e-04
  3.619540e-01   7.100500e-03   6.783666e-04
  3.626830e-01   7.296000e-03   7.024632e-04
  3.634110e-01   7.402400e-03   6.970155e-04
  3.641400e-01   7.433200e-03   7.119968e-04
  3.648680e-01   7.121700e-03   7.099822e-04
  3.655970e-01   6.774300e-03   7.011798e-04
  3.663250e-01   6.264700e-03   7.258348e-04
  3.670540e-01   7.342400e-03   7.136906e-04
  3.677820e-01   6.602000e-03   7.242133e-04
  3.685110e-01   6.010800e-03   7.129468e-04
  3.692390e-01   6.881400e-03   7.167264e-04
  3.699670e-01   6.917900e-03   7.222213e-04
  3.706960e-01   6.578800e-03   7.164888e-04
  3.714240e-01   6.951900e-03   7.288672e-04
  3.721530e-01   6.654600e-03   7.153807e-04
  3.728810e-01   6.984300e-03   7.196883e-04
  3.736090e-01   6.891000e-03   7.298882e-04
  3.743380e-01   6.670500e-03   7.241062e-04
  3.750660e-01   6.679700e-03   7.255753e-04
  3.757940e-01   6.724100e-03   7.099561e-04
  3.765230e-01   7.222600e-03   7.100610e-04
  3.772510e-01   5.254100e-03   7.139328e-04
  3.779790e-01   7.155200e-03   7.034637e-04
  3.787080e-01   6.868100e-03   7.116727e-04
  3.794360e-01   7.101500e-03   7.095265e-04
  3.801640e-01   5.925600e-03   7.060515e-04
  3.808920e-01   7.039500e-03   7.164424e-04
  3.816210e-01   6.264500e-03   6.924392e-04
  3.823490e-01   6.354800e-03   7.058431e-04
  3.830770e-01   6.119400e-03   6.931371e-04
  3.838050e-01   6.266400e-03   7.011826e-04
  3.845330e-01   6.423800e-03   7.094028e-04
  3.852610e-01   6.468900e-03   6.956894e-04
  3.859900e-01   5.956900e-03   7.044043e-04
  3.867180e-01   6.001500e-03   7.027526e-04
  3.874460e-01   6.395900e-03   7.151591e-04
  3.881740e-01   6.961600e-03   6.987709e-04
  3.889020e-01   6.360000e-03   6.962707e-04
  3.896300e-01   6.454500e-03   7.223211e-04
  3.903580e-01   6.547100e-03   7.003516e-04
  3.910860e-01   6.181500e-03   6.996429e-04
  3.918140e-01   5.665600e-03   6.931253e-04
  3.925420e-01   5.870000e-03   6.966933e-04
  3.932700e-01   5.951400e-03   6.948675e-04
  3.939980e-01   6.087600e-03   7.080050e-04
  3.947260e-01   6.887400e-03   7.017521e-04
  3.954540e-01   5.623000e-03   6.931460e-04
  3.961820e-01   5.512000e-03   7.002921e-04
  3.969100e-01   6.335100e-03   6.939731e-04
  3.976380e-01   5.725800e-03   6.984821e-04
  3.983660e-01   6.824400e-03   6.988647e-04
  3.990940e-01   6.083600e-03   6.858644e-04
  3.998220e-01   5.968200e-03   7.029200e-04
  4.005500e-01   6.308300e-03   6.854417e-04
  4.012780e-01   6.102800e-03   6.826018e-04
  4.020060e-01   6.477800e-03   6.792664e-04
  4.027340e-01   5.973700e-03   6.829703e-04
  4.034610e-01   4.800300e-03   6.905715e-04
  4.041890e-01   6.183200e-03   6.770493e-04
  4.049170e-01   6.045600e-03   6.893791e-04
  4.056450e-01   5.559600e-03   6.898009e-04
  4.063730e-01   4.952400e-03   6.928467e-04
  4.071000e-01   6.048900e-03   6.903432e-04
  4.078280e-01   5.895400e-03   6.884918e-04
  4.085560e-01   5.678100e-03   6.957333e-04
  4.092840e-01   5.270500e-03   6.825597e-04
  4.100110e-01   5.749000e-03   6.874018e-04
  4.107390e-01   5.876500e-03   6.850594e-04
  4.114670e-01   6.390200e-03   6.698145e-04
  4.121950e-01   6.251600e-03   6.916370e-04
  4.129220e-01   6.085200e-03   6.782386e-04
  4.136500e-01   6.251900e-03   6.843973e-04
  4.143780e-01   6.054500e-03   6.891457e-04
  4.151050e-01   5.451000e-03   6.869775e-04
  4.158330e-01   4.702400e-03   6.938180e-04
  4.165600e-01   5.686300e-03   6.946487e-04
  4.172880e-01   5.005700e-03   7.012258e-04
  4.180160e-01   6.337900e-03   7.022499e-04
  4.187430e-01   6.065300e-03   7.099605e-04
  4.194710e-01   5.694600e-03   7.194503e-04
  4.201980e-01   6.279400e-03   7.108958e-04
  4.209260e-01   6.052700e-03   7.250410e-04
  4.216530e-01   5.140200e-03   7.112531e-04
  4.223810e-01   5.135600e-03   7.281303e-04
  4.231080e-01   5.106900e-03   7.251002e-04
  4.238360e-01   5.251800e-03   7.156415e-04
  4.245630e-01   6.030200e-03   7.355969e-04
  4.252910e-01   5.617600e-03   7.361894e-04
  4.260180e-01   5.330300e-03   7.323026e-04
  4.267450e-01   6.131700e-03   7.280217e-04
  4.274730e-01   4.710500e-03   7.331094e-04
  4.282000e-01   5.083100e-03   7.332456e-04
  4.289280e-01   4.738300e-03   7.364386e-04
  4.296550e-01   5.196700e-03   7.323670e-04
  4.303820e-01   5.490200e-03   7.252402e-04
  4.311100e-01   5.021000e-03   7.461718e-04
  4.318370e-01   5.700900e-03   7.337178e-04
  4.325640e-01   5.288900e-03   7.406645e-04
  4.332920e-01   4.983300e-03   7.451623e-04
  4.340190e-01   5.364300e-03   7.514358e-04
  4.347460e-01   4.929200e-03   7.381794e-04
  4.354730e-01   4.631600e-03   7.384510e-04
  4.362010e-01   4.647900e-03   7.493491e-04
  4.369280e-01   5.548500e-03   7.597418e-04
  4.376550e-01   5.113300e-03   7.748974e-04
  4.383820e-01   5.857100e-03   7.911491e-04
  4.391090e-01   4.898000e-03   7.604540e-04
  4.398370e-01   5.052600e-03   7.706525e-04
  4.405640e-01   5.390900e-03   7.525344e-04
  4.412910e-01   5.357500e-03   7.520637e-04
  4.420180e-01   4.550400e-03   7.676945e-04
  4.427450e-01   5.480100e-03   7.519481e-04
  4.434720e-01   4.565700e-03   7.638367e-04
  4.441990e-01   5.726000e-03   7.642421e-04
  4.449260e-01   4.697900e-03   7.547717e-04
  4.456530e-01   4.440300e-03   7.700334e-04
  4.463800e-01   5.321500e-03   7.569235e-04
  4.471070e-01   4.679600e-03   7.720880e-04
  4.478340e-01   5.052700e-03   7.578211e-04
  4.485610e-01   4.554700e-03   7.647395e-04
  4.492880e-01   4.482600e-03   7.834962e-04
  4.500150e-01   5.108400e-03   7.594525e-04
  4.507420e-01   5.107200e-03   7.862152e-04
  4.514690e-01   5.221700e-03   7.854247e-04
  4.521960e-01   4.846800e-03   7.740139e-04
  4.529230e-01   5.623800e-03   7.961935e-04
  4.536500e-01   4.259000e-03   7.850800e-04
  4.543770e-01   4.506200e-03   7.828577e-04
  4.551040e-01   6.031800e-03   8.017873e-04
  4.558310e-01   4.892400e-03   7.901214e-04
  4.565570e-01   5.390000e-03   7.708787e-04
  4.572840e-01   4.475900e-03   7.831167e-04
  4.580110e-01   4.417400e-03   7.966249e-04
  4.587380e-01   5.594600e-03   7.823473e-04
  4.594650e-01   4.906000e-03   7.859163e-04
  4.601910e-01   5.036900e-03   7.745365e-04
  4.609180e-01   5.340600e-03   7.990425e-04
  4.616450e-01   4.738600e-03   7.869964e-04
  4.623720e-01   5.469600e-03   8.016116e-04
  4.630980e-01   4.511900e-03   8.068328e-04
  4.638250e-01   4.810800e-03   7.960302e-04
  4.645520e-01   4.504200e-03   8.042089e-04
  4.652780e-01   4.645100e-03   8.030106e-04
  4.660050e-01   5.862700e-03   8.015197e-04
  4.667320e-01   4.641300e-03   8.140774e-04
  4.674580e-01   4.936800e-03   8.030102e-04
  4.681850e-01   4.244100e-03   8.071523e-04
  4.689110e-01   4.314400e-03   7.948004e-04
  4.696380e-01   4.050800e-03   7.855150e-04
  4.703640e-01   4.776100e-03   7.898581e-04
  4.710910e-01   5.006800e-03   7.919042e-04
  4.718170e-01   5.043500e-03   8.031119e-04
  4.725440e-01   5.057700e-03   7.897773e-04
  4.732700e-01   4.325000e-03   8.101105e-04
  4.739970e-01   3.885500e-03   8.023783e-04
  4.747230e-01   5.081800e-03   8.032130e-04
  4.754500e-01   4.728100e-03   8.060431e-04
  4.761760e-01   4.603600e-03   8.063608e-04
  4.769030e-01   5.169500e-03   8.016784e-04
  4.776290e-01   5.005200e-03   8.072965e-04
  4.783550e-01   4.592200e-03   8.039428e-04
  4.790820e-01   4.266000e-03   8.074212e-04
  4.798080e-01   4.570000e-03   8.115569e-04
  4.805350e-01   4.762600e-03   8.412702e-04
  4.812610e-01   4.555500e-03   8.424491e-04
  4.819870e-01   5.019100e-03   7.968596e-04
  4.827130e-01   4.613100e-03   8.261960e-04
  4.834400e-01   3.650300e-03   8.209830e-04
  4.841660e-01   4.584800e-03   8.152495e-04
  4.848920e-01   4.812500e-03   8.081634e-04
  4.856180e-01   4.173500e-03   8.134849e-04
  4.863450e-01   4.689300e-03   8.152670e-04
  4.870710e-01   4.192200e-03   8.097369e-04
  4.877970e-01   3.897400e-03   8.237175e-04
  4.885230e-01   4.643100e-03   8.199542e-04
  4.892490e-01   4.205500e-03   8.186471e-04
  4.899750e-01   4.592000e-03   8.145076e-04
  4.907020e-01   4.742100e-03   8.494739e-04
  4.914280e-01   4.735700e-03   8.189644e-04
  4.921540e-01   4.474700e-03   8.240651e-04
  4.928800e-01   5.024300e-03   8.293821e-04
  4.936060e-01   4.334200e-03   8.332150e-04
  4.943320e-01   4.673300e-03   8.106048e-04
  4.950580e-01   4.529300e-03   8.201046e-04
  4.957840e-01   4.245700e-03   8.184031e-04
  4.965100e-01   4.436900e-03   8.220856e-04
  4.972360e-01   4.520500e-03   8.022672e-04
  4.979620e-01   4.040000e-03   8.193356e-04
  4.986880e-01   5.082400e-03   8.220780e-04
  4.994140e-01   4.474900e-03   8.163273e-04
  5.001400e-01   3.939900e-03   8.266158e-04
  5.008660e-01   4.934300e-03   7.997620e-04
  5.015910e-01   3.957900e-03   8.055145e-04
  5.023170e-01   4.343900e-03   8.021276e-04
  5.030430e-01   3.822500e-03   8.141805e-04
  5.037690e-01   3.335500e-03   7.981425e-04
  5.044950e-01   4.989000e-03   8.302565e-04
  5.052210e-01   4.601300e-03   8.287001e-04
  5.059460e-01   3.640300e-03   8.274667e-04
  5.066720e-01   4.576900e-03   8.251590e-04
  5.073980e-01   3.416900e-03   8.078082e-04
  5.081240e-01   3.787700e-03   8.234932e-04
  5.088490e-01   3.013900e-03   8.200132e-04
  5.095750e-01   4.631400e-03   8.054161e-04
  5.103010e-01   4.281700e-03   8.268535e-04
  5.110260e-01   5.093600e-03   8.087341e-04
  5.117520e-01   3.591800e-03   8.194680e-04
  5.124780e-01   4.190600e-03   8.012826e-04
  5.132030e-01   4.871500e-03   8.285121e-04
  5.139290e-01   5.044000e-03   8.337775e-04
  5.146540e-01   3.767200e-03   8.351247e-04
  5.153800e-01   5.500900e-03   8.235297e-04
  5.161060e-01   3.311900e-03   8.413589e-04
  5.168310e-01   4.531500e-03   8.581069e-04
  5.175570e-01   4.393200e-03   8.839367e-04
  5.182820e-01   3.474000e-03   9.056515e-04
  5.190080e-01   3.083900e-03   8.841155e-04
  5.197330e-01   3.681100e-03   8.975231e-04
  5.204580e-01   3.215500e-03   8.939628e-04
  5.211840e-01   3.236300e-03   9.176004e-04
  5.219090e-01   4.130100e-03   9.149110e-04
  5.226350e-01   3.648000e-03   9.494158e-04
  5.233600e-01   4.705400e-03   9.349698e-04
  5.240850e-01   2.721300e-03   9.360296e-04
  5.248110e-01   3.220300e-03   9.601104e-04
  5.255360e-01   3.443900e-03   9.540762e-04
  5.262610e-01   3.816100e-03   9.808880e-04
  5.269870e-01   3.665400e-03   9.819662e-04
  5.277120e-01   3.871500e-03   9.648761e-04
  5.284370e-01   4.344700e-03   9.982247e-04
  5.291630e-01   4.941200e-03   9.883974e-04
  5.298880e-01   3.532700e-03   1.000976e-03
  5.306130e-01   4.871600e-03   1.019035e-03
  5.313380e-01   3.583100e-03   9.793655e-04
  5.320630e-01   3.770100e-03   1.023641e-03
  5.327890e-01   3.751800e-03   1.008874e-03
  5.335140e-01   4.734200e-03   1.021270e-03
  5.342390e-01   4.334000e-03   1.025344e-03
  5.349640e-01   2.783800e-03   1.036947e-03
  5.356890e-01   3.137700e-03   1.060050e-03
  5.364140e-01   3.853800e-03   1.075358e-03
  5.371390e-01   3.064100e-03   1.059263e-03
  5.378640e-01   3.406600e-03   1.048734e-03
  5.385890e-01   4.165300e-03   1.073697e-03
  5.393140e-01   4.703900e-03   1.093111e-03
  5.400390e-01   4.371000e-03   1.089515e-03
  5.407640e-01   4.004800e-03   1.077113e-03
  5.414890e-01   5.057500e-03   1.103858e-03
  5.422140e-01   4.472100e-03   1.099837e-03
  5.429390e-01   4.091100e-03   1.117935e-03
  5.436640e-01   2.877600e-03   1.119600e-03
  5.443890e-01   3.535300e-03   1.109393e-03
  5.451140e-01   4.911100e-03   1.143175e-03
  5.458390e-01   3.357900e-03   1.154594e-03
  5.465630e-01   4.660200e-03   1.154029e-03
  5.472880e-01   4.797300e-03   1.159119e-03
  5.480130e-01   3.477300e-03   1.156994e-03
  5.487380e-01   4.195500e-03   1.157339e-03
  5.494630e-01   3.149100e-03   1.155441e-03
  5.501870e-01   2.904300e-03   1.183178e-03
  5.509120e-01   3.951900e-03   1.205551e-03
  5.516370e-01   3.675100e-03   1.180507e-03
  5.523610e-01   3.568700e-03   1.218032e-03
  5.530860e-01   3.470000e-03   1.185987e-03
  5.538110e-01   4.080300e-03   1.209143e-03
  5.545350e-01   4.236000e-03   1.205436e-03
  5.552600e-01   2.766600e-03   1.211543e-03
  5.559850e-01   3.697100e-03   1.236230e-03
  5.567090e-01   4.190200e-03   1.223877e-03
  5.574340e-01   3.210200e-03   1.237953e-03
  5.581580e-01   2.845700e-03   1.225018e-03
  5.588830e-01   4.134800e-03   1.234030e-03
  5.596070e-01   3.747800e-03   1.258757e-03
  5.603320e-01   3.903100e-03   1.252077e-03
  5.610560e-01   3.090300e-03   1.301675e-03
  5.617810e-01   3.839600e-03   1.270693e-03
  5.625050e-01   3.849700e-03   1.253830e-03
  5.632300e-01   3.398200e-03   1.355319e-03
  5.639540e-01   4.734700e-03   1.292680e-03
  5.646780e-01   4.103000e-03   1.302570e-03
  5.654030e-01   1.867700e-03   1.300987e-03
  5.661270e-01   4.433700e-03   1.311793e-03
  5.668520e-01   2.300300e-03   1.359266e-03
  5.675760e-01   2.996400e-03   1.373633e-03
  5.683000e-01   2.894600e-03   1.339319e-03
  5.690240e-01   4.492200e-03   1.344393e-03
  5.697490e-01   4.361800e-03   1.362288e-03
  5.704730e-01   4.257800e-03   1.370849e-03
  5.711970e-01   2.976600e-03   1.374651e-03
  5.719210e-01   4.186100e-03   1.413917e-03
  5.726460e-01   3.988800e-03   1.402171e-03
  5.733700e-01   3.081300e-03   1.410681e-03
  5.740940e-01   2.688000e-03   1.386095e-03
  5.748180e-01   3.722300e-03   1.451819e-03
  5.755420e-01   4.761200e-03   1.536074e-03
  5.762660e-01   1.084900e-03   1.474986e-03
  5.769900e-01   3.356900e-03   1.504963e-03
  5.777140e-01   3.300200e-03   1.458835e-03
  5.784380e-01   3.792200e-03   1.522260e-03
  5.791620e-01   3.875700e-03   1.558305e-03
  5.798860e-01   4.263500e-03   1.554621e-03
  5.806100e-01   3.323900e-03   1.571044e-03
  5.813340e-01   2.320900e-03   1.504229e-03
  5.820580e-01   4.083700e-03   1.571691e-03
  5.827820e-01   4.270600e-03   1.572779e-03
  5.835060e-01   4.256700e-03   1.630591e-03
  5.842300e-01   2.518100e-03   1.599566e-03
  5.849540e-01   1.027400e-03   1.574867e-03
  5.856780e-01   3.057100e-03   1.688701e-03
  5.864020e-01   4.160900e-03   1.630140e-03
  5.871250e-01   2.054000e-03   1.688868e-03
  5.878490e-01   3.465100e-03   1.674950e-03
  5.885730e-01   1.521800e-03   1.669112e-03
  5.892970e-01   2.984300e-03   1.750966e-03
  5.900210e-01   2.254600e-03   1.711768e-03
  5.907440e-01   4.548900e-03   1.765298e-03
  5.914680e-01   2.428700e-03   1.806116e-03
  5.921920e-01   3.551300e-03   1.815112e-03
  5.929150e-01   3.983400e-03   1.820323e-03
  5.936390e-01   2.806300e-03   1.757732e-03
  5.943630e-01   2.306100e-03   1.849472e-03
  5.950860e-01   4.560800e-03   1.893048e-03
  5.958100e-01   1.580500e-03   1.890988e-03
  5.965330e-01   2.980700e-03   1.908810e-03
  5.972570e-01   2.855600e-03   1.880997e-03
  5.979800e-01   1.774000e-03   1.903901e-03
  5.987040e-01   4.341300e-03   1.949392e-03
  5.994270e-01   3.881600e-03   1.966838e-03
  6.001510e-01   2.708600e-03   1.976188e-03
  6.008740e-01   2.620500e-03   1.988129e-03
  6.015980e-01   3.209800e-03   1.970062e-03
  6.023210e-01   1.891700e-03   2.039879e-03
  6.030450e-01   3.238700e-03   1.966321e-03
  6.037680e-01   3.592300e-03   1.974378e-03
  6.044910e-01   3.179700e-03   2.131493e-03
  6.052150e-01   1.315200e-03   2.095380e-03
  6.059380e-01   2.546200e-03   2.113728e-03
  6.066610e-01   4.497800e-03   2.091042e-03
  6.073850e-01   4.410000e-03   2.106649e-03
  6.081080e-01   6.556400e-03   2.060318e-03
  6.088310e-01   3.946600e-03   2.108486e-03
  6.095540e-01   1.178500e-03   2.282582e-03
  6.102780e-01   3.253700e-03   2.191271e-03
  6.110010e-01   3.966600e-03   2.179724e-03
  6.117240e-01   3.897200e-03   2.274904e-03
  6.124470e-01   5.101600e-03   2.265344e-03
  6.131700e-01   1.435700e-03   2.479938e-03
  6.138930e-01   1.906900e-03   2.409869e-03
  6.146160e-01   3.880600e-03   2.380547e-03
  6.153390e-01   7.799000e-04   2.306732e-03
  6.160620e-01   4.291300e-03   2.559790e-03
  6.167860e-01   4.247000e-04   2.683149e-03
  6.175090e-01   3.613100e-03   2.858632e-03
  6.182310e-01   4.156800e-03   3.249691e-03
  6.189540e-01   2.015800e-03   3.185414e-03
  6.196770e-01  -5.621000e-04   3.480115e-03
  6.204000e-01   1.458200e-03   4.125254e-03
  6.211230e-01   6.889000e-03   4.116504e-03
  6.218460e-01   1.322400e-03   5.441167e-03
  6.225690e-01   2.093300e-03   5.283604e-03
  6.232920e-01  -3.478000e-04   7.456819e-03
  6.240150e-01   4.370000e-03   8.914168e-03
  6.247380e-01  -1.682350e-02   2.454343e-02
parent: /tmp/qt_temp.k30771
parent: /tmp/qt_temp.i30771
creator: datop
creator-version: v0.2 (r2835)
datop-operation: /tmp/qt_temp.k30771 - /tmp/qt_temp.i30771
