# Supplementary material for: BAMLET kills chemotherapy-resistant mesothelioma cells, holding oleic acid in an activated cytotoxic state
Source: PLoS One. 2018 Aug 29;13(8):e0203003. doi: 10.1371/journal.pone.0203003 (PMC6114908; doi:10.1371/journal.pone.0203003)
Supplement: S2 Dataset — (TGZ) [file pone.0203003.s003.tgz › BAMLET_and_BLAGLET_SAXS_and_models/SAXS_data_for_BLAGLETs_pH12_betamerc_10C/blag1o80_1mg_sub.dat]

 14-Aug-2016       (1.000 *blag1o80_1mg_av - 1.000 *blag1o60_0mg_av) /  1.0000
blag1o80_1mg  Conc = .10E+01  Mult = .10E+01  N1 =    1  N2 =  843  SCALE =  1
 0mg_avg.dat  Conc = .10E+01  Mult = .10E+01  N1 =    1  N2 =  843  SCALE =  1
  0.113375E-01  0.199344E+00  0.900736E-02
  0.120690E-01  0.189567E+00  0.565717E-02
  0.128004E-01  0.186859E+00  0.459605E-02
  0.135319E-01  0.183683E+00  0.418738E-02
  0.142633E-01  0.181465E+00  0.379740E-02
  0.149948E-01  0.178825E+00  0.337809E-02
  0.157262E-01  0.174356E+00  0.325399E-02
  0.164577E-01  0.173512E+00  0.297649E-02
  0.171891E-01  0.171426E+00  0.300258E-02
  0.179206E-01  0.170432E+00  0.287399E-02
  0.186520E-01  0.168447E+00  0.273513E-02
  0.193835E-01  0.166608E+00  0.261342E-02
  0.201149E-01  0.163114E+00  0.249773E-02
  0.208464E-01  0.162079E+00  0.246859E-02
  0.215778E-01  0.162054E+00  0.247176E-02
  0.223093E-01  0.157285E+00  0.235920E-02
  0.230407E-01  0.156616E+00  0.235164E-02
  0.237721E-01  0.154663E+00  0.238219E-02
  0.245036E-01  0.154172E+00  0.222866E-02
  0.252350E-01  0.150844E+00  0.219692E-02
  0.259665E-01  0.150023E+00  0.221876E-02
  0.266979E-01  0.146964E+00  0.213220E-02
  0.274293E-01  0.146067E+00  0.214980E-02
  0.281608E-01  0.142266E+00  0.203282E-02
  0.288922E-01  0.139816E+00  0.199490E-02
  0.296237E-01  0.139116E+00  0.203940E-02
  0.303551E-01  0.134498E+00  0.195539E-02
  0.310865E-01  0.133330E+00  0.199317E-02
  0.318180E-01  0.129815E+00  0.187494E-02
  0.325494E-01  0.126729E+00  0.202392E-02
  0.332808E-01  0.124169E+00  0.183368E-02
  0.340123E-01  0.123257E+00  0.174575E-02
  0.347437E-01  0.120711E+00  0.176720E-02
  0.354751E-01  0.116911E+00  0.170678E-02
  0.362065E-01  0.114358E+00  0.171280E-02
  0.369380E-01  0.111980E+00  0.171143E-02
  0.376694E-01  0.109905E+00  0.166070E-02
  0.384008E-01  0.105721E+00  0.169744E-02
  0.391322E-01  0.104306E+00  0.157655E-02
  0.398636E-01  0.101430E+00  0.158298E-02
  0.405951E-01  0.968572E-01  0.159029E-02
  0.413265E-01  0.963706E-01  0.153788E-02
  0.420579E-01  0.919228E-01  0.149700E-02
  0.427893E-01  0.905626E-01  0.149925E-02
  0.435207E-01  0.858741E-01  0.144812E-02
  0.442521E-01  0.843726E-01  0.154112E-02
  0.449836E-01  0.807177E-01  0.144003E-02
  0.457150E-01  0.779456E-01  0.143030E-02
  0.464464E-01  0.745447E-01  0.140120E-02
  0.471778E-01  0.718538E-01  0.137415E-02
  0.479092E-01  0.709115E-01  0.136476E-02
  0.486406E-01  0.673532E-01  0.134153E-02
  0.493720E-01  0.651261E-01  0.132482E-02
  0.501034E-01  0.629294E-01  0.130413E-02
  0.508348E-01  0.603880E-01  0.130650E-02
  0.515662E-01  0.583339E-01  0.134369E-02
  0.522976E-01  0.574135E-01  0.129276E-02
  0.530290E-01  0.526093E-01  0.129692E-02
  0.537604E-01  0.506259E-01  0.131046E-02
  0.544917E-01  0.489491E-01  0.129111E-02
  0.552231E-01  0.456050E-01  0.131251E-02
  0.559545E-01  0.442286E-01  0.133937E-02
  0.566859E-01  0.422252E-01  0.131900E-02
  0.574173E-01  0.418212E-01  0.136568E-02
  0.581487E-01  0.393596E-01  0.133786E-02
  0.588800E-01  0.356215E-01  0.138007E-02
  0.596114E-01  0.347988E-01  0.137212E-02
  0.603428E-01  0.318154E-01  0.131086E-02
  0.610742E-01  0.314670E-01  0.133539E-02
  0.618055E-01  0.293943E-01  0.127808E-02
  0.625369E-01  0.268766E-01  0.128564E-02
  0.632683E-01  0.264723E-01  0.125959E-02
  0.639996E-01  0.240018E-01  0.122045E-02
  0.647310E-01  0.236078E-01  0.123758E-02
  0.654624E-01  0.226466E-01  0.118315E-02
  0.661937E-01  0.225297E-01  0.119200E-02
  0.669251E-01  0.192280E-01  0.114696E-02
  0.676564E-01  0.198734E-01  0.113117E-02
  0.683878E-01  0.185275E-01  0.109549E-02
  0.691191E-01  0.167441E-01  0.110812E-02
  0.698505E-01  0.156217E-01  0.109977E-02
  0.705818E-01  0.151806E-01  0.108155E-02
  0.713132E-01  0.142544E-01  0.106165E-02
  0.720445E-01  0.128013E-01  0.105214E-02
  0.727759E-01  0.127360E-01  0.107317E-02
  0.735072E-01  0.120512E-01  0.102530E-02
  0.742385E-01  0.110337E-01  0.101311E-02
  0.749699E-01  0.111217E-01  0.102345E-02
  0.757012E-01  0.115281E-01  0.100026E-02
  0.764325E-01  0.104017E-01  0.101437E-02
  0.771638E-01  0.987030E-02  0.986301E-03
  0.778952E-01  0.953980E-02  0.962705E-03
  0.786265E-01  0.830630E-02  0.971226E-03
  0.793578E-01  0.948940E-02  0.944462E-03
  0.800891E-01  0.882820E-02  0.943508E-03
  0.808204E-01  0.855220E-02  0.949916E-03
  0.815517E-01  0.802510E-02  0.942049E-03
  0.822830E-01  0.894780E-02  0.940896E-03
  0.830143E-01  0.819890E-02  0.938439E-03
  0.837456E-01  0.881180E-02  0.923051E-03
  0.844769E-01  0.756990E-02  0.928725E-03
  0.852082E-01  0.846740E-02  0.925320E-03
  0.859395E-01  0.807900E-02  0.921927E-03
  0.866708E-01  0.882160E-02  0.905973E-03
  0.874021E-01  0.865050E-02  0.905580E-03
  0.881334E-01  0.929890E-02  0.907143E-03
  0.888647E-01  0.955600E-02  0.914826E-03
  0.895959E-01  0.965440E-02  0.894280E-03
  0.903272E-01  0.967840E-02  0.897265E-03
  0.910585E-01  0.109382E-01  0.912619E-03
  0.917897E-01  0.952430E-02  0.919187E-03
  0.925210E-01  0.942760E-02  0.922513E-03
  0.932523E-01  0.113933E-01  0.915013E-03
  0.939835E-01  0.103788E-01  0.922799E-03
  0.947148E-01  0.113951E-01  0.935697E-03
  0.954460E-01  0.111411E-01  0.927005E-03
  0.961773E-01  0.123139E-01  0.939498E-03
  0.969085E-01  0.127857E-01  0.937708E-03
  0.976398E-01  0.121751E-01  0.969953E-03
  0.983710E-01  0.136390E-01  0.946540E-03
  0.991023E-01  0.148960E-01  0.929595E-03
  0.998335E-01  0.141466E-01  0.944037E-03
  0.100565E+00  0.147531E-01  0.937603E-03
  0.101296E+00  0.153587E-01  0.943996E-03
  0.102027E+00  0.158432E-01  0.930701E-03
  0.102758E+00  0.156329E-01  0.929309E-03
  0.103490E+00  0.168411E-01  0.938028E-03
  0.104221E+00  0.180563E-01  0.875794E-03
  0.104952E+00  0.186551E-01  0.886180E-03
  0.105683E+00  0.187074E-01  0.889279E-03
  0.106414E+00  0.193077E-01  0.869632E-03
  0.107146E+00  0.193257E-01  0.865404E-03
  0.107877E+00  0.195574E-01  0.854340E-03
  0.108608E+00  0.202095E-01  0.858656E-03
  0.109339E+00  0.202686E-01  0.860464E-03
  0.110070E+00  0.211195E-01  0.838088E-03
  0.110802E+00  0.207810E-01  0.850000E-03
  0.111533E+00  0.220476E-01  0.844292E-03
  0.112264E+00  0.230713E-01  0.850941E-03
  0.112995E+00  0.223669E-01  0.824871E-03
  0.113726E+00  0.225486E-01  0.831838E-03
  0.114457E+00  0.236823E-01  0.830527E-03
  0.115189E+00  0.233501E-01  0.826678E-03
  0.115920E+00  0.242595E-01  0.820326E-03
  0.116651E+00  0.245869E-01  0.836694E-03
  0.117382E+00  0.259723E-01  0.820539E-03
  0.118113E+00  0.247728E-01  0.817678E-03
  0.118844E+00  0.256865E-01  0.814760E-03
  0.119576E+00  0.254678E-01  0.820272E-03
  0.120307E+00  0.256467E-01  0.815906E-03
  0.121038E+00  0.257875E-01  0.814382E-03
  0.121769E+00  0.266915E-01  0.818835E-03
  0.122500E+00  0.267572E-01  0.810801E-03
  0.123231E+00  0.264678E-01  0.804003E-03
  0.123962E+00  0.275089E-01  0.774875E-03
  0.124693E+00  0.273788E-01  0.789818E-03
  0.125425E+00  0.268437E-01  0.777708E-03
  0.126156E+00  0.282078E-01  0.795817E-03
  0.126887E+00  0.285382E-01  0.783235E-03
  0.127618E+00  0.282022E-01  0.790285E-03
  0.128349E+00  0.277718E-01  0.787722E-03
  0.129080E+00  0.276532E-01  0.776705E-03
  0.129811E+00  0.293445E-01  0.789905E-03
  0.130542E+00  0.289624E-01  0.765825E-03
  0.131273E+00  0.285566E-01  0.769789E-03
  0.132004E+00  0.297307E-01  0.772981E-03
  0.132735E+00  0.291598E-01  0.762787E-03
  0.133466E+00  0.293870E-01  0.773173E-03
  0.134197E+00  0.290458E-01  0.755901E-03
  0.134929E+00  0.296241E-01  0.754807E-03
  0.135660E+00  0.293528E-01  0.748456E-03
  0.136391E+00  0.288859E-01  0.737570E-03
  0.137122E+00  0.293166E-01  0.739347E-03
  0.137853E+00  0.290559E-01  0.746878E-03
  0.138584E+00  0.292085E-01  0.742048E-03
  0.139315E+00  0.285157E-01  0.744108E-03
  0.140046E+00  0.285658E-01  0.734685E-03
  0.140777E+00  0.286788E-01  0.750069E-03
  0.141508E+00  0.290032E-01  0.731029E-03
  0.142239E+00  0.280212E-01  0.736955E-03
  0.142970E+00  0.279948E-01  0.735334E-03
  0.143701E+00  0.279312E-01  0.724548E-03
  0.144432E+00  0.282988E-01  0.734339E-03
  0.145163E+00  0.285635E-01  0.727397E-03
  0.145894E+00  0.277289E-01  0.716253E-03
  0.146625E+00  0.277348E-01  0.718591E-03
  0.147356E+00  0.276677E-01  0.726704E-03
  0.148087E+00  0.274487E-01  0.716890E-03
  0.148818E+00  0.279256E-01  0.696130E-03
  0.149549E+00  0.266285E-01  0.691159E-03
  0.150280E+00  0.267590E-01  0.706747E-03
  0.151011E+00  0.269762E-01  0.709024E-03
  0.151741E+00  0.261807E-01  0.696428E-03
  0.152472E+00  0.259584E-01  0.699356E-03
  0.153203E+00  0.258876E-01  0.694328E-03
  0.153934E+00  0.265582E-01  0.700251E-03
  0.154665E+00  0.254570E-01  0.696097E-03
  0.155396E+00  0.253256E-01  0.691317E-03
  0.156127E+00  0.256110E-01  0.689969E-03
  0.156858E+00  0.243065E-01  0.691303E-03
  0.157589E+00  0.249648E-01  0.677373E-03
  0.158320E+00  0.239452E-01  0.679812E-03
  0.159051E+00  0.245814E-01  0.685793E-03
  0.159782E+00  0.239782E-01  0.689516E-03
  0.160512E+00  0.235194E-01  0.669909E-03
  0.161243E+00  0.240132E-01  0.666424E-03
  0.161974E+00  0.232419E-01  0.674527E-03
  0.162705E+00  0.227268E-01  0.672836E-03
  0.163436E+00  0.223246E-01  0.682941E-03
  0.164167E+00  0.221964E-01  0.667885E-03
  0.164898E+00  0.225647E-01  0.660890E-03
  0.165628E+00  0.215620E-01  0.656004E-03
  0.166359E+00  0.212252E-01  0.662478E-03
  0.167090E+00  0.214453E-01  0.657036E-03
  0.167821E+00  0.207726E-01  0.644182E-03
  0.168552E+00  0.203180E-01  0.638278E-03
  0.169283E+00  0.201538E-01  0.643095E-03
  0.170013E+00  0.202554E-01  0.638461E-03
  0.170744E+00  0.203308E-01  0.641906E-03
  0.171475E+00  0.194291E-01  0.640721E-03
  0.172206E+00  0.194954E-01  0.643163E-03
  0.172937E+00  0.192364E-01  0.636074E-03
  0.173667E+00  0.181873E-01  0.631262E-03
  0.174398E+00  0.183194E-01  0.622727E-03
  0.175129E+00  0.173558E-01  0.627413E-03
  0.175860E+00  0.172652E-01  0.630763E-03
  0.176590E+00  0.175330E-01  0.622586E-03
  0.177321E+00  0.171183E-01  0.616202E-03
  0.178052E+00  0.172359E-01  0.624962E-03
  0.178783E+00  0.167671E-01  0.622734E-03
  0.179513E+00  0.169578E-01  0.621978E-03
  0.180244E+00  0.159122E-01  0.608450E-03
  0.180975E+00  0.157426E-01  0.624465E-03
  0.181706E+00  0.156583E-01  0.613022E-03
  0.182436E+00  0.147474E-01  0.607098E-03
  0.183167E+00  0.152753E-01  0.606221E-03
  0.183898E+00  0.148356E-01  0.609664E-03
  0.184629E+00  0.151706E-01  0.605036E-03
  0.185359E+00  0.142941E-01  0.598768E-03
  0.186090E+00  0.137826E-01  0.602702E-03
  0.186821E+00  0.135257E-01  0.600692E-03
  0.187551E+00  0.139122E-01  0.602782E-03
  0.188282E+00  0.135337E-01  0.600101E-03
  0.189013E+00  0.131069E-01  0.605859E-03
  0.189743E+00  0.124008E-01  0.602891E-03
  0.190474E+00  0.122052E-01  0.600076E-03
  0.191205E+00  0.128035E-01  0.587591E-03
  0.191935E+00  0.127119E-01  0.583749E-03
  0.192666E+00  0.119794E-01  0.580942E-03
  0.193396E+00  0.119904E-01  0.581386E-03
  0.194127E+00  0.112086E-01  0.579673E-03
  0.194858E+00  0.116336E-01  0.576069E-03
  0.195588E+00  0.110137E-01  0.574504E-03
  0.196319E+00  0.109507E-01  0.581986E-03
  0.197049E+00  0.105340E-01  0.579478E-03
  0.197780E+00  0.985360E-02  0.575189E-03
  0.198511E+00  0.109867E-01  0.576088E-03
  0.199241E+00  0.109836E-01  0.576252E-03
  0.199972E+00  0.102818E-01  0.572842E-03
  0.200702E+00  0.104051E-01  0.574728E-03
  0.201433E+00  0.953210E-02  0.573430E-03
  0.202163E+00  0.941920E-02  0.577487E-03
  0.202894E+00  0.930250E-02  0.561227E-03
  0.203625E+00  0.943860E-02  0.572693E-03
  0.204355E+00  0.904240E-02  0.554147E-03
  0.205086E+00  0.927150E-02  0.569301E-03
  0.205816E+00  0.908090E-02  0.561150E-03
  0.206547E+00  0.857230E-02  0.558999E-03
  0.207277E+00  0.840760E-02  0.567520E-03
  0.208008E+00  0.823450E-02  0.565053E-03
  0.208738E+00  0.868410E-02  0.571338E-03
  0.209469E+00  0.817900E-02  0.582122E-03
  0.210199E+00  0.783370E-02  0.575793E-03
  0.210930E+00  0.758980E-02  0.576884E-03
  0.211660E+00  0.730330E-02  0.571062E-03
  0.212390E+00  0.774270E-02  0.567566E-03
  0.213121E+00  0.774130E-02  0.571819E-03
  0.213851E+00  0.725510E-02  0.570576E-03
  0.214582E+00  0.721840E-02  0.576112E-03
  0.215312E+00  0.760060E-02  0.569458E-03
  0.216043E+00  0.647320E-02  0.568277E-03
  0.216773E+00  0.658680E-02  0.577430E-03
  0.217503E+00  0.717530E-02  0.570513E-03
  0.218234E+00  0.620970E-02  0.570964E-03
  0.218964E+00  0.654840E-02  0.583539E-03
  0.219695E+00  0.562060E-02  0.569788E-03
  0.220425E+00  0.611040E-02  0.572744E-03
  0.221155E+00  0.591540E-02  0.560341E-03
  0.221886E+00  0.606840E-02  0.566544E-03
  0.222616E+00  0.622230E-02  0.542649E-03
  0.223346E+00  0.608980E-02  0.552478E-03
  0.224077E+00  0.524940E-02  0.547268E-03
  0.224807E+00  0.537390E-02  0.542156E-03
  0.225537E+00  0.590610E-02  0.549282E-03
  0.226268E+00  0.522540E-02  0.549256E-03
  0.226998E+00  0.547050E-02  0.551531E-03
  0.227728E+00  0.521960E-02  0.540309E-03
  0.228459E+00  0.477260E-02  0.545298E-03
  0.229189E+00  0.599240E-02  0.539699E-03
  0.229919E+00  0.466510E-02  0.537949E-03
  0.230650E+00  0.442930E-02  0.540380E-03
  0.231380E+00  0.510890E-02  0.539602E-03
  0.232110E+00  0.392860E-02  0.548087E-03
  0.232840E+00  0.527550E-02  0.541088E-03
  0.233571E+00  0.464370E-02  0.538025E-03
  0.234301E+00  0.440700E-02  0.531866E-03
  0.235031E+00  0.440170E-02  0.533205E-03
  0.235761E+00  0.451990E-02  0.535082E-03
  0.236491E+00  0.417670E-02  0.525698E-03
  0.237222E+00  0.462710E-02  0.528789E-03
  0.237952E+00  0.449550E-02  0.526214E-03
  0.238682E+00  0.408650E-02  0.526286E-03
  0.239412E+00  0.393490E-02  0.526391E-03
  0.240142E+00  0.411220E-02  0.522451E-03
  0.240873E+00  0.402250E-02  0.525786E-03
  0.241603E+00  0.400170E-02  0.520221E-03
  0.242333E+00  0.413000E-02  0.515034E-03
  0.243063E+00  0.376740E-02  0.519206E-03
  0.243793E+00  0.406610E-02  0.523038E-03
  0.244523E+00  0.418190E-02  0.525763E-03
  0.245253E+00  0.375420E-02  0.510342E-03
  0.245984E+00  0.431110E-02  0.516691E-03
  0.246714E+00  0.358670E-02  0.518857E-03
  0.247444E+00  0.379880E-02  0.519899E-03
  0.248174E+00  0.362320E-02  0.533256E-03
  0.248904E+00  0.336670E-02  0.523422E-03
  0.249634E+00  0.322000E-02  0.529802E-03
  0.250364E+00  0.337500E-02  0.526422E-03
  0.251094E+00  0.367260E-02  0.528791E-03
  0.251824E+00  0.311220E-02  0.528756E-03
  0.252554E+00  0.393960E-02  0.531017E-03
  0.253284E+00  0.352540E-02  0.533011E-03
  0.254014E+00  0.297850E-02  0.522163E-03
  0.254744E+00  0.315050E-02  0.529003E-03
  0.255474E+00  0.362870E-02  0.530382E-03
  0.256204E+00  0.352790E-02  0.526707E-03
  0.256934E+00  0.337460E-02  0.519781E-03
  0.257664E+00  0.379740E-02  0.528077E-03
  0.258394E+00  0.286050E-02  0.525440E-03
  0.259124E+00  0.322950E-02  0.527147E-03
  0.259854E+00  0.338690E-02  0.526489E-03
  0.260584E+00  0.245480E-02  0.520978E-03
  0.261314E+00  0.295480E-02  0.528136E-03
  0.262044E+00  0.358040E-02  0.535029E-03
  0.262774E+00  0.364420E-02  0.526502E-03
  0.263504E+00  0.356900E-02  0.526177E-03
  0.264234E+00  0.273310E-02  0.520752E-03
  0.264964E+00  0.332800E-02  0.525934E-03
  0.265693E+00  0.264270E-02  0.520039E-03
  0.266423E+00  0.281180E-02  0.533432E-03
  0.267153E+00  0.244200E-02  0.522783E-03
  0.267883E+00  0.285420E-02  0.523516E-03
  0.268613E+00  0.290470E-02  0.527527E-03
  0.269343E+00  0.279010E-02  0.520547E-03
  0.270073E+00  0.296780E-02  0.522754E-03
  0.270802E+00  0.298160E-02  0.535465E-03
  0.271532E+00  0.308720E-02  0.522884E-03
  0.272262E+00  0.219850E-02  0.518566E-03
  0.272992E+00  0.223560E-02  0.523565E-03
  0.273722E+00  0.226870E-02  0.516185E-03
  0.274451E+00  0.268900E-02  0.523053E-03
  0.275181E+00  0.275700E-02  0.525062E-03
  0.275911E+00  0.288760E-02  0.523107E-03
  0.276641E+00  0.318250E-02  0.516143E-03
  0.277371E+00  0.263260E-02  0.521529E-03
  0.278100E+00  0.251360E-02  0.522639E-03
  0.278830E+00  0.247380E-02  0.522243E-03
  0.279560E+00  0.308490E-02  0.521154E-03
  0.280289E+00  0.250640E-02  0.518994E-03
  0.281019E+00  0.243880E-02  0.511021E-03
  0.281749E+00  0.255180E-02  0.516204E-03
  0.282479E+00  0.228790E-02  0.507028E-03
  0.283208E+00  0.223520E-02  0.515332E-03
  0.283938E+00  0.251270E-02  0.513057E-03
  0.284668E+00  0.266550E-02  0.516090E-03
  0.285397E+00  0.221240E-02  0.511064E-03
  0.286127E+00  0.215390E-02  0.512468E-03
  0.286856E+00  0.260430E-02  0.518572E-03
  0.287586E+00  0.219210E-02  0.507287E-03
  0.288316E+00  0.257180E-02  0.520310E-03
  0.289045E+00  0.218940E-02  0.521963E-03
  0.289775E+00  0.251830E-02  0.510666E-03
  0.290504E+00  0.246140E-02  0.506366E-03
  0.291234E+00  0.251310E-02  0.507949E-03
  0.291964E+00  0.229030E-02  0.515795E-03
  0.292693E+00  0.164230E-02  0.505363E-03
  0.293423E+00  0.209900E-02  0.505675E-03
  0.294152E+00  0.200860E-02  0.515316E-03
  0.294882E+00  0.264010E-02  0.509566E-03
  0.295611E+00  0.185830E-02  0.516633E-03
  0.296341E+00  0.223930E-02  0.503916E-03
  0.297070E+00  0.217880E-02  0.510513E-03
  0.297800E+00  0.186450E-02  0.510825E-03
  0.298529E+00  0.194860E-02  0.509040E-03
  0.299259E+00  0.193080E-02  0.513975E-03
  0.299988E+00  0.258100E-02  0.511735E-03
  0.300718E+00  0.229460E-02  0.514654E-03
  0.301447E+00  0.227260E-02  0.519331E-03
  0.302176E+00  0.243330E-02  0.516253E-03
  0.302906E+00  0.148050E-02  0.519757E-03
  0.303635E+00  0.233110E-02  0.528612E-03
  0.304365E+00  0.240520E-02  0.526507E-03
  0.305094E+00  0.206070E-02  0.530542E-03
  0.305823E+00  0.184070E-02  0.523754E-03
  0.306553E+00  0.125160E-02  0.524915E-03
  0.307282E+00  0.237820E-02  0.526516E-03
  0.308012E+00  0.215700E-02  0.530780E-03
  0.308741E+00  0.186610E-02  0.526770E-03
  0.309470E+00  0.183330E-02  0.528647E-03
  0.310200E+00  0.192130E-02  0.525747E-03
  0.310929E+00  0.230940E-02  0.531865E-03
  0.311658E+00  0.173630E-02  0.534817E-03
  0.312387E+00  0.213640E-02  0.541246E-03
  0.313117E+00  0.153600E-02  0.537621E-03
  0.313846E+00  0.263160E-02  0.530481E-03
  0.314575E+00  0.202220E-02  0.540993E-03
  0.315305E+00  0.198680E-02  0.534295E-03
  0.316034E+00  0.131970E-02  0.532882E-03
  0.316763E+00  0.227830E-02  0.544656E-03
  0.317492E+00  0.216990E-02  0.541971E-03
  0.318221E+00  0.175520E-02  0.540942E-03
  0.318951E+00  0.148150E-02  0.541112E-03
  0.319680E+00  0.231260E-02  0.535849E-03
  0.320409E+00  0.193070E-02  0.547336E-03
  0.321138E+00  0.169340E-02  0.536765E-03
  0.321867E+00  0.179130E-02  0.546794E-03
  0.322596E+00  0.195360E-02  0.539647E-03
  0.323326E+00  0.150290E-02  0.541062E-03
  0.324055E+00  0.181990E-02  0.550237E-03
  0.324784E+00  0.148600E-02  0.549812E-03
  0.325513E+00  0.182650E-02  0.545701E-03
  0.326242E+00  0.219020E-02  0.539179E-03
  0.326971E+00  0.169670E-02  0.530706E-03
  0.327700E+00  0.154250E-02  0.530023E-03
  0.328429E+00  0.155960E-02  0.536019E-03
  0.329158E+00  0.240750E-02  0.545590E-03
  0.329887E+00  0.123310E-02  0.547423E-03
  0.330616E+00  0.795100E-03  0.546218E-03
  0.331345E+00  0.159460E-02  0.545104E-03
  0.332074E+00  0.160650E-02  0.541958E-03
  0.332803E+00  0.158920E-02  0.550453E-03
  0.333532E+00  0.214040E-02  0.542252E-03
  0.334261E+00  0.179340E-02  0.550177E-03
  0.334990E+00  0.126030E-02  0.549732E-03
  0.335719E+00  0.132860E-02  0.553980E-03
  0.336448E+00  0.163610E-02  0.546644E-03
  0.337177E+00  0.164880E-02  0.545401E-03
  0.337906E+00  0.168100E-02  0.552974E-03
  0.338635E+00  0.132340E-02  0.555424E-03
  0.339364E+00  0.130350E-02  0.545833E-03
  0.340093E+00  0.171040E-02  0.545664E-03
  0.340822E+00  0.142010E-02  0.548883E-03
  0.341551E+00  0.163440E-02  0.545260E-03
  0.342279E+00  0.163520E-02  0.549784E-03
  0.343008E+00  0.810800E-03  0.555835E-03
  0.343737E+00  0.908300E-03  0.547883E-03
  0.344466E+00  0.147740E-02  0.547157E-03
  0.345195E+00  0.129270E-02  0.558454E-03
  0.345923E+00  0.141370E-02  0.546205E-03
  0.346652E+00  0.141460E-02  0.553946E-03
  0.347381E+00  0.156480E-02  0.556340E-03
  0.348110E+00  0.164760E-02  0.552048E-03
  0.348839E+00  0.138600E-02  0.546622E-03
  0.349567E+00  0.107430E-02  0.548911E-03
  0.350296E+00  0.120740E-02  0.545191E-03
  0.351025E+00  0.153750E-02  0.554321E-03
  0.351753E+00  0.154160E-02  0.562610E-03
  0.352482E+00  0.110890E-02  0.554155E-03
  0.353211E+00  0.100380E-02  0.548995E-03
  0.353940E+00  0.198050E-02  0.549280E-03
  0.354668E+00  0.162150E-02  0.545799E-03
  0.355397E+00  0.154990E-02  0.553826E-03
  0.356126E+00  0.112630E-02  0.552477E-03
  0.356854E+00  0.126470E-02  0.555928E-03
  0.357583E+00  0.130920E-02  0.558284E-03
  0.358311E+00  0.207450E-02  0.554822E-03
  0.359040E+00  0.131780E-02  0.557619E-03
  0.359769E+00  0.773000E-03  0.554961E-03
  0.360497E+00  0.891100E-03  0.550577E-03
  0.361226E+00  0.162150E-02  0.563156E-03
  0.361954E+00  0.112700E-02  0.560632E-03
  0.362683E+00  0.105470E-02  0.576616E-03
  0.363411E+00  0.180640E-02  0.573417E-03
  0.364140E+00  0.132860E-02  0.581356E-03
  0.364868E+00  0.925100E-03  0.576005E-03
  0.365597E+00  0.897600E-03  0.580485E-03
  0.366325E+00  0.807200E-03  0.597980E-03
  0.367054E+00  0.968000E-03  0.583586E-03
  0.367782E+00  0.151150E-02  0.589728E-03
  0.368511E+00  0.108850E-02  0.591628E-03
  0.369239E+00  0.130150E-02  0.591813E-03
  0.369967E+00  0.275400E-03  0.598633E-03
  0.370696E+00  0.697400E-03  0.578594E-03
  0.371424E+00  0.106130E-02  0.591358E-03
  0.372153E+00  0.153010E-02  0.586664E-03
  0.372881E+00  0.108050E-02  0.585897E-03
  0.373609E+00  0.783800E-03  0.599300E-03
  0.374338E+00  0.859200E-03  0.597572E-03
  0.375066E+00  0.110700E-02  0.589122E-03
  0.375794E+00  0.145180E-02  0.589453E-03
  0.376523E+00  0.671400E-03  0.580220E-03
  0.377251E+00  0.577500E-03  0.588659E-03
  0.377979E+00  0.103530E-02  0.581700E-03
  0.378708E+00  0.131900E-02  0.582894E-03
  0.379436E+00  0.111530E-02  0.584198E-03
  0.380164E+00  0.610600E-03  0.582329E-03
  0.380892E+00  0.138560E-02  0.580222E-03
  0.381621E+00  0.119520E-02  0.566868E-03
  0.382349E+00  0.122650E-02  0.584858E-03
  0.383077E+00  0.115580E-02  0.567442E-03
  0.383805E+00  0.953200E-03  0.575808E-03
  0.384533E+00  0.107950E-02  0.576074E-03
  0.385261E+00  0.799700E-03  0.577971E-03
  0.385990E+00  0.493200E-03  0.572977E-03
  0.386718E+00  0.258200E-03  0.575810E-03
  0.387446E+00  0.983800E-03  0.584935E-03
  0.388174E+00  0.166170E-02  0.572815E-03
  0.388902E+00  0.759600E-03  0.575444E-03
  0.389630E+00  0.614000E-03  0.584121E-03
  0.390358E+00  0.577100E-03  0.575481E-03
  0.391086E+00  0.130370E-02  0.575225E-03
  0.391814E+00  0.671200E-03  0.575163E-03
  0.392542E+00  0.585800E-03  0.572276E-03
  0.393270E+00  0.683400E-03  0.566104E-03
  0.393998E+00  0.861800E-03  0.581154E-03
  0.394726E+00  0.114820E-02  0.576630E-03
  0.395454E+00  0.275700E-03  0.576262E-03
  0.396182E+00  0.804700E-03  0.580547E-03
  0.396910E+00  0.589000E-03  0.565617E-03
  0.397638E+00  0.124910E-02  0.578901E-03
  0.398366E+00  0.141840E-02  0.573587E-03
  0.399094E+00  0.103570E-02  0.558314E-03
  0.399822E+00  0.108120E-02  0.581874E-03
  0.400550E+00  0.170030E-02  0.560354E-03
  0.401278E+00  0.768900E-03  0.562144E-03
  0.402006E+00  0.127600E-02  0.557059E-03
  0.402734E+00  0.123460E-02  0.573478E-03
  0.403461E+00  0.845700E-03  0.568569E-03
  0.404189E+00  0.971200E-03  0.562366E-03
  0.404917E+00  0.862700E-03  0.565427E-03
  0.405645E+00  0.142560E-02  0.571214E-03
  0.406373E+00  0.243000E-03  0.574507E-03
  0.407100E+00  0.992600E-03  0.570705E-03
  0.407828E+00  0.793200E-03  0.563643E-03
  0.408556E+00  0.476000E-03  0.577900E-03
  0.409284E+00  0.489000E-03  0.564901E-03
  0.410011E+00  0.140980E-02  0.560718E-03
  0.410739E+00  0.125650E-02  0.565181E-03
  0.411467E+00  0.135450E-02  0.549296E-03
  0.412195E+00  0.122260E-02  0.570127E-03
  0.412922E+00  0.148910E-02  0.558574E-03
  0.413650E+00  0.127270E-02  0.558737E-03
  0.414378E+00  0.808100E-03  0.564964E-03
  0.415105E+00  0.673500E-03  0.561279E-03
  0.415833E+00  0.690100E-03  0.582642E-03
  0.416560E+00  0.403400E-03  0.575424E-03
  0.417288E+00 -0.230000E-05  0.574756E-03
  0.418016E+00  0.102710E-02  0.575077E-03
  0.418743E+00  0.100090E-02  0.585552E-03
  0.419471E+00  0.682700E-03  0.587176E-03
  0.420198E+00  0.835000E-03  0.582758E-03
  0.420926E+00  0.772300E-03  0.597314E-03
  0.421653E+00  0.332300E-03  0.595395E-03
  0.422381E+00  0.540900E-03  0.598131E-03
  0.423108E+00  0.456200E-03  0.592275E-03
  0.423836E+00  0.986500E-03  0.588115E-03
  0.424563E+00  0.110550E-02  0.603540E-03
  0.425291E+00  0.535900E-03  0.602479E-03
  0.426018E+00  0.266700E-03  0.599913E-03
  0.426745E+00  0.112140E-02  0.595162E-03
  0.427473E+00  0.578200E-03  0.600566E-03
  0.428200E+00  0.926200E-03  0.600455E-03
  0.428928E+00 -0.786000E-04  0.605087E-03
  0.429655E+00  0.416500E-03  0.597970E-03
  0.430382E+00  0.117350E-02  0.600113E-03
  0.431110E+00  0.510000E-03  0.611489E-03
  0.431837E+00  0.712500E-03  0.604597E-03
  0.432564E+00  0.152700E-03  0.612849E-03
  0.433292E+00  0.661000E-04  0.618202E-03
  0.434019E+00  0.869600E-03  0.622787E-03
  0.434746E+00  0.748300E-03  0.613762E-03
  0.435473E+00  0.502000E-03  0.603786E-03
  0.436201E+00  0.756900E-03  0.621833E-03
  0.436928E+00  0.108210E-02  0.620995E-03
  0.437655E+00  0.638000E-04  0.637529E-03
  0.438382E+00  0.784100E-03  0.640071E-03
  0.439109E+00  0.338800E-03  0.627401E-03
  0.439837E+00  0.816000E-04  0.629405E-03
  0.440564E+00  0.398000E-03  0.620108E-03
  0.441291E+00  0.893000E-04  0.619152E-03
  0.442018E+00  0.156300E-03  0.630420E-03
  0.442745E+00  0.608500E-03  0.620909E-03
  0.443472E+00  0.402000E-03  0.634247E-03
  0.444199E+00  0.902100E-03  0.628274E-03
  0.444926E+00  0.115200E-03  0.621393E-03
  0.445653E+00  0.522000E-03  0.636043E-03
  0.446380E+00  0.171600E-03  0.619948E-03
  0.447107E+00  0.320000E-03  0.629947E-03
  0.447834E+00 -0.127500E-03  0.618908E-03
  0.448561E+00  0.557200E-03  0.629802E-03
  0.449288E+00  0.883000E-04  0.638993E-03
  0.450015E+00  0.475400E-03  0.621051E-03
  0.450742E+00  0.596800E-03  0.642195E-03
  0.451469E+00  0.381400E-03  0.653959E-03
  0.452196E+00  0.116860E-02  0.626124E-03
  0.452923E+00  0.112590E-02  0.647603E-03
  0.453650E+00  0.369700E-03  0.644503E-03
  0.454377E+00  0.773700E-03  0.647005E-03
  0.455104E+00  0.112890E-02  0.659052E-03
  0.455831E+00  0.128900E-03  0.650526E-03
  0.456557E+00  0.366200E-03  0.641225E-03
  0.457284E+00  0.540100E-03  0.642239E-03
  0.458011E+00  0.619500E-03  0.657224E-03
  0.458738E+00  0.179870E-02  0.655359E-03
  0.459465E+00  0.116120E-02  0.650335E-03
  0.460191E+00  0.286100E-03  0.649703E-03
  0.460918E+00  0.733500E-03  0.660565E-03
  0.461645E+00  0.555800E-03  0.643565E-03
  0.462372E+00  0.435500E-03  0.658827E-03
  0.463098E+00  0.722900E-03  0.667002E-03
  0.463825E+00  0.102040E-02  0.657312E-03
  0.464552E+00  0.997800E-03  0.656075E-03
  0.465278E+00  0.383000E-04  0.655915E-03
  0.466005E+00  0.104120E-02  0.654789E-03
  0.466732E+00  0.141000E-03  0.662441E-03
  0.467458E+00  0.118990E-02  0.658641E-03
  0.468185E+00  0.477900E-03  0.667080E-03
  0.468911E+00  0.384800E-03  0.663271E-03
  0.469638E+00  0.332900E-03  0.660268E-03
  0.470364E+00  0.567200E-03  0.653037E-03
  0.471091E+00  0.992400E-03  0.662012E-03
  0.471817E+00  0.283300E-03  0.662580E-03
  0.472544E+00  0.558000E-03  0.647224E-03
  0.473270E+00  0.168500E-03  0.665612E-03
  0.473997E+00 -0.122800E-03  0.657432E-03
  0.474723E+00  0.878200E-03  0.665588E-03
  0.475450E+00  0.461500E-03  0.667763E-03
  0.476176E+00  0.935800E-03  0.659123E-03
  0.476903E+00  0.604600E-03  0.661396E-03
  0.477629E+00  0.877000E-03  0.665041E-03
  0.478355E+00 -0.800000E-06  0.656499E-03
  0.479082E+00  0.863400E-03  0.667106E-03
  0.479808E+00  0.672500E-03  0.657046E-03
  0.480535E+00  0.291800E-03  0.691203E-03
  0.481261E+00  0.339800E-03  0.694299E-03
  0.481987E+00  0.801000E-04  0.655827E-03
  0.482713E+00  0.513300E-03  0.672554E-03
  0.483440E+00  0.259800E-03  0.677131E-03
  0.484166E+00  0.323800E-03  0.668229E-03
  0.484892E+00  0.725800E-03  0.660673E-03
  0.485618E+00 -0.465400E-03  0.671346E-03
  0.486345E+00  0.387000E-03  0.669635E-03
  0.487071E+00  0.677900E-03  0.666645E-03
  0.487797E+00  0.220800E-03  0.676424E-03
  0.488523E+00  0.214000E-03  0.664706E-03
  0.489249E+00  0.616600E-03  0.672420E-03
  0.489975E+00  0.857500E-03  0.670396E-03
  0.490702E+00  0.876000E-04  0.692506E-03
  0.491428E+00  0.784500E-03  0.679765E-03
  0.492154E+00  0.116380E-02  0.674386E-03
  0.492880E+00  0.891400E-03  0.678744E-03
  0.493606E+00  0.317100E-03  0.689143E-03
  0.494332E+00  0.401500E-03  0.663602E-03
  0.495058E+00  0.670800E-03  0.675212E-03
  0.495784E+00  0.148700E-03  0.674004E-03
  0.496510E+00  0.181800E-03  0.669598E-03
  0.497236E+00  0.104280E-02  0.651472E-03
  0.497962E+00 -0.675000E-04  0.674582E-03
  0.498688E+00  0.525200E-03  0.676627E-03
  0.499414E+00  0.326200E-03  0.675684E-03
  0.500140E+00 -0.452100E-03  0.688068E-03
  0.500866E+00  0.130720E-02  0.666983E-03
  0.501591E+00  0.383900E-03  0.666960E-03
  0.502317E+00  0.465600E-03  0.670026E-03
  0.503043E+00  0.343000E-04  0.681284E-03
  0.503769E+00  0.128600E-03  0.662708E-03
  0.504495E+00  0.807200E-03  0.684574E-03
  0.505221E+00  0.288000E-03  0.681907E-03
  0.505946E+00 -0.707200E-03  0.678551E-03
  0.506672E+00  0.260500E-03  0.684308E-03
  0.507398E+00 -0.260500E-03  0.673186E-03
  0.508124E+00  0.782400E-03  0.675557E-03
  0.508849E+00  0.474100E-03  0.679337E-03
  0.509575E+00  0.690000E-03  0.670864E-03
  0.510301E+00  0.187900E-03  0.682756E-03
  0.511026E+00  0.698300E-03  0.661814E-03
  0.511752E+00 -0.307000E-03  0.688296E-03
  0.512478E+00  0.549000E-03  0.673345E-03
  0.513203E+00  0.198900E-03  0.677216E-03
  0.513929E+00  0.678800E-03  0.686084E-03
  0.514654E+00 -0.214000E-04  0.691547E-03
  0.515380E+00  0.104880E-02  0.687368E-03
  0.516106E+00  0.230000E-04  0.701290E-03
  0.516831E+00  0.749300E-03  0.707731E-03
  0.517557E+00  0.291000E-03  0.728210E-03
  0.518282E+00  0.267000E-03  0.755348E-03
  0.519008E+00  0.255100E-03  0.735479E-03
  0.519733E+00  0.340000E-03  0.744141E-03
  0.520458E+00 -0.204700E-03  0.739060E-03
  0.521184E+00 -0.473500E-03  0.765765E-03
  0.521909E+00  0.689300E-03  0.759893E-03
  0.522635E+00  0.542000E-03  0.776629E-03
  0.523360E+00  0.798500E-03  0.769535E-03
  0.524085E+00 -0.279300E-03  0.782018E-03
  0.524811E+00 -0.419700E-03  0.791421E-03
  0.525536E+00 -0.149800E-03  0.785989E-03
  0.526261E+00  0.591900E-03  0.809027E-03
  0.526987E+00  0.108630E-02  0.805420E-03
  0.527712E+00  0.338200E-03  0.810650E-03
  0.528437E+00  0.465300E-03  0.815159E-03
  0.529163E+00  0.420200E-03  0.804230E-03
  0.529888E+00 -0.988600E-03  0.823159E-03
  0.530613E+00  0.184100E-03  0.844333E-03
  0.531338E+00  0.300400E-03  0.817682E-03
  0.532063E+00  0.516000E-03  0.835086E-03
  0.532789E+00  0.670000E-05  0.842224E-03
  0.533514E+00 -0.686000E-04  0.842059E-03
  0.534239E+00  0.887400E-03  0.848168E-03
  0.534964E+00  0.663100E-03  0.862793E-03
  0.535689E+00 -0.948600E-03  0.879553E-03
  0.536414E+00  0.130000E-04  0.872868E-03
  0.537139E+00 -0.202300E-03  0.874164E-03
  0.537864E+00  0.205800E-03  0.880273E-03
  0.538589E+00  0.506500E-03  0.887901E-03
  0.539314E+00  0.148590E-02  0.886830E-03
  0.540039E+00 -0.117300E-03  0.895403E-03
  0.540764E+00 -0.173200E-03  0.883952E-03
  0.541489E+00  0.231400E-03  0.904797E-03
  0.542214E+00  0.148100E-03  0.918416E-03
  0.542939E+00  0.514900E-03  0.909272E-03
  0.543664E+00  0.181500E-03  0.924772E-03
  0.544389E+00  0.561000E-04  0.915259E-03
  0.545114E+00  0.501000E-04  0.955203E-03
  0.545839E+00  0.203000E-03  0.948960E-03
  0.546563E+00  0.336100E-03  0.951815E-03
  0.547288E+00  0.810800E-03  0.960794E-03
  0.548013E+00 -0.753400E-03  0.953706E-03
  0.548738E+00  0.862700E-03  0.971969E-03
  0.549463E+00 -0.614100E-03  0.945539E-03
  0.550187E+00 -0.123360E-02  0.975556E-03
  0.550912E+00  0.107210E-02  0.100067E-02
  0.551637E+00  0.480500E-03  0.988872E-03
  0.552361E+00 -0.434500E-03  0.100406E-02
  0.553086E+00  0.367000E-03  0.987924E-03
  0.553811E+00 -0.105950E-02  0.100222E-02
  0.554535E+00 -0.446600E-03  0.100132E-02
  0.555260E+00 -0.911900E-03  0.100685E-02
  0.555985E+00 -0.613000E-03  0.100936E-02
  0.556709E+00  0.517200E-03  0.998351E-03
  0.557434E+00 -0.376300E-03  0.102045E-02
  0.558158E+00  0.299900E-03  0.103201E-02
  0.558883E+00  0.313200E-03  0.101542E-02
  0.559607E+00 -0.320300E-03  0.104949E-02
  0.560332E+00 -0.189600E-03  0.101472E-02
  0.561056E+00  0.888700E-03  0.107084E-02
  0.561781E+00  0.620500E-03  0.105168E-02
  0.562505E+00  0.116280E-02  0.105186E-02
  0.563230E+00 -0.207000E-03  0.109596E-02
  0.563954E+00  0.582300E-03  0.107110E-02
  0.564678E+00  0.687300E-03  0.110728E-02
  0.565403E+00 -0.369900E-03  0.108689E-02
  0.566127E+00  0.106150E-02  0.109856E-02
  0.566852E+00 -0.103810E-02  0.111114E-02
  0.567576E+00  0.307300E-03  0.110946E-02
  0.568300E+00  0.421300E-03  0.111084E-02
  0.569024E+00  0.380000E-04  0.110915E-02
  0.569749E+00  0.630100E-03  0.115104E-02
  0.570473E+00  0.540800E-03  0.112003E-02
  0.571197E+00  0.139500E-03  0.117219E-02
  0.571921E+00  0.601200E-03  0.117032E-02
  0.572646E+00  0.181700E-03  0.116489E-02
  0.573370E+00  0.250000E-05  0.118900E-02
  0.574094E+00 -0.503000E-04  0.116235E-02
  0.574818E+00  0.204600E-03  0.121421E-02
  0.575542E+00  0.661500E-03  0.124422E-02
  0.576266E+00 -0.745000E-04  0.123395E-02
  0.576990E+00  0.395600E-03  0.126020E-02
  0.577714E+00 -0.180400E-03  0.119642E-02
  0.578438E+00  0.358900E-03  0.126546E-02
  0.579162E+00  0.505800E-03  0.125514E-02
  0.579886E+00  0.571900E-03  0.125643E-02
  0.580610E+00 -0.526600E-03  0.129539E-02
  0.581334E+00  0.791300E-03  0.127112E-02
  0.582058E+00 -0.194000E-03  0.131223E-02
  0.582782E+00 -0.522300E-03  0.129645E-02
  0.583506E+00 -0.264000E-04  0.134602E-02
  0.584230E+00  0.483700E-03  0.133844E-02
  0.584954E+00 -0.783600E-03  0.133206E-02
  0.585678E+00  0.442000E-04  0.142873E-02
  0.586402E+00  0.339400E-03  0.134010E-02
  0.587125E+00  0.744000E-04  0.141102E-02
  0.587849E+00  0.147900E-03  0.139275E-02
  0.588573E+00 -0.145000E-03  0.139798E-02
  0.589297E+00  0.231200E-03  0.148338E-02
  0.590021E+00 -0.104410E-02  0.143386E-02
  0.590744E+00  0.820600E-03  0.148228E-02
  0.591468E+00  0.103800E-03  0.152353E-02
  0.592192E+00 -0.153550E-02  0.149668E-02
  0.592915E+00  0.603000E-04  0.149101E-02
  0.593639E+00  0.100740E-02  0.146836E-02
  0.594363E+00 -0.185200E-03  0.155856E-02
  0.595086E+00 -0.147020E-02  0.157762E-02
  0.595810E+00 -0.520600E-03  0.160469E-02
  0.596533E+00  0.335600E-03  0.159326E-02
  0.597257E+00  0.111600E-03  0.157543E-02
  0.597980E+00  0.583800E-03  0.158401E-02
  0.598704E+00  0.497300E-03  0.165214E-02
  0.599427E+00  0.444100E-03  0.161243E-02
  0.600151E+00  0.372300E-03  0.165900E-02
  0.600874E+00 -0.560200E-03  0.165758E-02
  0.601598E+00 -0.498500E-03  0.163977E-02
  0.602321E+00  0.352000E-03  0.169189E-02
  0.603045E+00 -0.638500E-03  0.165120E-02
  0.603768E+00  0.984800E-03  0.167092E-02
  0.604491E+00 -0.915700E-03  0.173076E-02
  0.605215E+00 -0.150010E-02  0.171204E-02
  0.605938E+00 -0.414300E-03  0.174331E-02
  0.606661E+00  0.425200E-03  0.173521E-02
  0.607385E+00  0.109500E-03  0.174271E-02
  0.608108E+00  0.142420E-02  0.176668E-02
  0.608831E+00  0.196130E-02  0.176070E-02
  0.609554E+00 -0.246800E-03  0.188317E-02
  0.610278E+00  0.294000E-04  0.180634E-02
  0.611001E+00  0.973600E-03  0.186401E-02
  0.611724E+00 -0.803500E-03  0.187377E-02
  0.612447E+00 -0.371400E-03  0.189422E-02
  0.613170E+00 -0.360900E-03  0.205518E-02
  0.613893E+00 -0.744100E-03  0.200770E-02
  0.614616E+00  0.190900E-03  0.194317E-02
  0.615339E+00 -0.827600E-03  0.193596E-02
  0.616062E+00  0.112770E-02  0.215117E-02
  0.616786E+00 -0.108020E-02  0.221220E-02
  0.617509E+00 -0.826300E-03  0.232337E-02
  0.618231E+00  0.176310E-02  0.266575E-02
  0.618954E+00  0.710000E-04  0.270833E-02
  0.619677E+00 -0.185960E-02  0.295995E-02
  0.620400E+00  0.204000E-03  0.331901E-02
  0.621123E+00  0.110800E-02  0.327228E-02
  0.621846E+00  0.907200E-03  0.422716E-02
  0.622569E+00 -0.436600E-03  0.436044E-02
  0.623292E+00 -0.232570E-02  0.589724E-02
  0.624015E+00  0.265180E-02  0.713227E-02
  0.624738E+00 -0.183955E-01  0.254874E-01
----------C:\Emma\Synchrotron_2016July\blag1o80_raw_data_files_averaged_and_buffer_subtracted\blag1o80_1mg_avg.dat-----------------------------
                                                                                
Parent(s): /tmp/qt_temp.T16319 /tmp/qt_temp.M16319 /tmp/qt_temp.X16319 /tmp/qt_t
----------C:\Emma\Synchrotron_2016July\blag1o80_raw_data_files_averaged_and_buffer_subtracted\blag1o60_0mg_avg.dat-----------------------------
                                                                                
Parent(s): /tmp/qt_temp.T28996 /tmp/qt_temp.M28996 /tmp/qt_temp.X28996 /tmp/qt_t
