# Supplementary material for: BAMLET kills chemotherapy-resistant mesothelioma cells, holding oleic acid in an activated cytotoxic state
Source: PLoS One. 2018 Aug 29;13(8):e0203003. doi: 10.1371/journal.pone.0203003 (PMC6114908; doi:10.1371/journal.pone.0203003)
Supplement: S2 Dataset — (TGZ) [file pone.0203003.s003.tgz › BAMLET_and_BLAGLET_SAXS_and_models/SAXS_data_for_BLAGLETs_pH12_betamerc_10C/blag1o80_0p25mg_sub.dat]

 14-Aug-2016       (1.000 *blag1o80_0p25mg - 1.000 *blag1o60_0mg_av) /  1.0000
blag1o80_0p2  Conc = .10E+01  Mult = .10E+01  N1 =    1  N2 =  843  SCALE =  1
 0mg_avg.dat  Conc = .10E+01  Mult = .10E+01  N1 =    1  N2 =  843  SCALE =  1
  0.113375E-01  0.602915E-01  0.851072E-02
  0.120690E-01  0.594645E-01  0.505974E-02
  0.128004E-01  0.543844E-01  0.397735E-02
  0.135319E-01  0.556530E-01  0.366877E-02
  0.142633E-01  0.530952E-01  0.347858E-02
  0.149948E-01  0.549139E-01  0.298862E-02
  0.157262E-01  0.515041E-01  0.283771E-02
  0.164577E-01  0.554825E-01  0.269025E-02
  0.171891E-01  0.534545E-01  0.268322E-02
  0.179206E-01  0.527273E-01  0.257963E-02
  0.186520E-01  0.539155E-01  0.242655E-02
  0.193835E-01  0.506897E-01  0.232195E-02
  0.201149E-01  0.494656E-01  0.220197E-02
  0.208464E-01  0.495106E-01  0.220114E-02
  0.215778E-01  0.494164E-01  0.220601E-02
  0.223093E-01  0.487306E-01  0.210569E-02
  0.230407E-01  0.476027E-01  0.209028E-02
  0.237721E-01  0.469640E-01  0.212493E-02
  0.245036E-01  0.476416E-01  0.202980E-02
  0.252350E-01  0.461484E-01  0.200688E-02
  0.259665E-01  0.464299E-01  0.202987E-02
  0.266979E-01  0.436943E-01  0.191162E-02
  0.274293E-01  0.432772E-01  0.192939E-02
  0.281608E-01  0.415072E-01  0.184033E-02
  0.288922E-01  0.417184E-01  0.180833E-02
  0.296237E-01  0.406185E-01  0.180966E-02
  0.303551E-01  0.399102E-01  0.177408E-02
  0.310865E-01  0.389524E-01  0.177346E-02
  0.318180E-01  0.382721E-01  0.169107E-02
  0.325494E-01  0.369989E-01  0.182038E-02
  0.332808E-01  0.349759E-01  0.165856E-02
  0.340123E-01  0.353896E-01  0.156670E-02
  0.347437E-01  0.352186E-01  0.159244E-02
  0.354751E-01  0.348638E-01  0.155653E-02
  0.362065E-01  0.331006E-01  0.157893E-02
  0.369380E-01  0.334827E-01  0.159024E-02
  0.376694E-01  0.331899E-01  0.151553E-02
  0.384008E-01  0.312251E-01  0.157639E-02
  0.391322E-01  0.303788E-01  0.146550E-02
  0.398636E-01  0.289425E-01  0.146530E-02
  0.405951E-01  0.280504E-01  0.146640E-02
  0.413265E-01  0.272219E-01  0.143914E-02
  0.420579E-01  0.262294E-01  0.140847E-02
  0.427893E-01  0.263877E-01  0.141289E-02
  0.435207E-01  0.238226E-01  0.139040E-02
  0.442521E-01  0.255848E-01  0.143897E-02
  0.449836E-01  0.242659E-01  0.138566E-02
  0.457150E-01  0.223930E-01  0.136139E-02
  0.464464E-01  0.208552E-01  0.131567E-02
  0.471778E-01  0.193483E-01  0.130834E-02
  0.479092E-01  0.205839E-01  0.131573E-02
  0.486406E-01  0.199947E-01  0.131435E-02
  0.493720E-01  0.183124E-01  0.127764E-02
  0.501034E-01  0.176938E-01  0.126108E-02
  0.508348E-01  0.172704E-01  0.128348E-02
  0.515662E-01  0.177669E-01  0.129606E-02
  0.522976E-01  0.183419E-01  0.122644E-02
  0.530290E-01  0.152175E-01  0.126717E-02
  0.537604E-01  0.145449E-01  0.128390E-02
  0.544917E-01  0.142907E-01  0.128949E-02
  0.552231E-01  0.129373E-01  0.128033E-02
  0.559545E-01  0.123771E-01  0.132390E-02
  0.566859E-01  0.129432E-01  0.131271E-02
  0.574173E-01  0.134643E-01  0.135594E-02
  0.581487E-01  0.121413E-01  0.131532E-02
  0.588800E-01  0.116095E-01  0.138671E-02
  0.596114E-01  0.972270E-02  0.136880E-02
  0.603428E-01  0.891990E-02  0.132384E-02
  0.610742E-01  0.933440E-02  0.132745E-02
  0.618055E-01  0.867470E-02  0.129160E-02
  0.625369E-01  0.822380E-02  0.128322E-02
  0.632683E-01  0.842650E-02  0.127307E-02
  0.639996E-01  0.776860E-02  0.125509E-02
  0.647310E-01  0.718300E-02  0.125805E-02
  0.654624E-01  0.664590E-02  0.120066E-02
  0.661937E-01  0.669190E-02  0.118354E-02
  0.669251E-01  0.590760E-02  0.118781E-02
  0.676564E-01  0.557980E-02  0.115784E-02
  0.683878E-01  0.598180E-02  0.111446E-02
  0.691191E-01  0.483240E-02  0.112367E-02
  0.698505E-01  0.505810E-02  0.113072E-02
  0.705818E-01  0.539420E-02  0.110163E-02
  0.713132E-01  0.457820E-02  0.108528E-02
  0.720445E-01  0.267020E-02  0.108250E-02
  0.727759E-01  0.343040E-02  0.110720E-02
  0.735072E-01  0.361920E-02  0.104621E-02
  0.742385E-01  0.222260E-02  0.105080E-02
  0.749699E-01  0.340400E-02  0.106638E-02
  0.757012E-01  0.341520E-02  0.104007E-02
  0.764325E-01  0.297560E-02  0.103711E-02
  0.771638E-01  0.301540E-02  0.102186E-02
  0.778952E-01  0.269380E-02  0.999755E-03
  0.786265E-01  0.165210E-02  0.100075E-02
  0.793578E-01  0.278080E-02  0.977334E-03
  0.800891E-01  0.278230E-02  0.982565E-03
  0.808204E-01  0.201770E-02  0.981141E-03
  0.815517E-01  0.208550E-02  0.972259E-03
  0.822830E-01  0.206830E-02  0.972808E-03
  0.830143E-01  0.199260E-02  0.975661E-03
  0.837456E-01  0.249040E-02  0.954562E-03
  0.844769E-01  0.111780E-02  0.962063E-03
  0.852082E-01  0.152500E-02  0.962010E-03
  0.859395E-01  0.157110E-02  0.952029E-03
  0.866708E-01  0.174150E-02  0.932117E-03
  0.874021E-01  0.118980E-02  0.934017E-03
  0.881334E-01  0.113260E-02  0.936036E-03
  0.888647E-01  0.235190E-02  0.952630E-03
  0.895959E-01  0.208110E-02  0.922296E-03
  0.903272E-01  0.919900E-03  0.918801E-03
  0.910585E-01  0.262530E-02  0.937662E-03
  0.917897E-01  0.116910E-02  0.952913E-03
  0.925210E-01  0.151010E-02  0.947181E-03
  0.932523E-01  0.277350E-02  0.949179E-03
  0.939835E-01  0.292110E-02  0.948716E-03
  0.947148E-01  0.214600E-02  0.965633E-03
  0.954460E-01  0.148050E-02  0.963270E-03
  0.961773E-01  0.239390E-02  0.961462E-03
  0.969085E-01  0.151850E-02  0.956653E-03
  0.976398E-01  0.244760E-02  0.994270E-03
  0.983710E-01  0.265890E-02  0.950999E-03
  0.991023E-01  0.304530E-02  0.953632E-03
  0.998335E-01  0.173440E-02  0.962457E-03
  0.100565E+00  0.226180E-02  0.956646E-03
  0.101296E+00  0.315200E-02  0.960539E-03
  0.102027E+00  0.273250E-02  0.941030E-03
  0.102758E+00  0.327340E-02  0.958562E-03
  0.103490E+00  0.300180E-02  0.935094E-03
  0.104221E+00  0.380070E-02  0.884089E-03
  0.104952E+00  0.411100E-02  0.906024E-03
  0.105683E+00  0.354910E-02  0.895870E-03
  0.106414E+00  0.363850E-02  0.872247E-03
  0.107146E+00  0.351210E-02  0.864866E-03
  0.107877E+00  0.380640E-02  0.866638E-03
  0.108608E+00  0.465190E-02  0.881005E-03
  0.109339E+00  0.342410E-02  0.858403E-03
  0.110070E+00  0.472060E-02  0.856238E-03
  0.110802E+00  0.434150E-02  0.858479E-03
  0.111533E+00  0.444720E-02  0.854922E-03
  0.112264E+00  0.416700E-02  0.851254E-03
  0.112995E+00  0.412110E-02  0.831826E-03
  0.113726E+00  0.415460E-02  0.843072E-03
  0.114457E+00  0.530110E-02  0.838893E-03
  0.115189E+00  0.515040E-02  0.829956E-03
  0.115920E+00  0.576900E-02  0.840139E-03
  0.116651E+00  0.549960E-02  0.847703E-03
  0.117382E+00  0.673100E-02  0.830881E-03
  0.118113E+00  0.571160E-02  0.818871E-03
  0.118844E+00  0.551700E-02  0.817235E-03
  0.119576E+00  0.490050E-02  0.819976E-03
  0.120307E+00  0.581050E-02  0.822671E-03
  0.121038E+00  0.521750E-02  0.814802E-03
  0.121769E+00  0.644460E-02  0.823405E-03
  0.122500E+00  0.660860E-02  0.819535E-03
  0.123231E+00  0.713030E-02  0.807810E-03
  0.123962E+00  0.665620E-02  0.779393E-03
  0.124693E+00  0.611450E-02  0.788095E-03
  0.125425E+00  0.548940E-02  0.781432E-03
  0.126156E+00  0.589090E-02  0.787958E-03
  0.126887E+00  0.688630E-02  0.776147E-03
  0.127618E+00  0.610110E-02  0.790756E-03
  0.128349E+00  0.665480E-02  0.799442E-03
  0.129080E+00  0.702430E-02  0.775091E-03
  0.129811E+00  0.707110E-02  0.785046E-03
  0.130542E+00  0.730860E-02  0.768960E-03
  0.131273E+00  0.660560E-02  0.762293E-03
  0.132004E+00  0.765480E-02  0.782714E-03
  0.132735E+00  0.642430E-02  0.764501E-03
  0.133466E+00  0.694020E-02  0.763126E-03
  0.134197E+00  0.722260E-02  0.759577E-03
  0.134929E+00  0.715950E-02  0.744047E-03
  0.135660E+00  0.664690E-02  0.758740E-03
  0.136391E+00  0.675760E-02  0.735920E-03
  0.137122E+00  0.756300E-02  0.737056E-03
  0.137853E+00  0.693120E-02  0.742679E-03
  0.138584E+00  0.669910E-02  0.748224E-03
  0.139315E+00  0.710320E-02  0.741819E-03
  0.140046E+00  0.711810E-02  0.738254E-03
  0.140777E+00  0.696530E-02  0.748531E-03
  0.141508E+00  0.713750E-02  0.737130E-03
  0.142239E+00  0.704760E-02  0.743005E-03
  0.142970E+00  0.669010E-02  0.735663E-03
  0.143701E+00  0.715120E-02  0.728624E-03
  0.144432E+00  0.663540E-02  0.735348E-03
  0.145163E+00  0.651080E-02  0.722070E-03
  0.145894E+00  0.699790E-02  0.718517E-03
  0.146625E+00  0.648670E-02  0.723251E-03
  0.147356E+00  0.640170E-02  0.732592E-03
  0.148087E+00  0.667640E-02  0.710951E-03
  0.148818E+00  0.714040E-02  0.704518E-03
  0.149549E+00  0.626670E-02  0.695164E-03
  0.150280E+00  0.676250E-02  0.708248E-03
  0.151011E+00  0.634490E-02  0.717319E-03
  0.151741E+00  0.665690E-02  0.699198E-03
  0.152472E+00  0.640450E-02  0.703935E-03
  0.153203E+00  0.646560E-02  0.700054E-03
  0.153934E+00  0.704970E-02  0.699995E-03
  0.154665E+00  0.640930E-02  0.698260E-03
  0.155396E+00  0.607710E-02  0.695278E-03
  0.156127E+00  0.630980E-02  0.693854E-03
  0.156858E+00  0.593510E-02  0.699329E-03
  0.157589E+00  0.649510E-02  0.676419E-03
  0.158320E+00  0.570080E-02  0.687255E-03
  0.159051E+00  0.639680E-02  0.695029E-03
  0.159782E+00  0.637910E-02  0.692779E-03
  0.160512E+00  0.629180E-02  0.679668E-03
  0.161243E+00  0.635160E-02  0.673879E-03
  0.161974E+00  0.582910E-02  0.675336E-03
  0.162705E+00  0.625620E-02  0.685453E-03
  0.163436E+00  0.563300E-02  0.692028E-03
  0.164167E+00  0.574980E-02  0.675157E-03
  0.164898E+00  0.602360E-02  0.669957E-03
  0.165628E+00  0.523770E-02  0.665104E-03
  0.166359E+00  0.533760E-02  0.672058E-03
  0.167090E+00  0.608920E-02  0.665451E-03
  0.167821E+00  0.549320E-02  0.651423E-03
  0.168552E+00  0.454830E-02  0.648614E-03
  0.169283E+00  0.527570E-02  0.654292E-03
  0.170013E+00  0.486450E-02  0.648046E-03
  0.170744E+00  0.532090E-02  0.647311E-03
  0.171475E+00  0.475530E-02  0.654136E-03
  0.172206E+00  0.567980E-02  0.662645E-03
  0.172937E+00  0.541210E-02  0.647698E-03
  0.173667E+00  0.433350E-02  0.648671E-03
  0.174398E+00  0.551100E-02  0.634480E-03
  0.175129E+00  0.452500E-02  0.638404E-03
  0.175860E+00  0.455680E-02  0.641965E-03
  0.176590E+00  0.464190E-02  0.632958E-03
  0.177321E+00  0.470550E-02  0.633661E-03
  0.178052E+00  0.420600E-02  0.637703E-03
  0.178783E+00  0.401360E-02  0.631273E-03
  0.179513E+00  0.473790E-02  0.637951E-03
  0.180244E+00  0.399350E-02  0.623247E-03
  0.180975E+00  0.363850E-02  0.633024E-03
  0.181706E+00  0.431190E-02  0.629753E-03
  0.182436E+00  0.373870E-02  0.619031E-03
  0.183167E+00  0.391720E-02  0.620883E-03
  0.183898E+00  0.339300E-02  0.623680E-03
  0.184629E+00  0.453140E-02  0.623235E-03
  0.185359E+00  0.353810E-02  0.614687E-03
  0.186090E+00  0.362300E-02  0.616130E-03
  0.186821E+00  0.303500E-02  0.614170E-03
  0.187551E+00  0.347510E-02  0.617262E-03
  0.188282E+00  0.281610E-02  0.610093E-03
  0.189013E+00  0.390660E-02  0.615809E-03
  0.189743E+00  0.283230E-02  0.619322E-03
  0.190474E+00  0.301320E-02  0.615620E-03
  0.191205E+00  0.393890E-02  0.605195E-03
  0.191935E+00  0.320050E-02  0.602488E-03
  0.192666E+00  0.323980E-02  0.597637E-03
  0.193396E+00  0.345310E-02  0.597389E-03
  0.194127E+00  0.233700E-02  0.597941E-03
  0.194858E+00  0.343440E-02  0.595453E-03
  0.195588E+00  0.288800E-02  0.592057E-03
  0.196319E+00  0.339290E-02  0.602669E-03
  0.197049E+00  0.245700E-02  0.599073E-03
  0.197780E+00  0.248240E-02  0.595256E-03
  0.198511E+00  0.345720E-02  0.594710E-03
  0.199241E+00  0.360740E-02  0.591380E-03
  0.199972E+00  0.262620E-02  0.590851E-03
  0.200702E+00  0.280010E-02  0.588125E-03
  0.201433E+00  0.237200E-02  0.591582E-03
  0.202163E+00  0.195160E-02  0.595774E-03
  0.202894E+00  0.239010E-02  0.585131E-03
  0.203625E+00  0.265200E-02  0.592057E-03
  0.204355E+00  0.268310E-02  0.576774E-03
  0.205086E+00  0.211030E-02  0.586334E-03
  0.205816E+00  0.248560E-02  0.584912E-03
  0.206547E+00  0.234520E-02  0.583901E-03
  0.207277E+00  0.167970E-02  0.587497E-03
  0.208008E+00  0.186580E-02  0.587057E-03
  0.208738E+00  0.218430E-02  0.594199E-03
  0.209469E+00  0.180490E-02  0.603819E-03
  0.210199E+00  0.185950E-02  0.590243E-03
  0.210930E+00  0.128770E-02  0.600963E-03
  0.211660E+00  0.158900E-02  0.594741E-03
  0.212390E+00  0.228170E-02  0.590181E-03
  0.213121E+00  0.148330E-02  0.585181E-03
  0.213851E+00  0.214470E-02  0.589081E-03
  0.214582E+00  0.138930E-02  0.602386E-03
  0.215312E+00  0.219650E-02  0.596334E-03
  0.216043E+00  0.122410E-02  0.591536E-03
  0.216773E+00  0.187190E-02  0.596648E-03
  0.217503E+00  0.172310E-02  0.590287E-03
  0.218234E+00  0.136750E-02  0.593862E-03
  0.218964E+00  0.192600E-02  0.603047E-03
  0.219695E+00  0.100110E-02  0.595412E-03
  0.220425E+00  0.145430E-02  0.590937E-03
  0.221155E+00  0.101660E-02  0.584112E-03
  0.221886E+00  0.155500E-02  0.587326E-03
  0.222616E+00  0.165180E-02  0.567464E-03
  0.223346E+00  0.113820E-02  0.576535E-03
  0.224077E+00  0.148910E-02  0.569724E-03
  0.224807E+00  0.119930E-02  0.564209E-03
  0.225537E+00  0.151890E-02  0.569447E-03
  0.226268E+00  0.184520E-02  0.572678E-03
  0.226998E+00  0.128380E-02  0.572997E-03
  0.227728E+00  0.825100E-03  0.563028E-03
  0.228459E+00  0.865000E-03  0.570421E-03
  0.229189E+00  0.166920E-02  0.558069E-03
  0.229919E+00  0.577300E-03  0.559671E-03
  0.230650E+00  0.566400E-03  0.561758E-03
  0.231380E+00  0.106020E-02  0.559843E-03
  0.232110E+00  0.409600E-03  0.570652E-03
  0.232840E+00  0.620000E-03  0.563093E-03
  0.233571E+00  0.100870E-02  0.560488E-03
  0.234301E+00  0.463600E-03  0.552459E-03
  0.235031E+00  0.101550E-02  0.552766E-03
  0.235761E+00  0.499300E-03  0.559580E-03
  0.236491E+00  0.118580E-02  0.552076E-03
  0.237222E+00  0.859900E-03  0.552035E-03
  0.237952E+00  0.130860E-02  0.547467E-03
  0.238682E+00  0.849200E-03  0.544193E-03
  0.239412E+00  0.321700E-03  0.546040E-03
  0.240142E+00  0.939200E-03  0.536708E-03
  0.240873E+00  0.375500E-03  0.544007E-03
  0.241603E+00  0.682400E-03  0.543516E-03
  0.242333E+00  0.745800E-03  0.531776E-03
  0.243063E+00  0.110140E-02  0.542882E-03
  0.243793E+00  0.597400E-03  0.546409E-03
  0.244523E+00  0.114620E-02  0.547909E-03
  0.245253E+00  0.393600E-03  0.533194E-03
  0.245984E+00  0.817000E-03  0.539504E-03
  0.246714E+00  0.836800E-03  0.538468E-03
  0.247444E+00  0.981000E-03  0.538780E-03
  0.248174E+00  0.102340E-02  0.557991E-03
  0.248904E+00 -0.272600E-03  0.546851E-03
  0.249634E+00  0.803600E-03  0.554440E-03
  0.250364E+00  0.391800E-03  0.544465E-03
  0.251094E+00  0.603000E-03  0.548658E-03
  0.251824E+00  0.440500E-03  0.542701E-03
  0.252554E+00  0.323000E-03  0.553552E-03
  0.253284E+00 -0.814000E-04  0.556551E-03
  0.254014E+00  0.984000E-04  0.546967E-03
  0.254744E+00  0.482300E-03  0.555443E-03
  0.255474E+00  0.101170E-02  0.556576E-03
  0.256204E+00  0.855900E-03  0.543207E-03
  0.256934E+00  0.556000E-03  0.543348E-03
  0.257664E+00  0.487200E-03  0.551132E-03
  0.258394E+00 -0.282500E-03  0.546557E-03
  0.259124E+00  0.213500E-03  0.550032E-03
  0.259854E+00  0.177800E-03  0.546561E-03
  0.260584E+00  0.868000E-04  0.539703E-03
  0.261314E+00  0.422900E-03  0.553202E-03
  0.262044E+00  0.418200E-03  0.558936E-03
  0.262774E+00  0.297300E-03  0.547326E-03
  0.263504E+00  0.545800E-03  0.548699E-03
  0.264234E+00  0.704800E-03  0.539949E-03
  0.264964E+00  0.432800E-03  0.543633E-03
  0.265693E+00  0.436900E-03  0.545489E-03
  0.266423E+00  0.539600E-03  0.551218E-03
  0.267153E+00 -0.386900E-03  0.538802E-03
  0.267883E+00  0.221700E-03  0.547951E-03
  0.268613E+00 -0.198400E-03  0.543481E-03
  0.269343E+00  0.630600E-03  0.543246E-03
  0.270073E+00  0.259800E-03  0.549919E-03
  0.270802E+00  0.751800E-03  0.554841E-03
  0.271532E+00  0.322700E-03  0.537752E-03
  0.272262E+00  0.486800E-03  0.540365E-03
  0.272992E+00 -0.148600E-03  0.544038E-03
  0.273722E+00  0.617500E-03  0.542178E-03
  0.274451E+00  0.405800E-03  0.550857E-03
  0.275181E+00  0.788700E-03  0.548901E-03
  0.275911E+00  0.159000E-03  0.546755E-03
  0.276641E+00  0.744400E-03  0.535784E-03
  0.277371E+00 -0.147000E-04  0.548462E-03
  0.278100E+00 -0.257500E-03  0.540218E-03
  0.278830E+00  0.221500E-03  0.545193E-03
  0.279560E+00  0.781800E-03  0.545306E-03
  0.280289E+00  0.406000E-03  0.537392E-03
  0.281019E+00  0.361000E-04  0.531858E-03
  0.281749E+00  0.384000E-03  0.535169E-03
  0.282479E+00 -0.400500E-03  0.529313E-03
  0.283208E+00  0.102800E-03  0.536705E-03
  0.283938E+00  0.242100E-03  0.540100E-03
  0.284668E+00  0.668000E-04  0.539002E-03
  0.285397E+00  0.320500E-03  0.538611E-03
  0.286127E+00 -0.320400E-03  0.531537E-03
  0.286856E+00  0.702300E-03  0.539112E-03
  0.287586E+00  0.161000E-04  0.528765E-03
  0.288316E+00  0.371500E-03  0.539204E-03
  0.289045E+00 -0.570000E-04  0.545972E-03
  0.289775E+00  0.651500E-03  0.532215E-03
  0.290504E+00  0.491700E-03  0.531258E-03
  0.291234E+00  0.345400E-03  0.525935E-03
  0.291964E+00  0.244600E-03  0.537232E-03
  0.292693E+00 -0.346000E-04  0.529442E-03
  0.293423E+00  0.287100E-03  0.531400E-03
  0.294152E+00  0.150400E-03  0.539032E-03
  0.294882E+00  0.259400E-03  0.528871E-03
  0.295611E+00 -0.796000E-04  0.534992E-03
  0.296341E+00  0.459000E-03  0.522943E-03
  0.297070E+00  0.801000E-03  0.536638E-03
  0.297800E+00  0.413200E-03  0.534840E-03
  0.298529E+00  0.290000E-03  0.531349E-03
  0.299259E+00  0.223500E-03  0.530110E-03
  0.299988E+00  0.513800E-03  0.530939E-03
  0.300718E+00  0.771900E-03  0.535679E-03
  0.301447E+00  0.371100E-03  0.540067E-03
  0.302176E+00  0.767000E-04  0.535948E-03
  0.302906E+00 -0.139800E-03  0.542988E-03
  0.303635E+00  0.402500E-03  0.552952E-03
  0.304365E+00 -0.810000E-04  0.539525E-03
  0.305094E+00 -0.136400E-03  0.547674E-03
  0.305823E+00  0.531300E-03  0.550198E-03
  0.306553E+00  0.123600E-03  0.544293E-03
  0.307282E+00  0.365600E-03  0.545955E-03
  0.308012E+00  0.375000E-04  0.551501E-03
  0.308741E+00 -0.194800E-03  0.545627E-03
  0.309470E+00  0.375800E-03  0.553567E-03
  0.310200E+00  0.567200E-03  0.545446E-03
  0.310929E+00  0.523200E-03  0.556253E-03
  0.311658E+00 -0.232000E-04  0.561566E-03
  0.312387E+00  0.279000E-03  0.563929E-03
  0.313117E+00 -0.626100E-03  0.560515E-03
  0.313846E+00  0.803700E-03  0.555923E-03
  0.314575E+00 -0.744000E-04  0.569321E-03
  0.315305E+00 -0.254000E-04  0.557207E-03
  0.316034E+00 -0.317100E-03  0.559842E-03
  0.316763E+00  0.314800E-03  0.565476E-03
  0.317492E+00  0.605700E-03  0.561680E-03
  0.318221E+00  0.135400E-03  0.563508E-03
  0.318951E+00  0.238000E-04  0.562852E-03
  0.319680E+00  0.367900E-03  0.556126E-03
  0.320409E+00 -0.225600E-03  0.568787E-03
  0.321138E+00  0.316000E-03  0.558633E-03
  0.321867E+00 -0.390800E-03  0.568829E-03
  0.322596E+00  0.811000E-04  0.558301E-03
  0.323326E+00  0.107400E-03  0.567731E-03
  0.324055E+00  0.386300E-03  0.575388E-03
  0.324784E+00 -0.118700E-03  0.574103E-03
  0.325513E+00  0.391600E-03  0.571887E-03
  0.326242E+00  0.828400E-03  0.559249E-03
  0.326971E+00 -0.510600E-03  0.553078E-03
  0.327700E+00 -0.324700E-03  0.553255E-03
  0.328429E+00  0.179200E-03  0.556153E-03
  0.329158E+00  0.462600E-03  0.571138E-03
  0.329887E+00 -0.456600E-03  0.569656E-03
  0.330616E+00 -0.331300E-03  0.575679E-03
  0.331345E+00  0.112100E-03  0.575462E-03
  0.332074E+00  0.249000E-03  0.566828E-03
  0.332803E+00 -0.470900E-03  0.577133E-03
  0.333532E+00  0.544000E-03  0.563197E-03
  0.334261E+00  0.735000E-03  0.576024E-03
  0.334990E+00 -0.652600E-03  0.571981E-03
  0.335719E+00 -0.145700E-03  0.570246E-03
  0.336448E+00 -0.632000E-04  0.571718E-03
  0.337177E+00  0.124100E-03  0.569497E-03
  0.337906E+00 -0.176000E-03  0.578140E-03
  0.338635E+00 -0.576300E-03  0.578743E-03
  0.339364E+00 -0.483000E-04  0.563990E-03
  0.340093E+00 -0.113600E-03  0.575167E-03
  0.340822E+00 -0.317000E-04  0.574587E-03
  0.341551E+00 -0.493900E-03  0.572148E-03
  0.342279E+00  0.333900E-03  0.570236E-03
  0.343008E+00 -0.295800E-03  0.578713E-03
  0.343737E+00 -0.347700E-03  0.575346E-03
  0.344466E+00  0.322200E-03  0.573601E-03
  0.345195E+00 -0.101400E-03  0.583467E-03
  0.345923E+00 -0.212700E-03  0.570498E-03
  0.346652E+00  0.261800E-03  0.575734E-03
  0.347381E+00  0.453000E-04  0.584097E-03
  0.348110E+00 -0.607500E-03  0.576096E-03
  0.348839E+00  0.449100E-03  0.574778E-03
  0.349567E+00  0.275400E-03  0.572903E-03
  0.350296E+00 -0.149700E-03  0.580536E-03
  0.351025E+00 -0.457700E-03  0.570605E-03
  0.351753E+00  0.211000E-03  0.584912E-03
  0.352482E+00 -0.623600E-03  0.580191E-03
  0.353211E+00 -0.274900E-03  0.575348E-03
  0.353940E+00  0.523900E-03  0.574649E-03
  0.354668E+00  0.505700E-03  0.572625E-03
  0.355397E+00 -0.790400E-03  0.580871E-03
  0.356126E+00  0.139000E-03  0.576178E-03
  0.356854E+00  0.184900E-03  0.584122E-03
  0.357583E+00  0.713000E-04  0.583057E-03
  0.358311E+00 -0.378200E-03  0.577584E-03
  0.359040E+00  0.278000E-04  0.582486E-03
  0.359769E+00 -0.671000E-03  0.584994E-03
  0.360497E+00 -0.372100E-03  0.568229E-03
  0.361226E+00 -0.272800E-03  0.585170E-03
  0.361954E+00  0.108200E-03  0.588586E-03
  0.362683E+00 -0.569100E-03  0.601316E-03
  0.363411E+00  0.355500E-03  0.599333E-03
  0.364140E+00 -0.499300E-03  0.602859E-03
  0.364868E+00  0.399100E-03  0.599209E-03
  0.365597E+00 -0.211500E-03  0.602280E-03
  0.366325E+00 -0.309400E-03  0.625686E-03
  0.367054E+00 -0.431100E-03  0.608506E-03
  0.367782E+00 -0.700900E-03  0.621649E-03
  0.368511E+00 -0.137800E-03  0.615246E-03
  0.369239E+00 -0.215700E-03  0.618950E-03
  0.369967E+00  0.561000E-04  0.628286E-03
  0.370696E+00 -0.259500E-03  0.608821E-03
  0.371424E+00 -0.323700E-03  0.616122E-03
  0.372153E+00  0.525800E-03  0.606671E-03
  0.372881E+00  0.164700E-03  0.613510E-03
  0.373609E+00 -0.524300E-03  0.632419E-03
  0.374338E+00 -0.379600E-03  0.623163E-03
  0.375066E+00  0.209300E-03  0.622403E-03
  0.375794E+00 -0.957000E-04  0.611018E-03
  0.376523E+00 -0.307600E-03  0.608700E-03
  0.377251E+00 -0.116370E-02  0.613217E-03
  0.377979E+00  0.371400E-03  0.605692E-03
  0.378708E+00 -0.897700E-03  0.607385E-03
  0.379436E+00  0.301000E-03  0.607851E-03
  0.380164E+00 -0.410600E-03  0.605804E-03
  0.380892E+00  0.270200E-03  0.603722E-03
  0.381621E+00  0.183900E-03  0.602164E-03
  0.382349E+00 -0.428300E-03  0.603996E-03
  0.383077E+00 -0.263400E-03  0.597631E-03
  0.383805E+00 -0.142400E-03  0.605713E-03
  0.384533E+00 -0.389800E-03  0.608810E-03
  0.385261E+00 -0.145300E-03  0.602579E-03
  0.385990E+00 -0.649600E-03  0.601036E-03
  0.386718E+00 -0.238200E-03  0.602581E-03
  0.387446E+00  0.316500E-03  0.608185E-03
  0.388174E+00  0.958000E-04  0.602684E-03
  0.388902E+00 -0.106000E-03  0.597415E-03
  0.389630E+00 -0.262100E-03  0.611480E-03
  0.390358E+00 -0.211100E-03  0.601677E-03
  0.391086E+00  0.597100E-03  0.603172E-03
  0.391814E+00 -0.300000E-03  0.601779E-03
  0.392542E+00  0.180400E-03  0.597491E-03
  0.393270E+00  0.276300E-03  0.594226E-03
  0.393998E+00 -0.269500E-03  0.611070E-03
  0.394726E+00  0.259600E-03  0.604577E-03
  0.395454E+00  0.926000E-04  0.601413E-03
  0.396182E+00 -0.104700E-03  0.613086E-03
  0.396910E+00 -0.622600E-03  0.586042E-03
  0.397638E+00 -0.441300E-03  0.603881E-03
  0.398366E+00  0.410000E-04  0.589611E-03
  0.399094E+00 -0.873000E-04  0.583704E-03
  0.399822E+00 -0.280000E-04  0.608767E-03
  0.400550E+00  0.650100E-03  0.584312E-03
  0.401278E+00 -0.661000E-04  0.589237E-03
  0.402006E+00 -0.306000E-04  0.584659E-03
  0.402734E+00  0.145900E-03  0.593660E-03
  0.403461E+00 -0.254100E-03  0.596935E-03
  0.404189E+00 -0.587000E-04  0.583775E-03
  0.404917E+00 -0.437500E-03  0.584810E-03
  0.405645E+00  0.377600E-03  0.598509E-03
  0.406373E+00 -0.380100E-03  0.599308E-03
  0.407100E+00 -0.356900E-03  0.593387E-03
  0.407828E+00 -0.322300E-03  0.589201E-03
  0.408556E+00 -0.429000E-03  0.600798E-03
  0.409284E+00 -0.923200E-03  0.592167E-03
  0.410011E+00 -0.270800E-03  0.583299E-03
  0.410739E+00 -0.183400E-03  0.583445E-03
  0.411467E+00  0.572000E-03  0.579874E-03
  0.412195E+00  0.391500E-03  0.598027E-03
  0.412922E+00  0.387700E-03  0.582055E-03
  0.413650E+00 -0.429000E-04  0.580234E-03
  0.414378E+00  0.179500E-03  0.596303E-03
  0.415105E+00 -0.175600E-03  0.586258E-03
  0.415833E+00  0.611000E-04  0.598975E-03
  0.416560E+00 -0.477000E-04  0.598774E-03
  0.417288E+00 -0.703000E-03  0.608596E-03
  0.418016E+00  0.266800E-03  0.601046E-03
  0.418743E+00 -0.165800E-03  0.612651E-03
  0.419471E+00 -0.417900E-03  0.619729E-03
  0.420198E+00 -0.105200E-03  0.607947E-03
  0.420926E+00 -0.126900E-03  0.618014E-03
  0.421653E+00 -0.509200E-03  0.619507E-03
  0.422381E+00  0.192000E-04  0.626520E-03
  0.423108E+00 -0.460000E-04  0.624050E-03
  0.423836E+00 -0.112600E-03  0.608709E-03
  0.424563E+00 -0.380000E-04  0.632374E-03
  0.425291E+00 -0.280800E-03  0.634246E-03
  0.426018E+00 -0.133300E-03  0.629691E-03
  0.426745E+00  0.119800E-03  0.624223E-03
  0.427473E+00 -0.943900E-03  0.624939E-03
  0.428200E+00 -0.216000E-03  0.623890E-03
  0.428928E+00 -0.411300E-03  0.638391E-03
  0.429655E+00 -0.534700E-03  0.627382E-03
  0.430382E+00 -0.466000E-04  0.631961E-03
  0.431110E+00 -0.166800E-03  0.651782E-03
  0.431837E+00  0.383600E-03  0.637508E-03
  0.432564E+00 -0.520000E-03  0.639709E-03
  0.433292E+00 -0.621000E-04  0.649572E-03
  0.434019E+00  0.330200E-03  0.647833E-03
  0.434746E+00  0.343300E-03  0.640013E-03
  0.435473E+00 -0.379200E-03  0.634298E-03
  0.436201E+00 -0.205200E-03  0.646664E-03
  0.436928E+00 -0.107600E-03  0.646590E-03
  0.437655E+00 -0.393400E-03  0.669887E-03
  0.438382E+00  0.357000E-03  0.670971E-03
  0.439109E+00 -0.148200E-03  0.660857E-03
  0.439837E+00 -0.680000E-03  0.656452E-03
  0.440564E+00 -0.382600E-03  0.651978E-03
  0.441291E+00 -0.294100E-03  0.652113E-03
  0.442018E+00 -0.525800E-03  0.657514E-03
  0.442745E+00 -0.445000E-04  0.651433E-03
  0.443472E+00 -0.507600E-03  0.665290E-03
  0.444199E+00 -0.374700E-03  0.653232E-03
  0.444926E+00 -0.769100E-03  0.646864E-03
  0.445653E+00 -0.669600E-03  0.662499E-03
  0.446380E+00 -0.765900E-03  0.639291E-03
  0.447107E+00 -0.307600E-03  0.657353E-03
  0.447834E+00 -0.721400E-03  0.647649E-03
  0.448561E+00 -0.584900E-03  0.656591E-03
  0.449288E+00 -0.626600E-03  0.672851E-03
  0.450015E+00  0.369500E-03  0.651620E-03
  0.450742E+00 -0.385800E-03  0.674718E-03
  0.451469E+00 -0.404100E-03  0.677598E-03
  0.452196E+00 -0.176800E-03  0.662910E-03
  0.452923E+00 -0.254400E-03  0.678233E-03
  0.453650E+00 -0.987200E-03  0.671541E-03
  0.454377E+00 -0.111000E-04  0.671696E-03
  0.455104E+00  0.381600E-03  0.688081E-03
  0.455831E+00 -0.536100E-03  0.683004E-03
  0.456557E+00  0.277700E-03  0.667698E-03
  0.457284E+00 -0.749100E-03  0.678209E-03
  0.458011E+00 -0.558200E-03  0.680795E-03
  0.458738E+00  0.342000E-03  0.681945E-03
  0.459465E+00  0.589300E-03  0.680900E-03
  0.460191E+00 -0.351500E-03  0.676845E-03
  0.460918E+00 -0.207000E-04  0.694622E-03
  0.461645E+00 -0.874400E-03  0.677236E-03
  0.462372E+00  0.365300E-03  0.691854E-03
  0.463098E+00 -0.390700E-03  0.691531E-03
  0.463825E+00  0.583300E-03  0.683597E-03
  0.464552E+00  0.310900E-03  0.699437E-03
  0.465278E+00 -0.383600E-03  0.685174E-03
  0.466005E+00  0.552300E-03  0.683068E-03
  0.466732E+00 -0.133510E-02  0.694717E-03
  0.467458E+00  0.323600E-03  0.689148E-03
  0.468185E+00 -0.927200E-03  0.698539E-03
  0.468911E+00 -0.100560E-02  0.681789E-03
  0.469638E+00 -0.848600E-03  0.686421E-03
  0.470364E+00 -0.196100E-03  0.678950E-03
  0.471091E+00  0.150700E-03  0.686356E-03
  0.471817E+00 -0.143100E-03  0.696389E-03
  0.472544E+00 -0.364100E-03  0.675595E-03
  0.473270E+00 -0.675600E-03  0.700263E-03
  0.473997E+00 -0.429700E-03  0.691227E-03
  0.474723E+00 -0.181900E-03  0.693646E-03
  0.475450E+00 -0.286000E-04  0.698932E-03
  0.476176E+00 -0.674000E-04  0.690194E-03
  0.476903E+00 -0.882500E-03  0.689084E-03
  0.477629E+00  0.198600E-03  0.690015E-03
  0.478355E+00 -0.950700E-03  0.687908E-03
  0.479082E+00 -0.657300E-03  0.699854E-03
  0.479808E+00  0.613000E-04  0.686001E-03
  0.480535E+00 -0.545400E-03  0.723476E-03
  0.481261E+00 -0.965700E-03  0.721207E-03
  0.481987E+00 -0.164900E-03  0.691803E-03
  0.482713E+00 -0.788100E-03  0.707165E-03
  0.483440E+00 -0.411300E-03  0.708395E-03
  0.484166E+00 -0.820800E-03  0.703530E-03
  0.484892E+00  0.376000E-04  0.692948E-03
  0.485618E+00 -0.770300E-03  0.704520E-03
  0.486345E+00 -0.256000E-04  0.699506E-03
  0.487071E+00 -0.863200E-03  0.700087E-03
  0.487797E+00 -0.620200E-03  0.697380E-03
  0.488523E+00 -0.440700E-03  0.692727E-03
  0.489249E+00 -0.198100E-03  0.704447E-03
  0.489975E+00  0.333200E-03  0.712908E-03
  0.490702E+00 -0.471800E-03  0.726572E-03
  0.491428E+00 -0.280000E-03  0.711920E-03
  0.492154E+00 -0.800000E-06  0.703984E-03
  0.492880E+00 -0.239600E-03  0.712536E-03
  0.493606E+00 -0.720000E-04  0.726101E-03
  0.494332E+00  0.950000E-05  0.692850E-03
  0.495058E+00 -0.764000E-04  0.702891E-03
  0.495784E+00 -0.652500E-03  0.706774E-03
  0.496510E+00 -0.287500E-03  0.709403E-03
  0.497236E+00  0.246200E-03  0.695969E-03
  0.497962E+00 -0.620500E-03  0.706251E-03
  0.498688E+00  0.964600E-03  0.715515E-03
  0.499414E+00 -0.624000E-03  0.704360E-03
  0.500140E+00 -0.118980E-02  0.716247E-03
  0.500866E+00 -0.292400E-03  0.700899E-03
  0.501591E+00 -0.502200E-03  0.698397E-03
  0.502317E+00  0.112000E-03  0.698878E-03
  0.503043E+00 -0.836100E-03  0.709131E-03
  0.503769E+00 -0.571300E-03  0.690218E-03
  0.504495E+00 -0.436400E-03  0.707038E-03
  0.505221E+00 -0.906800E-03  0.711799E-03
  0.505946E+00 -0.119850E-02  0.702839E-03
  0.506672E+00 -0.707200E-03  0.707838E-03
  0.507398E+00 -0.102220E-02  0.707578E-03
  0.508124E+00 -0.111580E-02  0.705908E-03
  0.508849E+00 -0.756500E-03  0.711029E-03
  0.509575E+00 -0.220500E-03  0.705504E-03
  0.510301E+00 -0.704200E-03  0.703912E-03
  0.511026E+00  0.175100E-03  0.694042E-03
  0.511752E+00 -0.692300E-03  0.718925E-03
  0.512478E+00 -0.572000E-04  0.707447E-03
  0.513203E+00 -0.110970E-02  0.703080E-03
  0.513929E+00  0.132700E-03  0.720229E-03
  0.514654E+00 -0.424000E-04  0.722594E-03
  0.515380E+00 -0.843000E-04  0.725899E-03
  0.516106E+00 -0.106350E-02  0.730540E-03
  0.516831E+00 -0.340200E-03  0.729825E-03
  0.517557E+00 -0.107340E-02  0.762063E-03
  0.518282E+00 -0.105150E-02  0.788324E-03
  0.519008E+00 -0.629300E-03  0.766620E-03
  0.519733E+00 -0.320900E-03  0.764102E-03
  0.520458E+00 -0.440100E-03  0.781846E-03
  0.521184E+00 -0.652200E-03  0.794041E-03
  0.521909E+00  0.141700E-03  0.800404E-03
  0.522635E+00 -0.542600E-03  0.804096E-03
  0.523360E+00  0.343000E-04  0.804530E-03
  0.524085E+00 -0.596800E-03  0.808365E-03
  0.524811E+00 -0.107400E-03  0.832979E-03
  0.525536E+00 -0.107810E-02  0.827144E-03
  0.526261E+00 -0.313900E-03  0.846354E-03
  0.526987E+00  0.873000E-04  0.840308E-03
  0.527712E+00 -0.891600E-03  0.842787E-03
  0.528437E+00 -0.399400E-03  0.853721E-03
  0.529163E+00 -0.874100E-03  0.837121E-03
  0.529888E+00 -0.123360E-02  0.862130E-03
  0.530613E+00 -0.634000E-03  0.879862E-03
  0.531338E+00 -0.596400E-03  0.858968E-03
  0.532063E+00 -0.751300E-03  0.875159E-03
  0.532789E+00 -0.187300E-03  0.885110E-03
  0.533514E+00 -0.114400E-03  0.877246E-03
  0.534239E+00 -0.684900E-03  0.881513E-03
  0.534964E+00 -0.311700E-03  0.898047E-03
  0.535689E+00 -0.146320E-02  0.906964E-03
  0.536414E+00 -0.485600E-03  0.910750E-03
  0.537139E+00 -0.124320E-02  0.919734E-03
  0.537864E+00 -0.534400E-03  0.924483E-03
  0.538589E+00  0.880000E-04  0.932571E-03
  0.539314E+00  0.369600E-03  0.933203E-03
  0.540039E+00 -0.819100E-03  0.949004E-03
  0.540764E+00 -0.111300E-02  0.938226E-03
  0.541489E+00 -0.264900E-03  0.944361E-03
  0.542214E+00 -0.439400E-03  0.963372E-03
  0.542939E+00 -0.378000E-03  0.960387E-03
  0.543664E+00 -0.543100E-03  0.979894E-03
  0.544389E+00 -0.133680E-02  0.961710E-03
  0.545114E+00  0.140000E-05  0.986101E-03
  0.545839E+00 -0.433200E-03  0.988024E-03
  0.546563E+00 -0.457600E-03  0.998296E-03
  0.547288E+00  0.120500E-03  0.100804E-02
  0.548013E+00 -0.115920E-02  0.989181E-03
  0.548738E+00  0.516100E-03  0.103105E-02
  0.549463E+00 -0.102070E-02  0.988665E-03
  0.550187E+00 -0.117170E-02  0.102814E-02
  0.550912E+00 -0.728200E-03  0.104213E-02
  0.551637E+00 -0.570000E-05  0.104062E-02
  0.552361E+00 -0.858800E-03  0.105647E-02
  0.553086E+00 -0.510000E-03  0.103674E-02
  0.553811E+00 -0.157870E-02  0.105483E-02
  0.554535E+00 -0.102690E-02  0.105202E-02
  0.555260E+00 -0.731000E-03  0.105770E-02
  0.555985E+00 -0.110570E-02  0.108736E-02
  0.556709E+00 -0.264200E-03  0.105351E-02
  0.557434E+00 -0.111490E-02  0.107128E-02
  0.558158E+00 -0.390700E-03  0.106775E-02
  0.558883E+00 -0.105270E-02  0.106597E-02
  0.559607E+00 -0.140300E-02  0.108391E-02
  0.560332E+00  0.157700E-03  0.107217E-02
  0.561056E+00 -0.437400E-03  0.110984E-02
  0.561781E+00  0.186600E-03  0.109627E-02
  0.562505E+00 -0.152300E-03  0.110689E-02
  0.563230E+00 -0.104270E-02  0.115222E-02
  0.563954E+00 -0.336600E-03  0.111569E-02
  0.564678E+00 -0.500400E-03  0.113165E-02
  0.565403E+00 -0.104680E-02  0.112997E-02
  0.566127E+00 -0.107900E-03  0.113966E-02
  0.566852E+00 -0.897300E-03  0.117051E-02
  0.567576E+00 -0.585500E-03  0.117454E-02
  0.568300E+00 -0.293300E-03  0.116226E-02
  0.569024E+00 -0.261000E-03  0.115904E-02
  0.569749E+00 -0.416100E-03  0.119835E-02
  0.570473E+00  0.160200E-03  0.119108E-02
  0.571197E+00 -0.112360E-02  0.122190E-02
  0.571921E+00 -0.111800E-03  0.122349E-02
  0.572646E+00 -0.647900E-03  0.120418E-02
  0.573370E+00 -0.243500E-03  0.124632E-02
  0.574094E+00 -0.183390E-02  0.119886E-02
  0.574818E+00 -0.792100E-03  0.127268E-02
  0.575542E+00  0.670700E-03  0.127888E-02
  0.576266E+00  0.938000E-04  0.129672E-02
  0.576990E+00 -0.580000E-04  0.131133E-02
  0.577714E+00  0.318300E-03  0.127779E-02
  0.578438E+00 -0.115220E-02  0.130817E-02
  0.579162E+00 -0.955000E-04  0.128595E-02
  0.579886E+00 -0.984100E-03  0.130822E-02
  0.580610E+00 -0.950500E-03  0.134180E-02
  0.581334E+00 -0.311700E-03  0.132334E-02
  0.582058E+00  0.118000E-02  0.137458E-02
  0.582782E+00 -0.431200E-03  0.135303E-02
  0.583506E+00 -0.235970E-02  0.140577E-02
  0.584230E+00 -0.162100E-03  0.139318E-02
  0.584954E+00 -0.158150E-02  0.139617E-02
  0.585678E+00  0.361500E-03  0.150308E-02
  0.586402E+00  0.358200E-03  0.138518E-02
  0.587125E+00 -0.179370E-02  0.151007E-02
  0.587849E+00 -0.644500E-03  0.145369E-02
  0.588573E+00 -0.153270E-02  0.146091E-02
  0.589297E+00  0.211300E-03  0.154451E-02
  0.590021E+00 -0.175230E-02  0.150474E-02
  0.590744E+00  0.213000E-04  0.153454E-02
  0.591468E+00 -0.434900E-03  0.158820E-02
  0.592192E+00  0.479400E-03  0.155476E-02
  0.592915E+00 -0.123160E-02  0.157065E-02
  0.593639E+00  0.788000E-03  0.154457E-02
  0.594363E+00 -0.184250E-02  0.161207E-02
  0.595086E+00 -0.144740E-02  0.162710E-02
  0.595810E+00 -0.705800E-03  0.168188E-02
  0.596533E+00 -0.676000E-04  0.168150E-02
  0.597257E+00 -0.134820E-02  0.162756E-02
  0.597980E+00 -0.514200E-03  0.167121E-02
  0.598704E+00  0.515700E-03  0.169432E-02
  0.599427E+00  0.126880E-02  0.171130E-02
  0.600151E+00 -0.165800E-02  0.174103E-02
  0.600874E+00 -0.678100E-03  0.168979E-02
  0.601598E+00 -0.107680E-02  0.169045E-02
  0.602321E+00 -0.643200E-03  0.178041E-02
  0.603045E+00  0.536200E-03  0.175422E-02
  0.603768E+00  0.799000E-04  0.173095E-02
  0.604491E+00 -0.350900E-03  0.181034E-02
  0.605215E+00 -0.129780E-02  0.181832E-02
  0.605938E+00 -0.605100E-03  0.179773E-02
  0.606661E+00 -0.558500E-03  0.178473E-02
  0.607385E+00 -0.144160E-02  0.181122E-02
  0.608108E+00  0.223440E-02  0.183498E-02
  0.608831E+00  0.576000E-03  0.184686E-02
  0.609554E+00 -0.104470E-02  0.197669E-02
  0.610278E+00 -0.180000E-03  0.194842E-02
  0.611001E+00 -0.242000E-03  0.193644E-02
  0.611724E+00  0.236000E-03  0.200013E-02
  0.612447E+00 -0.116010E-02  0.198228E-02
  0.613170E+00 -0.358610E-02  0.214224E-02
  0.613893E+00 -0.701800E-03  0.209218E-02
  0.614616E+00 -0.649800E-03  0.199163E-02
  0.615339E+00 -0.161800E-02  0.197829E-02
  0.616062E+00  0.244200E-03  0.225085E-02
  0.616786E+00 -0.687100E-03  0.231755E-02
  0.617509E+00  0.881100E-03  0.244142E-02
  0.618231E+00  0.181280E-02  0.271594E-02
  0.618954E+00  0.126000E-03  0.289283E-02
  0.619677E+00 -0.293520E-02  0.312528E-02
  0.620400E+00  0.480400E-03  0.354863E-02
  0.621123E+00  0.142950E-02  0.355868E-02
  0.621846E+00  0.141190E-02  0.440965E-02
  0.622569E+00 -0.114590E-02  0.456502E-02
  0.623292E+00 -0.672080E-02  0.637738E-02
  0.624015E+00  0.249620E-02  0.688933E-02
  0.624738E+00 -0.903700E-02  0.240009E-01
----------C:\Emma\Synchrotron_2016July\blag1o80_raw_data_files_averaged_and_buffer_subtracted\blag1o80_0p25mg_avg.dat-----------------------------
                                                                                
Parent(s): /tmp/qt_temp.T16261 /tmp/qt_temp.M16261 /tmp/qt_temp.X16261 /tmp/qt_t
----------C:\Emma\Synchrotron_2016July\blag1o80_raw_data_files_averaged_and_buffer_subtracted\blag1o60_0mg_avg.dat-----------------------------
                                                                                
Parent(s): /tmp/qt_temp.T28996 /tmp/qt_temp.M28996 /tmp/qt_temp.X28996 /tmp/qt_t
