# Supplementary material for: BAMLET kills chemotherapy-resistant mesothelioma cells, holding oleic acid in an activated cytotoxic state
Source: PLoS One. 2018 Aug 29;13(8):e0203003. doi: 10.1371/journal.pone.0203003 (PMC6114908; doi:10.1371/journal.pone.0203003)
Supplement: S2 Dataset — (TGZ) [file pone.0203003.s003.tgz › BAMLET_and_BLAGLET_SAXS_and_models/SAXS_data_for_BLAGLETs_pH12_betamerc_10C/blag_0p25mg_sub.dat]

 14-Aug-2016       (1.000 *blag_0p25mg_avg - 1.004 *blag1o60_0mg_av) /  1.0000
blag_0p25mg_  Conc = .10E+01  Mult = .10E+01  N1 =    1  N2 =  843  SCALE =  1
 0mg_avg.dat  Conc = .10E+01  Mult = .10E+01  N1 =    1  N2 =  843  SCALE =  1
  0.113375E-01  0.416211E-01  0.759431E-02
  0.120690E-01  0.455662E-01  0.460087E-02
  0.128004E-01  0.448509E-01  0.369534E-02
  0.135319E-01  0.419437E-01  0.332941E-02
  0.142633E-01  0.438028E-01  0.314731E-02
  0.149948E-01  0.467712E-01  0.275942E-02
  0.157262E-01  0.442702E-01  0.257441E-02
  0.164577E-01  0.455702E-01  0.243082E-02
  0.171891E-01  0.448763E-01  0.238806E-02
  0.179206E-01  0.417040E-01  0.230679E-02
  0.186520E-01  0.446202E-01  0.219376E-02
  0.193835E-01  0.412333E-01  0.207751E-02
  0.201149E-01  0.418475E-01  0.203846E-02
  0.208464E-01  0.416889E-01  0.198388E-02
  0.215778E-01  0.427933E-01  0.200742E-02
  0.223093E-01  0.415837E-01  0.196050E-02
  0.230407E-01  0.417955E-01  0.190818E-02
  0.237721E-01  0.400270E-01  0.195324E-02
  0.245036E-01  0.388790E-01  0.179538E-02
  0.252350E-01  0.392754E-01  0.183864E-02
  0.259665E-01  0.400049E-01  0.180370E-02
  0.266979E-01  0.398964E-01  0.173152E-02
  0.274293E-01  0.393405E-01  0.174813E-02
  0.281608E-01  0.387759E-01  0.169366E-02
  0.288922E-01  0.387891E-01  0.164832E-02
  0.296237E-01  0.372154E-01  0.166160E-02
  0.303551E-01  0.385756E-01  0.161523E-02
  0.310865E-01  0.376992E-01  0.164321E-02
  0.318180E-01  0.370468E-01  0.156357E-02
  0.325494E-01  0.359675E-01  0.165862E-02
  0.332808E-01  0.359463E-01  0.153221E-02
  0.340123E-01  0.360391E-01  0.144707E-02
  0.347437E-01  0.359315E-01  0.147553E-02
  0.354751E-01  0.353581E-01  0.142959E-02
  0.362065E-01  0.344645E-01  0.145939E-02
  0.369380E-01  0.356976E-01  0.146697E-02
  0.376694E-01  0.353074E-01  0.139726E-02
  0.384008E-01  0.338996E-01  0.145930E-02
  0.391322E-01  0.341470E-01  0.135874E-02
  0.398636E-01  0.332509E-01  0.137610E-02
  0.405951E-01  0.313296E-01  0.135310E-02
  0.413265E-01  0.321712E-01  0.135328E-02
  0.420579E-01  0.317452E-01  0.132213E-02
  0.427893E-01  0.318629E-01  0.129779E-02
  0.435207E-01  0.301213E-01  0.128761E-02
  0.442521E-01  0.313009E-01  0.135400E-02
  0.449836E-01  0.301135E-01  0.128213E-02
  0.457150E-01  0.301281E-01  0.128027E-02
  0.464464E-01  0.306807E-01  0.123992E-02
  0.471778E-01  0.275942E-01  0.124214E-02
  0.479092E-01  0.303154E-01  0.123650E-02
  0.486406E-01  0.288932E-01  0.124292E-02
  0.493720E-01  0.282077E-01  0.120305E-02
  0.501034E-01  0.277857E-01  0.118352E-02
  0.508348E-01  0.270399E-01  0.121086E-02
  0.515662E-01  0.282117E-01  0.122595E-02
  0.522976E-01  0.282786E-01  0.116922E-02
  0.530290E-01  0.261307E-01  0.120943E-02
  0.537604E-01  0.257610E-01  0.121626E-02
  0.544917E-01  0.249438E-01  0.121752E-02
  0.552231E-01  0.255057E-01  0.123803E-02
  0.559545E-01  0.243306E-01  0.124784E-02
  0.566859E-01  0.261001E-01  0.125410E-02
  0.574173E-01  0.249057E-01  0.128111E-02
  0.581487E-01  0.238512E-01  0.127013E-02
  0.588800E-01  0.233216E-01  0.131551E-02
  0.596114E-01  0.225091E-01  0.129828E-02
  0.603428E-01  0.231223E-01  0.125616E-02
  0.610742E-01  0.220537E-01  0.129574E-02
  0.618055E-01  0.222846E-01  0.122536E-02
  0.625369E-01  0.215699E-01  0.122276E-02
  0.632683E-01  0.211809E-01  0.121859E-02
  0.639996E-01  0.206467E-01  0.119947E-02
  0.647310E-01  0.215640E-01  0.120892E-02
  0.654624E-01  0.194859E-01  0.116139E-02
  0.661937E-01  0.207660E-01  0.115017E-02
  0.669251E-01  0.199956E-01  0.113645E-02
  0.676564E-01  0.199938E-01  0.110823E-02
  0.683878E-01  0.200791E-01  0.107736E-02
  0.691191E-01  0.182040E-01  0.108504E-02
  0.698505E-01  0.187014E-01  0.108806E-02
  0.705818E-01  0.178432E-01  0.106468E-02
  0.713132E-01  0.174997E-01  0.105318E-02
  0.720445E-01  0.163700E-01  0.104277E-02
  0.727759E-01  0.158819E-01  0.105651E-02
  0.735072E-01  0.170652E-01  0.101666E-02
  0.742385E-01  0.159168E-01  0.100658E-02
  0.749699E-01  0.162760E-01  0.101848E-02
  0.757012E-01  0.162366E-01  0.990880E-03
  0.764325E-01  0.151998E-01  0.991542E-03
  0.771638E-01  0.157972E-01  0.974952E-03
  0.778952E-01  0.154986E-01  0.961618E-03
  0.786265E-01  0.141243E-01  0.969550E-03
  0.793578E-01  0.145940E-01  0.922434E-03
  0.800891E-01  0.142094E-01  0.937816E-03
  0.808204E-01  0.137801E-01  0.937398E-03
  0.815517E-01  0.133598E-01  0.936951E-03
  0.822830E-01  0.137525E-01  0.932300E-03
  0.830143E-01  0.121310E-01  0.930739E-03
  0.837456E-01  0.126030E-01  0.908999E-03
  0.844769E-01  0.125985E-01  0.917761E-03
  0.852082E-01  0.121383E-01  0.921962E-03
  0.859395E-01  0.113949E-01  0.911247E-03
  0.866708E-01  0.120001E-01  0.883774E-03
  0.874021E-01  0.112675E-01  0.882207E-03
  0.881334E-01  0.109971E-01  0.894251E-03
  0.888647E-01  0.105463E-01  0.905023E-03
  0.895959E-01  0.110856E-01  0.872966E-03
  0.903272E-01  0.109653E-01  0.878307E-03
  0.910585E-01  0.110067E-01  0.895541E-03
  0.917897E-01  0.992880E-02  0.901329E-03
  0.925210E-01  0.948176E-02  0.894679E-03
  0.932523E-01  0.887643E-02  0.895834E-03
  0.939835E-01  0.873038E-02  0.905402E-03
  0.947148E-01  0.898688E-02  0.907691E-03
  0.954460E-01  0.827586E-02  0.907784E-03
  0.961773E-01  0.886693E-02  0.904105E-03
  0.969085E-01  0.789417E-02  0.907435E-03
  0.976398E-01  0.866037E-02  0.936808E-03
  0.983710E-01  0.695583E-02  0.905159E-03
  0.991023E-01  0.916937E-02  0.905719E-03
  0.998335E-01  0.750213E-02  0.918618E-03
  0.100565E+00  0.750428E-02  0.909823E-03
  0.101296E+00  0.726602E-02  0.919550E-03
  0.102027E+00  0.712035E-02  0.887054E-03
  0.102758E+00  0.714064E-02  0.893953E-03
  0.103490E+00  0.702671E-02  0.887876E-03
  0.104221E+00  0.738674E-02  0.834162E-03
  0.104952E+00  0.724113E-02  0.845850E-03
  0.105683E+00  0.644135E-02  0.839544E-03
  0.106414E+00  0.685379E-02  0.824425E-03
  0.107146E+00  0.705774E-02  0.815964E-03
  0.107877E+00  0.657763E-02  0.820058E-03
  0.108608E+00  0.672480E-02  0.821199E-03
  0.109339E+00  0.492497E-02  0.809978E-03
  0.110070E+00  0.637177E-02  0.791995E-03
  0.110802E+00  0.471212E-02  0.800201E-03
  0.111533E+00  0.617994E-02  0.799772E-03
  0.112264E+00  0.655137E-02  0.798442E-03
  0.112995E+00  0.506620E-02  0.780880E-03
  0.113726E+00  0.482105E-02  0.784592E-03
  0.114457E+00  0.565695E-02  0.781190E-03
  0.115189E+00  0.498786E-02  0.774866E-03
  0.115920E+00  0.538854E-02  0.771858E-03
  0.116651E+00  0.518049E-02  0.780587E-03
  0.117382E+00  0.580340E-02  0.768130E-03
  0.118113E+00  0.422541E-02  0.758978E-03
  0.118844E+00  0.386244E-02  0.759399E-03
  0.119576E+00  0.362893E-02  0.761934E-03
  0.120307E+00  0.488471E-02  0.762491E-03
  0.121038E+00  0.336401E-02  0.758732E-03
  0.121769E+00  0.451541E-02  0.765955E-03
  0.122500E+00  0.376536E-02  0.756571E-03
  0.123231E+00  0.369902E-02  0.749533E-03
  0.123962E+00  0.425325E-02  0.728642E-03
  0.124693E+00  0.302353E-02  0.730312E-03
  0.125425E+00  0.245109E-02  0.730010E-03
  0.126156E+00  0.375828E-02  0.735255E-03
  0.126887E+00  0.336524E-02  0.722742E-03
  0.127618E+00  0.323565E-02  0.733352E-03
  0.128349E+00  0.319231E-02  0.734996E-03
  0.129080E+00  0.294320E-02  0.715300E-03
  0.129811E+00  0.339153E-02  0.727596E-03
  0.130542E+00  0.325100E-02  0.703564E-03
  0.131273E+00  0.314320E-02  0.709454E-03
  0.132004E+00  0.338277E-02  0.717897E-03
  0.132735E+00  0.273862E-02  0.711523E-03
  0.133466E+00  0.249920E-02  0.710597E-03
  0.134197E+00  0.298697E-02  0.701049E-03
  0.134929E+00  0.252188E-02  0.689873E-03
  0.135660E+00  0.288246E-02  0.694191E-03
  0.136391E+00  0.248171E-02  0.680109E-03
  0.137122E+00  0.284521E-02  0.673945E-03
  0.137853E+00  0.272626E-02  0.688233E-03
  0.138584E+00  0.281166E-02  0.692042E-03
  0.139315E+00  0.263151E-02  0.691087E-03
  0.140046E+00  0.239185E-02  0.677375E-03
  0.140777E+00  0.202350E-02  0.690076E-03
  0.141508E+00  0.258083E-02  0.676816E-03
  0.142239E+00  0.191000E-02  0.684965E-03
  0.142970E+00  0.132644E-02  0.679961E-03
  0.143701E+00  0.221811E-02  0.671058E-03
  0.144432E+00  0.180751E-02  0.677508E-03
  0.145163E+00  0.244253E-02  0.676176E-03
  0.145894E+00  0.220346E-02  0.662627E-03
  0.146625E+00  0.154767E-02  0.668876E-03
  0.147356E+00  0.183583E-02  0.676923E-03
  0.148087E+00  0.184061E-02  0.656284E-03
  0.148818E+00  0.238830E-02  0.643302E-03
  0.149549E+00  0.814802E-03  0.641654E-03
  0.150280E+00  0.162099E-02  0.655224E-03
  0.151011E+00  0.171504E-02  0.662342E-03
  0.151741E+00  0.139777E-02  0.646909E-03
  0.152472E+00  0.111735E-02  0.649259E-03
  0.153203E+00  0.141406E-02  0.647352E-03
  0.153934E+00  0.184616E-02  0.643160E-03
  0.154665E+00  0.144627E-02  0.645736E-03
  0.155396E+00  0.140189E-02  0.642583E-03
  0.156127E+00  0.917315E-03  0.638904E-03
  0.156858E+00  0.959723E-03  0.646098E-03
  0.157589E+00  0.128331E-02  0.625411E-03
  0.158320E+00  0.707182E-03  0.632466E-03
  0.159051E+00  0.135800E-02  0.639134E-03
  0.159782E+00  0.149214E-02  0.644027E-03
  0.160512E+00  0.118852E-02  0.628519E-03
  0.161243E+00  0.171832E-02  0.623136E-03
  0.161974E+00  0.141686E-02  0.627790E-03
  0.162705E+00  0.102081E-02  0.628319E-03
  0.163436E+00  0.561387E-03  0.632064E-03
  0.164167E+00  0.100340E-02  0.623693E-03
  0.164898E+00  0.123475E-02  0.615542E-03
  0.165628E+00  0.695845E-03  0.615994E-03
  0.166359E+00  0.647275E-03  0.619827E-03
  0.167090E+00  0.118562E-02  0.618635E-03
  0.167821E+00  0.738095E-03  0.600868E-03
  0.168552E+00  0.541152E-03  0.601674E-03
  0.169283E+00  0.108401E-02  0.606924E-03
  0.170013E+00  0.934938E-03  0.598156E-03
  0.170744E+00  0.492703E-03  0.597805E-03
  0.171475E+00  0.112743E-02  0.601616E-03
  0.172206E+00  0.146394E-02  0.609827E-03
  0.172937E+00  0.118846E-02  0.601162E-03
  0.173667E+00  0.412407E-03  0.596583E-03
  0.174398E+00  0.945182E-03  0.589847E-03
  0.175129E+00  0.105431E-02  0.594395E-03
  0.175860E+00  0.412093E-03  0.593515E-03
  0.176590E+00  0.555397E-03  0.586453E-03
  0.177321E+00  0.442284E-03  0.584889E-03
  0.178052E+00  0.723470E-03  0.592211E-03
  0.178783E+00  0.815317E-03  0.589017E-03
  0.179513E+00  0.136400E-02  0.583842E-03
  0.180244E+00  0.590943E-03  0.572720E-03
  0.180975E+00  0.141541E-03  0.588744E-03
  0.181706E+00  0.433520E-03  0.579293E-03
  0.182436E+00  0.102578E-03  0.571349E-03
  0.183167E+00  0.460745E-03  0.574313E-03
  0.183898E+00  0.588774E-03  0.580406E-03
  0.184629E+00  0.708473E-03  0.576558E-03
  0.185359E+00  0.437867E-03  0.567035E-03
  0.186090E+00  0.115532E-03  0.574621E-03
  0.186821E+00  0.100071E-03  0.567781E-03
  0.187551E+00  0.769718E-03  0.572229E-03
  0.188282E+00  0.211912E-04  0.566199E-03
  0.189013E+00  0.420213E-03  0.580092E-03
  0.189743E+00  0.230600E-03  0.571738E-03
  0.190474E+00  0.469849E-03  0.569777E-03
  0.191205E+00  0.702394E-03  0.563496E-03
  0.191935E+00  0.109547E-02  0.562534E-03
  0.192666E+00  0.545333E-03  0.550599E-03
  0.193396E+00  0.534697E-03  0.553468E-03
  0.194127E+00  0.179417E-03  0.556412E-03
  0.194858E+00  0.451980E-03  0.548565E-03
  0.195588E+00  0.342755E-03  0.550401E-03
  0.196319E+00  0.456947E-03  0.558706E-03
  0.197049E+00 -0.452597E-03  0.555071E-03
  0.197780E+00  0.246463E-03  0.552469E-03
  0.198511E+00  0.735265E-03  0.548544E-03
  0.199241E+00  0.842287E-03  0.551848E-03
  0.199972E+00  0.375200E-03  0.543720E-03
  0.200702E+00  0.680225E-03  0.549102E-03
  0.201433E+00  0.340112E-04  0.551122E-03
  0.202163E+00 -0.764032E-04  0.556815E-03
  0.202894E+00  0.118448E-03  0.540318E-03
  0.203625E+00  0.631852E-03  0.549472E-03
  0.204355E+00  0.301015E-03  0.533190E-03
  0.205086E+00  0.414742E-03  0.548626E-03
  0.205816E+00  0.660612E-03  0.543137E-03
  0.206547E+00  0.701064E-03  0.539553E-03
  0.207277E+00 -0.332536E-04  0.545519E-03
  0.208008E+00  0.116536E-03  0.545403E-03
  0.208738E+00  0.761917E-03  0.551160E-03
  0.209469E+00  0.282789E-03  0.561881E-03
  0.210199E+00  0.859578E-03  0.555171E-03
  0.210930E+00  0.685172E-04  0.559560E-03
  0.211660E+00  0.384078E-03  0.552884E-03
  0.212390E+00  0.284466E-03  0.546097E-03
  0.213121E+00  0.320518E-03  0.545494E-03
  0.213851E+00  0.452376E-03  0.551788E-03
  0.214582E+00  0.498559E-03  0.563701E-03
  0.215312E+00  0.827060E-03  0.551327E-03
  0.216043E+00  0.220129E-03  0.548338E-03
  0.216773E+00  0.348869E-03  0.559177E-03
  0.217503E+00  0.120745E-03  0.557232E-03
  0.218234E+00 -0.304379E-03  0.554836E-03
  0.218964E+00  0.296063E-03  0.565371E-03
  0.219695E+00  0.206831E-03  0.557716E-03
  0.220425E+00  0.392766E-03  0.553429E-03
  0.221155E+00  0.319347E-03  0.545671E-03
  0.221886E+00  0.213591E-03  0.552177E-03
  0.222616E+00  0.104902E-02  0.529023E-03
  0.223346E+00 -0.135835E-03  0.535043E-03
  0.224077E+00 -0.267506E-03  0.535825E-03
  0.224807E+00  0.188347E-03  0.528380E-03
  0.225537E+00  0.805423E-03  0.534016E-03
  0.226268E+00  0.561862E-03  0.534077E-03
  0.226998E+00  0.660195E-03  0.534976E-03
  0.227728E+00  0.274945E-03  0.521947E-03
  0.228459E+00 -0.104222E-03  0.527350E-03
  0.229189E+00  0.568004E-03  0.521059E-03
  0.229919E+00 -0.391842E-03  0.519379E-03
  0.230650E+00 -0.227240E-05  0.522740E-03
  0.231380E+00 -0.286825E-03  0.525312E-03
  0.232110E+00 -0.737057E-03  0.533605E-03
  0.232840E+00  0.349606E-03  0.526829E-03
  0.233571E+00  0.211791E-03  0.523591E-03
  0.234301E+00  0.246926E-03  0.516379E-03
  0.235031E+00  0.862664E-03  0.520105E-03
  0.235761E+00 -0.480972E-04  0.518464E-03
  0.236491E+00 -0.125745E-03  0.512088E-03
  0.237222E+00  0.421846E-03  0.512555E-03
  0.237952E+00  0.701023E-03  0.507189E-03
  0.238682E+00  0.605028E-03  0.509826E-03
  0.239412E+00  0.486940E-04  0.513149E-03
  0.240142E+00  0.530183E-03  0.511361E-03
  0.240873E+00  0.302712E-03  0.511865E-03
  0.241603E+00  0.799569E-03  0.506646E-03
  0.242333E+00  0.721737E-03  0.499090E-03
  0.243063E+00  0.349101E-03  0.505497E-03
  0.243793E+00  0.170194E-03  0.507899E-03
  0.244523E+00  0.235700E-03  0.511269E-03
  0.245253E+00 -0.101264E-03  0.494524E-03
  0.245984E+00  0.451365E-03  0.499264E-03
  0.246714E+00  0.377601E-03  0.507129E-03
  0.247444E+00  0.617530E-03  0.507070E-03
  0.248174E+00  0.585755E-03  0.517293E-03
  0.248904E+00 -0.236731E-03  0.510610E-03
  0.249634E+00  0.818200E-04  0.514523E-03
  0.250364E+00  0.417773E-03  0.508092E-03
  0.251094E+00  0.337533E-03  0.514526E-03
  0.251824E+00  0.906228E-04  0.511069E-03
  0.252554E+00  0.389391E-03  0.514545E-03
  0.253284E+00  0.128673E-03  0.517617E-03
  0.254014E+00  0.663332E-03  0.509327E-03
  0.254744E+00  0.429570E-03  0.516863E-03
  0.255474E+00  0.485804E-03  0.517665E-03
  0.256204E+00  0.238627E-03  0.509231E-03
  0.256934E+00  0.247328E-03  0.506518E-03
  0.257664E+00  0.494602E-03  0.515421E-03
  0.258394E+00 -0.169538E-03  0.514625E-03
  0.259124E+00  0.386407E-03  0.513594E-03
  0.259854E+00  0.268777E-03  0.512910E-03
  0.260584E+00 -0.459736E-03  0.505448E-03
  0.261314E+00  0.359292E-03  0.511623E-03
  0.262044E+00  0.513024E-03  0.524634E-03
  0.262774E+00  0.953785E-03  0.514272E-03
  0.263504E+00  0.565365E-03  0.511157E-03
  0.264234E+00  0.600993E-03  0.503337E-03
  0.264964E+00  0.898344E-03  0.512850E-03
  0.265693E+00  0.325223E-03  0.511661E-03
  0.266423E+00  0.516580E-03  0.515440E-03
  0.267153E+00 -0.527960E-04  0.505437E-03
  0.267883E+00  0.220150E-03  0.509073E-03
  0.268613E+00 -0.217625E-03  0.512038E-03
  0.269343E+00  0.632057E-03  0.504727E-03
  0.270073E+00  0.573350E-03  0.512592E-03
  0.270802E+00  0.350541E-03  0.522519E-03
  0.271532E+00  0.620241E-03  0.510415E-03
  0.272262E+00  0.662351E-03  0.505445E-03
  0.272992E+00  0.145790E-03  0.511347E-03
  0.273722E+00  0.185525E-03  0.505182E-03
  0.274451E+00  0.636937E-03  0.513484E-03
  0.275181E+00  0.708693E-03  0.514437E-03
  0.275911E+00  0.616136E-03  0.516773E-03
  0.276641E+00  0.933256E-03  0.504378E-03
  0.277371E+00  0.353404E-04  0.513181E-03
  0.278100E+00  0.185028E-03  0.504437E-03
  0.278830E+00  0.324420E-03  0.509623E-03
  0.279560E+00  0.938256E-03  0.505170E-03
  0.280289E+00  0.933853E-03  0.502926E-03
  0.281019E+00  0.159181E-03  0.498461E-03
  0.281749E+00  0.578681E-03  0.502823E-03
  0.282479E+00 -0.756572E-04  0.495166E-03
  0.283208E+00  0.594267E-03  0.503214E-03
  0.283938E+00  0.447134E-03  0.499488E-03
  0.284668E+00  0.444178E-03  0.504951E-03
  0.285397E+00  0.282624E-04  0.495450E-03
  0.286127E+00  0.281008E-03  0.499233E-03
  0.286856E+00  0.443345E-03  0.504540E-03
  0.287586E+00 -0.164992E-04  0.495187E-03
  0.288316E+00  0.807620E-03  0.504906E-03
  0.289045E+00 -0.243309E-03  0.513575E-03
  0.289775E+00  0.603603E-03  0.493592E-03
  0.290504E+00  0.255947E-03  0.494681E-03
  0.291234E+00  0.475765E-03  0.497726E-03
  0.291964E+00  0.573876E-03  0.502694E-03
  0.292693E+00  0.207194E-03  0.494935E-03
  0.293423E+00 -0.102067E-03  0.492817E-03
  0.294152E+00  0.161249E-03  0.504701E-03
  0.294882E+00  0.470511E-03  0.497793E-03
  0.295611E+00  0.211973E-03  0.502068E-03
  0.296341E+00  0.121144E-03  0.486347E-03
  0.297070E+00  0.337532E-03  0.497390E-03
  0.297800E+00  0.248703E-03  0.498323E-03
  0.298529E+00  0.297906E-03  0.494726E-03
  0.299259E+00 -0.672736E-04  0.500871E-03
  0.299988E+00  0.590894E-03  0.499420E-03
  0.300718E+00  0.368198E-03  0.503738E-03
  0.301447E+00  0.545829E-03  0.508729E-03
  0.302176E+00  0.643143E-03  0.503357E-03
  0.302906E+00 -0.300604E-03  0.505855E-03
  0.303635E+00  0.762096E-03  0.515998E-03
  0.304365E+00  0.625577E-03  0.509046E-03
  0.305094E+00  0.236274E-03  0.515118E-03
  0.305823E+00  0.636663E-03  0.513208E-03
  0.306553E+00 -0.183958E-03  0.507947E-03
  0.307282E+00  0.393402E-03  0.513030E-03
  0.308012E+00  0.260825E-03  0.512877E-03
  0.308741E+00  0.160600E-04  0.514435E-03
  0.309470E+00  0.332830E-03  0.516329E-03
  0.310200E+00  0.414204E-03  0.511147E-03
  0.310929E+00  0.257844E-03  0.521779E-03
  0.311658E+00 -0.509348E-03  0.524870E-03
  0.312387E+00  0.194707E-03  0.527120E-03
  0.313117E+00 -0.173834E-03  0.523078E-03
  0.313846E+00  0.950517E-03  0.516165E-03
  0.314575E+00 -0.155393E-03  0.532169E-03
  0.315305E+00  0.189153E-03  0.521499E-03
  0.316034E+00 -0.239085E-03  0.519512E-03
  0.316763E+00  0.604462E-03  0.533900E-03
  0.317492E+00  0.191139E-03  0.525034E-03
  0.318221E+00 -0.171408E-04  0.529294E-03
  0.318951E+00 -0.326615E-03  0.523758E-03
  0.319680E+00  0.574334E-03  0.523739E-03
  0.320409E+00  0.208332E-04  0.532488E-03
  0.321138E+00  0.466965E-03  0.521954E-03
  0.321867E+00  0.322801E-03  0.537062E-03
  0.322596E+00  0.312062E-03  0.523988E-03
  0.323326E+00  0.500304E-04  0.527148E-03
  0.324055E+00  0.336605E-03  0.537218E-03
  0.324784E+00 -0.159773E-03  0.533933E-03
  0.325513E+00  0.248909E-03  0.534634E-03
  0.326242E+00  0.106418E-02  0.523436E-03
  0.326971E+00 -0.129199E-03  0.518641E-03
  0.327700E+00 -0.120620E-04  0.522843E-03
  0.328429E+00  0.168116E-04  0.521767E-03
  0.329158E+00  0.821598E-03  0.532984E-03
  0.329887E+00  0.137388E-04  0.536692E-03
  0.330616E+00 -0.473326E-03  0.531566E-03
  0.331345E+00  0.163017E-03  0.532511E-03
  0.332074E+00  0.342753E-03  0.526261E-03
  0.332803E+00 -0.843892E-04  0.532813E-03
  0.333532E+00  0.408325E-03  0.527829E-03
  0.334261E+00  0.570324E-03  0.536602E-03
  0.334990E+00 -0.173600E-03  0.532873E-03
  0.335719E+00 -0.288380E-03  0.536978E-03
  0.336448E+00 -0.175200E-04  0.528978E-03
  0.337177E+00  0.315352E-03  0.530859E-03
  0.337906E+00  0.855784E-04  0.537086E-03
  0.338635E+00  0.135242E-03  0.537001E-03
  0.339364E+00 -0.297124E-03  0.532818E-03
  0.340093E+00 -0.682720E-04  0.535239E-03
  0.340822E+00 -0.120479E-03  0.538939E-03
  0.341551E+00  0.286443E-03  0.531805E-03
  0.342279E+00  0.292327E-03  0.538349E-03
  0.343008E+00 -0.648840E-03  0.544850E-03
  0.343737E+00  0.243468E-03  0.537860E-03
  0.344466E+00  0.152459E-03  0.529489E-03
  0.345195E+00  0.142353E-03  0.542971E-03
  0.345923E+00  0.154244E-03  0.534285E-03
  0.346652E+00  0.260163E-03  0.539079E-03
  0.347381E+00  0.439684E-04  0.541704E-03
  0.348110E+00 -0.396256E-04  0.534811E-03
  0.348839E+00  0.274583E-03  0.537001E-03
  0.349567E+00  0.259622E-03  0.536507E-03
  0.350296E+00  0.172313E-03  0.535056E-03
  0.351025E+00  0.278004E-04  0.539737E-03
  0.351753E+00 -0.270732E-04  0.547596E-03
  0.352482E+00 -0.280484E-03  0.541388E-03
  0.353211E+00  0.272726E-03  0.534184E-03
  0.353940E+00  0.121614E-03  0.536937E-03
  0.354668E+00  0.653010E-03  0.531694E-03
  0.355397E+00 -0.128462E-03  0.537785E-03
  0.356126E+00 -0.682992E-04  0.539241E-03
  0.356854E+00 -0.277433E-03  0.542954E-03
  0.357583E+00  0.368294E-03  0.548074E-03
  0.358311E+00  0.784682E-03  0.539598E-03
  0.359040E+00  0.112465E-03  0.542065E-03
  0.359769E+00 -0.947337E-03  0.541622E-03
  0.360497E+00  0.114120E-03  0.537103E-03
  0.361226E+00  0.212398E-03  0.548175E-03
  0.361954E+00  0.469930E-03  0.545884E-03
  0.362683E+00 -0.114050E-03  0.563913E-03
  0.363411E+00  0.120504E-03  0.557080E-03
  0.364140E+00  0.185093E-03  0.566660E-03
  0.364868E+00  0.201219E-03  0.563735E-03
  0.365597E+00  0.296248E-04  0.563638E-03
  0.366325E+00 -0.663789E-03  0.583480E-03
  0.367054E+00 -0.164640E-05  0.570400E-03
  0.367782E+00 -0.104972E-03  0.577496E-03
  0.368511E+00 -0.139251E-03  0.575492E-03
  0.369239E+00  0.180918E-03  0.578485E-03
  0.369967E+00 -0.301360E-05  0.589571E-03
  0.370696E+00 -0.167933E-03  0.571185E-03
  0.371424E+00 -0.136350E-03  0.572948E-03
  0.372153E+00  0.544780E-03  0.570973E-03
  0.372881E+00  0.441028E-04  0.574895E-03
  0.373609E+00 -0.977540E-04  0.581340E-03
  0.374338E+00 -0.117017E-03  0.578565E-03
  0.375066E+00 -0.305788E-04  0.575275E-03
  0.375794E+00  0.765135E-03  0.572835E-03
  0.376523E+00 -0.215267E-03  0.572538E-03
  0.377251E+00 -0.788994E-03  0.575852E-03
  0.377979E+00  0.233031E-03  0.569924E-03
  0.378708E+00  0.690828E-04  0.570103E-03
  0.379436E+00  0.574460E-04  0.568212E-03
  0.380164E+00  0.180399E-03  0.568146E-03
  0.380892E+00 -0.681804E-04  0.561152E-03
  0.381621E+00  0.101528E-03  0.560107E-03
  0.382349E+00 -0.526604E-04  0.567573E-03
  0.383077E+00 -0.414237E-03  0.557763E-03
  0.383805E+00  0.220230E-03  0.564606E-03
  0.384533E+00  0.912360E-05  0.569678E-03
  0.385261E+00 -0.212147E-03  0.561375E-03
  0.385990E+00  0.116240E-04  0.565448E-03
  0.386718E+00  0.335422E-03  0.565473E-03
  0.387446E+00  0.302724E-03  0.574701E-03
  0.388174E+00  0.901692E-03  0.557050E-03
  0.388902E+00 -0.330965E-03  0.562029E-03
  0.389630E+00 -0.954616E-04  0.567142E-03
  0.390358E+00  0.417494E-03  0.562766E-03
  0.391086E+00  0.306268E-03  0.563182E-03
  0.391814E+00 -0.889408E-04  0.566539E-03
  0.392542E+00  0.190063E-03  0.557315E-03
  0.393270E+00  0.103614E-03  0.555855E-03
  0.393998E+00 -0.154624E-03  0.569295E-03
  0.394726E+00  0.592760E-04  0.561984E-03
  0.395454E+00  0.158560E-03  0.559651E-03
  0.396182E+00 -0.470638E-03  0.566172E-03
  0.396910E+00 -0.184464E-03  0.553862E-03
  0.397638E+00  0.387680E-05  0.564146E-03
  0.398366E+00  0.778976E-03  0.559851E-03
  0.399094E+00  0.509458E-03  0.546612E-03
  0.399822E+00  0.403964E-04  0.562408E-03
  0.400550E+00  0.292187E-03  0.548491E-03
  0.401278E+00  0.316802E-03  0.547724E-03
  0.402006E+00 -0.211024E-04  0.543128E-03
  0.402734E+00  0.351004E-03  0.559618E-03
  0.403461E+00  0.146975E-03  0.560836E-03
  0.404189E+00  0.720128E-04  0.546718E-03
  0.404917E+00  0.253647E-03  0.554339E-03
  0.405645E+00  0.503458E-03  0.560665E-03
  0.406373E+00 -0.364942E-03  0.563443E-03
  0.407100E+00 -0.146671E-03  0.556861E-03
  0.407828E+00 -0.470728E-04  0.552885E-03
  0.408556E+00 -0.350499E-03  0.559666E-03
  0.409284E+00 -0.193689E-03  0.553180E-03
  0.410011E+00  0.202268E-03  0.544036E-03
  0.410739E+00 -0.111940E-03  0.544513E-03
  0.411467E+00  0.561846E-03  0.533649E-03
  0.412195E+00  0.499576E-03  0.556528E-03
  0.412922E+00  0.213606E-03  0.547245E-03
  0.413650E+00  0.325217E-03  0.547495E-03
  0.414378E+00  0.101352E-03  0.553616E-03
  0.415105E+00 -0.103148E-03  0.551669E-03
  0.415833E+00  0.343645E-03  0.568981E-03
  0.416560E+00  0.998240E-04  0.566042E-03
  0.417288E+00 -0.293818E-03  0.565048E-03
  0.418016E+00  0.517420E-03  0.561305E-03
  0.418743E+00  0.218400E-05  0.570114E-03
  0.419471E+00  0.445196E-03  0.577338E-03
  0.420198E+00  0.646388E-03  0.569662E-03
  0.420926E+00  0.414333E-03  0.584619E-03
  0.421653E+00 -0.388603E-03  0.578120E-03
  0.422381E+00 -0.389197E-03  0.586905E-03
  0.423108E+00 -0.382113E-03  0.582060E-03
  0.423836E+00  0.217002E-03  0.579287E-03
  0.424563E+00 -0.954504E-04  0.593117E-03
  0.425291E+00  0.827336E-04  0.589560E-03
  0.426018E+00 -0.219987E-03  0.588035E-03
  0.426745E+00  0.260089E-03  0.584593E-03
  0.427473E+00 -0.520696E-03  0.584598E-03
  0.428200E+00 -0.149849E-03  0.586080E-03
  0.428928E+00 -0.109260E-02  0.593027E-03
  0.429655E+00  0.197456E-04  0.585210E-03
  0.430382E+00  0.468726E-03  0.582986E-03
  0.431110E+00  0.142292E-03  0.600827E-03
  0.431837E+00  0.456524E-04  0.590845E-03
  0.432564E+00  0.922552E-04  0.595608E-03
  0.433292E+00 -0.286024E-03  0.602372E-03
  0.434019E+00 -0.193236E-03  0.609972E-03
  0.434746E+00  0.203785E-03  0.600782E-03
  0.435473E+00 -0.263708E-03  0.589208E-03
  0.436201E+00  0.130019E-03  0.602787E-03
  0.436928E+00  0.697924E-03  0.611725E-03
  0.437655E+00 -0.648078E-03  0.621671E-03
  0.438382E+00  0.605506E-03  0.625054E-03
  0.439109E+00 -0.584239E-03  0.618655E-03
  0.439837E+00 -0.408881E-03  0.615061E-03
  0.440564E+00 -0.145479E-03  0.604937E-03
  0.441291E+00 -0.353162E-03  0.607538E-03
  0.442018E+00 -0.307728E-04  0.617110E-03
  0.442745E+00  0.314414E-03  0.607662E-03
  0.443472E+00 -0.336508E-03  0.621920E-03
  0.444199E+00  0.875380E-04  0.617113E-03
  0.444926E+00  0.371602E-03  0.607594E-03
  0.445653E+00 -0.365323E-03  0.618585E-03
  0.446380E+00 -0.484496E-03  0.599955E-03
  0.447107E+00 -0.513479E-03  0.616043E-03
  0.447834E+00 -0.586364E-03  0.607404E-03
  0.448561E+00 -0.319768E-04  0.618412E-03
  0.449288E+00 -0.303863E-03  0.625696E-03
  0.450015E+00  0.498494E-03  0.611783E-03
  0.450742E+00 -0.117471E-03  0.628940E-03
  0.451469E+00 -0.298386E-03  0.635480E-03
  0.452196E+00 -0.116164E-03  0.618678E-03
  0.452923E+00  0.460082E-03  0.633264E-03
  0.453650E+00  0.833096E-04  0.635209E-03
  0.454377E+00  0.126065E-03  0.626466E-03
  0.455104E+00  0.549943E-03  0.646029E-03
  0.455831E+00 -0.181206E-03  0.640603E-03
  0.456557E+00  0.844924E-03  0.626862E-03
  0.457284E+00 -0.121914E-03  0.634351E-03
  0.458011E+00 -0.296951E-03  0.643685E-03
  0.458738E+00  0.683290E-03  0.639256E-03
  0.459465E+00  0.614396E-03  0.629535E-03
  0.460191E+00 -0.347568E-04  0.635405E-03
  0.460918E+00  0.318298E-03  0.647836E-03
  0.461645E+00 -0.374134E-03  0.630586E-03
  0.462372E+00 -0.212462E-03  0.642363E-03
  0.463098E+00  0.396067E-03  0.654148E-03
  0.463825E+00  0.831702E-03  0.645618E-03
  0.464552E+00  0.146819E-03  0.642415E-03
  0.465278E+00  0.317396E-04  0.642390E-03
  0.466005E+00  0.383727E-03  0.641595E-03
  0.466732E+00 -0.256787E-03  0.651547E-03
  0.467458E+00  0.403071E-03  0.646807E-03
  0.468185E+00 -0.275961E-03  0.653769E-03
  0.468911E+00 -0.176278E-03  0.644056E-03
  0.469638E+00 -0.356819E-03  0.638766E-03
  0.470364E+00  0.794116E-03  0.636769E-03
  0.471091E+00  0.297232E-03  0.645964E-03
  0.471817E+00  0.132004E-03  0.647652E-03
  0.472544E+00 -0.166970E-03  0.632818E-03
  0.473270E+00 -0.242080E-03  0.659003E-03
  0.473997E+00 -0.259864E-03  0.642485E-03
  0.474723E+00  0.310036E-04  0.649509E-03
  0.475450E+00  0.649421E-03  0.653421E-03
  0.476176E+00  0.122012E-03  0.648167E-03
  0.476903E+00  0.196088E-03  0.647618E-03
  0.477629E+00  0.301461E-03  0.646215E-03
  0.478355E+00 -0.181105E-03  0.643945E-03
  0.479082E+00 -0.182516E-03  0.653812E-03
  0.479808E+00 -0.119566E-03  0.645837E-03
  0.480535E+00  0.344810E-03  0.673603E-03
  0.481261E+00 -0.461936E-03  0.675459E-03
  0.481987E+00 -0.372856E-04  0.645322E-03
  0.482713E+00 -0.560828E-03  0.658455E-03
  0.483440E+00 -0.223593E-03  0.659520E-03
  0.484166E+00 -0.272465E-03  0.659207E-03
  0.484892E+00 -0.262374E-03  0.647827E-03
  0.485618E+00 -0.185042E-03  0.662354E-03
  0.486345E+00  0.648720E-05  0.653537E-03
  0.487071E+00 -0.229163E-03  0.649555E-03
  0.487797E+00 -0.683292E-04  0.661016E-03
  0.488523E+00 -0.710188E-04  0.649774E-03
  0.489249E+00  0.433194E-03  0.658546E-03
  0.489975E+00  0.419953E-03  0.659734E-03
  0.490702E+00 -0.197683E-03  0.681279E-03
  0.491428E+00  0.223805E-03  0.667335E-03
  0.492154E+00  0.549472E-03  0.662178E-03
  0.492880E+00 -0.205236E-03  0.664200E-03
  0.493606E+00 -0.427792E-04  0.668688E-03
  0.494332E+00  0.395188E-04  0.650008E-03
  0.495058E+00  0.242016E-03  0.659266E-03
  0.495784E+00 -0.404828E-03  0.660669E-03
  0.496510E+00 -0.550708E-04  0.663584E-03
  0.497236E+00  0.104890E-02  0.641672E-03
  0.497962E+00 -0.214540E-03  0.666528E-03
  0.498688E+00  0.637766E-03  0.657859E-03
  0.499414E+00  0.759008E-04  0.658082E-03
  0.500140E+00 -0.577497E-03  0.677618E-03
  0.500866E+00  0.254406E-03  0.650010E-03
  0.501591E+00  0.335529E-03  0.655587E-03
  0.502317E+00  0.142936E-03  0.651111E-03
  0.503043E+00 -0.752117E-03  0.665539E-03
  0.503769E+00 -0.620947E-03  0.643460E-03
  0.504495E+00  0.292960E-03  0.665120E-03
  0.505221E+00  0.738692E-04  0.667282E-03
  0.505946E+00 -0.117473E-03  0.663784E-03
  0.506672E+00 -0.175896E-03  0.665389E-03
  0.507398E+00 -0.346897E-03  0.662577E-03
  0.508124E+00 -0.739598E-03  0.659179E-03
  0.508849E+00 -0.430061E-03  0.661269E-03
  0.509575E+00  0.914766E-03  0.659877E-03
  0.510301E+00  0.200801E-03  0.664915E-03
  0.511026E+00  0.781901E-03  0.650065E-03
  0.511752E+00 -0.314988E-03  0.671966E-03
  0.512478E+00  0.107107E-03  0.661735E-03
  0.513203E+00  0.114860E-04  0.662564E-03
  0.513929E+00  0.188105E-03  0.671376E-03
  0.514654E+00 -0.284542E-03  0.674277E-03
  0.515380E+00 -0.511304E-04  0.670270E-03
  0.516106E+00 -0.292145E-03  0.686199E-03
  0.516831E+00  0.520660E-03  0.692659E-03
  0.517557E+00 -0.419013E-03  0.712733E-03
  0.518282E+00  0.106573E-03  0.735553E-03
  0.519008E+00 -0.800428E-04  0.712972E-03
  0.519733E+00 -0.648875E-03  0.721745E-03
  0.520458E+00 -0.333864E-04  0.725940E-03
  0.521184E+00 -0.385379E-03  0.746151E-03
  0.521909E+00  0.839773E-03  0.749377E-03
  0.522635E+00  0.381414E-03  0.763458E-03
  0.523360E+00  0.135297E-02  0.752099E-03
  0.524085E+00 -0.375035E-03  0.759541E-03
  0.524811E+00  0.161172E-04  0.776836E-03
  0.525536E+00 -0.331039E-03  0.767986E-03
  0.526261E+00  0.205209E-03  0.797263E-03
  0.526987E+00 -0.159781E-03  0.784183E-03
  0.527712E+00 -0.301880E-05  0.780605E-03
  0.528437E+00 -0.296600E-03  0.794870E-03
  0.529163E+00  0.279806E-03  0.792270E-03
  0.529888E+00 -0.105321E-02  0.803552E-03
  0.530613E+00  0.195591E-03  0.831102E-03
  0.531338E+00  0.224768E-04  0.797072E-03
  0.532063E+00 -0.726885E-03  0.821969E-03
  0.532789E+00  0.329183E-03  0.828678E-03
  0.533514E+00 -0.188410E-03  0.819213E-03
  0.534239E+00  0.542588E-03  0.832235E-03
  0.534964E+00  0.568424E-04  0.841415E-03
  0.535689E+00 -0.105005E-02  0.853024E-03
  0.536414E+00  0.372516E-04  0.852359E-03
  0.537139E+00 -0.240706E-03  0.856746E-03
  0.537864E+00 -0.600344E-03  0.856930E-03
  0.538589E+00  0.210571E-03  0.874202E-03
  0.539314E+00  0.669956E-03  0.863468E-03
  0.540039E+00  0.297916E-03  0.888604E-03
  0.540764E+00  0.125473E-03  0.872129E-03
  0.541489E+00 -0.239606E-03  0.891039E-03
  0.542214E+00 -0.601960E-05  0.902100E-03
  0.542939E+00  0.161279E-03  0.895261E-03
  0.543664E+00  0.408552E-03  0.905680E-03
  0.544389E+00  0.163966E-03  0.896408E-03
  0.545114E+00 -0.177139E-03  0.928497E-03
  0.545839E+00 -0.317495E-03  0.930027E-03
  0.546563E+00  0.280440E-03  0.930432E-03
  0.547288E+00  0.555275E-03  0.935963E-03
  0.548013E+00 -0.740096E-03  0.927456E-03
  0.548738E+00  0.913436E-04  0.953075E-03
  0.549463E+00 -0.778887E-03  0.923848E-03
  0.550187E+00 -0.256377E-03  0.964590E-03
  0.550912E+00  0.100483E-02  0.975770E-03
  0.551637E+00 -0.963092E-04  0.966220E-03
  0.552361E+00 -0.396804E-03  0.995365E-03
  0.553086E+00  0.256800E-03  0.971808E-03
  0.553811E+00 -0.131421E-03  0.987043E-03
  0.554535E+00 -0.802515E-03  0.980663E-03
  0.555260E+00 -0.400627E-03  0.984122E-03
  0.555985E+00 -0.985565E-03  0.100316E-02
  0.556709E+00  0.395769E-03  0.977076E-03
  0.557434E+00 -0.453608E-04  0.100665E-02
  0.558158E+00  0.810812E-04  0.100836E-02
  0.558883E+00 -0.108144E-02  0.990260E-03
  0.559607E+00 -0.156380E-02  0.102839E-02
  0.560332E+00  0.285853E-03  0.101207E-02
  0.561056E+00  0.930200E-03  0.104914E-02
  0.561781E+00  0.450774E-03  0.102466E-02
  0.562505E+00  0.500713E-03  0.102591E-02
  0.563230E+00 -0.353060E-03  0.106631E-02
  0.563954E+00 -0.176187E-03  0.103767E-02
  0.564678E+00  0.374554E-03  0.107795E-02
  0.565403E+00  0.210895E-03  0.106287E-02
  0.566127E+00  0.756745E-03  0.106805E-02
  0.566852E+00 -0.732784E-03  0.109893E-02
  0.567576E+00  0.647932E-04  0.109972E-02
  0.568300E+00  0.860691E-03  0.109834E-02
  0.569024E+00 -0.300731E-03  0.109172E-02
  0.569749E+00 -0.222264E-04  0.111706E-02
  0.570473E+00  0.102472E-02  0.110392E-02
  0.571197E+00  0.513352E-03  0.114006E-02
  0.571921E+00  0.546256E-03  0.115562E-02
  0.572646E+00  0.471337E-03  0.113725E-02
  0.573370E+00 -0.286459E-03  0.115849E-02
  0.574094E+00 -0.420638E-03  0.113213E-02
  0.574818E+00 -0.468019E-03  0.117762E-02
  0.575542E+00  0.506664E-03  0.121332E-02
  0.576266E+00 -0.840915E-03  0.121453E-02
  0.576990E+00  0.784774E-03  0.123979E-02
  0.577714E+00 -0.316596E-03  0.118378E-02
  0.578438E+00 -0.152144E-03  0.124318E-02
  0.579162E+00  0.297589E-03  0.122559E-02
  0.579886E+00  0.687290E-03  0.123541E-02
  0.580610E+00 -0.137300E-03  0.127361E-02
  0.581334E+00 -0.565728E-04  0.123975E-02
  0.582058E+00  0.384955E-03  0.127914E-02
  0.582782E+00 -0.125454E-02  0.126610E-02
  0.583506E+00  0.254248E-03  0.131699E-02
  0.584230E+00  0.647706E-03  0.130751E-02
  0.584954E+00 -0.108907E-02  0.130943E-02
  0.585678E+00  0.846984E-04  0.138501E-02
  0.586402E+00  0.922771E-03  0.131632E-02
  0.587125E+00 -0.785996E-03  0.139316E-02
  0.587849E+00  0.648836E-03  0.134967E-02
  0.588573E+00  0.227110E-03  0.135792E-02
  0.589297E+00  0.716569E-03  0.144127E-02
  0.590021E+00 -0.142250E-02  0.140336E-02
  0.590744E+00 -0.598265E-03  0.144161E-02
  0.591468E+00 -0.482031E-03  0.148392E-02
  0.592192E+00 -0.168186E-03  0.147173E-02
  0.592915E+00 -0.828450E-03  0.146744E-02
  0.593639E+00  0.562936E-03  0.142065E-02
  0.594363E+00 -0.887751E-03  0.152904E-02
  0.595086E+00 -0.320249E-03  0.153219E-02
  0.595810E+00 -0.655088E-03  0.158756E-02
  0.596533E+00  0.330452E-04  0.156659E-02
  0.597257E+00 -0.103942E-02  0.153295E-02
  0.597980E+00  0.389218E-03  0.157659E-02
  0.598704E+00  0.224969E-03  0.159377E-02
  0.599427E+00  0.187202E-02  0.159600E-02
  0.600151E+00 -0.362062E-03  0.164516E-02
  0.600874E+00 -0.145660E-03  0.161116E-02
  0.601598E+00 -0.839947E-03  0.162836E-02
  0.602321E+00  0.730419E-03  0.166156E-02
  0.603045E+00  0.489120E-05  0.161237E-02
  0.603768E+00  0.150949E-02  0.161110E-02
  0.604491E+00  0.233895E-03  0.167516E-02
  0.605215E+00  0.760597E-03  0.168556E-02
  0.605938E+00  0.272228E-03  0.172372E-02
  0.606661E+00 -0.296212E-04  0.170063E-02
  0.607385E+00  0.945465E-03  0.171267E-02
  0.608108E+00  0.425938E-03  0.170561E-02
  0.608831E+00  0.104213E-02  0.174687E-02
  0.609554E+00 -0.739110E-03  0.182661E-02
  0.610278E+00 -0.254116E-02  0.176404E-02
  0.611001E+00 -0.563094E-03  0.177355E-02
  0.611724E+00  0.336712E-03  0.186109E-02
  0.612447E+00  0.130792E-02  0.187236E-02
  0.613170E+00 -0.137804E-02  0.202195E-02
  0.613893E+00 -0.106495E-02  0.197053E-02
  0.614616E+00  0.131633E-02  0.189020E-02
  0.615339E+00 -0.599512E-04  0.189281E-02
  0.616062E+00  0.626226E-03  0.210979E-02
  0.616786E+00 -0.293883E-03  0.213762E-02
  0.617509E+00  0.180620E-02  0.232131E-02
  0.618231E+00  0.228051E-02  0.258789E-02
  0.618954E+00  0.580819E-03  0.266964E-02
  0.619677E+00 -0.186452E-02  0.276144E-02
  0.620400E+00 -0.101313E-02  0.322766E-02
  0.621123E+00  0.378640E-02  0.330868E-02
  0.621846E+00 -0.864327E-03  0.422594E-02
  0.622569E+00 -0.668944E-03  0.447546E-02
  0.623292E+00 -0.712776E-02  0.601108E-02
  0.624015E+00  0.142122E-02  0.727773E-02
  0.624738E+00 -0.811784E-02  0.243277E-01
----------C:\Emma\Synchrotron_2016July\blag_gnom\blag_0p25mg_avg.dat-----------------------------
                                                                                
Parent(s): /tmp/qt_temp.T23678 /tmp/qt_temp.M23678 /tmp/qt_temp.X23678 /tmp/qt_t
----------C:\Emma\Synchrotron_2016July\blag_gnom\blag1o60_0mg_avg.dat-----------------------------
                                                                                
Parent(s): /tmp/qt_temp.T28996 /tmp/qt_temp.M28996 /tmp/qt_temp.X28996 /tmp/qt_t
