# Supplementary material for: BAMLET kills chemotherapy-resistant mesothelioma cells, holding oleic acid in an activated cytotoxic state
Source: PLoS One. 2018 Aug 29;13(8):e0203003. doi: 10.1371/journal.pone.0203003 (PMC6114908; doi:10.1371/journal.pone.0203003)
Supplement: S2 Dataset — (TGZ) [file pone.0203003.s003.tgz › BAMLET_and_BLAGLET_SAXS_and_models/SAXS_data_for_BLAGLETs_pH12_betamerc_10C/blag1o40_2mg_sub.dat]

 12-Aug-2016       (1.000 *blag1o40_2mg_av - 1.000 *blag1o40_0mg_av) /  1.0000
blag1o40_2mg  Conc = .10E+01  Mult = .10E+01  N1 =    1  N2 =  843  SCALE =  1
 0mg_avg.dat  Conc = .10E+01  Mult = .10E+01  N1 =    1  N2 =  843  SCALE =  1
  0.113375E-01  0.350068E+00  0.136644E-01
  0.120690E-01  0.360283E+00  0.763297E-02
  0.128004E-01  0.363667E+00  0.643476E-02
  0.135319E-01  0.356603E+00  0.561975E-02
  0.142633E-01  0.361419E+00  0.524689E-02
  0.149948E-01  0.351140E+00  0.474020E-02
  0.157262E-01  0.352238E+00  0.444585E-02
  0.164577E-01  0.352560E+00  0.402477E-02
  0.171891E-01  0.354213E+00  0.409828E-02
  0.179206E-01  0.348090E+00  0.412895E-02
  0.186520E-01  0.348781E+00  0.391586E-02
  0.193835E-01  0.346725E+00  0.361772E-02
  0.201149E-01  0.345496E+00  0.358515E-02
  0.208464E-01  0.345499E+00  0.359635E-02
  0.215778E-01  0.344328E+00  0.342885E-02
  0.223093E-01  0.342198E+00  0.348331E-02
  0.230407E-01  0.335721E+00  0.333477E-02
  0.237721E-01  0.335567E+00  0.336504E-02
  0.245036E-01  0.331912E+00  0.328944E-02
  0.252350E-01  0.332693E+00  0.320686E-02
  0.259665E-01  0.328478E+00  0.306773E-02
  0.266979E-01  0.328430E+00  0.296915E-02
  0.274293E-01  0.323895E+00  0.308614E-02
  0.281608E-01  0.323050E+00  0.289523E-02
  0.288922E-01  0.317078E+00  0.280422E-02
  0.296237E-01  0.312692E+00  0.282873E-02
  0.303551E-01  0.311356E+00  0.276402E-02
  0.310865E-01  0.306844E+00  0.287442E-02
  0.318180E-01  0.305244E+00  0.279730E-02
  0.325494E-01  0.299900E+00  0.306178E-02
  0.332808E-01  0.297625E+00  0.269708E-02
  0.340123E-01  0.293769E+00  0.249458E-02
  0.347437E-01  0.289071E+00  0.251020E-02
  0.354751E-01  0.282038E+00  0.250607E-02
  0.362065E-01  0.281197E+00  0.245077E-02
  0.369380E-01  0.273240E+00  0.242305E-02
  0.376694E-01  0.271931E+00  0.233350E-02
  0.384008E-01  0.264550E+00  0.242122E-02
  0.391322E-01  0.259980E+00  0.227856E-02
  0.398636E-01  0.256720E+00  0.237486E-02
  0.405951E-01  0.248156E+00  0.232611E-02
  0.413265E-01  0.249587E+00  0.219889E-02
  0.420579E-01  0.240047E+00  0.224624E-02
  0.427893E-01  0.236172E+00  0.214488E-02
  0.435207E-01  0.231329E+00  0.213570E-02
  0.442521E-01  0.224868E+00  0.222248E-02
  0.449836E-01  0.217255E+00  0.207334E-02
  0.457150E-01  0.212221E+00  0.205969E-02
  0.464464E-01  0.206742E+00  0.203313E-02
  0.471778E-01  0.204002E+00  0.201222E-02
  0.479092E-01  0.194997E+00  0.199406E-02
  0.486406E-01  0.191360E+00  0.196439E-02
  0.493720E-01  0.186479E+00  0.193124E-02
  0.501034E-01  0.180872E+00  0.187546E-02
  0.508348E-01  0.175505E+00  0.197856E-02
  0.515662E-01  0.169565E+00  0.193601E-02
  0.522976E-01  0.167840E+00  0.181101E-02
  0.530290E-01  0.159257E+00  0.185537E-02
  0.537604E-01  0.155714E+00  0.193548E-02
  0.544917E-01  0.148008E+00  0.186402E-02
  0.552231E-01  0.144027E+00  0.187145E-02
  0.559545E-01  0.138068E+00  0.193829E-02
  0.566859E-01  0.133419E+00  0.192292E-02
  0.574173E-01  0.129394E+00  0.200900E-02
  0.581487E-01  0.124978E+00  0.192018E-02
  0.588800E-01  0.119714E+00  0.198438E-02
  0.596114E-01  0.114339E+00  0.198026E-02
  0.603428E-01  0.110011E+00  0.190378E-02
  0.610742E-01  0.106843E+00  0.192141E-02
  0.618055E-01  0.103950E+00  0.185666E-02
  0.625369E-01  0.986685E-01  0.186203E-02
  0.632683E-01  0.931681E-01  0.185979E-02
  0.639996E-01  0.901782E-01  0.173508E-02
  0.647310E-01  0.869795E-01  0.177374E-02
  0.654624E-01  0.831058E-01  0.166742E-02
  0.661937E-01  0.812881E-01  0.165925E-02
  0.669251E-01  0.765097E-01  0.161611E-02
  0.676564E-01  0.723447E-01  0.162741E-02
  0.683878E-01  0.682945E-01  0.159439E-02
  0.691191E-01  0.644698E-01  0.157795E-02
  0.698505E-01  0.634405E-01  0.157343E-02
  0.705818E-01  0.597551E-01  0.150175E-02
  0.713132E-01  0.554189E-01  0.149028E-02
  0.720445E-01  0.541177E-01  0.147010E-02
  0.727759E-01  0.524605E-01  0.147560E-02
  0.735072E-01  0.492494E-01  0.142917E-02
  0.742385E-01  0.445785E-01  0.144587E-02
  0.749699E-01  0.436569E-01  0.143026E-02
  0.757012E-01  0.420077E-01  0.139489E-02
  0.764325E-01  0.390524E-01  0.141552E-02
  0.771638E-01  0.362973E-01  0.137525E-02
  0.778952E-01  0.356787E-01  0.135813E-02
  0.786265E-01  0.349915E-01  0.134814E-02
  0.793578E-01  0.326321E-01  0.128595E-02
  0.800891E-01  0.304796E-01  0.128513E-02
  0.808204E-01  0.286666E-01  0.130100E-02
  0.815517E-01  0.266788E-01  0.131850E-02
  0.822830E-01  0.256075E-01  0.129647E-02
  0.830143E-01  0.250964E-01  0.126357E-02
  0.837456E-01  0.258705E-01  0.127327E-02
  0.844769E-01  0.229081E-01  0.126583E-02
  0.852082E-01  0.217623E-01  0.124739E-02
  0.859395E-01  0.199495E-01  0.126014E-02
  0.866708E-01  0.202132E-01  0.122407E-02
  0.874021E-01  0.190355E-01  0.122395E-02
  0.881334E-01  0.191718E-01  0.120841E-02
  0.888647E-01  0.181232E-01  0.123580E-02
  0.895959E-01  0.174177E-01  0.123375E-02
  0.903272E-01  0.159826E-01  0.124929E-02
  0.910585E-01  0.160037E-01  0.124037E-02
  0.917897E-01  0.165533E-01  0.124660E-02
  0.925210E-01  0.151817E-01  0.125613E-02
  0.932523E-01  0.157277E-01  0.124183E-02
  0.939835E-01  0.138063E-01  0.127757E-02
  0.947148E-01  0.139137E-01  0.122721E-02
  0.954460E-01  0.145443E-01  0.121164E-02
  0.961773E-01  0.147431E-01  0.126870E-02
  0.969085E-01  0.146703E-01  0.123484E-02
  0.976398E-01  0.135097E-01  0.123600E-02
  0.983710E-01  0.148275E-01  0.128287E-02
  0.991023E-01  0.142145E-01  0.123998E-02
  0.998335E-01  0.151700E-01  0.126187E-02
  0.100565E+00  0.142947E-01  0.126248E-02
  0.101296E+00  0.148252E-01  0.125503E-02
  0.102027E+00  0.155222E-01  0.127538E-02
  0.102758E+00  0.150675E-01  0.121432E-02
  0.103490E+00  0.151107E-01  0.122933E-02
  0.104221E+00  0.154553E-01  0.114483E-02
  0.104952E+00  0.163799E-01  0.117473E-02
  0.105683E+00  0.158571E-01  0.117665E-02
  0.106414E+00  0.175689E-01  0.114961E-02
  0.107146E+00  0.170599E-01  0.115892E-02
  0.107877E+00  0.179095E-01  0.114289E-02
  0.108608E+00  0.184785E-01  0.114359E-02
  0.109339E+00  0.187983E-01  0.112774E-02
  0.110070E+00  0.184765E-01  0.112451E-02
  0.110802E+00  0.191976E-01  0.109751E-02
  0.111533E+00  0.192032E-01  0.111834E-02
  0.112264E+00  0.193563E-01  0.111113E-02
  0.112995E+00  0.200743E-01  0.112644E-02
  0.113726E+00  0.220214E-01  0.109806E-02
  0.114457E+00  0.215662E-01  0.107383E-02
  0.115189E+00  0.230469E-01  0.105887E-02
  0.115920E+00  0.234361E-01  0.109723E-02
  0.116651E+00  0.235004E-01  0.109872E-02
  0.117382E+00  0.245543E-01  0.109921E-02
  0.118113E+00  0.244516E-01  0.109114E-02
  0.118844E+00  0.249866E-01  0.107779E-02
  0.119576E+00  0.264401E-01  0.109818E-02
  0.120307E+00  0.255437E-01  0.107528E-02
  0.121038E+00  0.269062E-01  0.105975E-02
  0.121769E+00  0.261381E-01  0.107830E-02
  0.122500E+00  0.282181E-01  0.106222E-02
  0.123231E+00  0.287603E-01  0.105658E-02
  0.123962E+00  0.287299E-01  0.101416E-02
  0.124693E+00  0.293489E-01  0.103420E-02
  0.125425E+00  0.304987E-01  0.105021E-02
  0.126156E+00  0.303725E-01  0.104577E-02
  0.126887E+00  0.302667E-01  0.102206E-02
  0.127618E+00  0.308763E-01  0.105748E-02
  0.128349E+00  0.327184E-01  0.103730E-02
  0.129080E+00  0.327627E-01  0.103324E-02
  0.129811E+00  0.332015E-01  0.103364E-02
  0.130542E+00  0.319581E-01  0.104422E-02
  0.131273E+00  0.335993E-01  0.103426E-02
  0.132004E+00  0.336245E-01  0.100513E-02
  0.132735E+00  0.341633E-01  0.999380E-03
  0.133466E+00  0.337109E-01  0.102437E-02
  0.134197E+00  0.359704E-01  0.100557E-02
  0.134929E+00  0.350313E-01  0.993744E-03
  0.135660E+00  0.341894E-01  0.100975E-02
  0.136391E+00  0.356045E-01  0.984011E-03
  0.137122E+00  0.364214E-01  0.995923E-03
  0.137853E+00  0.358723E-01  0.989015E-03
  0.138584E+00  0.364496E-01  0.989669E-03
  0.139315E+00  0.361425E-01  0.988897E-03
  0.140046E+00  0.363043E-01  0.989462E-03
  0.140777E+00  0.378220E-01  0.987044E-03
  0.141508E+00  0.376889E-01  0.986905E-03
  0.142239E+00  0.368360E-01  0.975222E-03
  0.142970E+00  0.376619E-01  0.977939E-03
  0.143701E+00  0.368335E-01  0.971069E-03
  0.144432E+00  0.380605E-01  0.981117E-03
  0.145163E+00  0.374686E-01  0.963364E-03
  0.145894E+00  0.383123E-01  0.969531E-03
  0.146625E+00  0.372027E-01  0.957885E-03
  0.147356E+00  0.379084E-01  0.967943E-03
  0.148087E+00  0.387930E-01  0.971568E-03
  0.148818E+00  0.390252E-01  0.915500E-03
  0.149549E+00  0.383708E-01  0.933969E-03
  0.150280E+00  0.375999E-01  0.949163E-03
  0.151011E+00  0.378779E-01  0.950039E-03
  0.151741E+00  0.381711E-01  0.936901E-03
  0.152472E+00  0.376417E-01  0.936995E-03
  0.153203E+00  0.372864E-01  0.933865E-03
  0.153934E+00  0.370295E-01  0.925207E-03
  0.154665E+00  0.380211E-01  0.940597E-03
  0.155396E+00  0.373220E-01  0.922421E-03
  0.156127E+00  0.374857E-01  0.903424E-03
  0.156858E+00  0.367803E-01  0.916169E-03
  0.157589E+00  0.367283E-01  0.927225E-03
  0.158320E+00  0.374049E-01  0.917213E-03
  0.159051E+00  0.362357E-01  0.914553E-03
  0.159782E+00  0.356525E-01  0.935472E-03
  0.160512E+00  0.356821E-01  0.919064E-03
  0.161243E+00  0.368135E-01  0.906773E-03
  0.161974E+00  0.354367E-01  0.904643E-03
  0.162705E+00  0.351919E-01  0.912979E-03
  0.163436E+00  0.355533E-01  0.907148E-03
  0.164167E+00  0.358222E-01  0.907251E-03
  0.164898E+00  0.355893E-01  0.885466E-03
  0.165628E+00  0.343586E-01  0.893552E-03
  0.166359E+00  0.345777E-01  0.897236E-03
  0.167090E+00  0.342648E-01  0.870693E-03
  0.167821E+00  0.336493E-01  0.879274E-03
  0.168552E+00  0.338953E-01  0.872556E-03
  0.169283E+00  0.332005E-01  0.844262E-03
  0.170013E+00  0.321277E-01  0.853725E-03
  0.170744E+00  0.319027E-01  0.866628E-03
  0.171475E+00  0.319853E-01  0.857723E-03
  0.172206E+00  0.321767E-01  0.848678E-03
  0.172937E+00  0.311431E-01  0.868173E-03
  0.173667E+00  0.311324E-01  0.860712E-03
  0.174398E+00  0.304988E-01  0.856295E-03
  0.175129E+00  0.304028E-01  0.835219E-03
  0.175860E+00  0.300447E-01  0.858345E-03
  0.176590E+00  0.293273E-01  0.837297E-03
  0.177321E+00  0.298465E-01  0.850509E-03
  0.178052E+00  0.286650E-01  0.852410E-03
  0.178783E+00  0.287556E-01  0.833982E-03
  0.179513E+00  0.281000E-01  0.840829E-03
  0.180244E+00  0.282087E-01  0.831987E-03
  0.180975E+00  0.273913E-01  0.843076E-03
  0.181706E+00  0.270863E-01  0.850662E-03
  0.182436E+00  0.270437E-01  0.821895E-03
  0.183167E+00  0.263695E-01  0.810770E-03
  0.183898E+00  0.264581E-01  0.808704E-03
  0.184629E+00  0.247995E-01  0.827275E-03
  0.185359E+00  0.248495E-01  0.823010E-03
  0.186090E+00  0.253569E-01  0.818902E-03
  0.186821E+00  0.248877E-01  0.807512E-03
  0.187551E+00  0.243554E-01  0.816906E-03
  0.188282E+00  0.233657E-01  0.807174E-03
  0.189013E+00  0.233455E-01  0.814198E-03
  0.189743E+00  0.237173E-01  0.809300E-03
  0.190474E+00  0.233149E-01  0.811964E-03
  0.191205E+00  0.212953E-01  0.795033E-03
  0.191935E+00  0.223877E-01  0.791243E-03
  0.192666E+00  0.213710E-01  0.800034E-03
  0.193396E+00  0.218327E-01  0.795821E-03
  0.194127E+00  0.215549E-01  0.780387E-03
  0.194858E+00  0.200907E-01  0.793051E-03
  0.195588E+00  0.201104E-01  0.787252E-03
  0.196319E+00  0.190747E-01  0.783732E-03
  0.197049E+00  0.202069E-01  0.765397E-03
  0.197780E+00  0.185711E-01  0.775980E-03
  0.198511E+00  0.188349E-01  0.788249E-03
  0.199241E+00  0.187977E-01  0.766348E-03
  0.199972E+00  0.178465E-01  0.775094E-03
  0.200702E+00  0.178642E-01  0.768382E-03
  0.201433E+00  0.174511E-01  0.788381E-03
  0.202163E+00  0.177877E-01  0.773817E-03
  0.202894E+00  0.173699E-01  0.767981E-03
  0.203625E+00  0.163545E-01  0.771424E-03
  0.204355E+00  0.163984E-01  0.761233E-03
  0.205086E+00  0.164376E-01  0.781225E-03
  0.205816E+00  0.156309E-01  0.756815E-03
  0.206547E+00  0.141977E-01  0.758755E-03
  0.207277E+00  0.149203E-01  0.768216E-03
  0.208008E+00  0.152080E-01  0.763364E-03
  0.208738E+00  0.146864E-01  0.782311E-03
  0.209469E+00  0.151609E-01  0.787467E-03
  0.210199E+00  0.141865E-01  0.758203E-03
  0.210930E+00  0.138074E-01  0.764014E-03
  0.211660E+00  0.133265E-01  0.784948E-03
  0.212390E+00  0.131953E-01  0.757596E-03
  0.213121E+00  0.130081E-01  0.776199E-03
  0.213851E+00  0.125455E-01  0.772291E-03
  0.214582E+00  0.125876E-01  0.795035E-03
  0.215312E+00  0.121644E-01  0.781827E-03
  0.216043E+00  0.119567E-01  0.781760E-03
  0.216773E+00  0.119851E-01  0.763934E-03
  0.217503E+00  0.106330E-01  0.762226E-03
  0.218234E+00  0.111349E-01  0.788862E-03
  0.218964E+00  0.108781E-01  0.776052E-03
  0.219695E+00  0.108410E-01  0.777128E-03
  0.220425E+00  0.107749E-01  0.751448E-03
  0.221155E+00  0.111238E-01  0.759491E-03
  0.221886E+00  0.105388E-01  0.775060E-03
  0.222616E+00  0.104956E-01  0.746652E-03
  0.223346E+00  0.101410E-01  0.747241E-03
  0.224077E+00  0.915070E-02  0.748235E-03
  0.224807E+00  0.931980E-02  0.733432E-03
  0.225537E+00  0.976760E-02  0.733499E-03
  0.226268E+00  0.841870E-02  0.736971E-03
  0.226998E+00  0.875910E-02  0.747857E-03
  0.227728E+00  0.949350E-02  0.752460E-03
  0.228459E+00  0.862150E-02  0.731378E-03
  0.229189E+00  0.850870E-02  0.722315E-03
  0.229919E+00  0.845920E-02  0.712476E-03
  0.230650E+00  0.859350E-02  0.710610E-03
  0.231380E+00  0.828240E-02  0.718266E-03
  0.232110E+00  0.790450E-02  0.738997E-03
  0.232840E+00  0.667120E-02  0.735190E-03
  0.233571E+00  0.668310E-02  0.720758E-03
  0.234301E+00  0.740250E-02  0.700772E-03
  0.235031E+00  0.718350E-02  0.725433E-03
  0.235761E+00  0.712290E-02  0.724925E-03
  0.236491E+00  0.692950E-02  0.717478E-03
  0.237222E+00  0.710570E-02  0.732748E-03
  0.237952E+00  0.665560E-02  0.708374E-03
  0.238682E+00  0.680060E-02  0.702622E-03
  0.239412E+00  0.686690E-02  0.706947E-03
  0.240142E+00  0.609190E-02  0.698884E-03
  0.240873E+00  0.573910E-02  0.698120E-03
  0.241603E+00  0.619950E-02  0.695024E-03
  0.242333E+00  0.624900E-02  0.709366E-03
  0.243063E+00  0.592830E-02  0.692291E-03
  0.243793E+00  0.603520E-02  0.700581E-03
  0.244523E+00  0.549970E-02  0.704957E-03
  0.245253E+00  0.648610E-02  0.690461E-03
  0.245984E+00  0.515070E-02  0.701253E-03
  0.246714E+00  0.588860E-02  0.727314E-03
  0.247444E+00  0.526560E-02  0.706744E-03
  0.248174E+00  0.544350E-02  0.709617E-03
  0.248904E+00  0.599780E-02  0.702794E-03
  0.249634E+00  0.537700E-02  0.722776E-03
  0.250364E+00  0.547970E-02  0.706180E-03
  0.251094E+00  0.501560E-02  0.702012E-03
  0.251824E+00  0.474490E-02  0.713311E-03
  0.252554E+00  0.556570E-02  0.711870E-03
  0.253284E+00  0.506710E-02  0.706198E-03
  0.254014E+00  0.470790E-02  0.720905E-03
  0.254744E+00  0.525480E-02  0.719454E-03
  0.255474E+00  0.554370E-02  0.715578E-03
  0.256204E+00  0.510880E-02  0.719949E-03
  0.256934E+00  0.466420E-02  0.706786E-03
  0.257664E+00  0.523410E-02  0.720424E-03
  0.258394E+00  0.525070E-02  0.704779E-03
  0.259124E+00  0.473930E-02  0.711426E-03
  0.259854E+00  0.364700E-02  0.720816E-03
  0.260584E+00  0.510610E-02  0.728037E-03
  0.261314E+00  0.482480E-02  0.713731E-03
  0.262044E+00  0.524030E-02  0.724583E-03
  0.262774E+00  0.485870E-02  0.718301E-03
  0.263504E+00  0.416870E-02  0.720118E-03
  0.264234E+00  0.485010E-02  0.719242E-03
  0.264964E+00  0.405850E-02  0.722904E-03
  0.265693E+00  0.424930E-02  0.697593E-03
  0.266423E+00  0.411110E-02  0.692091E-03
  0.267153E+00  0.422820E-02  0.694417E-03
  0.267883E+00  0.446240E-02  0.699124E-03
  0.268613E+00  0.443500E-02  0.728698E-03
  0.269343E+00  0.439820E-02  0.708717E-03
  0.270073E+00  0.366790E-02  0.702862E-03
  0.270802E+00  0.374530E-02  0.722586E-03
  0.271532E+00  0.458180E-02  0.700476E-03
  0.272262E+00  0.407750E-02  0.702572E-03
  0.272992E+00  0.440350E-02  0.708337E-03
  0.273722E+00  0.392570E-02  0.694380E-03
  0.274451E+00  0.287760E-02  0.711573E-03
  0.275181E+00  0.420360E-02  0.714330E-03
  0.275911E+00  0.430590E-02  0.703936E-03
  0.276641E+00  0.475810E-02  0.724450E-03
  0.277371E+00  0.390730E-02  0.697856E-03
  0.278100E+00  0.428870E-02  0.711312E-03
  0.278830E+00  0.376060E-02  0.715866E-03
  0.279560E+00  0.392130E-02  0.708706E-03
  0.280289E+00  0.377360E-02  0.697244E-03
  0.281019E+00  0.396510E-02  0.691385E-03
  0.281749E+00  0.394930E-02  0.696229E-03
  0.282479E+00  0.438120E-02  0.684171E-03
  0.283208E+00  0.373980E-02  0.708491E-03
  0.283938E+00  0.441710E-02  0.694849E-03
  0.284668E+00  0.437620E-02  0.694155E-03
  0.285397E+00  0.388570E-02  0.698112E-03
  0.286127E+00  0.390940E-02  0.704271E-03
  0.286856E+00  0.474240E-02  0.698611E-03
  0.287586E+00  0.437170E-02  0.706356E-03
  0.288316E+00  0.339090E-02  0.711765E-03
  0.289045E+00  0.431450E-02  0.693001E-03
  0.289775E+00  0.399750E-02  0.716249E-03
  0.290504E+00  0.441450E-02  0.686505E-03
  0.291234E+00  0.322930E-02  0.690401E-03
  0.291964E+00  0.378070E-02  0.686483E-03
  0.292693E+00  0.315490E-02  0.679674E-03
  0.293423E+00  0.374730E-02  0.695205E-03
  0.294152E+00  0.330340E-02  0.699095E-03
  0.294882E+00  0.396670E-02  0.682150E-03
  0.295611E+00  0.384080E-02  0.693145E-03
  0.296341E+00  0.353580E-02  0.688878E-03
  0.297070E+00  0.429990E-02  0.687799E-03
  0.297800E+00  0.411850E-02  0.698856E-03
  0.298529E+00  0.338590E-02  0.694690E-03
  0.299259E+00  0.403130E-02  0.705089E-03
  0.299988E+00  0.468510E-02  0.679135E-03
  0.300718E+00  0.351550E-02  0.687290E-03
  0.301447E+00  0.448290E-02  0.693242E-03
  0.302176E+00  0.378410E-02  0.706251E-03
  0.302906E+00  0.437570E-02  0.717604E-03
  0.303635E+00  0.378050E-02  0.708151E-03
  0.304365E+00  0.378730E-02  0.700274E-03
  0.305094E+00  0.320750E-02  0.711109E-03
  0.305823E+00  0.366290E-02  0.707212E-03
  0.306553E+00  0.348490E-02  0.710611E-03
  0.307282E+00  0.363790E-02  0.720932E-03
  0.308012E+00  0.344260E-02  0.719106E-03
  0.308741E+00  0.467820E-02  0.701931E-03
  0.309470E+00  0.350050E-02  0.726824E-03
  0.310200E+00  0.377180E-02  0.723408E-03
  0.310929E+00  0.293220E-02  0.727349E-03
  0.311658E+00  0.369430E-02  0.725844E-03
  0.312387E+00  0.368990E-02  0.747639E-03
  0.313117E+00  0.309480E-02  0.733472E-03
  0.313846E+00  0.343850E-02  0.723363E-03
  0.314575E+00  0.413710E-02  0.726352E-03
  0.315305E+00  0.345420E-02  0.727960E-03
  0.316034E+00  0.433670E-02  0.735726E-03
  0.316763E+00  0.353740E-02  0.737422E-03
  0.317492E+00  0.413370E-02  0.717329E-03
  0.318221E+00  0.383650E-02  0.738294E-03
  0.318951E+00  0.337750E-02  0.707990E-03
  0.319680E+00  0.224030E-02  0.728620E-03
  0.320409E+00  0.393660E-02  0.724388E-03
  0.321138E+00  0.345620E-02  0.707378E-03
  0.321867E+00  0.373710E-02  0.733359E-03
  0.322596E+00  0.374030E-02  0.718048E-03
  0.323326E+00  0.382890E-02  0.736667E-03
  0.324055E+00  0.313290E-02  0.733577E-03
  0.324784E+00  0.359590E-02  0.736850E-03
  0.325513E+00  0.371670E-02  0.728863E-03
  0.326242E+00  0.319340E-02  0.721329E-03
  0.326971E+00  0.294330E-02  0.737845E-03
  0.327700E+00  0.341450E-02  0.713447E-03
  0.328429E+00  0.348810E-02  0.727272E-03
  0.329158E+00  0.249550E-02  0.756630E-03
  0.329887E+00  0.425460E-02  0.753697E-03
  0.330616E+00  0.292900E-02  0.737928E-03
  0.331345E+00  0.325790E-02  0.745780E-03
  0.332074E+00  0.295730E-02  0.739326E-03
  0.332803E+00  0.273140E-02  0.758444E-03
  0.333532E+00  0.343890E-02  0.748229E-03
  0.334261E+00  0.303430E-02  0.744869E-03
  0.334990E+00  0.390490E-02  0.739085E-03
  0.335719E+00  0.360410E-02  0.739725E-03
  0.336448E+00  0.297750E-02  0.718993E-03
  0.337177E+00  0.374390E-02  0.747091E-03
  0.337906E+00  0.336490E-02  0.761002E-03
  0.338635E+00  0.369840E-02  0.732377E-03
  0.339364E+00  0.413050E-02  0.749809E-03
  0.340093E+00  0.305450E-02  0.739239E-03
  0.340822E+00  0.291130E-02  0.748191E-03
  0.341551E+00  0.285340E-02  0.756844E-03
  0.342279E+00  0.261980E-02  0.754615E-03
  0.343008E+00  0.262220E-02  0.735333E-03
  0.343737E+00  0.263190E-02  0.752327E-03
  0.344466E+00  0.278050E-02  0.733505E-03
  0.345195E+00  0.305060E-02  0.771406E-03
  0.345923E+00  0.306230E-02  0.743331E-03
  0.346652E+00  0.312140E-02  0.740746E-03
  0.347381E+00  0.266120E-02  0.745609E-03
  0.348110E+00  0.305370E-02  0.742146E-03
  0.348839E+00  0.272710E-02  0.759380E-03
  0.349567E+00  0.266960E-02  0.747294E-03
  0.350296E+00  0.296180E-02  0.743449E-03
  0.351025E+00  0.310390E-02  0.742908E-03
  0.351753E+00  0.282030E-02  0.744579E-03
  0.352482E+00  0.320920E-02  0.738928E-03
  0.353211E+00  0.337850E-02  0.731355E-03
  0.353940E+00  0.335710E-02  0.753938E-03
  0.354668E+00  0.288090E-02  0.727344E-03
  0.355397E+00  0.272660E-02  0.764049E-03
  0.356126E+00  0.368590E-02  0.755526E-03
  0.356854E+00  0.169410E-02  0.759615E-03
  0.357583E+00  0.338130E-02  0.758567E-03
  0.358311E+00  0.268480E-02  0.747478E-03
  0.359040E+00  0.242220E-02  0.732409E-03
  0.359769E+00  0.307060E-02  0.743928E-03
  0.360497E+00  0.189910E-02  0.762612E-03
  0.361226E+00  0.314250E-02  0.768542E-03
  0.361954E+00  0.263590E-02  0.741691E-03
  0.362683E+00  0.206760E-02  0.766796E-03
  0.363411E+00  0.257550E-02  0.774678E-03
  0.364140E+00  0.253090E-02  0.800536E-03
  0.364868E+00  0.302970E-02  0.782588E-03
  0.365597E+00  0.245430E-02  0.786455E-03
  0.366325E+00  0.301950E-02  0.806846E-03
  0.367054E+00  0.296340E-02  0.788092E-03
  0.367782E+00  0.233370E-02  0.791542E-03
  0.368511E+00  0.205290E-02  0.785545E-03
  0.369239E+00  0.191000E-02  0.798027E-03
  0.369967E+00  0.178290E-02  0.804689E-03
  0.370696E+00  0.246250E-02  0.768891E-03
  0.371424E+00  0.257900E-02  0.811973E-03
  0.372153E+00  0.191370E-02  0.795250E-03
  0.372881E+00  0.214320E-02  0.809203E-03
  0.373609E+00  0.275340E-02  0.809308E-03
  0.374338E+00  0.295990E-02  0.812916E-03
  0.375066E+00  0.215530E-02  0.791375E-03
  0.375794E+00  0.173230E-02  0.797294E-03
  0.376523E+00  0.323710E-02  0.764880E-03
  0.377251E+00  0.253690E-02  0.799771E-03
  0.377979E+00  0.312620E-02  0.770412E-03
  0.378708E+00  0.201570E-02  0.787746E-03
  0.379436E+00  0.199090E-02  0.791500E-03
  0.380164E+00  0.256310E-02  0.770937E-03
  0.380892E+00  0.250280E-02  0.796369E-03
  0.381621E+00  0.128910E-02  0.795669E-03
  0.382349E+00  0.266780E-02  0.785577E-03
  0.383077E+00  0.338420E-02  0.770624E-03
  0.383805E+00  0.188630E-02  0.770387E-03
  0.384533E+00  0.150380E-02  0.767424E-03
  0.385261E+00  0.180200E-02  0.774698E-03
  0.385990E+00  0.136570E-02  0.790061E-03
  0.386718E+00  0.193340E-02  0.782005E-03
  0.387446E+00  0.232230E-02  0.789824E-03
  0.388174E+00  0.208050E-02  0.766328E-03
  0.388902E+00  0.356550E-02  0.780224E-03
  0.389630E+00  0.222070E-02  0.759709E-03
  0.390358E+00  0.204470E-02  0.781253E-03
  0.391086E+00  0.161760E-02  0.776968E-03
  0.391814E+00  0.200040E-02  0.758340E-03
  0.392542E+00  0.225250E-02  0.781962E-03
  0.393270E+00  0.122890E-02  0.777010E-03
  0.393998E+00  0.217600E-02  0.795371E-03
  0.394726E+00  0.212570E-02  0.784748E-03
  0.395454E+00  0.107070E-02  0.765771E-03
  0.396182E+00  0.195740E-02  0.800993E-03
  0.396910E+00  0.738700E-03  0.754399E-03
  0.397638E+00  0.286950E-02  0.771610E-03
  0.398366E+00  0.221500E-02  0.791282E-03
  0.399094E+00  0.104770E-02  0.755323E-03
  0.399822E+00  0.193860E-02  0.779391E-03
  0.400550E+00  0.208910E-02  0.752927E-03
  0.401278E+00  0.134570E-02  0.792294E-03
  0.402006E+00  0.179890E-02  0.774850E-03
  0.402734E+00  0.245550E-02  0.772639E-03
  0.403461E+00  0.220970E-02  0.760051E-03
  0.404189E+00  0.115230E-02  0.755786E-03
  0.404917E+00  0.210570E-02  0.768245E-03
  0.405645E+00  0.213880E-02  0.760170E-03
  0.406373E+00  0.142330E-02  0.778257E-03
  0.407100E+00  0.216810E-02  0.766812E-03
  0.407828E+00  0.162130E-02  0.749664E-03
  0.408556E+00  0.219530E-02  0.777536E-03
  0.409284E+00  0.203030E-02  0.749359E-03
  0.410011E+00  0.198600E-02  0.757004E-03
  0.410739E+00  0.242280E-02  0.747308E-03
  0.411467E+00  0.216340E-02  0.744609E-03
  0.412195E+00  0.227630E-02  0.758923E-03
  0.412922E+00  0.190560E-02  0.743174E-03
  0.413650E+00  0.112530E-02  0.740622E-03
  0.414378E+00  0.186540E-02  0.759410E-03
  0.415105E+00  0.219950E-02  0.754887E-03
  0.415833E+00  0.194530E-02  0.762072E-03
  0.416560E+00  0.111550E-02  0.780551E-03
  0.417288E+00  0.901400E-03  0.780819E-03
  0.418016E+00  0.253990E-02  0.776252E-03
  0.418743E+00  0.146430E-02  0.800726E-03
  0.419471E+00  0.179370E-02  0.797731E-03
  0.420198E+00  0.136110E-02  0.805919E-03
  0.420926E+00  0.225260E-02  0.801982E-03
  0.421653E+00  0.130150E-02  0.803654E-03
  0.422381E+00  0.176330E-02  0.801364E-03
  0.423108E+00  0.118850E-02  0.796574E-03
  0.423836E+00  0.162130E-02  0.797625E-03
  0.424563E+00  0.117110E-02  0.828271E-03
  0.425291E+00  0.213190E-02  0.832524E-03
  0.426018E+00  0.117820E-02  0.817069E-03
  0.426745E+00  0.253930E-02  0.819599E-03
  0.427473E+00  0.166430E-02  0.817963E-03
  0.428200E+00  0.206380E-02  0.808428E-03
  0.428928E+00  0.205740E-02  0.797659E-03
  0.429655E+00  0.160870E-02  0.813966E-03
  0.430382E+00  0.137300E-02  0.816234E-03
  0.431110E+00  0.196100E-02  0.846391E-03
  0.431837E+00  0.147060E-02  0.824704E-03
  0.432564E+00  0.988900E-03  0.838616E-03
  0.433292E+00  0.168490E-02  0.832335E-03
  0.434019E+00  0.716300E-03  0.853331E-03
  0.434746E+00  0.154310E-02  0.844179E-03
  0.435473E+00  0.194490E-02  0.839144E-03
  0.436201E+00  0.148550E-02  0.847277E-03
  0.436928E+00  0.155830E-02  0.828961E-03
  0.437655E+00  0.170330E-02  0.873780E-03
  0.438382E+00  0.149710E-02  0.874111E-03
  0.439109E+00  0.203710E-02  0.857279E-03
  0.439837E+00  0.614000E-03  0.860764E-03
  0.440564E+00  0.202790E-02  0.836975E-03
  0.441291E+00  0.259030E-02  0.828681E-03
  0.442018E+00  0.211070E-02  0.841289E-03
  0.442745E+00  0.222360E-02  0.847351E-03
  0.443472E+00  0.133630E-02  0.854224E-03
  0.444199E+00  0.212350E-02  0.828425E-03
  0.444926E+00  0.111230E-02  0.836214E-03
  0.445653E+00  0.200300E-03  0.858945E-03
  0.446380E+00  0.113710E-02  0.839179E-03
  0.447107E+00  0.720800E-03  0.861827E-03
  0.447834E+00  0.171330E-02  0.846114E-03
  0.448561E+00  0.220380E-02  0.854148E-03
  0.449288E+00  0.190190E-02  0.858847E-03
  0.450015E+00  0.128080E-02  0.855870E-03
  0.450742E+00  0.197440E-02  0.849969E-03
  0.451469E+00  0.196350E-02  0.854433E-03
  0.452196E+00  0.738900E-03  0.876277E-03
  0.452923E+00  0.248610E-02  0.864386E-03
  0.453650E+00  0.127470E-02  0.857451E-03
  0.454377E+00  0.192940E-02  0.855610E-03
  0.455104E+00  0.117670E-02  0.890050E-03
  0.455831E+00  0.131170E-02  0.877659E-03
  0.456557E+00  0.636500E-03  0.885641E-03
  0.457284E+00  0.127810E-02  0.865510E-03
  0.458011E+00  0.149490E-02  0.871062E-03
  0.458738E+00  0.167240E-02  0.876526E-03
  0.459465E+00  0.928700E-03  0.907210E-03
  0.460191E+00  0.237410E-02  0.871441E-03
  0.460918E+00  0.207720E-02  0.896741E-03
  0.461645E+00  0.765900E-03  0.885739E-03
  0.462372E+00  0.315700E-03  0.897950E-03
  0.463098E+00  0.111650E-02  0.911078E-03
  0.463825E+00  0.122270E-02  0.897784E-03
  0.464552E+00  0.134510E-02  0.905406E-03
  0.465278E+00  0.129510E-02  0.870452E-03
  0.466005E+00  0.638200E-03  0.895879E-03
  0.466732E+00  0.175990E-02  0.893364E-03
  0.467458E+00  0.955600E-03  0.879861E-03
  0.468185E+00  0.167530E-02  0.911488E-03
  0.468911E+00  0.101430E-02  0.880661E-03
  0.469638E+00  0.100550E-02  0.905874E-03
  0.470364E+00  0.146530E-02  0.921783E-03
  0.471091E+00  0.224480E-02  0.896442E-03
  0.471817E+00  0.173330E-02  0.879045E-03
  0.472544E+00  0.114020E-02  0.891154E-03
  0.473270E+00  0.162580E-02  0.906836E-03
  0.473997E+00  0.105930E-02  0.907259E-03
  0.474723E+00  0.136230E-02  0.887721E-03
  0.475450E+00  0.143130E-02  0.906043E-03
  0.476176E+00  0.125880E-02  0.921963E-03
  0.476903E+00  0.160070E-02  0.879813E-03
  0.477629E+00  0.166190E-02  0.888246E-03
  0.478355E+00  0.160300E-02  0.913641E-03
  0.479082E+00  0.164840E-02  0.890116E-03
  0.479808E+00  0.181970E-02  0.900512E-03
  0.480535E+00  0.994300E-03  0.945886E-03
  0.481261E+00  0.280460E-02  0.930331E-03
  0.481987E+00  0.209810E-02  0.900298E-03
  0.482713E+00  0.685600E-03  0.919307E-03
  0.483440E+00  0.892700E-03  0.916304E-03
  0.484166E+00  0.168630E-02  0.937990E-03
  0.484892E+00  0.190910E-02  0.897122E-03
  0.485618E+00  0.128750E-02  0.908590E-03
  0.486345E+00  0.113810E-02  0.907783E-03
  0.487071E+00  0.899700E-03  0.888683E-03
  0.487797E+00  0.412400E-03  0.909866E-03
  0.488523E+00  0.728600E-03  0.904088E-03
  0.489249E+00  0.705700E-03  0.927887E-03
  0.489975E+00  0.121030E-02  0.929066E-03
  0.490702E+00  0.100500E-02  0.932081E-03
  0.491428E+00  0.209890E-02  0.909658E-03
  0.492154E+00  0.141490E-02  0.919243E-03
  0.492880E+00  0.121210E-02  0.926330E-03
  0.493606E+00  0.192830E-02  0.909992E-03
  0.494332E+00  0.820600E-03  0.891889E-03
  0.495058E+00  0.840500E-03  0.919184E-03
  0.495784E+00 -0.217100E-03  0.890039E-03
  0.496510E+00  0.174290E-02  0.892483E-03
  0.497236E+00  0.867300E-03  0.898927E-03
  0.497962E+00  0.138470E-02  0.912426E-03
  0.498688E+00  0.800200E-03  0.903393E-03
  0.499414E+00  0.122280E-02  0.904514E-03
  0.500140E+00  0.129110E-02  0.916434E-03
  0.500866E+00  0.113890E-02  0.899294E-03
  0.501591E+00  0.141590E-02  0.922353E-03
  0.502317E+00  0.152230E-02  0.934362E-03
  0.503043E+00  0.156470E-02  0.906111E-03
  0.503769E+00  0.126770E-02  0.874506E-03
  0.504495E+00  0.124450E-02  0.933541E-03
  0.505221E+00  0.637100E-03  0.922379E-03
  0.505946E+00  0.138470E-02  0.934613E-03
  0.506672E+00  0.552500E-03  0.903591E-03
  0.507398E+00  0.429100E-03  0.932872E-03
  0.508124E+00  0.145350E-02  0.901073E-03
  0.508849E+00  0.934700E-03  0.939544E-03
  0.509575E+00  0.502300E-03  0.891880E-03
  0.510301E+00  0.113370E-02  0.930218E-03
  0.511026E+00  0.755300E-03  0.916764E-03
  0.511752E+00  0.165650E-02  0.923334E-03
  0.512478E+00  0.160510E-02  0.916313E-03
  0.513203E+00  0.228210E-02  0.893167E-03
  0.513929E+00  0.159920E-02  0.931697E-03
  0.514654E+00  0.448100E-03  0.921460E-03
  0.515380E+00  0.101910E-02  0.932827E-03
  0.516106E+00  0.101860E-02  0.941885E-03
  0.516831E+00  0.580300E-03  0.967798E-03
  0.517557E+00  0.745700E-03  0.100138E-02
  0.518282E+00  0.105390E-02  0.996695E-03
  0.519008E+00  0.869900E-03  0.991247E-03
  0.519733E+00  0.978300E-03  0.974592E-03
  0.520458E+00  0.775000E-03  0.100228E-02
  0.521184E+00  0.804200E-03  0.106043E-02
  0.521909E+00  0.158720E-02  0.102326E-02
  0.522635E+00  0.673300E-03  0.103545E-02
  0.523360E+00  0.109580E-02  0.102611E-02
  0.524085E+00  0.118000E-03  0.104549E-02
  0.524811E+00  0.135110E-02  0.106248E-02
  0.525536E+00  0.146760E-02  0.106879E-02
  0.526261E+00  0.211660E-02  0.111253E-02
  0.526987E+00  0.288300E-03  0.110001E-02
  0.527712E+00  0.171780E-02  0.109778E-02
  0.528437E+00  0.531300E-03  0.109086E-02
  0.529163E+00  0.122390E-02  0.109805E-02
  0.529888E+00  0.114820E-02  0.111039E-02
  0.530613E+00  0.126830E-02  0.111315E-02
  0.531338E+00  0.170080E-02  0.111577E-02
  0.532063E+00 -0.261700E-03  0.110492E-02
  0.532789E+00  0.125240E-02  0.111757E-02
  0.533514E+00  0.103720E-02  0.114294E-02
  0.534239E+00 -0.923100E-03  0.114605E-02
  0.534964E+00  0.201410E-02  0.116116E-02
  0.535689E+00  0.355100E-03  0.116669E-02
  0.536414E+00  0.113170E-02  0.121020E-02
  0.537139E+00  0.143300E-03  0.116933E-02
  0.537864E+00  0.627000E-04  0.119459E-02
  0.538589E+00  0.223640E-02  0.117552E-02
  0.539314E+00  0.399900E-03  0.121425E-02
  0.540039E+00  0.128790E-02  0.118488E-02
  0.540764E+00  0.147500E-03  0.120091E-02
  0.541489E+00  0.768900E-03  0.127613E-02
  0.542214E+00  0.746000E-03  0.123540E-02
  0.542939E+00 -0.749200E-03  0.119900E-02
  0.543664E+00  0.167370E-02  0.123053E-02
  0.544389E+00 -0.189900E-03  0.122755E-02
  0.545114E+00 -0.438900E-03  0.131586E-02
  0.545839E+00  0.477900E-03  0.131287E-02
  0.546563E+00  0.855900E-03  0.127187E-02
  0.547288E+00  0.107750E-02  0.127697E-02
  0.548013E+00 -0.541300E-03  0.131410E-02
  0.548738E+00 -0.779100E-03  0.130239E-02
  0.549463E+00  0.167350E-02  0.133122E-02
  0.550187E+00 -0.625000E-04  0.134457E-02
  0.550912E+00  0.116610E-02  0.137000E-02
  0.551637E+00  0.824300E-03  0.129128E-02
  0.552361E+00  0.477100E-03  0.133418E-02
  0.553086E+00  0.131690E-02  0.132136E-02
  0.553811E+00  0.135470E-02  0.136107E-02
  0.554535E+00  0.105360E-02  0.137325E-02
  0.555260E+00  0.118150E-02  0.137139E-02
  0.555985E+00  0.186180E-02  0.136060E-02
  0.556709E+00  0.253300E-03  0.135129E-02
  0.557434E+00  0.771400E-03  0.142694E-02
  0.558158E+00  0.128380E-02  0.139814E-02
  0.558883E+00  0.714500E-03  0.135957E-02
  0.559607E+00  0.110160E-02  0.141314E-02
  0.560332E+00 -0.289600E-03  0.139986E-02
  0.561056E+00  0.410300E-03  0.140603E-02
  0.561781E+00  0.323610E-02  0.140973E-02
  0.562505E+00 -0.615900E-03  0.142556E-02
  0.563230E+00 -0.647000E-03  0.147857E-02
  0.563954E+00  0.400700E-03  0.146630E-02
  0.564678E+00  0.148700E-03  0.142202E-02
  0.565403E+00 -0.179290E-02  0.147920E-02
  0.566127E+00 -0.114720E-02  0.152110E-02
  0.566852E+00  0.665500E-03  0.147481E-02
  0.567576E+00  0.103370E-02  0.150734E-02
  0.568300E+00 -0.409400E-03  0.146810E-02
  0.569024E+00  0.152660E-02  0.155350E-02
  0.569749E+00 -0.707100E-03  0.155681E-02
  0.570473E+00  0.973900E-03  0.152868E-02
  0.571197E+00  0.236610E-02  0.152254E-02
  0.571921E+00 -0.394600E-03  0.163592E-02
  0.572646E+00  0.141870E-02  0.158140E-02
  0.573370E+00 -0.510000E-05  0.163228E-02
  0.574094E+00  0.349900E-03  0.151434E-02
  0.574818E+00 -0.232200E-03  0.163840E-02
  0.575542E+00  0.922100E-03  0.162804E-02
  0.576266E+00  0.861300E-03  0.163118E-02
  0.576990E+00 -0.797800E-03  0.170482E-02
  0.577714E+00 -0.806000E-03  0.165667E-02
  0.578438E+00  0.132690E-02  0.168258E-02
  0.579162E+00  0.577800E-03  0.168269E-02
  0.579886E+00  0.225730E-02  0.171060E-02
  0.580610E+00  0.158490E-02  0.179737E-02
  0.581334E+00 -0.166800E-03  0.171024E-02
  0.582058E+00  0.301900E-03  0.179959E-02
  0.582782E+00  0.389900E-03  0.178070E-02
  0.583506E+00  0.158930E-02  0.173720E-02
  0.584230E+00  0.268800E-03  0.180126E-02
  0.584954E+00 -0.104590E-02  0.182882E-02
  0.585678E+00  0.156500E-02  0.195643E-02
  0.586402E+00  0.102140E-02  0.182204E-02
  0.587125E+00 -0.333900E-03  0.194012E-02
  0.587849E+00  0.892900E-03  0.185745E-02
  0.588573E+00  0.735900E-03  0.193484E-02
  0.589297E+00  0.177730E-02  0.197835E-02
  0.590021E+00 -0.338900E-03  0.190016E-02
  0.590744E+00  0.123650E-02  0.194110E-02
  0.591468E+00 -0.141170E-02  0.206196E-02
  0.592192E+00  0.112910E-02  0.195635E-02
  0.592915E+00 -0.127750E-02  0.205421E-02
  0.593639E+00 -0.307400E-03  0.211481E-02
  0.594363E+00  0.196670E-02  0.216408E-02
  0.595086E+00  0.196700E-03  0.209967E-02
  0.595810E+00  0.677700E-03  0.213806E-02
  0.596533E+00  0.885900E-03  0.215633E-02
  0.597257E+00 -0.468900E-03  0.213748E-02
  0.597980E+00 -0.687100E-03  0.218411E-02
  0.598704E+00  0.114120E-02  0.219048E-02
  0.599427E+00  0.865500E-03  0.223922E-02
  0.600151E+00 -0.266390E-02  0.235368E-02
  0.600874E+00  0.155230E-02  0.222162E-02
  0.601598E+00 -0.239600E-03  0.223974E-02
  0.602321E+00 -0.683000E-03  0.225139E-02
  0.603045E+00  0.171270E-02  0.223001E-02
  0.603768E+00  0.232600E-02  0.230730E-02
  0.604491E+00 -0.250720E-02  0.240714E-02
  0.605215E+00 -0.133990E-02  0.220897E-02
  0.605938E+00  0.196830E-02  0.226320E-02
  0.606661E+00 -0.116570E-02  0.226314E-02
  0.607385E+00 -0.213980E-02  0.234547E-02
  0.608108E+00  0.155870E-02  0.242433E-02
  0.608831E+00  0.402000E-03  0.245009E-02
  0.609554E+00  0.109300E-03  0.256391E-02
  0.610278E+00  0.172030E-02  0.246226E-02
  0.611001E+00  0.184830E-02  0.250039E-02
  0.611724E+00  0.199500E-02  0.239119E-02
  0.612447E+00  0.113860E-02  0.248244E-02
  0.613170E+00  0.883800E-03  0.277564E-02
  0.613893E+00 -0.831700E-03  0.270690E-02
  0.614616E+00  0.730000E-04  0.276205E-02
  0.615339E+00  0.578800E-03  0.271318E-02
  0.616062E+00  0.135770E-02  0.283145E-02
  0.616786E+00 -0.736900E-03  0.306066E-02
  0.617509E+00  0.580900E-03  0.326221E-02
  0.618231E+00 -0.861000E-03  0.356320E-02
  0.618954E+00  0.231500E-03  0.393681E-02
  0.619677E+00 -0.120350E-02  0.412910E-02
  0.620400E+00 -0.366020E-02  0.445976E-02
  0.621123E+00 -0.562080E-02  0.484444E-02
  0.621846E+00 -0.335800E-03  0.555435E-02
  0.622569E+00 -0.595300E-03  0.574344E-02
  0.623292E+00  0.390150E-02  0.732915E-02
  0.624015E+00 -0.861310E-02  0.996215E-02
  0.624738E+00 -0.142852E-01  0.277135E-01
----------C:\Emma\Synchrotron_2016July\blag1o40_raw_data_files_averaged_and_buffer_subtracted\blag1o40_2mg_avg.dat-----------------------------
                                                                                
Parent(s): /tmp/qt_temp.MT3762 /tmp/qt_temp.hX3762 /tmp/qt_temp.SL3762 /tmp/qt_t
----------C:\Emma\Synchrotron_2016July\blag1o40_raw_data_files_averaged_and_buffer_subtracted\blag1o40_0mg_avg.dat-----------------------------
                                                                                
Parent(s): /tmp/qt_temp.MT3613 /tmp/qt_temp.hX3613 /tmp/qt_temp.SL3613 /tmp/qt_t
