# Supplementary material for: BAMLET kills chemotherapy-resistant mesothelioma cells, holding oleic acid in an activated cytotoxic state
Source: PLoS One. 2018 Aug 29;13(8):e0203003. doi: 10.1371/journal.pone.0203003 (PMC6114908; doi:10.1371/journal.pone.0203003)
Supplement: S2 Dataset — (TGZ) [file pone.0203003.s003.tgz › BAMLET_and_BLAGLET_SAXS_and_models/SAXS_data_for_BLAGLETs_pH12_betamerc_10C/blag_1mg_sub.dat]

 14-Aug-2016       (1.000 *blag_1mg_avg.da - 1.010 *blag1o60_0mg_av) /  1.0000
blag_1mg_avg  Conc = .10E+01  Mult = .10E+01  N1 =    1  N2 =  843  SCALE =  1
 0mg_avg.dat  Conc = .10E+01  Mult = .10E+01  N1 =    1  N2 =  843  SCALE =  1
  0.113375E-01  0.130536E+00  0.824374E-02
  0.120690E-01  0.129813E+00  0.537265E-02
  0.128004E-01  0.127970E+00  0.430872E-02
  0.135319E-01  0.125629E+00  0.391616E-02
  0.142633E-01  0.125298E+00  0.354630E-02
  0.149948E-01  0.126059E+00  0.326275E-02
  0.157262E-01  0.124385E+00  0.299450E-02
  0.164577E-01  0.123255E+00  0.281212E-02
  0.171891E-01  0.123494E+00  0.285958E-02
  0.179206E-01  0.123977E+00  0.275364E-02
  0.186520E-01  0.124818E+00  0.257326E-02
  0.193835E-01  0.120291E+00  0.248189E-02
  0.201149E-01  0.120021E+00  0.243923E-02
  0.208464E-01  0.121598E+00  0.233786E-02
  0.215778E-01  0.122200E+00  0.234980E-02
  0.223093E-01  0.118525E+00  0.231522E-02
  0.230407E-01  0.119768E+00  0.222730E-02
  0.237721E-01  0.117241E+00  0.226592E-02
  0.245036E-01  0.118898E+00  0.214850E-02
  0.252350E-01  0.116403E+00  0.214462E-02
  0.259665E-01  0.116690E+00  0.207757E-02
  0.266979E-01  0.115399E+00  0.203217E-02
  0.274293E-01  0.115109E+00  0.208132E-02
  0.281608E-01  0.112690E+00  0.198769E-02
  0.288922E-01  0.111183E+00  0.191546E-02
  0.296237E-01  0.112401E+00  0.191248E-02
  0.303551E-01  0.110738E+00  0.188160E-02
  0.310865E-01  0.109757E+00  0.191888E-02
  0.318180E-01  0.108682E+00  0.184050E-02
  0.325494E-01  0.108055E+00  0.200198E-02
  0.332808E-01  0.108168E+00  0.180942E-02
  0.340123E-01  0.108458E+00  0.168429E-02
  0.347437E-01  0.108195E+00  0.170686E-02
  0.354751E-01  0.107187E+00  0.169762E-02
  0.362065E-01  0.104160E+00  0.170619E-02
  0.369380E-01  0.106221E+00  0.170515E-02
  0.376694E-01  0.104907E+00  0.164927E-02
  0.384008E-01  0.102234E+00  0.168528E-02
  0.391322E-01  0.103101E+00  0.157344E-02
  0.398636E-01  0.101544E+00  0.159046E-02
  0.405951E-01  0.100344E+00  0.159778E-02
  0.413265E-01  0.996886E-01  0.154120E-02
  0.420579E-01  0.100225E+00  0.153626E-02
  0.427893E-01  0.971275E-01  0.154307E-02
  0.435207E-01  0.955954E-01  0.150000E-02
  0.442521E-01  0.954059E-01  0.156715E-02
  0.449836E-01  0.947801E-01  0.149351E-02
  0.457150E-01  0.942588E-01  0.147548E-02
  0.464464E-01  0.925460E-01  0.143226E-02
  0.471778E-01  0.888227E-01  0.143190E-02
  0.479092E-01  0.922694E-01  0.141912E-02
  0.486406E-01  0.906720E-01  0.142412E-02
  0.493720E-01  0.885790E-01  0.140008E-02
  0.501034E-01  0.885629E-01  0.135880E-02
  0.508348E-01  0.870602E-01  0.139499E-02
  0.515662E-01  0.867271E-01  0.141455E-02
  0.522976E-01  0.866407E-01  0.133765E-02
  0.530290E-01  0.843434E-01  0.139393E-02
  0.537604E-01  0.836385E-01  0.138763E-02
  0.544917E-01  0.826302E-01  0.139173E-02
  0.552231E-01  0.812740E-01  0.139991E-02
  0.559545E-01  0.808524E-01  0.143191E-02
  0.566859E-01  0.817423E-01  0.141392E-02
  0.574173E-01  0.808610E-01  0.148353E-02
  0.581487E-01  0.769951E-01  0.143826E-02
  0.588800E-01  0.773575E-01  0.150361E-02
  0.596114E-01  0.758097E-01  0.148159E-02
  0.603428E-01  0.756516E-01  0.143548E-02
  0.610742E-01  0.760384E-01  0.147608E-02
  0.618055E-01  0.743084E-01  0.141890E-02
  0.625369E-01  0.729747E-01  0.141430E-02
  0.632683E-01  0.720989E-01  0.140036E-02
  0.639996E-01  0.701184E-01  0.135429E-02
  0.647310E-01  0.706113E-01  0.136224E-02
  0.654624E-01  0.697309E-01  0.130239E-02
  0.661937E-01  0.697261E-01  0.130080E-02
  0.669251E-01  0.678131E-01  0.129327E-02
  0.676564E-01  0.675496E-01  0.124625E-02
  0.683878E-01  0.666063E-01  0.123255E-02
  0.691191E-01  0.647297E-01  0.122210E-02
  0.698505E-01  0.637084E-01  0.121482E-02
  0.705818E-01  0.632546E-01  0.120167E-02
  0.713132E-01  0.627199E-01  0.118944E-02
  0.720445E-01  0.606979E-01  0.117248E-02
  0.727759E-01  0.592483E-01  0.118004E-02
  0.735072E-01  0.597997E-01  0.113593E-02
  0.742385E-01  0.576393E-01  0.113346E-02
  0.749699E-01  0.586223E-01  0.113700E-02
  0.757012E-01  0.574215E-01  0.111250E-02
  0.764325E-01  0.567103E-01  0.111582E-02
  0.771638E-01  0.552074E-01  0.108318E-02
  0.778952E-01  0.544870E-01  0.106608E-02
  0.786265E-01  0.532628E-01  0.107383E-02
  0.793578E-01  0.540753E-01  0.104416E-02
  0.800891E-01  0.527857E-01  0.104856E-02
  0.808204E-01  0.517662E-01  0.104446E-02
  0.815517E-01  0.501695E-01  0.104088E-02
  0.822830E-01  0.497195E-01  0.102516E-02
  0.830143E-01  0.478807E-01  0.102952E-02
  0.837456E-01  0.488865E-01  0.101094E-02
  0.844769E-01  0.471254E-01  0.102136E-02
  0.852082E-01  0.467286E-01  0.100903E-02
  0.859395E-01  0.450615E-01  0.994429E-03
  0.866708E-01  0.461835E-01  0.100050E-02
  0.874021E-01  0.450577E-01  0.987159E-03
  0.881334E-01  0.439510E-01  0.984936E-03
  0.888647E-01  0.432337E-01  0.100037E-02
  0.895959E-01  0.427028E-01  0.960623E-03
  0.903272E-01  0.420719E-01  0.971325E-03
  0.910585E-01  0.428435E-01  0.984474E-03
  0.917897E-01  0.404719E-01  0.985958E-03
  0.925210E-01  0.394944E-01  0.987526E-03
  0.932523E-01  0.397018E-01  0.982291E-03
  0.939835E-01  0.384143E-01  0.985407E-03
  0.947148E-01  0.373777E-01  0.999671E-03
  0.954460E-01  0.370766E-01  0.993992E-03
  0.961773E-01  0.369746E-01  0.994461E-03
  0.969085E-01  0.357613E-01  0.988328E-03
  0.976398E-01  0.348203E-01  0.102310E-02
  0.983710E-01  0.339287E-01  0.989967E-03
  0.991023E-01  0.341352E-01  0.971021E-03
  0.998335E-01  0.333911E-01  0.997239E-03
  0.100565E+00  0.321672E-01  0.990039E-03
  0.101296E+00  0.320654E-01  0.989814E-03
  0.102027E+00  0.307462E-01  0.966016E-03
  0.102758E+00  0.304512E-01  0.966908E-03
  0.103490E+00  0.305693E-01  0.959746E-03
  0.104221E+00  0.306926E-01  0.904976E-03
  0.104952E+00  0.294067E-01  0.913410E-03
  0.105683E+00  0.282572E-01  0.907219E-03
  0.106414E+00  0.289349E-01  0.882587E-03
  0.107146E+00  0.281591E-01  0.879931E-03
  0.107877E+00  0.277879E-01  0.877710E-03
  0.108608E+00  0.267480E-01  0.888179E-03
  0.109339E+00  0.253275E-01  0.868721E-03
  0.110070E+00  0.263217E-01  0.847598E-03
  0.110802E+00  0.240505E-01  0.862538E-03
  0.111533E+00  0.248386E-01  0.846505E-03
  0.112264E+00  0.244298E-01  0.859072E-03
  0.112995E+00  0.234495E-01  0.840225E-03
  0.113726E+00  0.231397E-01  0.842709E-03
  0.114457E+00  0.227929E-01  0.835559E-03
  0.115189E+00  0.219627E-01  0.824569E-03
  0.115920E+00  0.218050E-01  0.828200E-03
  0.116651E+00  0.205802E-01  0.831869E-03
  0.117382E+00  0.223726E-01  0.822676E-03
  0.118113E+00  0.209247E-01  0.811178E-03
  0.118844E+00  0.201634E-01  0.811314E-03
  0.119576E+00  0.189802E-01  0.818263E-03
  0.120307E+00  0.190167E-01  0.810970E-03
  0.121038E+00  0.181406E-01  0.799779E-03
  0.121769E+00  0.192952E-01  0.818352E-03
  0.122500E+00  0.183950E-01  0.801875E-03
  0.123231E+00  0.178208E-01  0.795215E-03
  0.123962E+00  0.173661E-01  0.766613E-03
  0.124693E+00  0.163521E-01  0.775052E-03
  0.125425E+00  0.154288E-01  0.768513E-03
  0.126156E+00  0.163374E-01  0.778632E-03
  0.126887E+00  0.163873E-01  0.763309E-03
  0.127618E+00  0.160454E-01  0.774808E-03
  0.128349E+00  0.147371E-01  0.781794E-03
  0.129080E+00  0.147347E-01  0.761286E-03
  0.129811E+00  0.151063E-01  0.766460E-03
  0.130542E+00  0.148089E-01  0.744623E-03
  0.131273E+00  0.135320E-01  0.742394E-03
  0.132004E+00  0.140312E-01  0.762827E-03
  0.132735E+00  0.130428E-01  0.743546E-03
  0.133466E+00  0.125279E-01  0.743393E-03
  0.134197E+00  0.127268E-01  0.736509E-03
  0.134929E+00  0.124985E-01  0.727412E-03
  0.135660E+00  0.118171E-01  0.725909E-03
  0.136391E+00  0.111855E-01  0.718137E-03
  0.137122E+00  0.111912E-01  0.712870E-03
  0.137853E+00  0.112338E-01  0.722351E-03
  0.138584E+00  0.105166E-01  0.717676E-03
  0.139315E+00  0.104878E-01  0.729070E-03
  0.140046E+00  0.105645E-01  0.712071E-03
  0.140777E+00  0.969866E-02  0.723489E-03
  0.141508E+00  0.100303E-01  0.701854E-03
  0.142239E+00  0.101143E-01  0.722063E-03
  0.142970E+00  0.895859E-02  0.716794E-03
  0.143701E+00  0.876272E-02  0.695965E-03
  0.144432E+00  0.865177E-02  0.706566E-03
  0.145163E+00  0.891636E-02  0.702802E-03
  0.145894E+00  0.851676E-02  0.692139E-03
  0.146625E+00  0.768103E-02  0.695178E-03
  0.147356E+00  0.803477E-02  0.707427E-03
  0.148087E+00  0.748198E-02  0.686860E-03
  0.148818E+00  0.794315E-02  0.672192E-03
  0.149549E+00  0.761980E-02  0.671007E-03
  0.150280E+00  0.717613E-02  0.680561E-03
  0.151011E+00  0.717555E-02  0.684358E-03
  0.151741E+00  0.632704E-02  0.674259E-03
  0.152472E+00  0.642803E-02  0.672368E-03
  0.153203E+00  0.628561E-02  0.673679E-03
  0.153934E+00  0.605310E-02  0.674734E-03
  0.154665E+00  0.536247E-02  0.665421E-03
  0.155396E+00  0.609122E-02  0.664325E-03
  0.156127E+00  0.573429E-02  0.664716E-03
  0.156858E+00  0.494231E-02  0.668694E-03
  0.157589E+00  0.527702E-02  0.650381E-03
  0.158320E+00  0.477070E-02  0.656924E-03
  0.159051E+00  0.481976E-02  0.663175E-03
  0.159782E+00  0.515526E-02  0.665623E-03
  0.160512E+00  0.455745E-02  0.649655E-03
  0.161243E+00  0.495749E-02  0.643409E-03
  0.161974E+00  0.465249E-02  0.654558E-03
  0.162705E+00  0.416411E-02  0.652822E-03
  0.163436E+00  0.392802E-02  0.658333E-03
  0.164167E+00  0.399480E-02  0.648024E-03
  0.164898E+00  0.446782E-02  0.639676E-03
  0.165628E+00  0.332271E-02  0.633250E-03
  0.166359E+00  0.335779E-02  0.642621E-03
  0.167090E+00  0.350781E-02  0.638217E-03
  0.167821E+00  0.332049E-02  0.625054E-03
  0.168552E+00  0.339373E-02  0.622463E-03
  0.169283E+00  0.373533E-02  0.623138E-03
  0.170013E+00  0.280205E-02  0.618200E-03
  0.170744E+00  0.311081E-02  0.618428E-03
  0.171475E+00  0.232737E-02  0.626929E-03
  0.172206E+00  0.379945E-02  0.629053E-03
  0.172937E+00  0.324450E-02  0.622379E-03
  0.173667E+00  0.214832E-02  0.613817E-03
  0.174398E+00  0.267935E-02  0.606175E-03
  0.175129E+00  0.208672E-02  0.613656E-03
  0.175860E+00  0.164438E-02  0.615513E-03
  0.176590E+00  0.212254E-02  0.605385E-03
  0.177321E+00  0.194381E-02  0.605688E-03
  0.178052E+00  0.193927E-02  0.609992E-03
  0.178783E+00  0.200899E-02  0.607005E-03
  0.179513E+00  0.234731E-02  0.607220E-03
  0.180244E+00  0.165046E-02  0.597115E-03
  0.180975E+00  0.169840E-02  0.609863E-03
  0.181706E+00  0.136410E-02  0.600236E-03
  0.182436E+00  0.126054E-02  0.591180E-03
  0.183167E+00  0.169776E-02  0.597313E-03
  0.183898E+00  0.846135E-03  0.595135E-03
  0.184629E+00  0.159268E-02  0.592422E-03
  0.185359E+00  0.999567E-03  0.586148E-03
  0.186090E+00  0.104058E-02  0.589287E-03
  0.186821E+00  0.343828E-03  0.590661E-03
  0.187551E+00  0.127375E-02  0.588286E-03
  0.188282E+00  0.387078E-03  0.584658E-03
  0.189013E+00  0.148128E-02  0.595033E-03
  0.189743E+00  0.448701E-03  0.590996E-03
  0.190474E+00  0.958523E-03  0.589027E-03
  0.191205E+00  0.898635E-03  0.581083E-03
  0.191935E+00  0.633032E-03  0.576028E-03
  0.192666E+00  0.967133E-03  0.570758E-03
  0.193396E+00  0.117409E-02  0.572514E-03
  0.194127E+00  0.645293E-03  0.574124E-03
  0.194858E+00  0.610600E-03  0.568179E-03
  0.195588E+00  0.671987E-03  0.565636E-03
  0.196319E+00  0.761170E-04  0.576635E-03
  0.197049E+00  0.395558E-03  0.574103E-03
  0.197780E+00  0.848570E-04  0.566456E-03
  0.198511E+00  0.106336E-02  0.570632E-03
  0.199241E+00  0.127007E-02  0.567605E-03
  0.199972E+00  0.997501E-03  0.565122E-03
  0.200702E+00  0.814562E-03  0.565136E-03
  0.201433E+00  0.757728E-03  0.563825E-03
  0.202163E+00 -0.399408E-03  0.570027E-03
  0.202894E+00  0.382919E-03  0.556785E-03
  0.203625E+00  0.412581E-03  0.564050E-03
  0.204355E+00  0.296788E-03  0.550829E-03
  0.205086E+00  0.754506E-03  0.561901E-03
  0.205816E+00  0.754531E-03  0.560121E-03
  0.206547E+00  0.846710E-03  0.559143E-03
  0.207277E+00  0.133516E-03  0.562122E-03
  0.208008E+00  0.546989E-03  0.563003E-03
  0.208738E+00  0.611893E-03  0.566988E-03
  0.209469E+00  0.513272E-03  0.577932E-03
  0.210199E+00  0.160246E-03  0.573880E-03
  0.210930E+00 -0.103457E-03  0.574782E-03
  0.211660E+00  0.729940E-04  0.566581E-03
  0.212390E+00  0.108114E-03  0.564193E-03
  0.213121E+00  0.755344E-03  0.566094E-03
  0.213851E+00  0.341989E-03  0.569598E-03
  0.214582E+00  0.210298E-03  0.575001E-03
  0.215312E+00  0.649999E-03  0.564993E-03
  0.216043E+00  0.643423E-03  0.568290E-03
  0.216773E+00  0.319972E-03  0.575327E-03
  0.217503E+00  0.482113E-03  0.569474E-03
  0.218234E+00  0.428803E-03  0.573248E-03
  0.218964E+00  0.477208E-03  0.584929E-03
  0.219695E+00  0.258770E-04  0.571019E-03
  0.220425E+00  0.118016E-03  0.576273E-03
  0.221155E+00  0.390968E-03  0.563733E-03
  0.221886E+00  0.268628E-03  0.565651E-03
  0.222616E+00  0.785303E-03  0.542552E-03
  0.223346E+00  0.342363E-03  0.549221E-03
  0.224077E+00  0.222736E-03  0.548377E-03
  0.224807E+00  0.543968E-03  0.546474E-03
  0.225537E+00  0.654507E-03  0.548265E-03
  0.226268E+00  0.599604E-03  0.551547E-03
  0.226998E+00  0.530388E-03  0.548457E-03
  0.227728E+00  0.511263E-03  0.540287E-03
  0.228459E+00  0.376646E-03  0.541057E-03
  0.229189E+00  0.803160E-03  0.537576E-03
  0.229919E+00 -0.275806E-03  0.540151E-03
  0.230650E+00  0.273569E-03  0.538309E-03
  0.231380E+00 -0.606620E-04  0.538621E-03
  0.232110E+00  0.104508E-03  0.550398E-03
  0.232840E+00  0.300814E-03  0.541256E-03
  0.233571E+00  0.235828E-03  0.536085E-03
  0.234301E+00  0.129414E-03  0.530862E-03
  0.235031E+00  0.659660E-03  0.533274E-03
  0.235761E+00  0.310807E-03  0.536249E-03
  0.236491E+00  0.291888E-03  0.526800E-03
  0.237222E+00  0.624114E-03  0.533035E-03
  0.237952E+00  0.509357E-03  0.523170E-03
  0.238682E+00  0.738869E-03  0.525269E-03
  0.239412E+00  0.430235E-03  0.526514E-03
  0.240142E+00  0.499457E-03  0.524559E-03
  0.240873E+00  0.561529E-03  0.524827E-03
  0.241603E+00  0.893073E-03  0.524395E-03
  0.242333E+00  0.102554E-02  0.518128E-03
  0.243063E+00  0.117385E-02  0.518196E-03
  0.243793E+00  0.534984E-03  0.523181E-03
  0.244523E+00  0.403350E-03  0.525871E-03
  0.245253E+00  0.475091E-03  0.512397E-03
  0.245984E+00  0.115366E-02  0.517695E-03
  0.246714E+00  0.675053E-03  0.523006E-03
  0.247444E+00  0.529426E-03  0.520934E-03
  0.248174E+00  0.128229E-02  0.533299E-03
  0.248904E+00  0.152923E-03  0.523436E-03
  0.249634E+00  0.146200E-03  0.531958E-03
  0.250364E+00  0.806432E-03  0.526417E-03
  0.251094E+00  0.581832E-03  0.528870E-03
  0.251824E+00  0.263807E-03  0.527702E-03
  0.252554E+00  0.699677E-03  0.528986E-03
  0.253284E+00  0.249482E-03  0.536254E-03
  0.254014E+00  0.631581E-03  0.523157E-03
  0.254744E+00  0.433126E-03  0.533282E-03
  0.255474E+00  0.550209E-03  0.534640E-03
  0.256204E+00  0.819217E-03  0.527759E-03
  0.256934E+00  0.962119E-03  0.520723E-03
  0.257664E+00  0.834256E-03  0.532326E-03
  0.258394E+00  0.101905E-03  0.525439E-03
  0.259124E+00  0.538918E-03  0.528178E-03
  0.259854E+00  0.604643E-03  0.529665E-03
  0.260584E+00  0.339359E-03  0.524076E-03
  0.261314E+00  0.836580E-03  0.530304E-03
  0.262044E+00  0.879760E-03  0.535176E-03
  0.262774E+00  0.115001E-02  0.528585E-03
  0.263504E+00  0.989863E-03  0.527259E-03
  0.264234E+00  0.100218E-02  0.522791E-03
  0.264964E+00  0.954561E-03  0.528013E-03
  0.265693E+00  0.844657E-03  0.524235E-03
  0.266423E+00  0.768251E-03  0.533574E-03
  0.267153E+00  0.318910E-03  0.522728E-03
  0.267883E+00  0.290775E-03  0.525579E-03
  0.268613E+00  0.597137E-03  0.527544E-03
  0.269343E+00  0.558942E-03  0.519406E-03
  0.270073E+00  0.101503E-02  0.529075E-03
  0.270802E+00  0.108765E-02  0.538738E-03
  0.271532E+00  0.123665E-02  0.527085E-03
  0.272262E+00  0.987177E-03  0.522734E-03
  0.272992E+00  0.546875E-03  0.526744E-03
  0.273722E+00  0.647463E-03  0.519236E-03
  0.274451E+00  0.685443E-03  0.528319E-03
  0.275181E+00  0.102453E-02  0.528258E-03
  0.275911E+00  0.997840E-03  0.527318E-03
  0.276641E+00  0.119614E-02  0.520270E-03
  0.277371E+00  0.757801E-03  0.527833E-03
  0.278100E+00  0.441020E-03  0.521525E-03
  0.278830E+00  0.514801E-03  0.525395E-03
  0.279560E+00  0.140729E-02  0.523234E-03
  0.280289E+00  0.105183E-02  0.520016E-03
  0.281019E+00  0.839103E-03  0.518283E-03
  0.281749E+00  0.738302E-03  0.522469E-03
  0.282479E+00  0.367757E-03  0.508964E-03
  0.283208E+00  0.853168E-03  0.522658E-03
  0.283938E+00  0.873535E-03  0.515083E-03
  0.284668E+00  0.976994E-03  0.521290E-03
  0.285397E+00  0.940906E-03  0.514099E-03
  0.286127E+00  0.765270E-03  0.518675E-03
  0.286856E+00  0.764712E-03  0.521686E-03
  0.287586E+00  0.518552E-03  0.511350E-03
  0.288316E+00  0.909649E-03  0.520292E-03
  0.289045E+00  0.273928E-03  0.524146E-03
  0.289775E+00  0.117071E-02  0.511579E-03
  0.290504E+00  0.938268E-03  0.509364E-03
  0.291234E+00  0.101971E-02  0.510974E-03
  0.291964E+00  0.126869E-02  0.521023E-03
  0.292693E+00  0.684334E-03  0.508389E-03
  0.293423E+00  0.490133E-03  0.508669E-03
  0.294152E+00  0.284622E-03  0.518421E-03
  0.294882E+00  0.100988E-02  0.513670E-03
  0.295611E+00  0.892282E-03  0.522879E-03
  0.296341E+00  0.116281E-02  0.502652E-03
  0.297070E+00  0.952829E-03  0.518745E-03
  0.297800E+00  0.799357E-03  0.511766E-03
  0.298529E+00  0.538166E-03  0.515213E-03
  0.299259E+00  0.797216E-03  0.518102E-03
  0.299988E+00  0.124669E-02  0.518920E-03
  0.300718E+00  0.118479E-02  0.517789E-03
  0.301447E+00  0.898572E-03  0.519366E-03
  0.302176E+00  0.104571E-02  0.521463E-03
  0.302906E+00  0.615840E-03  0.526049E-03
  0.303635E+00  0.100284E-02  0.530744E-03
  0.304365E+00  0.656592E-03  0.528590E-03
  0.305094E+00  0.750085E-03  0.532680E-03
  0.305823E+00  0.668658E-03  0.525780E-03
  0.306553E+00  0.378754E-03  0.529122E-03
  0.307282E+00  0.795504E-03  0.528587E-03
  0.308012E+00  0.933963E-03  0.535039E-03
  0.308741E+00  0.678750E-03  0.531013E-03
  0.309470E+00  0.530074E-03  0.529627E-03
  0.310200E+00  0.114591E-02  0.527762E-03
  0.310929E+00  0.827460E-03  0.541522E-03
  0.311658E+00  0.516829E-03  0.542381E-03
  0.312387E+00  0.845618E-03  0.542351E-03
  0.313117E+00  0.865664E-03  0.537575E-03
  0.313846E+00  0.972493E-03  0.539068E-03
  0.314575E+00  0.757618E-03  0.547544E-03
  0.315305E+00  0.778633E-03  0.534208E-03
  0.316034E+00  0.767688E-03  0.538250E-03
  0.316763E+00  0.704454E-03  0.545777E-03
  0.317492E+00  0.875047E-03  0.541953E-03
  0.318221E+00  0.937798E-03  0.545308E-03
  0.318951E+00  0.482363E-03  0.542202E-03
  0.319680E+00  0.781134E-03  0.534668E-03
  0.320409E+00  0.126028E-02  0.556140E-03
  0.321138E+00  0.956562E-03  0.538877E-03
  0.321867E+00  0.737602E-03  0.551209E-03
  0.322596E+00  0.334754E-03  0.541798E-03
  0.323326E+00  0.965726E-03  0.542115E-03
  0.324055E+00  0.537463E-03  0.553571E-03
  0.324784E+00  0.630618E-03  0.553160E-03
  0.325513E+00  0.282623E-03  0.546723E-03
  0.326242E+00  0.942358E-03  0.539053E-03
  0.326971E+00  0.123353E-03  0.532724E-03
  0.327700E+00  0.433745E-03  0.533152E-03
  0.328429E+00  0.388379E-03  0.534723E-03
  0.329158E+00  0.127109E-02  0.551098E-03
  0.329887E+00  0.469197E-03  0.549616E-03
  0.330616E+00  0.213235E-03  0.547308E-03
  0.331345E+00  0.769942E-03  0.552822E-03
  0.332074E+00  0.547782E-03  0.542981E-03
  0.332803E+00  0.154077E-03  0.552640E-03
  0.333532E+00  0.931412E-03  0.546572E-03
  0.334261E+00  0.562061E-03  0.550194E-03
  0.334990E+00  0.341800E-03  0.549691E-03
  0.335719E+00  0.632750E-03  0.553993E-03
  0.336448E+00  0.726050E-03  0.547673E-03
  0.337177E+00  0.570479E-03  0.549788E-03
  0.337906E+00  0.958146E-03  0.557410E-03
  0.338635E+00  0.419855E-03  0.555448E-03
  0.339364E+00  0.322039E-03  0.552451E-03
  0.340093E+00  0.547070E-03  0.552308E-03
  0.340822E+00  0.510402E-03  0.553306E-03
  0.341551E+00  0.638508E-03  0.549649E-03
  0.342279E+00  0.797718E-03  0.547381E-03
  0.343008E+00 -0.447950E-03  0.556977E-03
  0.343737E+00  0.165521E-03  0.555654E-03
  0.344466E+00  0.676798E-03  0.549286E-03
  0.345195E+00  0.189233E-03  0.560710E-03
  0.345923E+00  0.372861E-03  0.552843E-03
  0.346652E+00  0.216557E-03  0.551677E-03
  0.347381E+00  0.278321E-03  0.557478E-03
  0.348110E+00  0.602236E-03  0.559846E-03
  0.348839E+00  0.458357E-03  0.552156E-03
  0.349567E+00  0.583206E-03  0.549952E-03
  0.350296E+00  0.413183E-03  0.553004E-03
  0.351025E+00 -0.174990E-04  0.552087E-03
  0.351753E+00  0.676967E-03  0.564918E-03
  0.352482E+00 -0.691600E-04  0.557513E-03
  0.353211E+00  0.194064E-03  0.552284E-03
  0.353940E+00  0.920485E-03  0.554810E-03
  0.354668E+00  0.399274E-03  0.547922E-03
  0.355397E+00  0.117195E-03  0.558269E-03
  0.356126E+00  0.719452E-03  0.554654E-03
  0.356854E+00  0.917170E-04  0.560411E-03
  0.357583E+00  0.134835E-03  0.561653E-03
  0.358311E+00  0.517356E-03  0.555945E-03
  0.359040E+00  0.254462E-03  0.556415E-03
  0.359769E+00 -0.150143E-03  0.561690E-03
  0.360497E+00  0.527649E-03  0.553849E-03
  0.361226E+00  0.438794E-03  0.568816E-03
  0.361954E+00 -0.762240E-04  0.564030E-03
  0.362683E+00 -0.579260E-04  0.582401E-03
  0.363411E+00  0.266860E-03  0.573398E-03
  0.364140E+00  0.583632E-03  0.582562E-03
  0.364868E+00  0.327998E-03  0.583017E-03
  0.365597E+00  0.245662E-03  0.580439E-03
  0.366325E+00  0.250780E-04  0.604006E-03
  0.367054E+00  0.425384E-03  0.590670E-03
  0.367782E+00  0.439271E-03  0.599247E-03
  0.368511E+00 -0.677280E-04  0.591530E-03
  0.369239E+00 -0.104005E-03  0.598966E-03
  0.369967E+00 -0.391840E-04  0.605915E-03
  0.370696E+00  0.560170E-04  0.584457E-03
  0.371424E+00  0.161775E-03  0.593636E-03
  0.372153E+00  0.511650E-03  0.587629E-03
  0.372881E+00  0.343957E-03  0.590623E-03
  0.373609E+00 -0.102350E-04  0.604116E-03
  0.374338E+00  0.133108E-03  0.597610E-03
  0.375066E+00  0.649653E-03  0.593851E-03
  0.375794E+00  0.534387E-03  0.588194E-03
  0.376523E+00 -0.102568E-03  0.587312E-03
  0.377251E+00 -0.619385E-03  0.596974E-03
  0.377979E+00  0.548677E-03  0.585249E-03
  0.378708E+00  0.589707E-03  0.587584E-03
  0.379436E+00  0.185315E-03  0.588886E-03
  0.380164E+00 -0.237303E-03  0.583511E-03
  0.380892E+00  0.666049E-03  0.582454E-03
  0.381621E+00  0.277869E-03  0.573827E-03
  0.382349E+00  0.523399E-03  0.583590E-03
  0.383077E+00 -0.807430E-04  0.575586E-03
  0.383805E+00  0.651924E-03  0.585149E-03
  0.384533E+00 -0.962410E-04  0.583118E-03
  0.385261E+00 -0.435518E-03  0.576731E-03
  0.385990E+00 -0.154990E-03  0.581210E-03
  0.386718E+00  0.725600E-05  0.582782E-03
  0.387446E+00  0.199960E-03  0.593143E-03
  0.388174E+00  0.299080E-03  0.573860E-03
  0.388902E+00 -0.114463E-03  0.581251E-03
  0.389630E+00  0.164796E-03  0.586476E-03
  0.390358E+00  0.223185E-03  0.580104E-03
  0.391086E+00  0.691170E-03  0.581042E-03
  0.391814E+00  0.105048E-03  0.580994E-03
  0.392542E+00  0.429657E-03  0.580356E-03
  0.393270E+00  0.463135E-03  0.575343E-03
  0.393998E+00  0.626889E-03  0.586989E-03
  0.394726E+00  0.154540E-03  0.578926E-03
  0.395454E+00  0.363151E-03  0.577459E-03
  0.396182E+00 -0.272194E-03  0.582929E-03
  0.396910E+00  0.130189E-03  0.571347E-03
  0.397638E+00  0.177242E-03  0.578899E-03
  0.398366E+00  0.879340E-03  0.574667E-03
  0.399094E+00  0.380395E-03  0.561658E-03
  0.399822E+00  0.817910E-04  0.583122E-03
  0.400550E+00  0.432617E-03  0.569520E-03
  0.401278E+00  0.100456E-03  0.567823E-03
  0.402006E+00  0.477044E-03  0.565055E-03
  0.402734E+00  0.247460E-03  0.572333E-03
  0.403461E+00  0.495370E-04  0.576658E-03
  0.404189E+00  0.214532E-03  0.561073E-03
  0.404917E+00  0.364680E-04  0.562937E-03
  0.405645E+00  0.128394E-03  0.578087E-03
  0.406373E+00 -0.286954E-03  0.580287E-03
  0.407100E+00 -0.442700E-05  0.574151E-03
  0.407828E+00  0.118318E-03  0.569349E-03
  0.408556E+00  0.218020E-04  0.576832E-03
  0.409284E+00 -0.271772E-03  0.567184E-03
  0.410011E+00  0.549321E-03  0.562913E-03
  0.410739E+00  0.358601E-03  0.566182E-03
  0.411467E+00  0.441365E-03  0.554860E-03
  0.412195E+00  0.206341E-03  0.574709E-03
  0.412922E+00  0.543415E-03  0.565342E-03
  0.413650E+00  0.376742E-03  0.562065E-03
  0.414378E+00  0.376430E-03  0.574127E-03
  0.415105E+00  0.146929E-03  0.571491E-03
  0.415833E+00 -0.228887E-03  0.583886E-03
  0.416560E+00  0.162110E-03  0.580071E-03
  0.417288E+00 -0.190994E-03  0.586561E-03
  0.418016E+00  0.605750E-03  0.577249E-03
  0.418743E+00  0.238410E-03  0.595077E-03
  0.419471E+00 -0.204610E-03  0.594359E-03
  0.420198E+00  0.312269E-03  0.578984E-03
  0.420926E+00  0.537082E-03  0.602133E-03
  0.421653E+00 -0.467307E-03  0.597762E-03
  0.422381E+00  0.112957E-03  0.601771E-03
  0.423108E+00 -0.724320E-04  0.599515E-03
  0.423836E+00  0.665454E-03  0.589089E-03
  0.424563E+00  0.453740E-04  0.604714E-03
  0.425291E+00  0.111340E-04  0.607326E-03
  0.426018E+00  0.222232E-03  0.607219E-03
  0.426745E+00  0.670072E-03  0.598705E-03
  0.427473E+00  0.152559E-03  0.602885E-03
  0.428200E+00  0.700280E-04  0.601453E-03
  0.428928E+00 -0.510257E-03  0.613720E-03
  0.429655E+00 -0.168860E-04  0.605288E-03
  0.430382E+00  0.781766E-03  0.598610E-03
  0.431110E+00  0.226129E-03  0.615168E-03
  0.431837E+00  0.365810E-04  0.608183E-03
  0.432564E+00  0.129188E-03  0.619029E-03
  0.433292E+00 -0.460000E-06  0.621935E-03
  0.434019E+00 -0.475390E-04  0.627796E-03
  0.434746E+00 -0.104388E-03  0.617421E-03
  0.435473E+00 -0.742690E-04  0.612470E-03
  0.436201E+00  0.325980E-04  0.624285E-03
  0.436928E+00  0.680859E-03  0.622144E-03
  0.437655E+00 -0.725460E-04  0.645168E-03
  0.438382E+00 -0.151385E-03  0.642711E-03
  0.439109E+00  0.153653E-03  0.638696E-03
  0.439837E+00 -0.167602E-03  0.634480E-03
  0.440564E+00  0.262452E-03  0.629004E-03
  0.441291E+00  0.236440E-04  0.622841E-03
  0.442018E+00 -0.327082E-03  0.634209E-03
  0.442745E+00  0.376934E-03  0.624598E-03
  0.443472E+00 -0.128421E-03  0.635451E-03
  0.444199E+00  0.349695E-03  0.635948E-03
  0.444926E+00 -0.255696E-03  0.618505E-03
  0.445653E+00 -0.295908E-03  0.642495E-03
  0.446380E+00 -0.580241E-03  0.619593E-03
  0.447107E+00 -0.393098E-03  0.639041E-03
  0.447834E+00 -0.254109E-03  0.627911E-03
  0.448561E+00  0.113008E-03  0.638831E-03
  0.449288E+00 -0.220958E-03  0.649529E-03
  0.450015E+00  0.536835E-03  0.626047E-03
  0.450742E+00 -0.603127E-03  0.644697E-03
  0.451469E+00 -0.250965E-03  0.655299E-03
  0.452196E+00  0.151039E-03  0.633912E-03
  0.452923E+00  0.387304E-03  0.654171E-03
  0.453650E+00 -0.189676E-03  0.652389E-03
  0.454377E+00 -0.141738E-03  0.652210E-03
  0.455104E+00  0.694408E-03  0.664369E-03
  0.455831E+00  0.913850E-04  0.654469E-03
  0.456557E+00  0.762359E-03  0.646391E-03
  0.457284E+00 -0.715384E-03  0.652829E-03
  0.458011E+00  0.245472E-03  0.666549E-03
  0.458738E+00  0.416525E-03  0.655309E-03
  0.459465E+00  0.913841E-03  0.658270E-03
  0.460191E+00  0.409080E-04  0.658962E-03
  0.460918E+00  0.420646E-03  0.667233E-03
  0.461645E+00 -0.211134E-03  0.657022E-03
  0.462372E+00  0.109545E-03  0.661410E-03
  0.463098E+00  0.264670E-04  0.673739E-03
  0.463825E+00 -0.367345E-03  0.661257E-03
  0.464552E+00  0.695470E-04  0.664106E-03
  0.465278E+00 -0.135601E-03  0.659852E-03
  0.466005E+00  0.576718E-03  0.661457E-03
  0.466732E+00 -0.793680E-04  0.670517E-03
  0.467458E+00  0.590128E-03  0.665292E-03
  0.468185E+00 -0.739452E-03  0.671074E-03
  0.468911E+00 -0.658450E-04  0.660423E-03
  0.469638E+00 -0.474297E-03  0.660042E-03
  0.470364E+00  0.593641E-03  0.656866E-03
  0.471091E+00  0.186381E-03  0.668706E-03
  0.471817E+00  0.217110E-03  0.670688E-03
  0.472544E+00  0.198826E-03  0.653824E-03
  0.473270E+00 -0.385001E-03  0.677832E-03
  0.473997E+00 -0.166209E-03  0.661325E-03
  0.474723E+00  0.241159E-03  0.673691E-03
  0.475450E+00  0.163152E-03  0.673134E-03
  0.476176E+00 -0.612200E-04  0.672494E-03
  0.476903E+00  0.189069E-03  0.669493E-03
  0.477629E+00  0.866703E-03  0.667617E-03
  0.478355E+00 -0.130263E-03  0.667362E-03
  0.479082E+00  0.190460E-03  0.669764E-03
  0.479808E+00  0.369336E-03  0.665113E-03
  0.480535E+00  0.564675E-03  0.694077E-03
  0.481261E+00 -0.668391E-03  0.693180E-03
  0.481987E+00 -0.846400E-05  0.663875E-03
  0.482713E+00 -0.242169E-03  0.677976E-03
  0.483440E+00  0.440670E-04  0.683961E-03
  0.484166E+00 -0.159713E-03  0.675027E-03
  0.484892E+00  0.396914E-03  0.671488E-03
  0.485618E+00 -0.743060E-04  0.678157E-03
  0.486345E+00  0.357618E-03  0.679202E-03
  0.487071E+00 -0.116570E-04  0.674827E-03
  0.487797E+00 -0.104223E-03  0.684651E-03
  0.488523E+00 -0.234897E-03  0.665951E-03
  0.489249E+00  0.145185E-03  0.680629E-03
  0.489975E+00  0.456532E-03  0.677188E-03
  0.490702E+00 -0.250800E-05  0.702200E-03
  0.491428E+00  0.516200E-05  0.682492E-03
  0.492154E+00  0.301980E-03  0.681195E-03
  0.492880E+00  0.242209E-03  0.685598E-03
  0.493606E+00 -0.221948E-03  0.696060E-03
  0.494332E+00  0.652797E-03  0.668958E-03
  0.495058E+00  0.469190E-03  0.679294E-03
  0.495784E+00  0.277790E-04  0.682263E-03
  0.496510E+00 -0.506770E-04  0.677856E-03
  0.497236E+00  0.989893E-03  0.660954E-03
  0.497962E+00 -0.548851E-03  0.684191E-03
  0.498688E+00  0.499516E-03  0.679280E-03
  0.499414E+00 -0.684148E-03  0.679727E-03
  0.500140E+00 -0.692593E-03  0.699142E-03
  0.500866E+00  0.112864E-03  0.666725E-03
  0.501591E+00  0.562072E-03  0.677936E-03
  0.502317E+00  0.228290E-03  0.675412E-03
  0.503043E+00 -0.271443E-03  0.688159E-03
  0.503769E+00  0.229732E-03  0.662338E-03
  0.504495E+00  0.258001E-03  0.680271E-03
  0.505221E+00 -0.105827E-03  0.684616E-03
  0.505946E+00 -0.751083E-03  0.682635E-03
  0.506672E+00  0.715600E-04  0.684312E-03
  0.507398E+00 -0.495420E-04  0.682765E-03
  0.508124E+00 -0.392096E-03  0.682418E-03
  0.508849E+00  0.503998E-03  0.683379E-03
  0.509575E+00 -0.109786E-03  0.680495E-03
  0.510301E+00 -0.666980E-04  0.682646E-03
  0.511026E+00 -0.351980E-04  0.667113E-03
  0.511752E+00 -0.490521E-03  0.689676E-03
  0.512478E+00  0.817517E-03  0.685751E-03
  0.513203E+00 -0.136585E-03  0.679865E-03
  0.513929E+00  0.444212E-03  0.685984E-03
  0.514654E+00  0.174944E-03  0.697119E-03
  0.515380E+00  0.368874E-03  0.692907E-03
  0.516106E+00 -0.474162E-03  0.705567E-03
  0.516831E+00  0.546010E-04  0.709034E-03
  0.517557E+00 -0.237820E-04  0.737032E-03
  0.518282E+00 -0.985670E-04  0.757137E-03
  0.519008E+00 -0.403907E-03  0.735272E-03
  0.519733E+00  0.213912E-03  0.744056E-03
  0.520458E+00  0.103484E-03  0.746563E-03
  0.521184E+00 -0.100165E-02  0.768766E-03
  0.521909E+00  0.850482E-03  0.773717E-03
  0.522635E+00 -0.112140E-04  0.787605E-03
  0.523360E+00  0.820181E-03  0.777337E-03
  0.524085E+00 -0.490337E-03  0.778729E-03
  0.524811E+00  0.791930E-04  0.804257E-03
  0.525536E+00 -0.558747E-03  0.787543E-03
  0.526261E+00 -0.841780E-04  0.817178E-03
  0.526987E+00 -0.317353E-03  0.811899E-03
  0.527712E+00  0.213703E-03  0.813877E-03
  0.528437E+00 -0.471849E-03  0.823365E-03
  0.529163E+00 -0.248984E-03  0.812360E-03
  0.529888E+00 -0.448872E-03  0.831521E-03
  0.530613E+00  0.281027E-03  0.852864E-03
  0.531338E+00 -0.744258E-03  0.817437E-03
  0.532063E+00 -0.404062E-03  0.847053E-03
  0.532789E+00 -0.169342E-03  0.857673E-03
  0.533514E+00 -0.107074E-03  0.847049E-03
  0.534239E+00  0.637369E-03  0.853222E-03
  0.534964E+00  0.103056E-03  0.871491E-03
  0.535689E+00 -0.255414E-03  0.879619E-03
  0.536414E+00 -0.290621E-03  0.890729E-03
  0.537139E+00 -0.376514E-03  0.884793E-03
  0.537864E+00 -0.772859E-03  0.883807E-03
  0.538589E+00 -0.282372E-03  0.891388E-03
  0.539314E+00  0.894040E-03  0.890322E-03
  0.540039E+00 -0.192661E-03  0.910132E-03
  0.540764E+00 -0.322818E-03  0.892929E-03
  0.541489E+00  0.178360E-04  0.923374E-03
  0.542214E+00 -0.271649E-03  0.925828E-03
  0.542939E+00 -0.581403E-03  0.916626E-03
  0.543664E+00 -0.573669E-03  0.928363E-03
  0.544389E+00  0.621640E-04  0.930113E-03
  0.545114E+00  0.697702E-03  0.955227E-03
  0.545839E+00 -0.598287E-03  0.954630E-03
  0.546563E+00 -0.423510E-04  0.961400E-03
  0.547288E+00  0.315687E-03  0.962538E-03
  0.548013E+00 -0.947890E-04  0.961332E-03
  0.548738E+00  0.509859E-03  0.971824E-03
  0.549463E+00 -0.139662E-02  0.953131E-03
  0.550187E+00 -0.805892E-03  0.977609E-03
  0.550912E+00 -0.175760E-04  0.100468E-02
  0.551637E+00 -0.455173E-03  0.988801E-03
  0.552361E+00 -0.745459E-03  0.101023E-02
  0.553086E+00  0.393200E-03  0.100187E-02
  0.553811E+00  0.564480E-04  0.100830E-02
  0.554535E+00 -0.402870E-04  0.100312E-02
  0.555260E+00 -0.339868E-03  0.102323E-02
  0.555985E+00  0.149088E-03  0.102787E-02
  0.556709E+00 -0.745770E-04  0.101255E-02
  0.557434E+00 -0.234502E-03  0.103506E-02
  0.558158E+00 -0.281597E-03  0.102983E-02
  0.558883E+00 -0.828843E-03  0.102773E-02
  0.559607E+00 -0.894412E-03  0.105365E-02
  0.560332E+00  0.105638E-02  0.104647E-02
  0.561056E+00  0.690450E-03  0.107946E-02
  0.561781E+00 -0.517266E-03  0.106655E-02
  0.562505E+00  0.477482E-03  0.106034E-02
  0.563230E+00 -0.824549E-03  0.110697E-02
  0.563954E+00  0.556782E-03  0.106440E-02
  0.564678E+00  0.417984E-03  0.110531E-02
  0.565403E+00 -0.112536E-02  0.107338E-02
  0.566127E+00  0.485763E-03  0.109361E-02
  0.566852E+00 -0.108226E-02  0.111792E-02
  0.567576E+00  0.178333E-03  0.113914E-02
  0.568300E+00  0.298777E-03  0.112665E-02
  0.569024E+00  0.299573E-03  0.112734E-02
  0.569749E+00  0.304534E-03  0.115552E-02
  0.570473E+00  0.641442E-03  0.113390E-02
  0.571197E+00  0.854790E-04  0.116580E-02
  0.571921E+00  0.461689E-03  0.117488E-02
  0.572646E+00  0.783643E-03  0.117189E-02
  0.573370E+00 -0.643947E-03  0.118846E-02
  0.574094E+00 -0.823794E-03  0.116236E-02
  0.574818E+00 -0.367948E-03  0.121664E-02
  0.575542E+00 -0.524941E-03  0.123710E-02
  0.576266E+00 -0.118404E-02  0.125124E-02
  0.576990E+00 -0.510515E-03  0.125539E-02
  0.577714E+00 -0.882390E-04  0.122608E-02
  0.578438E+00 -0.616090E-04  0.126791E-02
  0.579162E+00  0.432472E-03  0.126272E-02
  0.579886E+00 -0.424926E-03  0.125852E-02
  0.580610E+00  0.663750E-03  0.130580E-02
  0.581334E+00  0.220168E-03  0.126599E-02
  0.582058E+00  0.877238E-03  0.132547E-02
  0.582782E+00 -0.964990E-04  0.132271E-02
  0.583506E+00 -0.348980E-03  0.133495E-02
  0.584230E+00 -0.439685E-03  0.135467E-02
  0.584954E+00 -0.483272E-03  0.133203E-02
  0.585678E+00 -0.554000E-06  0.144285E-02
  0.586402E+00  0.122278E-02  0.135088E-02
  0.587125E+00 -0.117894E-02  0.143371E-02
  0.587849E+00  0.617690E-03  0.140391E-02
  0.588573E+00 -0.587025E-03  0.138611E-02
  0.589297E+00  0.580423E-03  0.146898E-02
  0.590021E+00 -0.909852E-03  0.145986E-02
  0.590744E+00  0.529238E-03  0.147333E-02
  0.591468E+00 -0.271828E-03  0.152730E-02
  0.592192E+00 -0.114315E-03  0.151767E-02
  0.592915E+00 -0.994224E-03  0.154053E-02
  0.593639E+00  0.831241E-03  0.146752E-02
  0.594363E+00 -0.108023E-02  0.156172E-02
  0.595086E+00 -0.212002E-02  0.157121E-02
  0.595810E+00 -0.262420E-03  0.161147E-02
  0.596533E+00 -0.894437E-03  0.160947E-02
  0.597257E+00  0.600847E-03  0.159774E-02
  0.597980E+00  0.192296E-03  0.160349E-02
  0.598704E+00  0.501622E-03  0.165882E-02
  0.599427E+00  0.105549E-02  0.165158E-02
  0.600151E+00 -0.176326E-02  0.169635E-02
  0.600874E+00 -0.250099E-03  0.165110E-02
  0.601598E+00 -0.230902E-02  0.166659E-02
  0.602321E+00 -0.538603E-03  0.169150E-02
  0.603045E+00  0.103343E-02  0.164727E-02
  0.603768E+00  0.132104E-02  0.164764E-02
  0.604491E+00 -0.213513E-03  0.173112E-02
  0.605215E+00 -0.171616E-02  0.172593E-02
  0.605938E+00  0.926571E-03  0.178943E-02
  0.606661E+00 -0.929353E-03  0.174930E-02
  0.607385E+00  0.150366E-02  0.178591E-02
  0.608108E+00  0.198645E-02  0.175558E-02
  0.608831E+00  0.191123E-02  0.177122E-02
  0.609554E+00 -0.276375E-03  0.191273E-02
  0.610278E+00 -0.136400E-02  0.185736E-02
  0.611001E+00 -0.150214E-02  0.184161E-02
  0.611724E+00  0.615731E-03  0.189631E-02
  0.612447E+00 -0.915490E-04  0.189850E-02
  0.613170E+00 -0.139535E-02  0.210701E-02
  0.613893E+00 -0.146426E-02  0.203099E-02
  0.614616E+00  0.101952E-02  0.193083E-02
  0.615339E+00 -0.117938E-02  0.196713E-02
  0.616062E+00  0.364316E-03  0.214411E-02
  0.616786E+00 -0.370557E-03  0.219586E-02
  0.617509E+00 -0.759080E-04  0.233736E-02
  0.618231E+00  0.240281E-02  0.267188E-02
  0.618954E+00  0.812698E-03  0.276337E-02
  0.619677E+00 -0.633296E-03  0.290967E-02
  0.620400E+00  0.195373E-02  0.346188E-02
  0.621123E+00  0.174966E-02  0.332880E-02
  0.621846E+00  0.494633E-02  0.426994E-02
  0.622569E+00 -0.414610E-03  0.460604E-02
  0.623292E+00 -0.499760E-02  0.595835E-02
  0.624015E+00  0.403640E-02  0.723033E-02
  0.624738E+00 -0.834721E-02  0.256627E-01
----------C:\Emma\Synchrotron_2016July\blag_gnom\blag_1mg_avg.dat-----------------------------
                                                                                
Parent(s): /tmp/qt_temp.T23737 /tmp/qt_temp.M23737 /tmp/qt_temp.X23737 /tmp/qt_t
----------C:\Emma\Synchrotron_2016July\blag_gnom\blag1o60_0mg_avg.dat-----------------------------
                                                                                
Parent(s): /tmp/qt_temp.T28996 /tmp/qt_temp.M28996 /tmp/qt_temp.X28996 /tmp/qt_t
