# Supplementary material for: BAMLET kills chemotherapy-resistant mesothelioma cells, holding oleic acid in an activated cytotoxic state
Source: PLoS One. 2018 Aug 29;13(8):e0203003. doi: 10.1371/journal.pone.0203003 (PMC6114908; doi:10.1371/journal.pone.0203003)
Supplement: S2 Dataset — (TGZ) [file pone.0203003.s003.tgz › BAMLET_and_BLAGLET_SAXS_and_models/SAXS_data_for_BLAGLETs_pH12_betamerc_10C/blag_2mg_sub.dat]

 14-Aug-2016       (1.000 *blag_2mg_avg.da - 1.016 *blag1o60_0mg_av) /  1.0000
blag_2mg_avg  Conc = .10E+01  Mult = .10E+01  N1 =    1  N2 =  843  SCALE =  1
 0mg_avg.dat  Conc = .10E+01  Mult = .10E+01  N1 =    1  N2 =  843  SCALE =  1
  0.113375E-01  0.249003E+00  0.102333E-01
  0.120690E-01  0.246364E+00  0.564054E-02
  0.128004E-01  0.243335E+00  0.478123E-02
  0.135319E-01  0.245051E+00  0.446937E-02
  0.142633E-01  0.240880E+00  0.421485E-02
  0.149948E-01  0.243277E+00  0.370252E-02
  0.157262E-01  0.239900E+00  0.344111E-02
  0.164577E-01  0.239620E+00  0.322265E-02
  0.171891E-01  0.238079E+00  0.320670E-02
  0.179206E-01  0.235698E+00  0.311440E-02
  0.186520E-01  0.237759E+00  0.294989E-02
  0.193835E-01  0.236758E+00  0.282705E-02
  0.201149E-01  0.233042E+00  0.273580E-02
  0.208464E-01  0.232162E+00  0.271232E-02
  0.215778E-01  0.232161E+00  0.268347E-02
  0.223093E-01  0.230753E+00  0.259245E-02
  0.230407E-01  0.228092E+00  0.258957E-02
  0.237721E-01  0.227781E+00  0.258752E-02
  0.245036E-01  0.225737E+00  0.247310E-02
  0.252350E-01  0.225394E+00  0.247399E-02
  0.259665E-01  0.223267E+00  0.242314E-02
  0.266979E-01  0.220859E+00  0.230617E-02
  0.274293E-01  0.221003E+00  0.237741E-02
  0.281608E-01  0.216512E+00  0.227788E-02
  0.288922E-01  0.216941E+00  0.222490E-02
  0.296237E-01  0.218853E+00  0.229072E-02
  0.303551E-01  0.215456E+00  0.212829E-02
  0.310865E-01  0.212048E+00  0.218218E-02
  0.318180E-01  0.212081E+00  0.210550E-02
  0.325494E-01  0.208368E+00  0.232999E-02
  0.332808E-01  0.208132E+00  0.204167E-02
  0.340123E-01  0.207898E+00  0.191722E-02
  0.347437E-01  0.207123E+00  0.199064E-02
  0.354751E-01  0.205277E+00  0.193114E-02
  0.362065E-01  0.203467E+00  0.195598E-02
  0.369380E-01  0.203493E+00  0.193468E-02
  0.376694E-01  0.201990E+00  0.187101E-02
  0.384008E-01  0.198698E+00  0.194879E-02
  0.391322E-01  0.198298E+00  0.180684E-02
  0.398636E-01  0.192545E+00  0.181156E-02
  0.405951E-01  0.192045E+00  0.183237E-02
  0.413265E-01  0.191856E+00  0.177140E-02
  0.420579E-01  0.189573E+00  0.175084E-02
  0.427893E-01  0.188198E+00  0.172297E-02
  0.435207E-01  0.186696E+00  0.173055E-02
  0.442521E-01  0.184706E+00  0.178428E-02
  0.449836E-01  0.181481E+00  0.167899E-02
  0.457150E-01  0.181587E+00  0.168873E-02
  0.464464E-01  0.179712E+00  0.163428E-02
  0.471778E-01  0.175607E+00  0.162698E-02
  0.479092E-01  0.176212E+00  0.161461E-02
  0.486406E-01  0.173576E+00  0.161344E-02
  0.493720E-01  0.171890E+00  0.158417E-02
  0.501034E-01  0.170300E+00  0.154889E-02
  0.508348E-01  0.168658E+00  0.159020E-02
  0.515662E-01  0.166957E+00  0.160704E-02
  0.522976E-01  0.165962E+00  0.149619E-02
  0.530290E-01  0.163099E+00  0.154200E-02
  0.537604E-01  0.162188E+00  0.157977E-02
  0.544917E-01  0.161612E+00  0.157515E-02
  0.552231E-01  0.159354E+00  0.157145E-02
  0.559545E-01  0.155764E+00  0.161639E-02
  0.566859E-01  0.154681E+00  0.161899E-02
  0.574173E-01  0.152940E+00  0.168428E-02
  0.581487E-01  0.150857E+00  0.160835E-02
  0.588800E-01  0.149906E+00  0.167684E-02
  0.596114E-01  0.145213E+00  0.167034E-02
  0.603428E-01  0.144213E+00  0.161547E-02
  0.610742E-01  0.144399E+00  0.162986E-02
  0.618055E-01  0.143076E+00  0.156818E-02
  0.625369E-01  0.139922E+00  0.157101E-02
  0.632683E-01  0.139815E+00  0.155637E-02
  0.639996E-01  0.137042E+00  0.153091E-02
  0.647310E-01  0.136459E+00  0.153501E-02
  0.654624E-01  0.133182E+00  0.144513E-02
  0.661937E-01  0.133345E+00  0.144867E-02
  0.669251E-01  0.130458E+00  0.142201E-02
  0.676564E-01  0.129582E+00  0.138786E-02
  0.683878E-01  0.127412E+00  0.135986E-02
  0.691191E-01  0.124904E+00  0.135852E-02
  0.698505E-01  0.123042E+00  0.134304E-02
  0.705818E-01  0.121728E+00  0.133950E-02
  0.713132E-01  0.120528E+00  0.131932E-02
  0.720445E-01  0.118047E+00  0.129504E-02
  0.727759E-01  0.116139E+00  0.130333E-02
  0.735072E-01  0.115035E+00  0.125958E-02
  0.742385E-01  0.112409E+00  0.125228E-02
  0.749699E-01  0.112707E+00  0.124129E-02
  0.757012E-01  0.111525E+00  0.122901E-02
  0.764325E-01  0.108488E+00  0.122494E-02
  0.771638E-01  0.106549E+00  0.119275E-02
  0.778952E-01  0.105717E+00  0.117076E-02
  0.786265E-01  0.103818E+00  0.117332E-02
  0.793578E-01  0.103724E+00  0.113502E-02
  0.800891E-01  0.100609E+00  0.113348E-02
  0.808204E-01  0.987313E-01  0.113247E-02
  0.815517E-01  0.969477E-01  0.113239E-02
  0.822830E-01  0.970204E-01  0.111330E-02
  0.830143E-01  0.934808E-01  0.111307E-02
  0.837456E-01  0.934130E-01  0.109172E-02
  0.844769E-01  0.916677E-01  0.109756E-02
  0.852082E-01  0.896671E-01  0.109514E-02
  0.859395E-01  0.888291E-01  0.108813E-02
  0.866708E-01  0.882523E-01  0.107388E-02
  0.874021E-01  0.865041E-01  0.107247E-02
  0.881334E-01  0.844698E-01  0.106132E-02
  0.888647E-01  0.827711E-01  0.106484E-02
  0.895959E-01  0.814222E-01  0.104144E-02
  0.903272E-01  0.805068E-01  0.104154E-02
  0.910585E-01  0.805952E-01  0.105295E-02
  0.917897E-01  0.770949E-01  0.106155E-02
  0.925210E-01  0.765674E-01  0.106645E-02
  0.932523E-01  0.759062E-01  0.104677E-02
  0.939835E-01  0.729500E-01  0.105323E-02
  0.947148E-01  0.731443E-01  0.107043E-02
  0.954460E-01  0.710209E-01  0.105094E-02
  0.961773E-01  0.705457E-01  0.106759E-02
  0.969085E-01  0.690201E-01  0.105272E-02
  0.976398E-01  0.676673E-01  0.109488E-02
  0.983710E-01  0.665559E-01  0.106189E-02
  0.991023E-01  0.659476E-01  0.103951E-02
  0.998335E-01  0.648679E-01  0.105988E-02
  0.100565E+00  0.629237E-01  0.105613E-02
  0.101296E+00  0.619986E-01  0.104695E-02
  0.102027E+00  0.602918E-01  0.102203E-02
  0.102758E+00  0.596321E-01  0.102407E-02
  0.103490E+00  0.593169E-01  0.101746E-02
  0.104221E+00  0.582566E-01  0.948824E-03
  0.104952E+00  0.571119E-01  0.963704E-03
  0.105683E+00  0.559541E-01  0.963884E-03
  0.106414E+00  0.546142E-01  0.945559E-03
  0.107146E+00  0.541501E-01  0.926038E-03
  0.107877E+00  0.534369E-01  0.926599E-03
  0.108608E+00  0.523454E-01  0.931418E-03
  0.109339E+00  0.501451E-01  0.922233E-03
  0.110070E+00  0.498843E-01  0.893264E-03
  0.110802E+00  0.483037E-01  0.900674E-03
  0.111533E+00  0.479756E-01  0.901486E-03
  0.112264E+00  0.476064E-01  0.902878E-03
  0.112995E+00  0.451248E-01  0.881389E-03
  0.113726E+00  0.439963E-01  0.881732E-03
  0.114457E+00  0.442364E-01  0.873567E-03
  0.115189E+00  0.432435E-01  0.868660E-03
  0.115920E+00  0.430206E-01  0.867249E-03
  0.116651E+00  0.419083E-01  0.878791E-03
  0.117382E+00  0.416031E-01  0.855716E-03
  0.118113E+00  0.399548E-01  0.837503E-03
  0.118844E+00  0.392981E-01  0.846770E-03
  0.119576E+00  0.382083E-01  0.849595E-03
  0.120307E+00  0.375048E-01  0.845379E-03
  0.121038E+00  0.364552E-01  0.840737E-03
  0.121769E+00  0.365713E-01  0.854408E-03
  0.122500E+00  0.347532E-01  0.835697E-03
  0.123231E+00  0.340764E-01  0.828709E-03
  0.123962E+00  0.338389E-01  0.801274E-03
  0.124693E+00  0.333557E-01  0.807825E-03
  0.125425E+00  0.316062E-01  0.798333E-03
  0.126156E+00  0.316627E-01  0.807078E-03
  0.126887E+00  0.317006E-01  0.791604E-03
  0.127618E+00  0.299703E-01  0.806602E-03
  0.128349E+00  0.301081E-01  0.809497E-03
  0.129080E+00  0.287505E-01  0.782460E-03
  0.129811E+00  0.279156E-01  0.793122E-03
  0.130542E+00  0.276942E-01  0.771308E-03
  0.131273E+00  0.266540E-01  0.767588E-03
  0.132004E+00  0.268778E-01  0.785358E-03
  0.132735E+00  0.259283E-01  0.769721E-03
  0.133466E+00  0.250099E-01  0.773676E-03
  0.134197E+00  0.244819E-01  0.761419E-03
  0.134929E+00  0.244359E-01  0.747171E-03
  0.135660E+00  0.233506E-01  0.751341E-03
  0.136391E+00  0.235902E-01  0.740323E-03
  0.137122E+00  0.230719E-01  0.730117E-03
  0.137853E+00  0.220364E-01  0.743312E-03
  0.138584E+00  0.211385E-01  0.733375E-03
  0.139315E+00  0.205523E-01  0.747117E-03
  0.140046E+00  0.197173E-01  0.727460E-03
  0.140777E+00  0.196816E-01  0.746789E-03
  0.141508E+00  0.197888E-01  0.718620E-03
  0.142239E+00  0.189713E-01  0.736185E-03
  0.142970E+00  0.178031E-01  0.729529E-03
  0.143701E+00  0.178063E-01  0.717585E-03
  0.144432E+00  0.172168E-01  0.730988E-03
  0.145163E+00  0.169653E-01  0.721768E-03
  0.145894E+00  0.171224E-01  0.711326E-03
  0.146625E+00  0.160253E-01  0.716617E-03
  0.147356E+00  0.154994E-01  0.719938E-03
  0.148087E+00  0.147046E-01  0.700874E-03
  0.148818E+00  0.155438E-01  0.687444E-03
  0.149549E+00  0.141552E-01  0.684913E-03
  0.150280E+00  0.141277E-01  0.699607E-03
  0.151011E+00  0.137359E-01  0.703306E-03
  0.151741E+00  0.127254E-01  0.686737E-03
  0.152472E+00  0.129286E-01  0.689870E-03
  0.153203E+00  0.123913E-01  0.687377E-03
  0.153934E+00  0.123727E-01  0.685852E-03
  0.154665E+00  0.112870E-01  0.681675E-03
  0.155396E+00  0.115621E-01  0.680555E-03
  0.156127E+00  0.112942E-01  0.679494E-03
  0.156858E+00  0.108748E-01  0.678559E-03
  0.157589E+00  0.105651E-01  0.662755E-03
  0.158320E+00  0.102357E-01  0.668013E-03
  0.159051E+00  0.101551E-01  0.669296E-03
  0.159782E+00  0.972557E-02  0.680353E-03
  0.160512E+00  0.930977E-02  0.660618E-03
  0.161243E+00  0.920516E-02  0.651964E-03
  0.161974E+00  0.879413E-02  0.659381E-03
  0.162705E+00  0.850962E-02  0.657680E-03
  0.163436E+00  0.795825E-02  0.670450E-03
  0.164167E+00  0.825990E-02  0.656423E-03
  0.164898E+00  0.851629E-02  0.644466E-03
  0.165628E+00  0.770088E-02  0.640550E-03
  0.166359E+00  0.728000E-02  0.654587E-03
  0.167090E+00  0.754830E-02  0.643042E-03
  0.167821E+00  0.691488E-02  0.632290E-03
  0.168552E+00  0.634511E-02  0.625986E-03
  0.169283E+00  0.685975E-02  0.630372E-03
  0.170013E+00  0.596925E-02  0.624165E-03
  0.170744E+00  0.606001E-02  0.626779E-03
  0.171475E+00  0.569271E-02  0.631642E-03
  0.172206E+00  0.620256E-02  0.633850E-03
  0.172937E+00  0.602293E-02  0.628229E-03
  0.173667E+00  0.489613E-02  0.619755E-03
  0.174398E+00  0.537543E-02  0.610889E-03
  0.175129E+00  0.501374E-02  0.621874E-03
  0.175860E+00  0.442697E-02  0.619029E-03
  0.176590E+00  0.474529E-02  0.611238E-03
  0.177321E+00  0.473524E-02  0.612674E-03
  0.178052E+00  0.454148E-02  0.614646E-03
  0.178783E+00  0.426927E-02  0.609363E-03
  0.179513E+00  0.415932E-02  0.611841E-03
  0.180244E+00  0.402357E-02  0.599342E-03
  0.180975E+00  0.384456E-02  0.614508E-03
  0.181706E+00  0.358208E-02  0.607245E-03
  0.182436E+00  0.295531E-02  0.596906E-03
  0.183167E+00  0.361228E-02  0.600724E-03
  0.183898E+00  0.270580E-02  0.599738E-03
  0.184629E+00  0.347869E-02  0.597020E-03
  0.185359E+00  0.295827E-02  0.588351E-03
  0.186090E+00  0.234933E-02  0.593850E-03
  0.186821E+00  0.252358E-02  0.590612E-03
  0.187551E+00  0.303527E-02  0.595158E-03
  0.188282E+00  0.227486E-02  0.588034E-03
  0.189013E+00  0.244355E-02  0.598452E-03
  0.189743E+00  0.171760E-02  0.593300E-03
  0.190474E+00  0.226460E-02  0.594708E-03
  0.191205E+00  0.207148E-02  0.583313E-03
  0.191935E+00  0.256559E-02  0.581612E-03
  0.192666E+00  0.226553E-02  0.572949E-03
  0.193396E+00  0.258309E-02  0.575841E-03
  0.194127E+00  0.141267E-02  0.579752E-03
  0.194858E+00  0.193012E-02  0.569253E-03
  0.195588E+00  0.197142E-02  0.566683E-03
  0.196319E+00  0.197049E-02  0.581089E-03
  0.197049E+00  0.131231E-02  0.576314E-03
  0.197780E+00  0.124015E-02  0.571984E-03
  0.198511E+00  0.209166E-02  0.571683E-03
  0.199241E+00  0.230455E-02  0.569820E-03
  0.199972E+00  0.181200E-02  0.569542E-03
  0.200702E+00  0.130120E-02  0.570566E-03
  0.201433E+00  0.138064E-02  0.572566E-03
  0.202163E+00  0.692387E-03  0.572250E-03
  0.202894E+00  0.787390E-03  0.561166E-03
  0.203625E+00  0.143341E-02  0.568473E-03
  0.204355E+00  0.116456E-02  0.550735E-03
  0.205086E+00  0.957670E-03  0.565147E-03
  0.205816E+00  0.163275E-02  0.561165E-03
  0.206547E+00  0.138016E-02  0.560210E-03
  0.207277E+00  0.101739E-02  0.565406E-03
  0.208008E+00  0.139414E-02  0.567366E-03
  0.208738E+00  0.149457E-02  0.571413E-03
  0.209469E+00  0.939655E-03  0.582392E-03
  0.210199E+00  0.117991E-02  0.576112E-03
  0.210930E+00  0.903269E-03  0.575911E-03
  0.211660E+00  0.329310E-03  0.573306E-03
  0.212390E+00  0.861862E-03  0.569805E-03
  0.213121E+00  0.923770E-03  0.570560E-03
  0.213851E+00  0.115340E-02  0.571803E-03
  0.214582E+00  0.696237E-03  0.580655E-03
  0.215312E+00  0.152244E-02  0.571684E-03
  0.216043E+00  0.520217E-03  0.568212E-03
  0.216773E+00  0.565975E-03  0.576445E-03
  0.217503E+00  0.885381E-03  0.571682E-03
  0.218234E+00  0.648685E-03  0.575426E-03
  0.218964E+00  0.656853E-03  0.582763E-03
  0.219695E+00  0.183523E-03  0.572132E-03
  0.220425E+00  0.104147E-02  0.577393E-03
  0.221155E+00  0.691489E-03  0.564790E-03
  0.221886E+00  0.528365E-03  0.564576E-03
  0.222616E+00  0.121348E-02  0.546836E-03
  0.223346E+00  0.587761E-03  0.553564E-03
  0.224077E+00  0.724278E-03  0.553763E-03
  0.224807E+00  0.992389E-03  0.547419E-03
  0.225537E+00  0.150309E-02  0.552575E-03
  0.226268E+00  0.117175E-02  0.553660E-03
  0.226998E+00  0.100198E-02  0.553786E-03
  0.227728E+00  0.100168E-02  0.542337E-03
  0.228459E+00  0.519814E-03  0.546421E-03
  0.229189E+00  0.120292E-02  0.542890E-03
  0.229919E+00  0.367930E-03  0.540107E-03
  0.230650E+00  0.906110E-03  0.545721E-03
  0.231380E+00  0.601901E-03  0.540716E-03
  0.232110E+00  0.234173E-03  0.550414E-03
  0.232840E+00  0.145682E-02  0.546448E-03
  0.233571E+00  0.820465E-03  0.537121E-03
  0.234301E+00  0.829402E-03  0.537142E-03
  0.235031E+00  0.160786E-02  0.538477E-03
  0.235761E+00  0.692911E-03  0.539348E-03
  0.236491E+00  0.725921E-03  0.529877E-03
  0.237222E+00  0.109808E-02  0.532982E-03
  0.237952E+00  0.100949E-02  0.528329E-03
  0.238682E+00  0.101741E-02  0.526281E-03
  0.239412E+00  0.565576E-03  0.529629E-03
  0.240142E+00  0.106643E-02  0.526583E-03
  0.240873E+00  0.130105E-02  0.524810E-03
  0.241603E+00  0.116248E-02  0.523302E-03
  0.242333E+00  0.104905E-02  0.519083E-03
  0.243063E+00  0.898105E-03  0.522275E-03
  0.243793E+00  0.113787E-02  0.525237E-03
  0.244523E+00  0.126420E-02  0.529963E-03
  0.245253E+00  0.112995E-02  0.515376E-03
  0.245984E+00  0.131506E-02  0.517597E-03
  0.246714E+00  0.114690E-02  0.526051E-03
  0.247444E+00  0.148082E-02  0.522940E-03
  0.248174E+00  0.171742E-02  0.535347E-03
  0.248904E+00  0.761177E-03  0.528585E-03
  0.249634E+00  0.998680E-03  0.535071E-03
  0.250364E+00  0.118939E-02  0.530540E-03
  0.251094E+00  0.118213E-02  0.535103E-03
  0.251824E+00  0.781491E-03  0.531836E-03
  0.252554E+00  0.156056E-02  0.536269E-03
  0.253284E+00  0.776191E-03  0.539352E-03
  0.254014E+00  0.132193E-02  0.528337E-03
  0.254744E+00  0.142238E-02  0.535375E-03
  0.255474E+00  0.163011E-02  0.537732E-03
  0.256204E+00  0.160191E-02  0.530831E-03
  0.256934E+00  0.158781E-02  0.529141E-03
  0.257664E+00  0.143231E-02  0.535399E-03
  0.258394E+00  0.143375E-02  0.529621E-03
  0.259124E+00  0.181673E-02  0.533415E-03
  0.259854E+00  0.184211E-02  0.533782E-03
  0.260584E+00  0.721854E-03  0.525010E-03
  0.261314E+00  0.107727E-02  0.534477E-03
  0.262044E+00  0.119630E-02  0.540366E-03
  0.262774E+00  0.187984E-02  0.530602E-03
  0.263504E+00  0.185486E-02  0.532455E-03
  0.264234E+00  0.196187E-02  0.525825E-03
  0.264964E+00  0.193108E-02  0.528976E-03
  0.265693E+00  0.187019E-02  0.530505E-03
  0.266423E+00  0.148872E-02  0.535666E-03
  0.267153E+00  0.128572E-02  0.526856E-03
  0.267883E+00  0.108590E-02  0.529721E-03
  0.268613E+00  0.182900E-02  0.530654E-03
  0.269343E+00  0.152233E-02  0.522465E-03
  0.270073E+00  0.137990E-02  0.534235E-03
  0.270802E+00  0.129496E-02  0.538741E-03
  0.271532E+00  0.168956E-02  0.530157E-03
  0.272262E+00  0.161430E-02  0.525811E-03
  0.272992E+00  0.167256E-02  0.529849E-03
  0.273722E+00  0.161380E-02  0.519113E-03
  0.274451E+00  0.182415E-02  0.532451E-03
  0.275181E+00  0.226677E-02  0.532373E-03
  0.275911E+00  0.175674E-02  0.532473E-03
  0.276641E+00  0.184683E-02  0.522254E-03
  0.277371E+00  0.161146E-02  0.529895E-03
  0.278100E+00  0.159061E-02  0.526709E-03
  0.278830E+00  0.156588E-02  0.527420E-03
  0.279560E+00  0.215482E-02  0.528392E-03
  0.280289E+00  0.199501E-02  0.523073E-03
  0.281019E+00  0.159232E-02  0.518107E-03
  0.281749E+00  0.185872E-02  0.526580E-03
  0.282479E+00  0.142387E-02  0.515187E-03
  0.283208E+00  0.170757E-02  0.522543E-03
  0.283938E+00  0.162834E-02  0.521282E-03
  0.284668E+00  0.165201E-02  0.520228E-03
  0.285397E+00  0.149405E-02  0.516101E-03
  0.286127E+00  0.152313E-02  0.519590E-03
  0.286856E+00  0.165348E-02  0.527866E-03
  0.287586E+00  0.107750E-02  0.516420E-03
  0.288316E+00  0.190738E-02  0.526455E-03
  0.289045E+00  0.134076E-02  0.531318E-03
  0.289775E+00  0.183011E-02  0.514586E-03
  0.290504E+00  0.179829E-02  0.516644E-03
  0.291234E+00  0.185366E-02  0.515053E-03
  0.291964E+00  0.212470E-02  0.524121E-03
  0.292693E+00  0.146347E-02  0.517690E-03
  0.293423E+00  0.136813E-02  0.515859E-03
  0.294152E+00  0.141000E-02  0.522471E-03
  0.294882E+00  0.151194E-02  0.517737E-03
  0.295611E+00  0.164439E-02  0.521806E-03
  0.296341E+00  0.169178E-02  0.511945E-03
  0.297070E+00  0.178183E-02  0.521765E-03
  0.297800E+00  0.131231E-02  0.515837E-03
  0.298529E+00  0.145163E-02  0.519245E-03
  0.299259E+00  0.137921E-02  0.521117E-03
  0.299988E+00  0.188368E-02  0.518838E-03
  0.300718E+00  0.215909E-02  0.521866E-03
  0.301447E+00  0.147022E-02  0.524519E-03
  0.302176E+00  0.186427E-02  0.522442E-03
  0.302906E+00  0.907584E-03  0.525980E-03
  0.303635E+00  0.202808E-02  0.534909E-03
  0.304365E+00  0.135091E-02  0.529553E-03
  0.305094E+00  0.126630E-02  0.534740E-03
  0.305823E+00  0.144695E-02  0.531078E-03
  0.306553E+00  0.102297E-02  0.532221E-03
  0.307282E+00  0.210091E-02  0.533841E-03
  0.308012E+00  0.143220E-02  0.538184E-03
  0.308741E+00  0.160994E-02  0.535196E-03
  0.309470E+00  0.179172E-02  0.537131E-03
  0.310200E+00  0.139372E-02  0.531971E-03
  0.310929E+00  0.150858E-02  0.537118E-03
  0.311658E+00  0.119521E-02  0.542405E-03
  0.312387E+00  0.177373E-02  0.544458E-03
  0.313117E+00  0.139726E-02  0.544039E-03
  0.313846E+00  0.211427E-02  0.535734E-03
  0.314575E+00  0.126133E-02  0.551827E-03
  0.315305E+00  0.109481E-02  0.541732E-03
  0.316034E+00  0.136966E-02  0.541393E-03
  0.316763E+00  0.132495E-02  0.551212E-03
  0.317492E+00  0.138216E-02  0.542988E-03
  0.318221E+00  0.142554E-02  0.549562E-03
  0.318951E+00  0.107714E-02  0.547557E-03
  0.319680E+00  0.186513E-02  0.544353E-03
  0.320409E+00  0.133143E-02  0.555061E-03
  0.321138E+00  0.170886E-02  0.544210E-03
  0.321867E+00  0.131170E-02  0.551214E-03
  0.322596E+00  0.164365E-02  0.546061E-03
  0.323326E+00  0.113162E-02  0.548573E-03
  0.324055E+00  0.130372E-02  0.556809E-03
  0.324784E+00  0.116391E-02  0.555289E-03
  0.325513E+00  0.138204E-02  0.554421E-03
  0.326242E+00  0.215493E-02  0.545574E-03
  0.326971E+00  0.105170E-02  0.539298E-03
  0.327700E+00  0.557352E-03  0.540928E-03
  0.328429E+00  0.100955E-02  0.544645E-03
  0.329158E+00  0.169399E-02  0.552142E-03
  0.329887E+00  0.107726E-02  0.556197E-03
  0.330616E+00  0.675896E-03  0.553826E-03
  0.331345E+00  0.139637E-02  0.553848E-03
  0.332074E+00  0.940511E-03  0.549507E-03
  0.332803E+00  0.105484E-02  0.559218E-03
  0.333532E+00  0.127560E-02  0.543036E-03
  0.334261E+00  0.135700E-02  0.557880E-03
  0.334990E+00  0.626100E-03  0.556266E-03
  0.335719E+00  0.599780E-03  0.559470E-03
  0.336448E+00  0.875220E-03  0.550933E-03
  0.337177E+00  0.574006E-03  0.555257E-03
  0.337906E+00  0.815414E-03  0.559567E-03
  0.338635E+00  0.884668E-03  0.562083E-03
  0.339364E+00  0.643702E-03  0.554553E-03
  0.340093E+00  0.960912E-03  0.556690E-03
  0.340822E+00  0.119978E-02  0.559885E-03
  0.341551E+00  0.100457E-02  0.548461E-03
  0.342279E+00  0.135151E-02  0.558544E-03
  0.343008E+00  0.286140E-03  0.563616E-03
  0.343737E+00  0.844874E-03  0.555559E-03
  0.344466E+00  0.119864E-02  0.551442E-03
  0.345195E+00  0.692713E-03  0.565067E-03
  0.345923E+00  0.120958E-02  0.549348E-03
  0.346652E+00  0.358751E-03  0.559463E-03
  0.347381E+00  0.881474E-03  0.561927E-03
  0.348110E+00  0.959398E-03  0.558690E-03
  0.348839E+00  0.847431E-03  0.559896E-03
  0.349567E+00  0.692390E-03  0.554318E-03
  0.350296E+00  0.916853E-03  0.559650E-03
  0.351025E+00  0.106700E-02  0.564275E-03
  0.351753E+00  0.799207E-03  0.568245E-03
  0.352482E+00  0.681364E-03  0.559711E-03
  0.353211E+00  0.534402E-03  0.551091E-03
  0.353940E+00  0.142866E-02  0.554683E-03
  0.354668E+00  0.133974E-02  0.552282E-03
  0.355397E+00  0.815052E-03  0.560411E-03
  0.356126E+00  0.314703E-03  0.556818E-03
  0.356854E+00  0.458167E-03  0.563683E-03
  0.357583E+00  0.882076E-03  0.569421E-03
  0.358311E+00  0.572830E-03  0.558126E-03
  0.359040E+00  0.748359E-03  0.564211E-03
  0.359769E+00  0.326751E-03  0.562797E-03
  0.360497E+00  0.768878E-03  0.554853E-03
  0.361226E+00  0.116139E-02  0.566563E-03
  0.361954E+00  0.729922E-03  0.569592E-03
  0.362683E+00  0.635198E-03  0.583502E-03
  0.363411E+00  0.947416E-03  0.579134E-03
  0.364140E+00  0.836571E-03  0.587154E-03
  0.364868E+00  0.514177E-03  0.587611E-03
  0.365597E+00  0.161299E-03  0.586224E-03
  0.366325E+00 -0.209255E-03  0.606382E-03
  0.367054E+00  0.498714E-03  0.591798E-03
  0.367782E+00  0.149614E-03  0.596871E-03
  0.368511E+00  0.330295E-03  0.593873E-03
  0.369239E+00  0.845272E-03  0.597801E-03
  0.369967E+00  0.506246E-03  0.608332E-03
  0.370696E+00  0.222467E-03  0.590341E-03
  0.371424E+00  0.386600E-03  0.604589E-03
  0.372153E+00  0.109602E-02  0.593691E-03
  0.372881E+00  0.728911E-03  0.597854E-03
  0.373609E+00  0.392884E-03  0.607728E-03
  0.374338E+00  0.591233E-03  0.607053E-03
  0.375066E+00  0.816885E-03  0.600971E-03
  0.375794E+00  0.132094E-02  0.589312E-03
  0.376523E+00  0.373731E-03  0.590835E-03
  0.377251E+00  0.169524E-03  0.594517E-03
  0.377979E+00  0.918223E-03  0.587621E-03
  0.378708E+00  0.176631E-03  0.589859E-03
  0.379436E+00  0.352784E-03  0.586467E-03
  0.380164E+00  0.246695E-03  0.592819E-03
  0.380892E+00  0.930778E-03  0.584701E-03
  0.381621E+00  0.652710E-03  0.578434E-03
  0.382349E+00  0.141458E-03  0.588259E-03
  0.383077E+00  0.691051E-03  0.574321E-03
  0.383805E+00  0.454718E-03  0.585064E-03
  0.384533E+00  0.366694E-03  0.588969E-03
  0.385261E+00  0.124711E-03  0.583709E-03
  0.385990E+00  0.821996E-03  0.587057E-03
  0.386718E+00  0.575690E-03  0.585047E-03
  0.387446E+00  0.664096E-03  0.595450E-03
  0.388174E+00  0.107237E-02  0.577281E-03
  0.388902E+00  0.818392E-04  0.583498E-03
  0.389630E+00  0.239954E-03  0.589907E-03
  0.390358E+00  0.622776E-03  0.582341E-03
  0.391086E+00  0.864572E-03  0.586783E-03
  0.391814E+00  0.728537E-03  0.584477E-03
  0.392542E+00  0.690951E-03  0.573233E-03
  0.393270E+00  0.643956E-03  0.572901E-03
  0.393998E+00  0.117502E-03  0.591520E-03
  0.394726E+00  0.916804E-03  0.584665E-03
  0.395454E+00  0.473442E-03  0.581994E-03
  0.396182E+00  0.271496E-04  0.587525E-03
  0.396910E+00  0.255424E-04  0.570144E-03
  0.397638E+00  0.407807E-03  0.584655E-03
  0.398366E+00  0.224604E-03  0.579251E-03
  0.399094E+00  0.617932E-03  0.565044E-03
  0.399822E+00  0.347686E-03  0.586560E-03
  0.400550E+00  0.968347E-03  0.570558E-03
  0.401278E+00  0.496010E-03  0.570005E-03
  0.402006E+00  0.751090E-03  0.567221E-03
  0.402734E+00  0.102672E-02  0.578023E-03
  0.403461E+00  0.571699E-03  0.584637E-03
  0.404189E+00  0.693251E-03  0.560995E-03
  0.404917E+00  0.352989E-03  0.572232E-03
  0.405645E+00  0.613830E-03  0.576924E-03
  0.406373E+00  0.178334E-03  0.582581E-03
  0.407100E+00  0.497217E-03  0.577588E-03
  0.407828E+00  0.398109E-03  0.570480E-03
  0.408556E+00 -0.244197E-03  0.582559E-03
  0.409284E+00  0.151345E-03  0.573999E-03
  0.410011E+00  0.564574E-03  0.568609E-03
  0.410739E+00  0.835842E-03  0.571843E-03
  0.411467E+00  0.721684E-03  0.559307E-03
  0.412195E+00  0.689006E-03  0.573523E-03
  0.412922E+00  0.823024E-03  0.562964E-03
  0.413650E+00  0.678167E-03  0.564268E-03
  0.414378E+00  0.206408E-03  0.575243E-03
  0.415105E+00  0.139106E-03  0.575924E-03
  0.415833E+00  0.351781E-03  0.586202E-03
  0.416560E+00  0.112696E-03  0.582353E-03
  0.417288E+00  0.292330E-03  0.584108E-03
  0.418016E+00  0.715080E-03  0.581911E-03
  0.418743E+00  0.627936E-03  0.592590E-03
  0.419471E+00  0.921684E-03  0.597915E-03
  0.420198E+00  0.405550E-03  0.589674E-03
  0.420926E+00  0.696831E-03  0.606892E-03
  0.421653E+00  0.281589E-03  0.596501E-03
  0.422381E+00  0.255511E-03  0.605400E-03
  0.423108E+00  0.112849E-03  0.603087E-03
  0.423836E+00  0.694406E-03  0.602459E-03
  0.424563E+00  0.140998E-03  0.613283E-03
  0.425291E+00  0.138134E-03  0.612133E-03
  0.426018E+00  0.522151E-03  0.603385E-03
  0.426745E+00  0.989955E-03  0.603544E-03
  0.427473E+00 -0.268560E-05  0.611456E-03
  0.428200E+00  0.446505E-03  0.602578E-03
  0.428928E+00 -0.203511E-03  0.618594E-03
  0.429655E+00  0.296282E-03  0.606389E-03
  0.430382E+00  0.454906E-03  0.606054E-03
  0.431110E+00  0.110266E-03  0.622608E-03
  0.431837E+00  0.571810E-03  0.618159E-03
  0.432564E+00 -0.330379E-03  0.617721E-03
  0.433292E+00 -0.246960E-04  0.625705E-03
  0.434019E+00  0.201058E-03  0.626499E-03
  0.434746E+00  0.497439E-03  0.623674E-03
  0.435473E+00  0.320970E-03  0.614869E-03
  0.436201E+00 -0.194232E-04  0.625466E-03
  0.436928E+00  0.804694E-03  0.630972E-03
  0.437655E+00  0.916864E-04  0.647645E-03
  0.438382E+00  0.948224E-03  0.645221E-03
  0.439109E+00 -0.215255E-03  0.638711E-03
  0.439837E+00  0.291277E-03  0.638271E-03
  0.440564E+00  0.775783E-03  0.628861E-03
  0.441291E+00  0.208550E-03  0.636896E-03
  0.442018E+00  0.214509E-03  0.632880E-03
  0.442745E+00  0.991154E-03  0.625776E-03
  0.443472E+00 -0.205336E-04  0.641890E-03
  0.444199E+00  0.514052E-03  0.640997E-03
  0.444926E+00  0.328706E-03  0.625024E-03
  0.445653E+00  0.561407E-03  0.648963E-03
  0.446380E+00 -0.563886E-03  0.620772E-03
  0.447107E+00 -0.495117E-03  0.634923E-03
  0.447834E+00 -0.168154E-03  0.629060E-03
  0.448561E+00  0.390893E-03  0.642669E-03
  0.449288E+00  0.465547E-03  0.649501E-03
  0.450015E+00  0.517376E-03  0.631234E-03
  0.450742E+00 -0.776832E-04  0.652599E-03
  0.451469E+00  0.140256E-03  0.652687E-03
  0.452196E+00 -0.108158E-03  0.641830E-03
  0.452923E+00  0.764026E-03  0.652796E-03
  0.453650E+00 -0.443062E-03  0.651111E-03
  0.454377E+00  0.773659E-03  0.656070E-03
  0.455104E+00  0.743473E-03  0.669581E-03
  0.455831E+00  0.776000E-06  0.659762E-03
  0.456557E+00  0.478594E-03  0.654340E-03
  0.457284E+00 -0.591544E-04  0.654126E-03
  0.458011E+00 -0.429048E-04  0.666519E-03
  0.458738E+00  0.112126E-02  0.656646E-03
  0.459465E+00  0.924886E-03  0.656764E-03
  0.460191E+00 -0.102927E-03  0.650706E-03
  0.460918E+00  0.577994E-03  0.667216E-03
  0.461645E+00  0.545166E-03  0.655481E-03
  0.462372E+00  0.689352E-03  0.664037E-03
  0.463098E+00  0.660367E-03  0.677727E-03
  0.463825E+00  0.925108E-03  0.669207E-03
  0.464552E+00  0.273975E-03  0.668070E-03
  0.465278E+00  0.660958E-03  0.663863E-03
  0.466005E+00  0.863409E-03  0.668204E-03
  0.466732E+00 -0.269488E-04  0.674540E-03
  0.467458E+00  0.533485E-03  0.665196E-03
  0.468185E+00  0.103857E-03  0.677776E-03
  0.468911E+00  0.237888E-03  0.665796E-03
  0.469638E+00 -0.356775E-03  0.661299E-03
  0.470364E+00  0.484066E-03  0.662249E-03
  0.471091E+00  0.728930E-03  0.667336E-03
  0.471817E+00  0.947160E-04  0.671955E-03
  0.472544E+00  0.634422E-03  0.659171E-03
  0.473270E+00 -0.381322E-03  0.679128E-03
  0.473997E+00  0.547446E-03  0.672177E-03
  0.474723E+00  0.265144E-04  0.670929E-03
  0.475450E+00  0.562183E-03  0.675791E-03
  0.476176E+00  0.581348E-03  0.668349E-03
  0.476903E+00  0.523950E-03  0.672124E-03
  0.477629E+00  0.600745E-03  0.670265E-03
  0.478355E+00  0.237779E-03  0.667186E-03
  0.479082E+00 -0.203464E-03  0.679309E-03
  0.479808E+00  0.333638E-03  0.663651E-03
  0.480535E+00  0.401040E-03  0.700778E-03
  0.481261E+00  0.658544E-04  0.699919E-03
  0.481987E+00  0.276858E-03  0.670571E-03
  0.482713E+00 -0.202010E-03  0.680653E-03
  0.483440E+00  0.506127E-03  0.682589E-03
  0.484166E+00 -0.535608E-04  0.680476E-03
  0.484892E+00  0.436902E-03  0.669990E-03
  0.485618E+00  0.106304E-04  0.679521E-03
  0.486345E+00  0.236649E-03  0.679104E-03
  0.487071E+00  0.556349E-03  0.674724E-03
  0.487797E+00  0.368483E-03  0.685956E-03
  0.488523E+00  0.580525E-03  0.671396E-03
  0.489249E+00  0.108128E-02  0.681946E-03
  0.489975E+00  0.766211E-03  0.678479E-03
  0.490702E+00  0.904567E-03  0.707598E-03
  0.491428E+00  0.101732E-02  0.690618E-03
  0.492154E+00  0.103569E-02  0.685209E-03
  0.492880E+00  0.573254E-03  0.688270E-03
  0.493606E+00 -0.293168E-04  0.698756E-03
  0.494332E+00  0.603475E-03  0.677148E-03
  0.495058E+00  0.133164E-03  0.688866E-03
  0.495784E+00  0.288786E-03  0.691893E-03
  0.496510E+00  0.586917E-03  0.688928E-03
  0.497236E+00  0.119519E-02  0.663550E-03
  0.497962E+00 -0.330862E-03  0.690947E-03
  0.498688E+00  0.101097E-02  0.686171E-03
  0.499414E+00 -0.130797E-03  0.678277E-03
  0.500140E+00 -0.611789E-03  0.693740E-03
  0.500866E+00  0.516322E-03  0.673544E-03
  0.501591E+00  0.129315E-03  0.676431E-03
  0.502317E+00  0.886440E-04  0.679467E-03
  0.503043E+00 -0.568969E-03  0.689468E-03
  0.503769E+00  0.206811E-03  0.671991E-03
  0.504495E+00  0.623342E-03  0.688624E-03
  0.505221E+00  0.531677E-03  0.688713E-03
  0.505946E+00 -0.270493E-03  0.682569E-03
  0.506672E+00  0.347416E-03  0.687102E-03
  0.507398E+00 -0.603872E-04  0.685425E-03
  0.508124E+00 -0.152094E-03  0.685113E-03
  0.508849E+00 -0.284043E-03  0.683285E-03
  0.509575E+00  0.695662E-03  0.676287E-03
  0.510301E+00  0.385303E-03  0.690998E-03
  0.511026E+00  0.926503E-03  0.673924E-03
  0.511752E+00 -0.342254E-03  0.698036E-03
  0.512478E+00  0.290627E-03  0.681492E-03
  0.513203E+00  0.506744E-03  0.686705E-03
  0.513929E+00  0.913319E-03  0.691555E-03
  0.514654E+00 -0.125570E-03  0.694348E-03
  0.515380E+00  0.411778E-03  0.694243E-03
  0.516106E+00 -0.546179E-03  0.709718E-03
  0.516831E+00 -0.874584E-04  0.717679E-03
  0.517557E+00 -0.885512E-04  0.738432E-03
  0.518282E+00 -0.247907E-03  0.762879E-03
  0.519008E+00  0.297429E-03  0.739716E-03
  0.519733E+00 -0.109601E-03  0.748545E-03
  0.520458E+00  0.137254E-03  0.751010E-03
  0.521184E+00 -0.487617E-03  0.774870E-03
  0.521909E+00  0.416891E-03  0.775193E-03
  0.522635E+00  0.514158E-03  0.782991E-03
  0.523360E+00  0.681390E-03  0.775657E-03
  0.524085E+00 -0.668639E-03  0.783470E-03
  0.524811E+00 -0.199731E-03  0.804254E-03
  0.525536E+00 -0.162155E-03  0.792295E-03
  0.526261E+00 -0.137765E-03  0.825176E-03
  0.526987E+00 -0.577825E-03  0.808504E-03
  0.527712E+00  0.444725E-03  0.815452E-03
  0.528437E+00 -0.759840E-05  0.823307E-03
  0.529163E+00 -0.799744E-04  0.815514E-03
  0.529888E+00 -0.773335E-03  0.826399E-03
  0.530613E+00  0.298563E-03  0.849542E-03
  0.531338E+00  0.293207E-03  0.824100E-03
  0.532063E+00 -0.318439E-03  0.845151E-03
  0.532789E+00  0.158633E-03  0.852539E-03
  0.533514E+00 -0.308938E-03  0.846869E-03
  0.534239E+00  0.702450E-03  0.853071E-03
  0.534964E+00  0.110770E-03  0.867893E-03
  0.535689E+00 -0.763282E-03  0.879611E-03
  0.536414E+00  0.137606E-03  0.887065E-03
  0.537139E+00 -0.105032E-02  0.881350E-03
  0.537864E+00 -0.726874E-03  0.885556E-03
  0.538589E+00  0.110658E-02  0.905884E-03
  0.539314E+00  0.564224E-03  0.897515E-03
  0.540039E+00 -0.651138E-03  0.911922E-03
  0.540764E+00 -0.576088E-04  0.900129E-03
  0.541489E+00  0.261776E-04  0.917667E-03
  0.542214E+00 -0.345578E-03  0.918236E-03
  0.542939E+00  0.875115E-03  0.922171E-03
  0.543664E+00 -0.120690E-03  0.937850E-03
  0.544389E+00 -0.143238E-03  0.931864E-03
  0.545114E+00  0.230543E-03  0.964796E-03
  0.545839E+00 -0.735379E-03  0.964174E-03
  0.546563E+00 -0.327742E-03  0.970702E-03
  0.547288E+00  0.100520E-02  0.968268E-03
  0.548013E+00  0.236018E-03  0.965015E-03
  0.548738E+00  0.576074E-03  0.985667E-03
  0.549463E+00 -0.729749E-03  0.954915E-03
  0.550187E+00 -0.116091E-02  0.991441E-03
  0.550912E+00 -0.154182E-03  0.100664E-02
  0.551637E+00 -0.448337E-03  0.100077E-02
  0.552361E+00 -0.111881E-02  0.101829E-02
  0.553086E+00  0.343100E-03  0.985853E-03
  0.553811E+00 -0.116798E-02  0.101444E-02
  0.554535E+00 -0.475959E-03  0.101758E-02
  0.555260E+00  0.479791E-03  0.102531E-02
  0.555985E+00 -0.716859E-03  0.102788E-02
  0.556709E+00  0.416477E-03  0.101034E-02
  0.557434E+00 -0.960432E-04  0.104125E-02
  0.558158E+00  0.414125E-03  0.102985E-02
  0.558883E+00 -0.186249E-03  0.102349E-02
  0.559607E+00 -0.730419E-03  0.106412E-02
  0.560332E+00  0.349711E-03  0.104635E-02
  0.561056E+00 -0.510000E-04  0.108576E-02
  0.561781E+00 -0.189706E-03  0.105810E-02
  0.562505E+00  0.105235E-02  0.106452E-02
  0.563230E+00 -0.285838E-03  0.110024E-02
  0.563954E+00  0.276251E-03  0.108164E-02
  0.564678E+00  0.724214E-03  0.110326E-02
  0.565403E+00 -0.767621E-03  0.109986E-02
  0.566127E+00 -0.462192E-04  0.110481E-02
  0.566852E+00 -0.122084E-02  0.113372E-02
  0.567576E+00 -0.231727E-03  0.114579E-02
  0.568300E+00  0.442363E-03  0.111965E-02
  0.569024E+00 -0.189023E-03  0.112252E-02
  0.569749E+00  0.293594E-03  0.115996E-02
  0.570473E+00 -0.199328E-04  0.114321E-02
  0.571197E+00 -0.137694E-03  0.117720E-02
  0.571921E+00  0.712240E-05  0.118679E-02
  0.572646E+00 -0.757651E-03  0.117648E-02
  0.573370E+00 -0.220335E-03  0.119318E-02
  0.574094E+00 -0.133995E-02  0.117408E-02
  0.574818E+00 -0.332077E-03  0.122875E-02
  0.575542E+00  0.363054E-03  0.125190E-02
  0.576266E+00  0.503141E-03  0.124652E-02
  0.576990E+00  0.455296E-03  0.127298E-02
  0.577714E+00 -0.303982E-03  0.122839E-02
  0.578438E+00  0.184256E-04  0.128584E-02
  0.579162E+00  0.138636E-02  0.126514E-02
  0.579886E+00 -0.544942E-03  0.128710E-02
  0.580610E+00 -0.252200E-03  0.132130E-02
  0.581334E+00  0.382109E-03  0.128639E-02
  0.582058E+00  0.472921E-03  0.132524E-02
  0.582782E+00  0.147842E-03  0.131748E-02
  0.583506E+00 -0.401908E-03  0.135948E-02
  0.584230E+00 -0.186276E-03  0.135182E-02
  0.584954E+00 -0.119088E-02  0.134268E-02
  0.585678E+00  0.889294E-03  0.144274E-02
  0.586402E+00  0.761683E-03  0.134791E-02
  0.587125E+00 -0.218382E-03  0.145044E-02
  0.587849E+00 -0.219756E-03  0.140368E-02
  0.588573E+00  0.112044E-02  0.141465E-02
  0.589297E+00 -0.304423E-03  0.146604E-02
  0.590021E+00 -0.606003E-03  0.146256E-02
  0.590744E+00  0.406641E-03  0.149402E-02
  0.591468E+00 -0.134482E-02  0.153051E-02
  0.592192E+00 -0.378344E-03  0.150587E-02
  0.592915E+00 -0.526984E-04  0.154329E-02
  0.593639E+00  0.603646E-03  0.147632E-02
  0.594363E+00 -0.917603E-03  0.156784E-02
  0.595086E+00 -0.162270E-02  0.159010E-02
  0.595810E+00 -0.521252E-03  0.161478E-02
  0.596533E+00  0.207281E-03  0.160281E-02
  0.597257E+00  0.428015E-03  0.157821E-02
  0.597980E+00 -0.420264E-04  0.160986E-02
  0.598704E+00 -0.705725E-03  0.166200E-02
  0.599427E+00  0.150386E-02  0.166422E-02
  0.600151E+00 -0.542748E-03  0.168263E-02
  0.600874E+00 -0.508838E-03  0.167065E-02
  0.601598E+00 -0.296989E-03  0.167658E-02
  0.602321E+00 -0.919248E-04  0.172262E-02
  0.603045E+00 -0.283435E-03  0.167088E-02
  0.603768E+00  0.138718E-02  0.165412E-02
  0.604491E+00 -0.105892E-02  0.178169E-02
  0.605215E+00 -0.115711E-02  0.174990E-02
  0.605938E+00  0.107114E-03  0.178904E-02
  0.606661E+00  0.296315E-03  0.177014E-02
  0.607385E+00  0.615592E-04  0.176337E-02
  0.608108E+00  0.165075E-02  0.179103E-02
  0.608831E+00  0.854523E-03  0.178187E-02
  0.609554E+00 -0.189664E-02  0.186972E-02
  0.610278E+00 -0.628435E-03  0.181368E-02
  0.611001E+00 -0.140776E-03  0.186376E-02
  0.611724E+00 -0.986050E-03  0.187885E-02
  0.612447E+00  0.119878E-02  0.190618E-02
  0.613170E+00 -0.192016E-02  0.208346E-02
  0.613893E+00 -0.857808E-04  0.202469E-02
  0.614616E+00  0.824015E-03  0.197813E-02
  0.615339E+00  0.631995E-03  0.195106E-02
  0.616062E+00 -0.803194E-03  0.213663E-02
  0.616786E+00 -0.947531E-03  0.225672E-02
  0.617509E+00  0.102087E-03  0.241347E-02
  0.618231E+00  0.125752E-02  0.268257E-02
  0.618954E+00 -0.528623E-03  0.273617E-02
  0.619677E+00 -0.113817E-02  0.297509E-02
  0.620400E+00  0.250949E-02  0.351850E-02
  0.621123E+00  0.214082E-02  0.343754E-02
  0.621846E+00  0.287349E-02  0.431914E-02
  0.622569E+00 -0.855776E-03  0.442373E-02
  0.623292E+00 -0.495974E-02  0.629566E-02
  0.624015E+00 -0.143022E-03  0.698273E-02
  0.624738E+00 -0.152321E-01  0.229777E-01
----------C:\Emma\Synchrotron_2016July\blag_gnom\blag_2mg_avg.dat-----------------------------
                                                                                
Parent(s): /tmp/qt_temp.T23766 /tmp/qt_temp.M23766 /tmp/qt_temp.X23766 /tmp/qt_t
----------C:\Emma\Synchrotron_2016July\blag_gnom\blag1o60_0mg_avg.dat-----------------------------
                                                                                
Parent(s): /tmp/qt_temp.T28996 /tmp/qt_temp.M28996 /tmp/qt_temp.X28996 /tmp/qt_t
