# Supplementary material for: BAMLET kills chemotherapy-resistant mesothelioma cells, holding oleic acid in an activated cytotoxic state
Source: PLoS One. 2018 Aug 29;13(8):e0203003. doi: 10.1371/journal.pone.0203003 (PMC6114908; doi:10.1371/journal.pone.0203003)
Supplement: S2 Dataset — (TGZ) [file pone.0203003.s003.tgz › BAMLET_and_BLAGLET_SAXS_and_models/SAXS_data_for_BLAGLETs_pH12_betamerc_10C/blag1o20_1mg_sub.dat]

Sample description: Sample description
Parent(s): /tmp/qt_temp.L30771 /tmp/qt_temp.S30771
  1.133750e-02   2.685448e-01   1.242312e-02
  1.206900e-02   2.707753e-01   7.634083e-03
  1.280040e-02   2.687591e-01   6.957004e-03
  1.353190e-02   2.749551e-01   6.127157e-03
  1.426330e-02   2.650331e-01   5.435622e-03
  1.499480e-02   2.650938e-01   4.820830e-03
  1.572620e-02   2.617332e-01   4.647954e-03
  1.645770e-02   2.624090e-01   4.349605e-03
  1.718910e-02   2.525000e-01   4.187349e-03
  1.792060e-02   2.524713e-01   4.170933e-03
  1.865200e-02   2.501067e-01   3.869016e-03
  1.938350e-02   2.488749e-01   3.771261e-03
  2.011490e-02   2.460290e-01   3.589250e-03
  2.084640e-02   2.424882e-01   3.554109e-03
  2.157780e-02   2.442481e-01   3.546012e-03
  2.230930e-02   2.348038e-01   3.430412e-03
  2.304070e-02   2.306595e-01   3.455334e-03
  2.377210e-02   2.281480e-01   3.249278e-03
  2.450360e-02   2.306461e-01   3.128243e-03
  2.523500e-02   2.238467e-01   3.198139e-03
  2.596650e-02   2.222695e-01   3.182045e-03
  2.669790e-02   2.202043e-01   3.114042e-03
  2.742930e-02   2.157769e-01   3.040493e-03
  2.816080e-02   2.113903e-01   2.950504e-03
  2.889220e-02   2.110337e-01   2.824324e-03
  2.962370e-02   2.078402e-01   2.931441e-03
  3.035510e-02   2.064227e-01   2.707595e-03
  3.108650e-02   1.990142e-01   2.783547e-03
  3.181800e-02   2.005117e-01   2.666334e-03
  3.254940e-02   1.910832e-01   2.976886e-03
  3.328080e-02   1.921230e-01   2.677113e-03
  3.401230e-02   1.871720e-01   2.482493e-03
  3.474370e-02   1.862994e-01   2.447259e-03
  3.547510e-02   1.841011e-01   2.356576e-03
  3.620650e-02   1.779847e-01   2.430595e-03
  3.693800e-02   1.767077e-01   2.461037e-03
  3.766940e-02   1.729236e-01   2.256803e-03
  3.840080e-02   1.700868e-01   2.398408e-03
  3.913220e-02   1.639337e-01   2.266678e-03
  3.986360e-02   1.648566e-01   2.235051e-03
  4.059510e-02   1.588570e-01   2.187257e-03
  4.132650e-02   1.565665e-01   2.179973e-03
  4.205790e-02   1.539478e-01   2.119703e-03
  4.278930e-02   1.505385e-01   2.110793e-03
  4.352070e-02   1.467117e-01   2.054422e-03
  4.425210e-02   1.426270e-01   2.081565e-03
  4.498360e-02   1.409313e-01   2.026033e-03
  4.571500e-02   1.374958e-01   2.005390e-03
  4.644640e-02   1.336136e-01   1.966512e-03
  4.717780e-02   1.323979e-01   1.928099e-03
  4.790920e-02   1.297346e-01   1.933688e-03
  4.864060e-02   1.271757e-01   1.926040e-03
  4.937200e-02   1.214409e-01   1.868669e-03
  5.010340e-02   1.192861e-01   1.855796e-03
  5.083480e-02   1.157645e-01   1.862055e-03
  5.156620e-02   1.136238e-01   1.866300e-03
  5.229760e-02   1.128897e-01   1.787769e-03
  5.302900e-02   1.083321e-01   1.788927e-03
  5.376040e-02   1.037428e-01   1.840202e-03
  5.449170e-02   1.018763e-01   1.826417e-03
  5.522310e-02   9.816400e-02   1.820303e-03
  5.595450e-02   9.584140e-02   1.859551e-03
  5.668590e-02   9.423000e-02   1.818550e-03
  5.741730e-02   9.262980e-02   1.942893e-03
  5.814870e-02   8.874920e-02   1.809754e-03
  5.888000e-02   8.485150e-02   1.870147e-03
  5.961140e-02   8.308440e-02   1.906954e-03
  6.034280e-02   8.002760e-02   1.831484e-03
  6.107420e-02   7.909240e-02   1.851966e-03
  6.180550e-02   7.582120e-02   1.731221e-03
  6.253690e-02   7.215170e-02   1.761563e-03
  6.326830e-02   7.220840e-02   1.735660e-03
  6.399960e-02   6.731240e-02   1.684855e-03
  6.473100e-02   6.709240e-02   1.659618e-03
  6.546240e-02   6.258720e-02   1.595672e-03
  6.619370e-02   6.372340e-02   1.581054e-03
  6.692510e-02   5.999530e-02   1.570754e-03
  6.765640e-02   5.883840e-02   1.517602e-03
  6.838780e-02   5.552370e-02   1.461825e-03
  6.911910e-02   5.406520e-02   1.464860e-03
  6.985050e-02   5.195140e-02   1.474275e-03
  7.058180e-02   4.878970e-02   1.418624e-03
  7.131320e-02   4.890320e-02   1.438743e-03
  7.204450e-02   4.506550e-02   1.383950e-03
  7.277590e-02   4.386320e-02   1.394151e-03
  7.350720e-02   4.245740e-02   1.356921e-03
  7.423850e-02   3.956550e-02   1.334249e-03
  7.496990e-02   3.984470e-02   1.349834e-03
  7.570120e-02   3.864990e-02   1.328413e-03
  7.643250e-02   3.603410e-02   1.305400e-03
  7.716380e-02   3.535640e-02   1.272223e-03
  7.789520e-02   3.401440e-02   1.254482e-03
  7.862650e-02   3.103690e-02   1.252191e-03
  7.935780e-02   3.135200e-02   1.211118e-03
  8.008910e-02   3.015990e-02   1.189886e-03
  8.082040e-02   2.732160e-02   1.195892e-03
  8.155170e-02   2.620600e-02   1.177055e-03
  8.228300e-02   2.554200e-02   1.172669e-03
  8.301430e-02   2.228250e-02   1.191603e-03
  8.374560e-02   2.336230e-02   1.151799e-03
  8.447690e-02   2.110810e-02   1.164307e-03
  8.520820e-02   2.196670e-02   1.159695e-03
  8.593950e-02   2.039100e-02   1.153858e-03
  8.667080e-02   2.054380e-02   1.126380e-03
  8.740210e-02   1.903200e-02   1.124598e-03
  8.813340e-02   1.848290e-02   1.132109e-03
  8.886470e-02   1.781870e-02   1.146464e-03
  8.959590e-02   1.660960e-02   1.100329e-03
  9.032720e-02   1.591520e-02   1.096522e-03
  9.105850e-02   1.543740e-02   1.122424e-03
  9.178970e-02   1.423400e-02   1.112482e-03
  9.252100e-02   1.394800e-02   1.127404e-03
  9.325230e-02   1.267830e-02   1.111505e-03
  9.398350e-02   1.156630e-02   1.109567e-03
  9.471480e-02   1.249320e-02   1.147895e-03
  9.544600e-02   1.155050e-02   1.131773e-03
  9.617730e-02   1.118190e-02   1.127165e-03
  9.690850e-02   9.806900e-03   1.126205e-03
  9.763980e-02   1.060740e-02   1.146087e-03
  9.837100e-02   9.754100e-03   1.130299e-03
  9.910230e-02   9.808900e-03   1.108682e-03
  9.983350e-02   9.263200e-03   1.113789e-03
  1.005650e-01   8.985300e-03   1.105011e-03
  1.012960e-01   9.228900e-03   1.111391e-03
  1.020270e-01   8.077400e-03   1.106281e-03
  1.027580e-01   8.244200e-03   1.115901e-03
  1.034900e-01   8.615100e-03   1.105868e-03
  1.042210e-01   9.702800e-03   1.042366e-03
  1.049520e-01   8.372900e-03   1.043494e-03
  1.056830e-01   7.363100e-03   1.046948e-03
  1.064140e-01   7.392200e-03   1.001620e-03
  1.071460e-01   7.929200e-03   1.005530e-03
  1.078770e-01   7.723200e-03   1.010455e-03
  1.086080e-01   7.895800e-03   1.014668e-03
  1.093390e-01   7.286600e-03   9.895340e-04
  1.100700e-01   6.668100e-03   9.807157e-04
  1.108020e-01   6.045700e-03   9.733819e-04
  1.115330e-01   8.237800e-03   9.719473e-04
  1.122640e-01   7.877100e-03   9.931588e-04
  1.129950e-01   6.343500e-03   9.559359e-04
  1.137260e-01   7.092900e-03   9.709379e-04
  1.144570e-01   7.920600e-03   9.726462e-04
  1.151890e-01   6.298100e-03   9.392364e-04
  1.159200e-01   6.988500e-03   9.640810e-04
  1.166510e-01   7.489600e-03   9.700206e-04
  1.173820e-01   7.829900e-03   9.404264e-04
  1.181130e-01   7.413700e-03   9.459241e-04
  1.188440e-01   7.137200e-03   9.412372e-04
  1.195760e-01   7.928500e-03   9.346516e-04
  1.203070e-01   8.380400e-03   9.481499e-04
  1.210380e-01   8.205500e-03   9.312152e-04
  1.217690e-01   9.308600e-03   9.540040e-04
  1.225000e-01   8.119000e-03   9.271092e-04
  1.232310e-01   8.372700e-03   9.296990e-04
  1.239620e-01   8.020000e-03   9.002279e-04
  1.246930e-01   8.516500e-03   9.097935e-04
  1.254250e-01   8.003100e-03   9.021117e-04
  1.261560e-01   9.078600e-03   9.200867e-04
  1.268870e-01   9.157800e-03   9.053887e-04
  1.276180e-01   9.093300e-03   9.182972e-04
  1.283490e-01   9.240300e-03   9.193671e-04
  1.290800e-01   8.707600e-03   8.887644e-04
  1.298110e-01   1.039760e-02   9.156070e-04
  1.305420e-01   9.626300e-03   8.912359e-04
  1.312730e-01   8.886200e-03   8.951783e-04
  1.320040e-01   9.704200e-03   8.859101e-04
  1.327350e-01   1.037780e-02   8.833728e-04
  1.334660e-01   9.413700e-03   8.818696e-04
  1.341970e-01   1.012180e-02   8.767858e-04
  1.349290e-01   1.039460e-02   8.602937e-04
  1.356600e-01   1.143020e-02   8.673656e-04
  1.363910e-01   1.003250e-02   8.463771e-04
  1.371220e-01   1.097810e-02   8.603677e-04
  1.378530e-01   1.094410e-02   8.618579e-04
  1.385840e-01   1.019820e-02   8.585629e-04
  1.393150e-01   1.070770e-02   8.705957e-04
  1.400460e-01   1.066010e-02   8.471319e-04
  1.407770e-01   1.092530e-02   8.752857e-04
  1.415080e-01   1.175540e-02   8.508293e-04
  1.422390e-01   1.190550e-02   8.688102e-04
  1.429700e-01   1.118930e-02   8.538309e-04
  1.437010e-01   1.129630e-02   8.455656e-04
  1.444320e-01   1.084350e-02   8.518877e-04
  1.451630e-01   1.121030e-02   8.524485e-04
  1.458940e-01   1.224200e-02   8.436888e-04
  1.466250e-01   1.182950e-02   8.414835e-04
  1.473560e-01   1.166170e-02   8.509383e-04
  1.480870e-01   1.196240e-02   8.358138e-04
  1.488180e-01   1.220060e-02   8.230642e-04
  1.495490e-01   1.200010e-02   8.066186e-04
  1.502800e-01   1.150130e-02   8.191516e-04
  1.510110e-01   1.182190e-02   8.261510e-04
  1.517410e-01   1.214470e-02   8.225003e-04
  1.524720e-01   1.175510e-02   8.119691e-04
  1.532030e-01   1.303390e-02   8.194424e-04
  1.539340e-01   1.241220e-02   8.038349e-04
  1.546650e-01   1.218820e-02   8.226463e-04
  1.553960e-01   1.194530e-02   7.920467e-04
  1.561270e-01   1.169650e-02   7.976798e-04
  1.568580e-01   1.185590e-02   8.048465e-04
  1.575890e-01   1.128970e-02   7.931931e-04
  1.583200e-01   1.190800e-02   8.111245e-04
  1.590510e-01   1.170420e-02   8.010788e-04
  1.597820e-01   1.205020e-02   8.142920e-04
  1.605120e-01   1.272270e-02   8.021497e-04
  1.612430e-01   1.276970e-02   7.893535e-04
  1.619740e-01   1.216170e-02   7.986874e-04
  1.627050e-01   1.207250e-02   7.940545e-04
  1.634360e-01   1.138050e-02   8.004376e-04
  1.641670e-01   1.238790e-02   7.842404e-04
  1.648980e-01   1.249210e-02   7.733534e-04
  1.656280e-01   1.225210e-02   7.844712e-04
  1.663590e-01   1.153080e-02   7.806229e-04
  1.670900e-01   1.245040e-02   7.816381e-04
  1.678210e-01   1.197960e-02   7.593594e-04
  1.685520e-01   1.144620e-02   7.518615e-04
  1.692830e-01   1.260340e-02   7.666592e-04
  1.700130e-01   1.198350e-02   7.638612e-04
  1.707440e-01   1.150240e-02   7.597829e-04
  1.714750e-01   1.181280e-02   7.624545e-04
  1.722060e-01   1.185810e-02   7.649273e-04
  1.729370e-01   1.152860e-02   7.412400e-04
  1.736670e-01   1.118960e-02   7.585344e-04
  1.743980e-01   1.125160e-02   7.362798e-04
  1.751290e-01   1.093390e-02   7.520617e-04
  1.758600e-01   1.110970e-02   7.541681e-04
  1.765900e-01   1.107250e-02   7.365778e-04
  1.773210e-01   1.168410e-02   7.352526e-04
  1.780520e-01   1.159100e-02   7.426290e-04
  1.787830e-01   1.088340e-02   7.392215e-04
  1.795130e-01   1.146900e-02   7.345164e-04
  1.802440e-01   1.077030e-02   7.263923e-04
  1.809750e-01   1.002020e-02   7.412659e-04
  1.817060e-01   1.070000e-02   7.398261e-04
  1.824360e-01   1.056890e-02   7.196218e-04
  1.831670e-01   1.016520e-02   7.225373e-04
  1.838980e-01   1.000960e-02   7.270349e-04
  1.846290e-01   1.011070e-02   7.263848e-04
  1.853590e-01   9.944200e-03   7.214284e-04
  1.860900e-01   1.005480e-02   7.170026e-04
  1.868210e-01   9.830500e-03   7.077249e-04
  1.875510e-01   1.016220e-02   7.177302e-04
  1.882820e-01   9.797200e-03   7.137017e-04
  1.890130e-01   9.672400e-03   7.149613e-04
  1.897430e-01   8.662200e-03   7.077285e-04
  1.904740e-01   9.321900e-03   7.232892e-04
  1.912050e-01   1.000900e-02   7.005537e-04
  1.919350e-01   9.688000e-03   6.942620e-04
  1.926660e-01   9.733900e-03   6.941183e-04
  1.933960e-01   9.360900e-03   6.945609e-04
  1.941270e-01   8.839000e-03   6.984454e-04
  1.948580e-01   9.118200e-03   6.891619e-04
  1.955880e-01   8.562200e-03   6.833267e-04
  1.963190e-01   9.180700e-03   7.080671e-04
  1.970490e-01   8.033800e-03   6.860799e-04
  1.977800e-01   8.061000e-03   6.877636e-04
  1.985110e-01   8.834200e-03   6.969088e-04
  1.992410e-01   8.918100e-03   6.809724e-04
  1.999720e-01   8.872500e-03   6.906404e-04
  2.007020e-01   8.492200e-03   6.862738e-04
  2.014330e-01   7.762700e-03   6.769951e-04
  2.021630e-01   6.771500e-03   6.817794e-04
  2.028940e-01   7.779900e-03   6.753517e-04
  2.036250e-01   8.094100e-03   6.817147e-04
  2.043550e-01   7.924800e-03   6.662411e-04
  2.050860e-01   7.869200e-03   6.787473e-04
  2.058160e-01   7.049500e-03   6.745303e-04
  2.065470e-01   7.033900e-03   6.705118e-04
  2.072770e-01   7.688500e-03   6.824871e-04
  2.080080e-01   7.080000e-03   6.777855e-04
  2.087380e-01   7.465400e-03   6.810120e-04
  2.094690e-01   6.494800e-03   6.867466e-04
  2.101990e-01   6.848500e-03   6.835794e-04
  2.109300e-01   6.282600e-03   6.882369e-04
  2.116600e-01   6.275900e-03   6.915000e-04
  2.123900e-01   6.611800e-03   6.825318e-04
  2.131210e-01   6.539000e-03   6.837124e-04
  2.138510e-01   5.827600e-03   6.820245e-04
  2.145820e-01   5.535900e-03   6.890058e-04
  2.153120e-01   6.594900e-03   6.895475e-04
  2.160430e-01   5.861400e-03   6.827906e-04
  2.167730e-01   5.423100e-03   6.926245e-04
  2.175030e-01   5.450100e-03   6.802526e-04
  2.182340e-01   5.284600e-03   6.911555e-04
  2.189640e-01   5.789300e-03   7.110791e-04
  2.196950e-01   4.841100e-03   6.874366e-04
  2.204250e-01   5.345000e-03   6.825259e-04
  2.211550e-01   5.562300e-03   6.731122e-04
  2.218860e-01   5.139100e-03   6.811711e-04
  2.226160e-01   5.317400e-03   6.524031e-04
  2.233460e-01   5.618400e-03   6.630816e-04
  2.240770e-01   4.269200e-03   6.643483e-04
  2.248070e-01   5.127300e-03   6.541457e-04
  2.255370e-01   5.597800e-03   6.598297e-04
  2.262680e-01   5.819900e-03   6.641862e-04
  2.269980e-01   4.318100e-03   6.615564e-04
  2.277280e-01   4.357400e-03   6.521839e-04
  2.284590e-01   3.642800e-03   6.537678e-04
  2.291890e-01   4.543400e-03   6.525666e-04
  2.299190e-01   3.729700e-03   6.484665e-04
  2.306500e-01   4.518500e-03   6.491338e-04
  2.313800e-01   3.971700e-03   6.469382e-04
  2.321100e-01   3.367100e-03   6.525611e-04
  2.328400e-01   4.325000e-03   6.461165e-04
  2.335710e-01   3.746200e-03   6.418940e-04
  2.343010e-01   3.252300e-03   6.331462e-04
  2.350310e-01   4.636000e-03   6.370153e-04
  2.357610e-01   3.663600e-03   6.373553e-04
  2.364910e-01   3.530600e-03   6.327386e-04
  2.372220e-01   4.000800e-03   6.349159e-04
  2.379520e-01   4.124800e-03   6.274335e-04
  2.386820e-01   3.689500e-03   6.328935e-04
  2.394120e-01   3.156200e-03   6.300110e-04
  2.401420e-01   3.479800e-03   6.329619e-04
  2.408730e-01   3.314000e-03   6.269282e-04
  2.416030e-01   4.233700e-03   6.268408e-04
  2.423330e-01   3.300400e-03   6.156241e-04
  2.430630e-01   2.995600e-03   6.209439e-04
  2.437930e-01   3.092600e-03   6.303445e-04
  2.445230e-01   3.357900e-03   6.274673e-04
  2.452530e-01   3.231000e-03   6.149290e-04
  2.459840e-01   3.180900e-03   6.145566e-04
  2.467140e-01   2.475000e-03   6.256282e-04
  2.474440e-01   3.469200e-03   6.271420e-04
  2.481740e-01   3.354600e-03   6.400103e-04
  2.489040e-01   2.443800e-03   6.341357e-04
  2.496340e-01   2.582200e-03   6.354426e-04
  2.503640e-01   2.472300e-03   6.231791e-04
  2.510940e-01   2.563200e-03   6.335443e-04
  2.518240e-01   1.984200e-03   6.282636e-04
  2.525540e-01   2.635100e-03   6.413623e-04
  2.532840e-01   2.496500e-03   6.338497e-04
  2.540140e-01   2.309700e-03   6.248175e-04
  2.547440e-01   2.250200e-03   6.390753e-04
  2.554740e-01   2.247800e-03   6.326190e-04
  2.562040e-01   2.178100e-03   6.375801e-04
  2.569340e-01   2.231300e-03   6.264807e-04
  2.576640e-01   2.938200e-03   6.333698e-04
  2.583940e-01   1.858000e-03   6.356460e-04
  2.591240e-01   2.568900e-03   6.384408e-04
  2.598540e-01   2.348900e-03   6.286426e-04
  2.605840e-01   1.657000e-03   6.276208e-04
  2.613140e-01   1.929200e-03   6.387411e-04
  2.620440e-01   1.942800e-03   6.378642e-04
  2.627740e-01   2.428500e-03   6.322972e-04
  2.635040e-01   2.467800e-03   6.358182e-04
  2.642340e-01   2.486700e-03   6.295980e-04
  2.649640e-01   2.204000e-03   6.244933e-04
  2.656930e-01   1.923600e-03   6.314495e-04
  2.664230e-01   2.169800e-03   6.324772e-04
  2.671530e-01   1.292600e-03   6.207597e-04
  2.678830e-01   1.804500e-03   6.312516e-04
  2.686130e-01   1.486800e-03   6.286315e-04
  2.693430e-01   2.045100e-03   6.210503e-04
  2.700730e-01   1.839900e-03   6.319946e-04
  2.708020e-01   2.200800e-03   6.418637e-04
  2.715320e-01   2.170300e-03   6.255853e-04
  2.722620e-01   1.421400e-03   6.207577e-04
  2.729920e-01   1.577800e-03   6.199468e-04
  2.737220e-01   1.527200e-03   6.238438e-04
  2.744510e-01   2.229900e-03   6.318069e-04
  2.751810e-01   1.620200e-03   6.233578e-04
  2.759110e-01   1.869800e-03   6.306057e-04
  2.766410e-01   2.145700e-03   6.230708e-04
  2.773710e-01   1.793100e-03   6.228641e-04
  2.781000e-01   1.953300e-03   6.276564e-04
  2.788300e-01   1.574500e-03   6.270601e-04
  2.795600e-01   1.969500e-03   6.276926e-04
  2.802890e-01   1.986100e-03   6.238404e-04
  2.810190e-01   1.015800e-03   6.089444e-04
  2.817490e-01   1.690400e-03   6.190751e-04
  2.824790e-01   7.576000e-04   6.037277e-04
  2.832080e-01   1.668700e-03   6.152729e-04
  2.839380e-01   1.537100e-03   6.147304e-04
  2.846680e-01   1.784500e-03   6.233994e-04
  2.853970e-01   1.505200e-03   6.108633e-04
  2.861270e-01   1.001000e-03   6.128869e-04
  2.868560e-01   1.645600e-03   6.223451e-04
  2.875860e-01   1.035200e-03   6.114132e-04
  2.883160e-01   1.750300e-03   6.241681e-04
  2.890450e-01   1.428400e-03   6.242805e-04
  2.897750e-01   1.790600e-03   6.124057e-04
  2.905040e-01   1.784400e-03   6.077686e-04
  2.912340e-01   1.586100e-03   6.134849e-04
  2.919640e-01   1.239900e-03   6.156445e-04
  2.926930e-01   1.333800e-03   6.029258e-04
  2.934230e-01   1.243100e-03   6.079475e-04
  2.941520e-01   1.101000e-03   6.060669e-04
  2.948820e-01   1.615900e-03   6.209005e-04
  2.956110e-01   1.113500e-03   6.205883e-04
  2.963410e-01   1.783700e-03   6.004782e-04
  2.970700e-01   1.712100e-03   6.046408e-04
  2.978000e-01   1.342700e-03   6.026139e-04
  2.985290e-01   1.365500e-03   6.099236e-04
  2.992590e-01   1.396200e-03   6.183587e-04
  2.999880e-01   1.497700e-03   6.129029e-04
  3.007180e-01   1.387600e-03   6.134262e-04
  3.014470e-01   1.312100e-03   6.206655e-04
  3.021760e-01   1.552600e-03   6.227950e-04
  3.029060e-01   1.062800e-03   6.250336e-04
  3.036350e-01   1.979800e-03   6.359663e-04
  3.043650e-01   8.712000e-04   6.251779e-04
  3.050940e-01   1.231100e-03   6.334823e-04
  3.058230e-01   2.161100e-03   6.361502e-04
  3.065530e-01   1.590400e-03   6.377578e-04
  3.072820e-01   1.736300e-03   6.289867e-04
  3.080120e-01   1.763200e-03   6.426111e-04
  3.087410e-01   1.339800e-03   6.298865e-04
  3.094700e-01   1.468600e-03   6.304794e-04
  3.102000e-01   1.445100e-03   6.330905e-04
  3.109290e-01   1.390600e-03   6.353739e-04
  3.116580e-01   1.608400e-03   6.484497e-04
  3.123870e-01   1.190000e-03   6.485863e-04
  3.131170e-01   9.459000e-04   6.452077e-04
  3.138460e-01   2.178500e-03   6.350219e-04
  3.145750e-01   1.277400e-03   6.401165e-04
  3.153050e-01   1.217900e-03   6.419291e-04
  3.160340e-01   1.464200e-03   6.479902e-04
  3.167630e-01   1.138900e-03   6.462103e-04
  3.174920e-01   1.049700e-03   6.355058e-04
  3.182210e-01   1.533400e-03   6.470782e-04
  3.189510e-01   1.274100e-03   6.437502e-04
  3.196800e-01   1.318300e-03   6.351738e-04
  3.204090e-01   1.547900e-03   6.549774e-04
  3.211380e-01   1.051100e-03   6.435919e-04
  3.218670e-01   1.140200e-03   6.463095e-04
  3.225960e-01   1.352400e-03   6.535769e-04
  3.233260e-01   1.319600e-03   6.480173e-04
  3.240550e-01   1.521900e-03   6.612588e-04
  3.247840e-01   1.504400e-03   6.538305e-04
  3.255130e-01   1.320900e-03   6.532386e-04
  3.262420e-01   1.970200e-03   6.373660e-04
  3.269710e-01   1.287400e-03   6.420523e-04
  3.277000e-01   1.168500e-03   6.447419e-04
  3.284290e-01   1.405500e-03   6.337832e-04
  3.291580e-01   1.945300e-03   6.499909e-04
  3.298870e-01   1.010200e-03   6.477299e-04
  3.306160e-01   8.834000e-04   6.436892e-04
  3.313450e-01   9.835000e-04   6.456531e-04
  3.320740e-01   1.210200e-03   6.437192e-04
  3.328030e-01   1.272700e-03   6.568785e-04
  3.335320e-01   1.891700e-03   6.561050e-04
  3.342610e-01   1.608800e-03   6.490033e-04
  3.349900e-01   1.567000e-03   6.621161e-04
  3.357190e-01   1.197300e-03   6.577483e-04
  3.364480e-01   9.380000e-04   6.567613e-04
  3.371770e-01   8.630000e-04   6.504677e-04
  3.379060e-01   8.097000e-04   6.598713e-04
  3.386350e-01   1.264900e-03   6.613963e-04
  3.393640e-01   2.424000e-04   6.465436e-04
  3.400930e-01   1.443100e-03   6.527334e-04
  3.408220e-01   1.381100e-03   6.576639e-04
  3.415510e-01   1.160800e-03   6.516320e-04
  3.422790e-01   1.091800e-03   6.687719e-04
  3.430080e-01   3.511000e-04   6.594595e-04
  3.437370e-01   7.348000e-04   6.571863e-04
  3.444660e-01   1.880000e-03   6.594741e-04
  3.451950e-01   1.738100e-03   6.654826e-04
  3.459230e-01   1.463500e-03   6.559170e-04
  3.466520e-01   7.840000e-04   6.528059e-04
  3.473810e-01   1.497100e-03   6.712593e-04
  3.481100e-01   9.611000e-04   6.607387e-04
  3.488390e-01   1.546200e-03   6.658867e-04
  3.495670e-01   1.469900e-03   6.581568e-04
  3.502960e-01   1.313900e-03   6.593963e-04
  3.510250e-01   8.282000e-04   6.613988e-04
  3.517530e-01   1.011600e-03   6.679349e-04
  3.524820e-01   9.326000e-04   6.722874e-04
  3.532110e-01   1.356900e-03   6.534120e-04
  3.539400e-01   1.593000e-03   6.493128e-04
  3.546680e-01   1.018000e-03   6.489714e-04
  3.553970e-01   1.188100e-03   6.578259e-04
  3.561260e-01   1.186600e-03   6.562130e-04
  3.568540e-01   1.110400e-03   6.694257e-04
  3.575830e-01   1.454400e-03   6.706133e-04
  3.583110e-01   1.040500e-03   6.549982e-04
  3.590400e-01   9.385000e-04   6.634603e-04
  3.597690e-01   4.178000e-04   6.572943e-04
  3.604970e-01   9.540000e-04   6.646294e-04
  3.612260e-01   1.385700e-03   6.743781e-04
  3.619540e-01   1.210400e-03   6.689316e-04
  3.626830e-01   1.297300e-03   6.891301e-04
  3.634110e-01   1.720600e-03   6.874138e-04
  3.641400e-01   1.219900e-03   6.869972e-04
  3.648680e-01   1.694600e-03   6.923531e-04
  3.655970e-01   8.912000e-04   7.030343e-04
  3.663250e-01   3.825000e-04   7.159633e-04
  3.670540e-01   9.660000e-04   6.998900e-04
  3.677820e-01   5.716000e-04   7.064796e-04
  3.685110e-01   8.093000e-04   7.108170e-04
  3.692390e-01   8.163000e-04   6.947955e-04
  3.699670e-01   5.965000e-04   7.281222e-04
  3.706960e-01   7.144000e-04   7.025550e-04
  3.714240e-01   7.262000e-04   7.104570e-04
  3.721530e-01   1.450900e-03   7.008121e-04
  3.728810e-01   1.745800e-03   7.053797e-04
  3.736090e-01   7.953000e-04   7.193194e-04
  3.743380e-01   7.184000e-04   7.141674e-04
  3.750660e-01   1.923000e-03   7.115229e-04
  3.757940e-01   1.374200e-03   7.039257e-04
  3.765230e-01   1.016700e-03   7.001250e-04
  3.772510e-01   5.135000e-04   6.998734e-04
  3.779790e-01   1.326600e-03   6.856499e-04
  3.787080e-01   1.727700e-03   6.977741e-04
  3.794360e-01   1.127200e-03   6.996993e-04
  3.801640e-01   9.586000e-04   6.843355e-04
  3.808920e-01   1.012600e-03   6.865919e-04
  3.816210e-01   1.244500e-03   6.864230e-04
  3.823490e-01   8.650000e-04   6.878511e-04
  3.830770e-01   5.353000e-04   6.871144e-04
  3.838050e-01   1.243900e-03   6.834014e-04
  3.845330e-01   1.417000e-03   6.957440e-04
  3.852610e-01   1.503000e-04   6.857701e-04
  3.859900e-01   8.297000e-04   6.824126e-04
  3.867180e-01   8.789000e-04   6.852487e-04
  3.874460e-01   1.273900e-03   7.055840e-04
  3.881740e-01   1.296800e-03   6.850493e-04
  3.889020e-01   1.082100e-03   6.862897e-04
  3.896300e-01   1.162500e-03   6.895962e-04
  3.903580e-01   4.114000e-04   6.906455e-04
  3.910860e-01   9.149000e-04   6.819823e-04
  3.918140e-01   9.453000e-04   6.871561e-04
  3.925420e-01   1.170600e-03   6.790714e-04
  3.932700e-01   5.999000e-04   6.772950e-04
  3.939980e-01   6.596000e-04   6.984246e-04
  3.947260e-01   8.266000e-04   6.920262e-04
  3.954540e-01   7.424000e-04   6.796268e-04
  3.961820e-01   7.106000e-04   6.944530e-04
  3.969100e-01   4.858000e-04   6.765977e-04
  3.976380e-01   1.034000e-04   6.964736e-04
  3.983660e-01   1.221900e-03   6.812901e-04
  3.990940e-01   9.164000e-04   6.686081e-04
  3.998220e-01   7.966000e-04   6.855724e-04
  4.005500e-01   1.919100e-03   6.718101e-04
  4.012780e-01   1.370200e-03   6.766219e-04
  4.020060e-01   9.664000e-04   6.693937e-04
  4.027340e-01   1.036900e-03   6.770236e-04
  4.034610e-01   7.386000e-04   6.846566e-04
  4.041890e-01   8.078000e-04   6.673102e-04
  4.049170e-01   7.704000e-04   6.757403e-04
  4.056450e-01   1.691200e-03   6.802024e-04
  4.063730e-01   2.995000e-04   6.795396e-04
  4.071000e-01   2.507000e-04   6.805464e-04
  4.078280e-01   7.949000e-04   6.675819e-04
  4.085560e-01   7.155000e-04   6.937488e-04
  4.092840e-01  -3.867000e-04   6.690696e-04
  4.100110e-01   1.399700e-03   6.662091e-04
  4.107390e-01   1.090700e-03   6.674274e-04
  4.114670e-01   1.549300e-03   6.600633e-04
  4.121950e-01   8.210000e-04   6.744089e-04
  4.129220e-01   1.300800e-03   6.570697e-04
  4.136500e-01   9.975000e-04   6.748286e-04
  4.143780e-01   6.005000e-04   6.718369e-04
  4.151050e-01   7.163000e-04   6.775423e-04
  4.158330e-01   1.322400e-03   7.032737e-04
  4.165600e-01   6.254000e-04   6.887047e-04
  4.172880e-01   7.506000e-04   6.871473e-04
  4.180160e-01   9.837000e-04   6.921778e-04
  4.187430e-01   8.739000e-04   6.957126e-04
  4.194710e-01   1.151400e-03   7.093380e-04
  4.201980e-01   1.185800e-03   7.009502e-04
  4.209260e-01   6.501000e-04   7.108404e-04
  4.216530e-01   9.249000e-04   7.050355e-04
  4.223810e-01   4.352000e-04   7.139406e-04
  4.231080e-01   4.822000e-04   7.229962e-04
  4.238360e-01   1.282500e-03   7.175674e-04
  4.245630e-01   2.974000e-04   7.293924e-04
  4.252910e-01   1.188000e-03   7.218786e-04
  4.260180e-01   4.402000e-04   7.177371e-04
  4.267450e-01   1.567800e-03   7.176836e-04
  4.274730e-01  -7.179000e-04   7.143244e-04
  4.282000e-01   7.503000e-04   7.185082e-04
  4.289280e-01   2.225000e-04   7.383596e-04
  4.296550e-01   4.711000e-04   7.219149e-04
  4.303820e-01   8.143000e-04   7.187978e-04
  4.311100e-01   5.029000e-04   7.229977e-04
  4.318370e-01   9.285000e-04   7.272043e-04
  4.325640e-01  -7.520000e-05   7.301041e-04
  4.332920e-01  -3.269000e-04   7.429061e-04
  4.340190e-01   1.191500e-03   7.492723e-04
  4.347460e-01   4.788000e-04   7.315431e-04
  4.354730e-01   3.290000e-04   7.320070e-04
  4.362010e-01   3.384000e-04   7.385997e-04
  4.369280e-01   4.089000e-04   7.406203e-04
  4.376550e-01   1.712300e-03   7.686713e-04
  4.383820e-01   1.561500e-03   7.725876e-04
  4.391090e-01  -4.360000e-05   7.541479e-04
  4.398370e-01   1.036000e-04   7.642512e-04
  4.405640e-01   6.506000e-04   7.545345e-04
  4.412910e-01   7.460000e-04   7.454171e-04
  4.420180e-01   3.497000e-04   7.525766e-04
  4.427450e-01   9.744000e-04   7.496184e-04
  4.434720e-01   1.400000e-06   7.701233e-04
  4.441990e-01   6.521000e-04   7.488315e-04
  4.449260e-01  -8.260000e-05   7.349198e-04
  4.456530e-01   6.612000e-04   7.764258e-04
  4.463800e-01  -6.600000e-04   7.369731e-04
  4.471070e-01   3.758000e-04   7.564382e-04
  4.478340e-01   5.602000e-04   7.510139e-04
  4.485610e-01   3.958000e-04   7.536763e-04
  4.492880e-01   3.028000e-04   7.633680e-04
  4.500150e-01   5.938000e-04   7.482376e-04
  4.507420e-01   1.869000e-04   7.525854e-04
  4.514690e-01   8.117000e-04   7.564487e-04
  4.521960e-01   3.505000e-04   7.583375e-04
  4.529230e-01   8.484000e-04   7.627295e-04
  4.536500e-01  -4.632000e-04   7.695694e-04
  4.543770e-01   3.920000e-04   7.671619e-04
  4.551040e-01   5.298000e-04   7.819152e-04
  4.558310e-01   3.662000e-04   7.833642e-04
  4.565570e-01   9.073000e-04   7.637931e-04
  4.572840e-01   7.083000e-04   7.762616e-04
  4.580110e-01   5.363000e-04   7.898054e-04
  4.587380e-01   1.149100e-03   7.754314e-04
  4.594650e-01   1.214900e-03   7.743689e-04
  4.601910e-01   5.599000e-04   7.811057e-04
  4.609180e-01   2.720000e-04   7.786144e-04
  4.616450e-01   1.677000e-04   7.707275e-04
  4.623720e-01   9.304000e-04   7.765780e-04
  4.630980e-01   8.426000e-04   7.953830e-04
  4.638250e-01   8.251000e-04   7.801323e-04
  4.645520e-01   8.140000e-04   7.789821e-04
  4.652780e-01   6.402000e-04   7.825462e-04
  4.660050e-01   9.114000e-04   7.807227e-04
  4.667320e-01   9.328000e-04   7.938960e-04
  4.674580e-01   8.659000e-04   7.961803e-04
  4.681850e-01   1.929000e-04   7.955736e-04
  4.689110e-01   5.969000e-04   7.786269e-04
  4.696380e-01   4.494000e-04   7.875676e-04
  4.703640e-01   8.408000e-04   7.826516e-04
  4.710910e-01   1.024000e-04   7.894325e-04
  4.718170e-01   1.020700e-03   7.913778e-04
  4.725440e-01   1.259100e-03   7.781020e-04
  4.732700e-01   7.380000e-05   8.077024e-04
  4.739970e-01   7.626000e-04   7.767369e-04
  4.747230e-01   7.358000e-04   7.961883e-04
  4.754500e-01   8.748000e-04   7.895670e-04
  4.761760e-01   6.412000e-04   7.906119e-04
  4.769030e-01   5.678000e-04   7.992106e-04
  4.776290e-01   1.011800e-03   7.863457e-04
  4.783550e-01  -1.476000e-04   7.875722e-04
  4.790820e-01   5.291000e-04   7.911597e-04
  4.798080e-01  -9.510000e-05   7.910371e-04
  4.805350e-01   6.692000e-04   8.165890e-04
  4.812610e-01   5.810000e-04   8.268990e-04
  4.819870e-01   8.202000e-04   7.897520e-04
  4.827130e-01   6.695000e-04   8.100674e-04
  4.834400e-01   5.845000e-04   8.186388e-04
  4.841660e-01   1.052000e-04   7.942034e-04
  4.848920e-01  -1.585000e-04   7.874533e-04
  4.856180e-01  -2.964000e-04   8.063779e-04
  4.863450e-01   3.547000e-04   7.942073e-04
  4.870710e-01   9.718000e-04   8.072447e-04
  4.877970e-01   1.748000e-04   8.028235e-04
  4.885230e-01   1.937000e-04   7.905311e-04
  4.892490e-01   1.165000e-03   7.975121e-04
  4.899750e-01   1.043600e-03   8.166675e-04
  4.907020e-01   2.048000e-04   8.291322e-04
  4.914280e-01   1.677000e-04   8.165409e-04
  4.921540e-01   5.680000e-04   8.126411e-04
  4.928800e-01   1.116000e-04   8.039488e-04
  4.936060e-01   5.763000e-04   8.173287e-04
  4.943320e-01   1.459600e-03   8.035586e-04
  4.950580e-01   3.550000e-04   8.176731e-04
  4.957840e-01  -2.523000e-04   8.065658e-04
  4.965100e-01  -6.500000e-06   8.055828e-04
  4.972360e-01   1.295500e-03   7.951831e-04
  4.979620e-01   4.003000e-04   8.123308e-04
  4.986880e-01   8.102000e-04   8.102950e-04
  4.994140e-01   6.759000e-04   8.044621e-04
  5.001400e-01   4.980000e-05   8.195320e-04
  5.008660e-01   1.341900e-03   7.972113e-04
  5.015910e-01   1.004800e-03   7.982776e-04
  5.023170e-01   4.572000e-04   7.995032e-04
  5.030430e-01  -2.736000e-04   8.116387e-04
  5.037690e-01   1.446000e-04   8.049452e-04
  5.044950e-01   2.966000e-04   8.044693e-04
  5.052210e-01   1.318900e-03   8.263043e-04
  5.059460e-01  -5.830000e-05   8.251364e-04
  5.066720e-01   3.494000e-04   8.088577e-04
  5.073980e-01   1.001700e-03   8.145082e-04
  5.081240e-01   1.840000e-05   8.163291e-04
  5.088490e-01   3.130000e-05   7.984388e-04
  5.095750e-01   5.079000e-04   8.074898e-04
  5.103010e-01   2.162000e-04   8.056057e-04
  5.110260e-01   5.277000e-04   7.969593e-04
  5.117520e-01   7.613000e-04   8.262318e-04
  5.124780e-01   4.252000e-04   8.033509e-04
  5.132030e-01  -3.755000e-04   8.029742e-04
  5.139290e-01   1.306100e-03   8.173571e-04
  5.146540e-01   6.658000e-04   8.281236e-04
  5.153800e-01   8.478000e-04   8.348813e-04
  5.161060e-01   5.286000e-04   8.435427e-04
  5.168310e-01   9.342000e-04   8.506811e-04
  5.175570e-01  -1.036000e-04   8.616314e-04
  5.182820e-01   7.368000e-04   9.032416e-04
  5.190080e-01   1.930000e-05   8.763008e-04
  5.197330e-01   1.057900e-03   8.796239e-04
  5.204580e-01   2.165000e-04   8.912233e-04
  5.211840e-01  -5.866000e-04   8.936076e-04
  5.219090e-01   1.163100e-03   9.121771e-04
  5.226350e-01   8.868000e-04   9.364503e-04
  5.233600e-01   8.987000e-04   9.054027e-04
  5.240850e-01  -4.822000e-04   9.225041e-04
  5.248110e-01  -3.620000e-05   9.465520e-04
  5.255360e-01   1.616000e-04   9.460482e-04
  5.262610e-01   5.638000e-04   9.726704e-04
  5.269870e-01   1.292700e-03   9.681082e-04
  5.277120e-01   3.407000e-04   9.507069e-04
  5.284370e-01   1.285000e-03   9.791606e-04
  5.291630e-01  -2.948000e-04   9.576142e-04
  5.298880e-01   6.309000e-04   9.867128e-04
  5.306130e-01   1.103100e-03   9.989842e-04
  5.313380e-01  -4.576000e-04   9.762658e-04
  5.320630e-01   3.974000e-04   9.974160e-04
  5.327890e-01   4.801000e-04   1.028610e-03
  5.335140e-01   2.972000e-04   1.018198e-03
  5.342390e-01   1.507400e-03   1.016440e-03
  5.349640e-01   2.943000e-04   1.009944e-03
  5.356890e-01  -5.614000e-04   1.039390e-03
  5.364140e-01   3.820000e-04   1.036305e-03
  5.371390e-01   5.682000e-04   1.038441e-03
  5.378640e-01   1.412000e-04   1.045479e-03
  5.385890e-01   1.240600e-03   1.076499e-03
  5.393140e-01   7.661000e-04   1.047513e-03
  5.400390e-01   2.463000e-04   1.073750e-03
  5.407640e-01   5.763000e-04   1.055619e-03
  5.414890e-01   3.397000e-04   1.088033e-03
  5.422140e-01   4.652000e-04   1.108952e-03
  5.429390e-01   9.631000e-04   1.102413e-03
  5.436640e-01  -9.850000e-05   1.096811e-03
  5.443890e-01  -9.770000e-05   1.106115e-03
  5.451140e-01  -2.630000e-05   1.120293e-03
  5.458390e-01   1.874000e-04   1.131772e-03
  5.465630e-01   7.043000e-04   1.138395e-03
  5.472880e-01   8.031000e-04   1.122296e-03
  5.480130e-01   5.430000e-04   1.133998e-03
  5.487380e-01   1.232400e-03   1.160303e-03
  5.494630e-01  -7.073000e-04   1.125154e-03
  5.501870e-01  -2.306000e-04   1.160011e-03
  5.509120e-01   1.062400e-03   1.202004e-03
  5.516370e-01  -4.210000e-04   1.183550e-03
  5.523610e-01  -4.775000e-04   1.187899e-03
  5.530860e-01  -7.790000e-05   1.182396e-03
  5.538110e-01  -4.917000e-04   1.212267e-03
  5.545350e-01   5.104000e-04   1.201619e-03
  5.552600e-01  -8.722000e-04   1.214620e-03
  5.559850e-01   1.250000e-05   1.219051e-03
  5.567090e-01   9.157000e-04   1.179194e-03
  5.574340e-01  -9.600000e-06   1.212788e-03
  5.581580e-01   1.042000e-04   1.235184e-03
  5.588830e-01   5.051000e-04   1.209715e-03
  5.596070e-01  -5.327000e-04   1.262041e-03
  5.603320e-01  -1.876000e-04   1.248386e-03
  5.610560e-01   1.500000e-06   1.276530e-03
  5.617810e-01   1.937000e-04   1.231141e-03
  5.625050e-01   1.271200e-03   1.271545e-03
  5.632300e-01  -5.300000e-04   1.285316e-03
  5.639540e-01   1.576300e-03   1.281683e-03
  5.646780e-01   6.179000e-04   1.305877e-03
  5.654030e-01  -1.242000e-04   1.274666e-03
  5.661270e-01   1.795800e-03   1.292247e-03
  5.668520e-01   1.206000e-04   1.340417e-03
  5.675760e-01   1.095700e-03   1.347100e-03
  5.683000e-01   1.256000e-04   1.342840e-03
  5.690240e-01   9.391000e-04   1.316886e-03
  5.697490e-01  -5.835000e-04   1.365813e-03
  5.704730e-01   9.438000e-04   1.350698e-03
  5.711970e-01  -2.306000e-04   1.378156e-03
  5.719210e-01   1.230000e-04   1.417649e-03
  5.726460e-01   7.451000e-04   1.413660e-03
  5.733700e-01   9.845000e-04   1.414372e-03
  5.740940e-01   1.075500e-03   1.405257e-03
  5.748180e-01   5.884000e-04   1.463732e-03
  5.755420e-01   7.279000e-04   1.459094e-03
  5.762660e-01  -3.336000e-04   1.462377e-03
  5.769900e-01   1.510000e-04   1.492109e-03
  5.777140e-01   4.060000e-04   1.437734e-03
  5.784380e-01   8.572000e-04   1.517662e-03
  5.791620e-01   1.194700e-03   1.504653e-03
  5.798860e-01  -1.416000e-04   1.506628e-03
  5.806100e-01   1.138000e-04   1.540109e-03
  5.813340e-01   1.482900e-03   1.516635e-03
  5.820580e-01   1.065200e-03   1.638055e-03
  5.827820e-01  -9.767000e-04   1.576907e-03
  5.835060e-01  -6.971000e-04   1.598618e-03
  5.842300e-01  -1.210000e-04   1.585330e-03
  5.849540e-01   2.107000e-04   1.578855e-03
  5.856780e-01  -3.597000e-04   1.720326e-03
  5.864020e-01   1.604000e-04   1.597284e-03
  5.871250e-01  -9.400000e-05   1.655252e-03
  5.878490e-01   1.016000e-03   1.650941e-03
  5.885730e-01   8.567000e-04   1.634710e-03
  5.892970e-01   5.453000e-04   1.784642e-03
  5.900210e-01   5.253000e-04   1.706357e-03
  5.907440e-01   3.306000e-04   1.779752e-03
  5.914680e-01   1.047200e-03   1.820360e-03
  5.921920e-01  -5.929000e-04   1.750148e-03
  5.929150e-01   1.971000e-04   1.804304e-03
  5.936390e-01   1.796000e-03   1.752002e-03
  5.943630e-01   4.282000e-04   1.875167e-03
  5.950860e-01  -2.266000e-04   1.887456e-03
  5.958100e-01   1.288500e-03   1.916587e-03
  5.965330e-01   1.149000e-04   1.869076e-03
  5.972570e-01   1.820600e-03   1.907395e-03
  5.979800e-01   2.608800e-03   1.919812e-03
  5.987040e-01  -2.244000e-04   1.998732e-03
  5.994270e-01   2.805400e-03   1.872684e-03
  6.001510e-01  -3.662000e-04   2.015524e-03
  6.008740e-01   2.130000e-04   1.949186e-03
  6.015980e-01  -1.332300e-03   1.975027e-03
  6.023210e-01  -1.018800e-03   2.021931e-03
  6.030450e-01   1.885900e-03   1.913186e-03
  6.037680e-01   1.061500e-03   1.991879e-03
  6.044910e-01  -3.654000e-04   2.058565e-03
  6.052150e-01  -6.873000e-04   2.066672e-03
  6.059380e-01  -1.258000e-03   2.083351e-03
  6.066610e-01  -7.171000e-04   2.025477e-03
  6.073850e-01   1.135300e-03   2.100077e-03
  6.081080e-01   2.770900e-03   2.137756e-03
  6.088310e-01   7.513000e-04   2.125929e-03
  6.095540e-01   3.602000e-04   2.179191e-03
  6.102780e-01   1.477300e-03   2.245021e-03
  6.110010e-01   8.521000e-04   2.235194e-03
  6.117240e-01   1.003400e-03   2.244702e-03
  6.124470e-01   4.450000e-05   2.246380e-03
  6.131700e-01  -4.548000e-04   2.450951e-03
  6.138930e-01  -1.379200e-03   2.380849e-03
  6.146160e-01   3.365500e-03   2.267580e-03
  6.153390e-01  -1.580300e-03   2.312672e-03
  6.160620e-01   1.439000e-03   2.579920e-03
  6.167860e-01   1.975000e-04   2.690627e-03
  6.175090e-01   1.569900e-03   2.818462e-03
  6.182310e-01   1.875300e-03   3.224290e-03
  6.189540e-01  -2.880900e-03   3.174228e-03
  6.196770e-01  -1.316300e-03   3.649664e-03
  6.204000e-01   1.991000e-04   3.964303e-03
  6.211230e-01   9.375000e-04   4.030449e-03
  6.218460e-01   2.825200e-03   5.165699e-03
  6.225690e-01  -3.350000e-03   5.585120e-03
  6.232920e-01   2.418800e-03   7.064430e-03
  6.240150e-01   6.421300e-03   8.374696e-03
  6.247380e-01  -1.777210e-02   2.373110e-02
parent: /tmp/qt_temp.L30771
parent: /tmp/qt_temp.S30771
creator: datop
creator-version: v0.2 (r2835)
datop-operation: /tmp/qt_temp.L30771 - /tmp/qt_temp.S30771
