# Supplementary material for: BAMLET kills chemotherapy-resistant mesothelioma cells, holding oleic acid in an activated cytotoxic state
Source: PLoS One. 2018 Aug 29;13(8):e0203003. doi: 10.1371/journal.pone.0203003 (PMC6114908; doi:10.1371/journal.pone.0203003)
Supplement: S2 Dataset — (TGZ) [file pone.0203003.s003.tgz › BAMLET_and_BLAGLET_SAXS_and_models/SAXS_data_for_BLAGLETs_pH12_betamerc_10C/blag1o40_0p5mg_sub.dat]

 12-Aug-2016       (1.000 *blag1o40_0p5mg_ - 1.000 *blag1o40_0mg_av) /  1.0000
blag1o40_0p5  Conc = .10E+01  Mult = .10E+01  N1 =    1  N2 =  843  SCALE =  1
 0mg_avg.dat  Conc = .10E+01  Mult = .10E+01  N1 =    1  N2 =  843  SCALE =  1
  0.113375E-01  0.106269E+00  0.112976E-01
  0.120690E-01  0.113136E+00  0.619184E-02
  0.128004E-01  0.115939E+00  0.542020E-02
  0.135319E-01  0.111804E+00  0.482317E-02
  0.142633E-01  0.117681E+00  0.427352E-02
  0.149948E-01  0.110020E+00  0.389416E-02
  0.157262E-01  0.111818E+00  0.364328E-02
  0.164577E-01  0.109711E+00  0.323362E-02
  0.171891E-01  0.112414E+00  0.327510E-02
  0.179206E-01  0.105851E+00  0.335652E-02
  0.186520E-01  0.107287E+00  0.313023E-02
  0.193835E-01  0.103761E+00  0.290853E-02
  0.201149E-01  0.103556E+00  0.294175E-02
  0.208464E-01  0.103919E+00  0.289525E-02
  0.215778E-01  0.102434E+00  0.277997E-02
  0.223093E-01  0.102476E+00  0.283116E-02
  0.230407E-01  0.991037E-01  0.270333E-02
  0.237721E-01  0.991266E-01  0.272699E-02
  0.245036E-01  0.969709E-01  0.267120E-02
  0.252350E-01  0.985056E-01  0.255874E-02
  0.259665E-01  0.951840E-01  0.245280E-02
  0.266979E-01  0.968285E-01  0.240527E-02
  0.274293E-01  0.913624E-01  0.249946E-02
  0.281608E-01  0.920910E-01  0.232399E-02
  0.288922E-01  0.916869E-01  0.224820E-02
  0.296237E-01  0.858247E-01  0.225759E-02
  0.303551E-01  0.870646E-01  0.221980E-02
  0.310865E-01  0.849646E-01  0.234146E-02
  0.318180E-01  0.830002E-01  0.225065E-02
  0.325494E-01  0.817517E-01  0.242172E-02
  0.332808E-01  0.829793E-01  0.219730E-02
  0.340123E-01  0.819644E-01  0.200980E-02
  0.347437E-01  0.797514E-01  0.203086E-02
  0.354751E-01  0.759882E-01  0.204143E-02
  0.362065E-01  0.756686E-01  0.201172E-02
  0.369380E-01  0.722439E-01  0.201420E-02
  0.376694E-01  0.739891E-01  0.191268E-02
  0.384008E-01  0.716159E-01  0.198775E-02
  0.391322E-01  0.714839E-01  0.189309E-02
  0.398636E-01  0.701182E-01  0.196044E-02
  0.405951E-01  0.672747E-01  0.191637E-02
  0.413265E-01  0.677703E-01  0.181837E-02
  0.420579E-01  0.652312E-01  0.186481E-02
  0.427893E-01  0.626168E-01  0.177740E-02
  0.435207E-01  0.628834E-01  0.176382E-02
  0.442521E-01  0.611525E-01  0.183800E-02
  0.449836E-01  0.583905E-01  0.176904E-02
  0.457150E-01  0.569087E-01  0.172256E-02
  0.464464E-01  0.555438E-01  0.173899E-02
  0.471778E-01  0.549597E-01  0.169696E-02
  0.479092E-01  0.516221E-01  0.170279E-02
  0.486406E-01  0.514926E-01  0.168661E-02
  0.493720E-01  0.514679E-01  0.165230E-02
  0.501034E-01  0.482908E-01  0.158678E-02
  0.508348E-01  0.458574E-01  0.171173E-02
  0.515662E-01  0.467598E-01  0.168257E-02
  0.522976E-01  0.446575E-01  0.158547E-02
  0.530290E-01  0.442065E-01  0.160319E-02
  0.537604E-01  0.421593E-01  0.169598E-02
  0.544917E-01  0.385347E-01  0.162874E-02
  0.552231E-01  0.389586E-01  0.165395E-02
  0.559545E-01  0.366712E-01  0.171951E-02
  0.566859E-01  0.353587E-01  0.171688E-02
  0.574173E-01  0.339361E-01  0.180541E-02
  0.581487E-01  0.343690E-01  0.173039E-02
  0.588800E-01  0.325631E-01  0.176901E-02
  0.596114E-01  0.315192E-01  0.179377E-02
  0.603428E-01  0.298241E-01  0.172534E-02
  0.610742E-01  0.283126E-01  0.173112E-02
  0.618055E-01  0.292174E-01  0.168278E-02
  0.625369E-01  0.270496E-01  0.170132E-02
  0.632683E-01  0.251530E-01  0.170640E-02
  0.639996E-01  0.241278E-01  0.159980E-02
  0.647310E-01  0.238895E-01  0.165733E-02
  0.654624E-01  0.230707E-01  0.154794E-02
  0.661937E-01  0.231731E-01  0.153186E-02
  0.669251E-01  0.220444E-01  0.150231E-02
  0.676564E-01  0.213583E-01  0.153359E-02
  0.683878E-01  0.201592E-01  0.148026E-02
  0.691191E-01  0.180661E-01  0.149547E-02
  0.698505E-01  0.179128E-01  0.147821E-02
  0.705818E-01  0.173344E-01  0.140556E-02
  0.713132E-01  0.158719E-01  0.140227E-02
  0.720445E-01  0.167405E-01  0.139889E-02
  0.727759E-01  0.161156E-01  0.139697E-02
  0.735072E-01  0.142172E-01  0.136003E-02
  0.742385E-01  0.127692E-01  0.137719E-02
  0.749699E-01  0.113145E-01  0.136252E-02
  0.757012E-01  0.125638E-01  0.132336E-02
  0.764325E-01  0.107717E-01  0.134719E-02
  0.771638E-01  0.942290E-02  0.132391E-02
  0.778952E-01  0.103826E-01  0.130917E-02
  0.786265E-01  0.992240E-02  0.129716E-02
  0.793578E-01  0.966580E-02  0.123685E-02
  0.800891E-01  0.814280E-02  0.124030E-02
  0.808204E-01  0.814150E-02  0.124803E-02
  0.815517E-01  0.771210E-02  0.127085E-02
  0.822830E-01  0.690290E-02  0.125551E-02
  0.830143E-01  0.766590E-02  0.122718E-02
  0.837456E-01  0.812410E-02  0.123575E-02
  0.844769E-01  0.731960E-02  0.122206E-02
  0.852082E-01  0.577650E-02  0.120804E-02
  0.859395E-01  0.455210E-02  0.121926E-02
  0.866708E-01  0.680940E-02  0.119058E-02
  0.874021E-01  0.632170E-02  0.119680E-02
  0.881334E-01  0.586030E-02  0.117569E-02
  0.888647E-01  0.589960E-02  0.121023E-02
  0.895959E-01  0.476180E-02  0.120731E-02
  0.903272E-01  0.398170E-02  0.122050E-02
  0.910585E-01  0.423710E-02  0.120817E-02
  0.917897E-01  0.486890E-02  0.122026E-02
  0.925210E-01  0.462530E-02  0.123386E-02
  0.932523E-01  0.368790E-02  0.121096E-02
  0.939835E-01  0.292690E-02  0.125804E-02
  0.947148E-01  0.221330E-02  0.119752E-02
  0.954460E-01  0.425020E-02  0.118848E-02
  0.961773E-01  0.405560E-02  0.124062E-02
  0.969085E-01  0.368740E-02  0.121096E-02
  0.976398E-01  0.237850E-02  0.121116E-02
  0.983710E-01  0.411100E-02  0.125370E-02
  0.991023E-01  0.241670E-02  0.121060E-02
  0.998335E-01  0.278920E-02  0.122774E-02
  0.100565E+00  0.214240E-02  0.122896E-02
  0.101296E+00  0.357340E-02  0.123333E-02
  0.102027E+00  0.393510E-02  0.124755E-02
  0.102758E+00  0.256620E-02  0.118748E-02
  0.103490E+00  0.316370E-02  0.120265E-02
  0.104221E+00  0.326920E-02  0.112150E-02
  0.104952E+00  0.366260E-02  0.114229E-02
  0.105683E+00  0.225430E-02  0.114546E-02
  0.106414E+00  0.426930E-02  0.112172E-02
  0.107146E+00  0.381570E-02  0.113779E-02
  0.107877E+00  0.352680E-02  0.111103E-02
  0.108608E+00  0.419040E-02  0.110955E-02
  0.109339E+00  0.448140E-02  0.110054E-02
  0.110070E+00  0.331540E-02  0.109402E-02
  0.110802E+00  0.364810E-02  0.106676E-02
  0.111533E+00  0.297550E-02  0.108345E-02
  0.112264E+00  0.339240E-02  0.108516E-02
  0.112995E+00  0.348850E-02  0.109320E-02
  0.113726E+00  0.481930E-02  0.106059E-02
  0.114457E+00  0.380180E-02  0.104271E-02
  0.115189E+00  0.459170E-02  0.102231E-02
  0.115920E+00  0.486150E-02  0.106860E-02
  0.116651E+00  0.533750E-02  0.105283E-02
  0.117382E+00  0.543450E-02  0.106872E-02
  0.118113E+00  0.560970E-02  0.105771E-02
  0.118844E+00  0.582870E-02  0.104603E-02
  0.119576E+00  0.680250E-02  0.105749E-02
  0.120307E+00  0.575730E-02  0.103943E-02
  0.121038E+00  0.621560E-02  0.102466E-02
  0.121769E+00  0.519270E-02  0.104076E-02
  0.122500E+00  0.636440E-02  0.102670E-02
  0.123231E+00  0.571230E-02  0.100916E-02
  0.123962E+00  0.594220E-02  0.972665E-03
  0.124693E+00  0.605490E-02  0.995813E-03
  0.125425E+00  0.725770E-02  0.100525E-02
  0.126156E+00  0.621760E-02  0.100436E-02
  0.126887E+00  0.639750E-02  0.985060E-03
  0.127618E+00  0.623830E-02  0.102026E-02
  0.128349E+00  0.702850E-02  0.993940E-03
  0.129080E+00  0.692340E-02  0.996183E-03
  0.129811E+00  0.828390E-02  0.991454E-03
  0.130542E+00  0.625270E-02  0.997099E-03
  0.131273E+00  0.719600E-02  0.991719E-03
  0.132004E+00  0.759140E-02  0.956993E-03
  0.132735E+00  0.794320E-02  0.954603E-03
  0.133466E+00  0.733380E-02  0.983359E-03
  0.134197E+00  0.815030E-02  0.966609E-03
  0.134929E+00  0.801680E-02  0.948153E-03
  0.135660E+00  0.659900E-02  0.963340E-03
  0.136391E+00  0.832440E-02  0.937811E-03
  0.137122E+00  0.830280E-02  0.952245E-03
  0.137853E+00  0.782800E-02  0.940471E-03
  0.138584E+00  0.808540E-02  0.946211E-03
  0.139315E+00  0.738040E-02  0.947565E-03
  0.140046E+00  0.848200E-02  0.943848E-03
  0.140777E+00  0.898890E-02  0.946788E-03
  0.141508E+00  0.915890E-02  0.941382E-03
  0.142239E+00  0.787120E-02  0.927366E-03
  0.142970E+00  0.894600E-02  0.933908E-03
  0.143701E+00  0.741870E-02  0.930227E-03
  0.144432E+00  0.846640E-02  0.932915E-03
  0.145163E+00  0.834410E-02  0.920022E-03
  0.145894E+00  0.867830E-02  0.923873E-03
  0.146625E+00  0.846380E-02  0.913810E-03
  0.147356E+00  0.865010E-02  0.915429E-03
  0.148087E+00  0.898220E-02  0.924775E-03
  0.148818E+00  0.980740E-02  0.870673E-03
  0.149549E+00  0.809900E-02  0.887207E-03
  0.150280E+00  0.839290E-02  0.905538E-03
  0.151011E+00  0.877990E-02  0.904396E-03
  0.151741E+00  0.856200E-02  0.894827E-03
  0.152472E+00  0.838170E-02  0.893907E-03
  0.153203E+00  0.779730E-02  0.891873E-03
  0.153934E+00  0.770080E-02  0.884667E-03
  0.154665E+00  0.907100E-02  0.904824E-03
  0.155396E+00  0.868160E-02  0.879098E-03
  0.156127E+00  0.805140E-02  0.863987E-03
  0.156858E+00  0.802090E-02  0.870238E-03
  0.157589E+00  0.860510E-02  0.888258E-03
  0.158320E+00  0.849280E-02  0.878781E-03
  0.159051E+00  0.794270E-02  0.876314E-03
  0.159782E+00  0.816320E-02  0.891343E-03
  0.160512E+00  0.771260E-02  0.876667E-03
  0.161243E+00  0.919400E-02  0.865099E-03
  0.161974E+00  0.760380E-02  0.866761E-03
  0.162705E+00  0.816440E-02  0.876435E-03
  0.163436E+00  0.836940E-02  0.870091E-03
  0.164167E+00  0.851370E-02  0.869100E-03
  0.164898E+00  0.848830E-02  0.844825E-03
  0.165628E+00  0.725920E-02  0.855246E-03
  0.166359E+00  0.815690E-02  0.864198E-03
  0.167090E+00  0.826780E-02  0.829946E-03
  0.167821E+00  0.767280E-02  0.844490E-03
  0.168552E+00  0.829420E-02  0.836385E-03
  0.169283E+00  0.767130E-02  0.809595E-03
  0.170013E+00  0.719180E-02  0.821271E-03
  0.170744E+00  0.680950E-02  0.835099E-03
  0.171475E+00  0.734200E-02  0.826714E-03
  0.172206E+00  0.798030E-02  0.815696E-03
  0.172937E+00  0.691590E-02  0.837226E-03
  0.173667E+00  0.720890E-02  0.825771E-03
  0.174398E+00  0.720240E-02  0.823400E-03
  0.175129E+00  0.661760E-02  0.803548E-03
  0.175860E+00  0.697000E-02  0.829958E-03
  0.176590E+00  0.637510E-02  0.804448E-03
  0.177321E+00  0.714540E-02  0.819602E-03
  0.178052E+00  0.624730E-02  0.819595E-03
  0.178783E+00  0.682480E-02  0.799428E-03
  0.179513E+00  0.677750E-02  0.813891E-03
  0.180244E+00  0.695180E-02  0.801842E-03
  0.180975E+00  0.581600E-02  0.812447E-03
  0.181706E+00  0.585630E-02  0.821377E-03
  0.182436E+00  0.653630E-02  0.793139E-03
  0.183167E+00  0.655200E-02  0.784500E-03
  0.183898E+00  0.641510E-02  0.780788E-03
  0.184629E+00  0.541000E-02  0.801832E-03
  0.185359E+00  0.603560E-02  0.796745E-03
  0.186090E+00  0.576560E-02  0.791913E-03
  0.186821E+00  0.608010E-02  0.784786E-03
  0.187551E+00  0.540780E-02  0.795151E-03
  0.188282E+00  0.494310E-02  0.784990E-03
  0.189013E+00  0.548200E-02  0.789104E-03
  0.189743E+00  0.531490E-02  0.784414E-03
  0.190474E+00  0.527500E-02  0.788796E-03
  0.191205E+00  0.475410E-02  0.767451E-03
  0.191935E+00  0.512250E-02  0.770715E-03
  0.192666E+00  0.487200E-02  0.779782E-03
  0.193396E+00  0.551360E-02  0.774893E-03
  0.194127E+00  0.513810E-02  0.759005E-03
  0.194858E+00  0.462340E-02  0.773205E-03
  0.195588E+00  0.531190E-02  0.769975E-03
  0.196319E+00  0.400940E-02  0.764415E-03
  0.197049E+00  0.494570E-02  0.743027E-03
  0.197780E+00  0.437190E-02  0.755238E-03
  0.198511E+00  0.405310E-02  0.768460E-03
  0.199241E+00  0.456500E-02  0.746249E-03
  0.199972E+00  0.386860E-02  0.758681E-03
  0.200702E+00  0.427010E-02  0.749500E-03
  0.201433E+00  0.393200E-02  0.766353E-03
  0.202163E+00  0.402480E-02  0.755629E-03
  0.202894E+00  0.461780E-02  0.750052E-03
  0.203625E+00  0.351220E-02  0.750799E-03
  0.204355E+00  0.363050E-02  0.739236E-03
  0.205086E+00  0.412910E-02  0.761159E-03
  0.205816E+00  0.368420E-02  0.737077E-03
  0.206547E+00  0.243210E-02  0.739291E-03
  0.207277E+00  0.350860E-02  0.751113E-03
  0.208008E+00  0.394030E-02  0.746492E-03
  0.208738E+00  0.384130E-02  0.763675E-03
  0.209469E+00  0.359130E-02  0.769545E-03
  0.210199E+00  0.304560E-02  0.742884E-03
  0.210930E+00  0.334330E-02  0.746221E-03
  0.211660E+00  0.289430E-02  0.767269E-03
  0.212390E+00  0.277630E-02  0.741076E-03
  0.213121E+00  0.341930E-02  0.760291E-03
  0.213851E+00  0.302520E-02  0.753539E-03
  0.214582E+00  0.270680E-02  0.777982E-03
  0.215312E+00  0.248380E-02  0.765952E-03
  0.216043E+00  0.234310E-02  0.771113E-03
  0.216773E+00  0.314060E-02  0.754072E-03
  0.217503E+00  0.228020E-02  0.747112E-03
  0.218234E+00  0.197890E-02  0.774600E-03
  0.218964E+00  0.284480E-02  0.763323E-03
  0.219695E+00  0.255460E-02  0.763215E-03
  0.220425E+00  0.227870E-02  0.740055E-03
  0.221155E+00  0.268420E-02  0.745526E-03
  0.221886E+00  0.238820E-02  0.761269E-03
  0.222616E+00  0.279530E-02  0.735439E-03
  0.223346E+00  0.263650E-02  0.736990E-03
  0.224077E+00  0.196550E-02  0.734405E-03
  0.224807E+00  0.187410E-02  0.724038E-03
  0.225537E+00  0.226130E-02  0.724030E-03
  0.226268E+00  0.157610E-02  0.725906E-03
  0.226998E+00  0.181740E-02  0.738472E-03
  0.227728E+00  0.229510E-02  0.740070E-03
  0.228459E+00  0.202180E-02  0.724076E-03
  0.229189E+00  0.210580E-02  0.713069E-03
  0.229919E+00  0.196410E-02  0.705287E-03
  0.230650E+00  0.206090E-02  0.702279E-03
  0.231380E+00  0.185960E-02  0.707448E-03
  0.232110E+00  0.140350E-02  0.728862E-03
  0.232840E+00  0.824100E-03  0.721824E-03
  0.233571E+00  0.667800E-03  0.706064E-03
  0.234301E+00  0.142540E-02  0.691737E-03
  0.235031E+00  0.132640E-02  0.719051E-03
  0.235761E+00  0.135160E-02  0.716126E-03
  0.236491E+00  0.100150E-02  0.708775E-03
  0.237222E+00  0.134330E-02  0.722574E-03
  0.237952E+00  0.952800E-03  0.696379E-03
  0.238682E+00  0.169480E-02  0.690599E-03
  0.239412E+00  0.131530E-02  0.697399E-03
  0.240142E+00  0.432900E-03  0.688512E-03
  0.240873E+00  0.477700E-03  0.687752E-03
  0.241603E+00  0.124400E-02  0.687917E-03
  0.242333E+00  0.102280E-02  0.699227E-03
  0.243063E+00  0.125790E-02  0.682881E-03
  0.243793E+00  0.126650E-02  0.691810E-03
  0.244523E+00  0.810800E-03  0.695507E-03
  0.245253E+00  0.138110E-02  0.683494E-03
  0.245984E+00  0.201200E-03  0.693396E-03
  0.246714E+00  0.115290E-02  0.718603E-03
  0.247444E+00  0.969200E-03  0.695628E-03
  0.248174E+00  0.102970E-02  0.702365E-03
  0.248904E+00  0.109220E-02  0.692930E-03
  0.249634E+00  0.567400E-03  0.711022E-03
  0.250364E+00  0.885500E-03  0.698011E-03
  0.251094E+00  0.906200E-03  0.690939E-03
  0.251824E+00  0.650000E-04  0.705480E-03
  0.252554E+00  0.148210E-02  0.706505E-03
  0.253284E+00  0.163800E-03  0.695868E-03
  0.254014E+00  0.727500E-03  0.712234E-03
  0.254744E+00  0.111260E-02  0.710882E-03
  0.255474E+00  0.119350E-02  0.706066E-03
  0.256204E+00  0.106430E-02  0.712991E-03
  0.256934E+00  0.518400E-03  0.697247E-03
  0.257664E+00  0.125570E-02  0.712612E-03
  0.258394E+00  0.126410E-02  0.695980E-03
  0.259124E+00  0.493200E-03  0.703193E-03
  0.259854E+00 -0.610800E-03  0.710660E-03
  0.260584E+00  0.318900E-03  0.718846E-03
  0.261314E+00  0.761900E-03  0.704953E-03
  0.262044E+00  0.104070E-02  0.715713E-03
  0.262774E+00  0.391900E-03  0.705427E-03
  0.263504E+00 -0.382000E-04  0.709126E-03
  0.264234E+00  0.414400E-03  0.709110E-03
  0.264964E+00  0.629000E-04  0.712792E-03
  0.265693E+00  0.578500E-03  0.690294E-03
  0.266423E+00  0.454900E-03  0.685993E-03
  0.267153E+00  0.228100E-03  0.684006E-03
  0.267883E+00  0.701900E-03  0.691811E-03
  0.268613E+00  0.805700E-03  0.718653E-03
  0.269343E+00  0.703000E-03  0.700154E-03
  0.270073E+00 -0.272000E-03  0.694092E-03
  0.270802E+00  0.165300E-03  0.714752E-03
  0.271532E+00  0.338000E-03  0.691021E-03
  0.272262E+00  0.503600E-03  0.692277E-03
  0.272992E+00  0.736700E-03  0.697407E-03
  0.273722E+00  0.372300E-03  0.683897E-03
  0.274451E+00 -0.597800E-03  0.702191E-03
  0.275181E+00  0.130600E-03  0.707439E-03
  0.275911E+00  0.633600E-03  0.695872E-03
  0.276641E+00  0.620100E-03  0.714396E-03
  0.277371E+00  0.346000E-04  0.687637E-03
  0.278100E+00  0.155200E-03  0.699479E-03
  0.278830E+00 -0.155000E-03  0.704939E-03
  0.279560E+00  0.361600E-03  0.700136E-03
  0.280289E+00  0.241100E-03  0.686961E-03
  0.281019E+00  0.337700E-03  0.680940E-03
  0.281749E+00  0.943000E-03  0.688489E-03
  0.282479E+00  0.509300E-03  0.674937E-03
  0.283208E+00 -0.833100E-03  0.698507E-03
  0.283938E+00  0.929700E-03  0.683826E-03
  0.284668E+00  0.962600E-03  0.683198E-03
  0.285397E+00  0.536700E-03  0.690351E-03
  0.286127E+00 -0.192000E-04  0.694902E-03
  0.286856E+00  0.100300E-02  0.688389E-03
  0.287586E+00  0.548200E-03  0.697158E-03
  0.288316E+00  0.448200E-03  0.707288E-03
  0.289045E+00  0.479900E-03  0.683571E-03
  0.289775E+00  0.606000E-04  0.707203E-03
  0.290504E+00  0.462400E-03  0.677087E-03
  0.291234E+00 -0.380400E-03  0.680441E-03
  0.291964E+00 -0.152400E-03  0.676270E-03
  0.292693E+00  0.228800E-03  0.673684E-03
  0.293423E+00  0.566100E-03  0.687182E-03
  0.294152E+00  0.304000E-04  0.691344E-03
  0.294882E+00  0.556900E-03  0.668683E-03
  0.295611E+00  0.802200E-03  0.687880E-03
  0.296341E+00  0.242000E-03  0.678793E-03
  0.297070E+00  0.250000E-03  0.675309E-03
  0.297800E+00  0.977400E-03  0.690491E-03
  0.298529E+00  0.198100E-03  0.684120E-03
  0.299259E+00  0.347400E-03  0.695152E-03
  0.299988E+00  0.821400E-03  0.669826E-03
  0.300718E+00 -0.258400E-03  0.679579E-03
  0.301447E+00  0.131390E-02  0.682309E-03
  0.302176E+00  0.869000E-04  0.699521E-03
  0.302906E+00  0.499400E-03  0.706788E-03
  0.303635E+00  0.222400E-03  0.696177E-03
  0.304365E+00  0.462800E-03  0.687268E-03
  0.305094E+00 -0.151000E-03  0.704563E-03
  0.305823E+00 -0.393000E-04  0.693175E-03
  0.306553E+00  0.365800E-03  0.695278E-03
  0.307282E+00  0.275600E-03  0.708135E-03
  0.308012E+00  0.599000E-04  0.707757E-03
  0.308741E+00  0.129240E-02  0.689842E-03
  0.309470E+00  0.272000E-04  0.717158E-03
  0.310200E+00  0.159800E-03  0.712329E-03
  0.310929E+00 -0.400500E-03  0.718565E-03
  0.311658E+00 -0.643000E-04  0.717154E-03
  0.312387E+00  0.519300E-03  0.737329E-03
  0.313117E+00 -0.729000E-04  0.721277E-03
  0.313846E+00  0.394000E-03  0.718974E-03
  0.314575E+00  0.762500E-03  0.721754E-03
  0.315305E+00  0.145600E-03  0.725070E-03
  0.316034E+00  0.895200E-03  0.727030E-03
  0.316763E+00  0.168900E-03  0.729407E-03
  0.317492E+00  0.710900E-03  0.706584E-03
  0.318221E+00  0.450800E-03  0.727093E-03
  0.318951E+00  0.550600E-03  0.697115E-03
  0.319680E+00 -0.515100E-03  0.720054E-03
  0.320409E+00  0.912000E-03  0.715300E-03
  0.321138E+00  0.393400E-03  0.694817E-03
  0.321867E+00  0.190600E-03  0.725211E-03
  0.322596E+00  0.213700E-03  0.707207E-03
  0.323326E+00  0.593300E-03  0.726044E-03
  0.324055E+00 -0.129500E-03  0.727080E-03
  0.324784E+00  0.539700E-03  0.729582E-03
  0.325513E+00  0.540500E-03  0.719797E-03
  0.326242E+00  0.159500E-03  0.713202E-03
  0.326971E+00 -0.843000E-04  0.724897E-03
  0.327700E+00  0.314800E-03  0.702027E-03
  0.328429E+00  0.785600E-03  0.718670E-03
  0.329158E+00 -0.254800E-03  0.744253E-03
  0.329887E+00  0.559100E-03  0.741576E-03
  0.330616E+00 -0.194500E-03  0.731804E-03
  0.331345E+00  0.418000E-03  0.736765E-03
  0.332074E+00 -0.984000E-04  0.731372E-03
  0.332803E+00 -0.241900E-03  0.749481E-03
  0.333532E+00  0.773000E-04  0.740852E-03
  0.334261E+00 -0.392600E-03  0.733457E-03
  0.334990E+00  0.997100E-03  0.729948E-03
  0.335719E+00  0.239000E-03  0.728127E-03
  0.336448E+00 -0.209600E-03  0.708193E-03
  0.337177E+00  0.152400E-03  0.735733E-03
  0.337906E+00 -0.758000E-04  0.751262E-03
  0.338635E+00  0.490800E-03  0.725832E-03
  0.339364E+00  0.142740E-02  0.739170E-03
  0.340093E+00 -0.265400E-03  0.731102E-03
  0.340822E+00  0.452900E-03  0.738553E-03
  0.341551E+00 -0.312500E-03  0.746408E-03
  0.342279E+00  0.498000E-04  0.744656E-03
  0.343008E+00  0.275400E-03  0.722665E-03
  0.343737E+00 -0.413600E-03  0.742407E-03
  0.344466E+00  0.685000E-04  0.725240E-03
  0.345195E+00  0.363800E-03  0.766482E-03
  0.345923E+00  0.117100E-03  0.734218E-03
  0.346652E+00  0.755000E-03  0.735212E-03
  0.347381E+00 -0.431200E-03  0.734694E-03
  0.348110E+00  0.183400E-03  0.731432E-03
  0.348839E+00 -0.280400E-03  0.751474E-03
  0.349567E+00  0.173000E-04  0.738418E-03
  0.350296E+00 -0.168800E-03  0.734503E-03
  0.351025E+00 -0.300800E-03  0.732874E-03
  0.351753E+00  0.371900E-03  0.736559E-03
  0.352482E+00  0.105000E-03  0.733495E-03
  0.353211E+00  0.692000E-04  0.723289E-03
  0.353940E+00  0.634400E-03  0.743985E-03
  0.354668E+00  0.618000E-03  0.720240E-03
  0.355397E+00 -0.336500E-03  0.755188E-03
  0.356126E+00  0.790400E-03  0.743877E-03
  0.356854E+00 -0.863100E-03  0.750717E-03
  0.357583E+00  0.466100E-03  0.748640E-03
  0.358311E+00 -0.568000E-04  0.738691E-03
  0.359040E+00  0.240700E-03  0.722130E-03
  0.359769E+00  0.616000E-03  0.735823E-03
  0.360497E+00 -0.355900E-03  0.751115E-03
  0.361226E+00  0.485400E-03  0.761284E-03
  0.361954E+00 -0.592000E-04  0.735837E-03
  0.362683E+00  0.602000E-04  0.761070E-03
  0.363411E+00  0.184600E-03  0.769120E-03
  0.364140E+00  0.576000E-04  0.792302E-03
  0.364868E+00  0.438200E-03  0.772097E-03
  0.365597E+00  0.149100E-03  0.778093E-03
  0.366325E+00  0.432000E-04  0.793350E-03
  0.367054E+00  0.633800E-03  0.775651E-03
  0.367782E+00 -0.196000E-03  0.781023E-03
  0.368511E+00 -0.204900E-03  0.778819E-03
  0.369239E+00 -0.506500E-03  0.791322E-03
  0.369967E+00 -0.342800E-03  0.797851E-03
  0.370696E+00  0.251600E-03  0.761409E-03
  0.371424E+00 -0.221100E-03  0.804708E-03
  0.372153E+00 -0.176000E-03  0.783682E-03
  0.372881E+00  0.926000E-04  0.798964E-03
  0.373609E+00  0.964700E-03  0.798475E-03
  0.374338E+00  0.360100E-03  0.805352E-03
  0.375066E+00 -0.974000E-04  0.782453E-03
  0.375794E+00 -0.561000E-03  0.788003E-03
  0.376523E+00  0.748800E-03  0.756330E-03
  0.377251E+00  0.444500E-03  0.794022E-03
  0.377979E+00  0.962200E-03  0.764424E-03
  0.378708E+00  0.171000E-03  0.777280E-03
  0.379436E+00  0.635000E-04  0.783954E-03
  0.380164E+00  0.380600E-03  0.760454E-03
  0.380892E+00  0.457600E-03  0.787004E-03
  0.381621E+00 -0.110140E-02  0.785487E-03
  0.382349E+00  0.613400E-03  0.778710E-03
  0.383077E+00  0.545700E-03  0.760870E-03
  0.383805E+00 -0.664100E-03  0.757119E-03
  0.384533E+00 -0.638800E-03  0.760856E-03
  0.385261E+00 -0.598000E-03  0.766348E-03
  0.385990E+00 -0.757400E-03  0.782721E-03
  0.386718E+00 -0.640500E-03  0.774565E-03
  0.387446E+00 -0.739000E-04  0.781937E-03
  0.388174E+00 -0.608300E-03  0.758594E-03
  0.388902E+00  0.142020E-02  0.771543E-03
  0.389630E+00  0.331500E-03  0.750119E-03
  0.390358E+00  0.714000E-04  0.772944E-03
  0.391086E+00 -0.161800E-03  0.770988E-03
  0.391814E+00 -0.586500E-03  0.749341E-03
  0.392542E+00  0.177600E-03  0.771813E-03
  0.393270E+00 -0.739300E-03  0.769786E-03
  0.393998E+00 -0.229300E-03  0.787513E-03
  0.394726E+00 -0.172200E-03  0.774466E-03
  0.395454E+00 -0.115200E-02  0.759089E-03
  0.396182E+00 -0.162200E-03  0.790798E-03
  0.396910E+00 -0.114760E-02  0.747041E-03
  0.397638E+00  0.109170E-02  0.764167E-03
  0.398366E+00 -0.258800E-03  0.781242E-03
  0.399094E+00 -0.127150E-02  0.749960E-03
  0.399822E+00 -0.117600E-03  0.771010E-03
  0.400550E+00  0.300000E-05  0.742043E-03
  0.401278E+00 -0.876100E-03  0.786190E-03
  0.402006E+00 -0.417500E-03  0.767383E-03
  0.402734E+00  0.121600E-03  0.764411E-03
  0.403461E+00 -0.999000E-04  0.752374E-03
  0.404189E+00 -0.316600E-03  0.747815E-03
  0.404917E+00  0.619800E-03  0.757962E-03
  0.405645E+00 -0.115700E-03  0.751105E-03
  0.406373E+00 -0.488200E-03  0.769989E-03
  0.407100E+00  0.306600E-03  0.756788E-03
  0.407828E+00 -0.150000E-05  0.740174E-03
  0.408556E+00  0.523500E-03  0.765551E-03
  0.409284E+00 -0.358000E-04  0.740038E-03
  0.410011E+00 -0.551600E-03  0.750758E-03
  0.410739E+00  0.610600E-03  0.734282E-03
  0.411467E+00  0.140500E-03  0.734651E-03
  0.412195E+00  0.281600E-03  0.753434E-03
  0.412922E+00 -0.211400E-03  0.736806E-03
  0.413650E+00 -0.843300E-03  0.732160E-03
  0.414378E+00 -0.295000E-04  0.751230E-03
  0.415105E+00  0.588700E-03  0.748291E-03
  0.415833E+00 -0.575000E-04  0.755441E-03
  0.416560E+00 -0.558700E-03  0.774082E-03
  0.417288E+00 -0.105100E-02  0.774373E-03
  0.418016E+00  0.319000E-03  0.769504E-03
  0.418743E+00 -0.371600E-03  0.794186E-03
  0.419471E+00 -0.407400E-03  0.787224E-03
  0.420198E+00 -0.581500E-03  0.797538E-03
  0.420926E+00  0.290200E-03  0.790488E-03
  0.421653E+00 -0.659200E-03  0.797178E-03
  0.422381E+00 -0.409300E-03  0.792819E-03
  0.423108E+00 -0.484600E-03  0.784883E-03
  0.423836E+00 -0.749400E-03  0.783968E-03
  0.424563E+00 -0.450400E-03  0.820924E-03
  0.425291E+00 -0.459300E-03  0.817332E-03
  0.426018E+00 -0.121780E-02  0.808072E-03
  0.426745E+00  0.327300E-03  0.808219E-03
  0.427473E+00 -0.388900E-03  0.808964E-03
  0.428200E+00  0.557100E-03  0.802545E-03
  0.428928E+00  0.235700E-03  0.789705E-03
  0.429655E+00 -0.352100E-03  0.804538E-03
  0.430382E+00 -0.104780E-02  0.809499E-03
  0.431110E+00  0.811000E-04  0.836660E-03
  0.431837E+00 -0.314000E-03  0.816105E-03
  0.432564E+00 -0.550400E-03  0.831380E-03
  0.433292E+00 -0.732000E-03  0.822406E-03
  0.434019E+00 -0.101800E-02  0.844169E-03
  0.434746E+00 -0.381000E-03  0.838226E-03
  0.435473E+00  0.953000E-04  0.826464E-03
  0.436201E+00 -0.772900E-03  0.835427E-03
  0.436928E+00 -0.280700E-03  0.821755E-03
  0.437655E+00 -0.152100E-03  0.865517E-03
  0.438382E+00 -0.202100E-03  0.872041E-03
  0.439109E+00 -0.536900E-03  0.845285E-03
  0.439837E+00 -0.141880E-02  0.851506E-03
  0.440564E+00  0.625900E-03  0.830893E-03
  0.441291E+00  0.785800E-03  0.820104E-03
  0.442018E+00  0.258100E-03  0.828957E-03
  0.442745E+00  0.457300E-03  0.836366E-03
  0.443472E+00 -0.420000E-03  0.843152E-03
  0.444199E+00  0.155200E-03  0.822688E-03
  0.444926E+00 -0.721400E-03  0.823325E-03
  0.445653E+00 -0.122400E-02  0.856139E-03
  0.446380E+00 -0.200100E-03  0.832305E-03
  0.447107E+00 -0.602700E-03  0.853938E-03
  0.447834E+00 -0.528300E-03  0.840070E-03
  0.448561E+00  0.237100E-03  0.841204E-03
  0.449288E+00  0.277100E-03  0.849658E-03
  0.450015E+00 -0.237400E-03  0.847923E-03
  0.450742E+00  0.165900E-03  0.838512E-03
  0.451469E+00  0.913100E-03  0.848537E-03
  0.452196E+00 -0.147210E-02  0.866269E-03
  0.452923E+00  0.457600E-03  0.856072E-03
  0.453650E+00  0.498000E-04  0.844141E-03
  0.454377E+00  0.152800E-03  0.839569E-03
  0.455104E+00 -0.978300E-03  0.879570E-03
  0.455831E+00 -0.513000E-04  0.868203E-03
  0.456557E+00 -0.613000E-03  0.880700E-03
  0.457284E+00  0.248000E-03  0.856064E-03
  0.458011E+00 -0.567000E-03  0.861764E-03
  0.458738E+00 -0.389000E-03  0.868302E-03
  0.459465E+00 -0.846500E-03  0.896880E-03
  0.460191E+00  0.288000E-03  0.862035E-03
  0.460918E+00 -0.262400E-03  0.889402E-03
  0.461645E+00 -0.880400E-03  0.878653E-03
  0.462372E+00 -0.831600E-03  0.889708E-03
  0.463098E+00 -0.607700E-03  0.896020E-03
  0.463825E+00  0.589800E-03  0.891231E-03
  0.464552E+00 -0.255900E-03  0.894850E-03
  0.465278E+00 -0.143500E-03  0.860617E-03
  0.466005E+00 -0.701900E-03  0.885302E-03
  0.466732E+00  0.106700E-03  0.883641E-03
  0.467458E+00 -0.903700E-03  0.868189E-03
  0.468185E+00  0.173700E-03  0.899844E-03
  0.468911E+00  0.456000E-04  0.870007E-03
  0.469638E+00 -0.739000E-03  0.896432E-03
  0.470364E+00  0.725000E-04  0.910277E-03
  0.471091E+00 -0.143500E-03  0.889324E-03
  0.471817E+00  0.760000E-05  0.873668E-03
  0.472544E+00 -0.674000E-03  0.881752E-03
  0.473270E+00 -0.328600E-03  0.903708E-03
  0.473997E+00 -0.467000E-04  0.902091E-03
  0.474723E+00 -0.450100E-03  0.880110E-03
  0.475450E+00 -0.355900E-03  0.894309E-03
  0.476176E+00 -0.633000E-04  0.914540E-03
  0.476903E+00 -0.469700E-03  0.867864E-03
  0.477629E+00  0.403500E-03  0.878863E-03
  0.478355E+00 -0.344600E-03  0.903090E-03
  0.479082E+00 -0.146600E-03  0.877261E-03
  0.479808E+00  0.101400E-03  0.886484E-03
  0.480535E+00 -0.266400E-03  0.936750E-03
  0.481261E+00  0.518500E-03  0.924587E-03
  0.481987E+00  0.242200E-03  0.890700E-03
  0.482713E+00 -0.628400E-03  0.910977E-03
  0.483440E+00 -0.118920E-02  0.907570E-03
  0.484166E+00 -0.195400E-03  0.930867E-03
  0.484892E+00 -0.860000E-04  0.888694E-03
  0.485618E+00 -0.824300E-03  0.904212E-03
  0.486345E+00 -0.348000E-03  0.900304E-03
  0.487071E+00 -0.111100E-03  0.881942E-03
  0.487797E+00 -0.752600E-03  0.901324E-03
  0.488523E+00 -0.482700E-03  0.897016E-03
  0.489249E+00 -0.277200E-03  0.913673E-03
  0.489975E+00  0.894000E-04  0.921649E-03
  0.490702E+00 -0.422400E-03  0.924937E-03
  0.491428E+00  0.194600E-03  0.901937E-03
  0.492154E+00 -0.593600E-03  0.913561E-03
  0.492880E+00 -0.373900E-03  0.913278E-03
  0.493606E+00  0.194300E-03  0.902153E-03
  0.494332E+00  0.106400E-03  0.885634E-03
  0.495058E+00 -0.675400E-03  0.912816E-03
  0.495784E+00 -0.127030E-02  0.885789E-03
  0.496510E+00 -0.126300E-03  0.888096E-03
  0.497236E+00 -0.709400E-03  0.892875E-03
  0.497962E+00  0.155000E-04  0.899259E-03
  0.498688E+00 -0.358500E-03  0.894810E-03
  0.499414E+00 -0.135300E-03  0.896753E-03
  0.500140E+00 -0.107600E-03  0.908648E-03
  0.500866E+00 -0.554200E-03  0.886008E-03
  0.501591E+00 -0.676900E-03  0.908511E-03
  0.502317E+00  0.207100E-03  0.925983E-03
  0.503043E+00  0.256400E-03  0.898247E-03
  0.503769E+00 -0.629900E-03  0.866860E-03
  0.504495E+00  0.473800E-03  0.916105E-03
  0.505221E+00 -0.118810E-02  0.907818E-03
  0.505946E+00 -0.325000E-03  0.923756E-03
  0.506672E+00 -0.693600E-03  0.889365E-03
  0.507398E+00 -0.755200E-03  0.920020E-03
  0.508124E+00  0.448200E-03  0.889695E-03
  0.508849E+00 -0.487600E-03  0.937520E-03
  0.509575E+00 -0.300000E-03  0.878475E-03
  0.510301E+00 -0.304600E-03  0.922598E-03
  0.511026E+00 -0.258500E-03  0.909490E-03
  0.511752E+00  0.163500E-03  0.912325E-03
  0.512478E+00  0.456600E-03  0.908416E-03
  0.513203E+00  0.327300E-03  0.880918E-03
  0.513929E+00  0.220600E-03  0.921057E-03
  0.514654E+00 -0.119650E-02  0.912478E-03
  0.515380E+00  0.129900E-03  0.923836E-03
  0.516106E+00  0.236400E-03  0.930803E-03
  0.516831E+00 -0.380600E-03  0.959884E-03
  0.517557E+00 -0.101600E-03  0.990854E-03
  0.518282E+00 -0.372300E-03  0.988818E-03
  0.519008E+00 -0.767700E-03  0.985467E-03
  0.519733E+00 -0.222500E-03  0.969540E-03
  0.520458E+00 -0.623600E-03  0.992978E-03
  0.521184E+00 -0.703200E-03  0.105706E-02
  0.521909E+00  0.446000E-04  0.101303E-02
  0.522635E+00 -0.853500E-03  0.102573E-02
  0.523360E+00 -0.527900E-03  0.101650E-02
  0.524085E+00 -0.792400E-03  0.103326E-02
  0.524811E+00 -0.175000E-03  0.104871E-02
  0.525536E+00 -0.192900E-03  0.105729E-02
  0.526261E+00  0.864900E-03  0.109926E-02
  0.526987E+00 -0.128920E-02  0.108866E-02
  0.527712E+00  0.536000E-03  0.108758E-02
  0.528437E+00 -0.593900E-03  0.108036E-02
  0.529163E+00 -0.147400E-03  0.108233E-02
  0.529888E+00 -0.316700E-03  0.109752E-02
  0.530613E+00 -0.170500E-03  0.110607E-02
  0.531338E+00  0.501100E-03  0.110956E-02
  0.532063E+00 -0.144430E-02  0.110112E-02
  0.532789E+00 -0.657000E-04  0.110974E-02
  0.533514E+00 -0.760200E-03  0.113221E-02
  0.534239E+00 -0.208170E-02  0.113381E-02
  0.534964E+00  0.288300E-03  0.114866E-02
  0.535689E+00 -0.502300E-03  0.115426E-02
  0.536414E+00  0.543000E-04  0.120316E-02
  0.537139E+00 -0.972300E-03  0.115685E-02
  0.537864E+00 -0.101370E-02  0.118176E-02
  0.538589E+00  0.146720E-02  0.116209E-02
  0.539314E+00 -0.728500E-03  0.120417E-02
  0.540039E+00 -0.204800E-03  0.117494E-02
  0.540764E+00 -0.578000E-04  0.118508E-02
  0.541489E+00 -0.619900E-03  0.126040E-02
  0.542214E+00  0.156200E-03  0.122805E-02
  0.542939E+00 -0.153090E-02  0.118720E-02
  0.543664E+00  0.863600E-03  0.121633E-02
  0.544389E+00 -0.710200E-03  0.122462E-02
  0.545114E+00 -0.121930E-02  0.129852E-02
  0.545839E+00 -0.575300E-03  0.130350E-02
  0.546563E+00 -0.299000E-04  0.126116E-02
  0.547288E+00 -0.520800E-03  0.127237E-02
  0.548013E+00 -0.184630E-02  0.130230E-02
  0.548738E+00 -0.108600E-02  0.130411E-02
  0.549463E+00  0.236000E-03  0.131592E-02
  0.550187E+00 -0.607800E-03  0.133725E-02
  0.550912E+00  0.344100E-03  0.135889E-02
  0.551637E+00 -0.874200E-03  0.128475E-02
  0.552361E+00 -0.388100E-03  0.132420E-02
  0.553086E+00 -0.422200E-03  0.130894E-02
  0.553811E+00  0.564000E-03  0.135147E-02
  0.554535E+00  0.297000E-04  0.136528E-02
  0.555260E+00 -0.260900E-03  0.135218E-02
  0.555985E+00  0.800400E-03  0.134765E-02
  0.556709E+00 -0.566100E-03  0.134136E-02
  0.557434E+00 -0.526200E-03  0.140713E-02
  0.558158E+00  0.398000E-03  0.138827E-02
  0.558883E+00 -0.325700E-03  0.135496E-02
  0.559607E+00 -0.701600E-03  0.139114E-02
  0.560332E+00 -0.130760E-02  0.139399E-02
  0.561056E+00 -0.305500E-03  0.140111E-02
  0.561781E+00  0.207040E-02  0.139438E-02
  0.562505E+00 -0.678200E-03  0.140840E-02
  0.563230E+00 -0.144200E-02  0.147198E-02
  0.563954E+00 -0.100780E-02  0.145298E-02
  0.564678E+00 -0.450000E-03  0.141144E-02
  0.565403E+00 -0.246660E-02  0.146149E-02
  0.566127E+00 -0.182430E-02  0.150729E-02
  0.566852E+00  0.180000E-05  0.146734E-02
  0.567576E+00  0.308600E-03  0.149474E-02
  0.568300E+00 -0.183570E-02  0.145679E-02
  0.569024E+00  0.913000E-04  0.153022E-02
  0.569749E+00 -0.140680E-02  0.153596E-02
  0.570473E+00 -0.592600E-03  0.152251E-02
  0.571197E+00  0.175510E-02  0.150644E-02
  0.571921E+00  0.369500E-03  0.163924E-02
  0.572646E+00 -0.704900E-03  0.156282E-02
  0.573370E+00 -0.108760E-02  0.161025E-02
  0.574094E+00  0.120440E-02  0.150830E-02
  0.574818E+00 -0.588500E-03  0.161949E-02
  0.575542E+00  0.279700E-03  0.160383E-02
  0.576266E+00  0.103520E-02  0.162477E-02
  0.576990E+00 -0.783500E-03  0.169307E-02
  0.577714E+00 -0.810200E-03  0.163331E-02
  0.578438E+00 -0.121800E-03  0.166384E-02
  0.579162E+00 -0.493600E-03  0.165824E-02
  0.579886E+00  0.130180E-02  0.168281E-02
  0.580610E+00  0.101000E-02  0.178334E-02
  0.581334E+00 -0.831600E-03  0.169837E-02
  0.582058E+00 -0.171200E-02  0.177863E-02
  0.582782E+00 -0.268290E-02  0.177230E-02
  0.583506E+00  0.838800E-03  0.171495E-02
  0.584230E+00  0.132530E-02  0.178600E-02
  0.584954E+00 -0.221260E-02  0.180325E-02
  0.585678E+00  0.943200E-03  0.192925E-02
  0.586402E+00 -0.334100E-03  0.180679E-02
  0.587125E+00 -0.279600E-02  0.192865E-02
  0.587849E+00  0.246500E-03  0.182963E-02
  0.588573E+00  0.318000E-04  0.190795E-02
  0.589297E+00 -0.499400E-03  0.195267E-02
  0.590021E+00 -0.289000E-03  0.189028E-02
  0.590744E+00  0.379500E-03  0.193856E-02
  0.591468E+00 -0.361190E-02  0.203479E-02
  0.592192E+00  0.102120E-02  0.194443E-02
  0.592915E+00 -0.691600E-03  0.204999E-02
  0.593639E+00 -0.314910E-02  0.209329E-02
  0.594363E+00  0.308700E-03  0.215225E-02
  0.595086E+00 -0.140350E-02  0.205519E-02
  0.595810E+00 -0.903500E-03  0.212378E-02
  0.596533E+00  0.170700E-03  0.214596E-02
  0.597257E+00 -0.186070E-02  0.211600E-02
  0.597980E+00 -0.201880E-02  0.216382E-02
  0.598704E+00  0.738900E-03  0.215741E-02
  0.599427E+00  0.709000E-03  0.221935E-02
  0.600151E+00 -0.309630E-02  0.233053E-02
  0.600874E+00 -0.193840E-02  0.219318E-02
  0.601598E+00 -0.156210E-02  0.223112E-02
  0.602321E+00 -0.145930E-02  0.224355E-02
  0.603045E+00 -0.487200E-03  0.222467E-02
  0.603768E+00  0.967800E-03  0.227478E-02
  0.604491E+00 -0.292710E-02  0.239676E-02
  0.605215E+00 -0.612300E-03  0.218936E-02
  0.605938E+00 -0.624300E-03  0.224932E-02
  0.606661E+00 -0.968500E-03  0.225172E-02
  0.607385E+00 -0.241080E-02  0.231505E-02
  0.608108E+00  0.217460E-02  0.240178E-02
  0.608831E+00 -0.111510E-02  0.243124E-02
  0.609554E+00 -0.304740E-02  0.254400E-02
  0.610278E+00  0.738000E-03  0.243031E-02
  0.611001E+00  0.569300E-03  0.248771E-02
  0.611724E+00  0.253900E-02  0.240437E-02
  0.612447E+00 -0.511800E-03  0.247019E-02
  0.613170E+00  0.244560E-02  0.274866E-02
  0.613893E+00 -0.129610E-02  0.269564E-02
  0.614616E+00 -0.190500E-03  0.274947E-02
  0.615339E+00 -0.145400E-03  0.272421E-02
  0.616062E+00  0.738700E-03  0.281954E-02
  0.616786E+00 -0.139990E-02  0.297093E-02
  0.617509E+00 -0.962900E-03  0.320534E-02
  0.618231E+00 -0.340330E-02  0.354292E-02
  0.618954E+00  0.486200E-03  0.393468E-02
  0.619677E+00 -0.478540E-02  0.409059E-02
  0.620400E+00 -0.557290E-02  0.448430E-02
  0.621123E+00 -0.667220E-02  0.480080E-02
  0.621846E+00 -0.163880E-02  0.554027E-02
  0.622569E+00 -0.311360E-02  0.584232E-02
  0.623292E+00  0.320920E-02  0.725460E-02
  0.624015E+00 -0.123132E-01  0.978569E-02
  0.624738E+00 -0.929710E-02  0.287450E-01
----------C:\Emma\Synchrotron_2016July\blag1o40_raw_data_files_averaged_and_buffer_subtracted\blag1o40_0p5mg_avg.dat-----------------------------
                                                                                
Parent(s): /tmp/qt_temp.MT3679 /tmp/qt_temp.hX3679 /tmp/qt_temp.SL3679 /tmp/qt_t
----------C:\Emma\Synchrotron_2016July\blag1o40_raw_data_files_averaged_and_buffer_subtracted\blag1o40_0mg_avg.dat-----------------------------
                                                                                
Parent(s): /tmp/qt_temp.MT3613 /tmp/qt_temp.hX3613 /tmp/qt_temp.SL3613 /tmp/qt_t
