# Supplementary material for: BAMLET kills chemotherapy-resistant mesothelioma cells, holding oleic acid in an activated cytotoxic state
Source: PLoS One. 2018 Aug 29;13(8):e0203003. doi: 10.1371/journal.pone.0203003 (PMC6114908; doi:10.1371/journal.pone.0203003)
Supplement: S2 Dataset — (TGZ) [file pone.0203003.s003.tgz › BAMLET_and_BLAGLET_SAXS_and_models/SAXS_data_for_BLAGLETs_pH12_betamerc_10C/blag1o20_0p5mg_sub.dat]

Sample description: Sample description
Parent(s): /tmp/qt_temp.X30771 /tmp/qt_temp.h30771
  1.133750e-02   1.448891e-01   1.012519e-02
  1.206900e-02   1.394666e-01   7.024590e-03
  1.280040e-02   1.369892e-01   5.653365e-03
  1.353190e-02   1.337757e-01   5.019984e-03
  1.426330e-02   1.378233e-01   4.589927e-03
  1.499480e-02   1.347603e-01   4.273880e-03
  1.572620e-02   1.331731e-01   3.776212e-03
  1.645770e-02   1.335774e-01   3.625067e-03
  1.718910e-02   1.306051e-01   3.681871e-03
  1.792060e-02   1.292345e-01   3.429927e-03
  1.865200e-02   1.292397e-01   3.354317e-03
  1.938350e-02   1.271308e-01   3.141742e-03
  2.011490e-02   1.242245e-01   3.062405e-03
  2.084640e-02   1.263808e-01   2.963502e-03
  2.157780e-02   1.221956e-01   2.955960e-03
  2.230930e-02   1.224963e-01   2.918628e-03
  2.304070e-02   1.190137e-01   2.868877e-03
  2.377210e-02   1.182752e-01   2.915585e-03
  2.450360e-02   1.162449e-01   2.731526e-03
  2.523500e-02   1.156785e-01   2.682216e-03
  2.596650e-02   1.159449e-01   2.631014e-03
  2.669790e-02   1.133317e-01   2.585915e-03
  2.742930e-02   1.114096e-01   2.649109e-03
  2.816080e-02   1.087025e-01   2.445366e-03
  2.889220e-02   1.093637e-01   2.437184e-03
  2.962370e-02   1.098854e-01   2.401916e-03
  3.035510e-02   1.060005e-01   2.318819e-03
  3.108650e-02   1.021190e-01   2.416685e-03
  3.181800e-02   1.024360e-01   2.287448e-03
  3.254940e-02   9.966670e-02   2.497872e-03
  3.328080e-02   9.937030e-02   2.203569e-03
  3.401230e-02   9.813630e-02   2.102350e-03
  3.474370e-02   9.595480e-02   2.115972e-03
  3.547510e-02   9.602280e-02   2.114620e-03
  3.620650e-02   9.205350e-02   2.125336e-03
  3.693800e-02   9.226470e-02   2.058222e-03
  3.766940e-02   9.149010e-02   2.000494e-03
  3.840080e-02   8.691100e-02   2.063165e-03
  3.913220e-02   8.656380e-02   1.884003e-03
  3.986360e-02   8.713090e-02   1.959878e-03
  4.059510e-02   8.273020e-02   1.943982e-03
  4.132650e-02   8.150960e-02   1.894655e-03
  4.205790e-02   8.039420e-02   1.891083e-03
  4.278930e-02   7.918810e-02   1.866649e-03
  4.352070e-02   7.705760e-02   1.819843e-03
  4.425210e-02   7.605110e-02   1.877224e-03
  4.498360e-02   7.495050e-02   1.822238e-03
  4.571500e-02   7.346090e-02   1.816857e-03
  4.644640e-02   6.981410e-02   1.721223e-03
  4.717780e-02   6.639560e-02   1.715459e-03
  4.790920e-02   6.894650e-02   1.696161e-03
  4.864060e-02   6.686050e-02   1.696914e-03
  4.937200e-02   6.416180e-02   1.652713e-03
  5.010340e-02   6.249090e-02   1.643294e-03
  5.083480e-02   6.065090e-02   1.681769e-03
  5.156620e-02   6.083370e-02   1.675119e-03
  5.229760e-02   6.094250e-02   1.595022e-03
  5.302900e-02   5.669740e-02   1.622721e-03
  5.376040e-02   5.631070e-02   1.647783e-03
  5.449170e-02   5.409900e-02   1.663834e-03
  5.522310e-02   5.257750e-02   1.667475e-03
  5.595450e-02   4.950590e-02   1.707316e-03
  5.668590e-02   5.148120e-02   1.686746e-03
  5.741730e-02   5.021260e-02   1.717099e-03
  5.814870e-02   4.711510e-02   1.662632e-03
  5.888000e-02   4.517820e-02   1.749591e-03
  5.961140e-02   4.432040e-02   1.690310e-03
  6.034280e-02   4.387670e-02   1.685563e-03
  6.107420e-02   4.131300e-02   1.691414e-03
  6.180550e-02   3.999540e-02   1.611142e-03
  6.253690e-02   3.927830e-02   1.623869e-03
  6.326830e-02   3.860310e-02   1.604259e-03
  6.399960e-02   3.637610e-02   1.558679e-03
  6.473100e-02   3.582560e-02   1.580156e-03
  6.546240e-02   3.255200e-02   1.501382e-03
  6.619370e-02   3.408990e-02   1.490951e-03
  6.692510e-02   3.259040e-02   1.465004e-03
  6.765640e-02   3.214170e-02   1.424179e-03
  6.838780e-02   3.144850e-02   1.391773e-03
  6.911910e-02   3.051740e-02   1.396761e-03
  6.985050e-02   2.787260e-02   1.363372e-03
  7.058180e-02   2.735920e-02   1.325435e-03
  7.131320e-02   2.679420e-02   1.343471e-03
  7.204450e-02   2.497080e-02   1.321244e-03
  7.277590e-02   2.391580e-02   1.332942e-03
  7.350720e-02   2.182980e-02   1.282913e-03
  7.423850e-02   2.146300e-02   1.255278e-03
  7.496990e-02   2.248040e-02   1.283195e-03
  7.570120e-02   2.189060e-02   1.251224e-03
  7.643250e-02   1.980000e-02   1.244223e-03
  7.716380e-02   1.861760e-02   1.211789e-03
  7.789520e-02   1.864850e-02   1.205187e-03
  7.862650e-02   1.665730e-02   1.196902e-03
  7.935780e-02   1.683260e-02   1.144124e-03
  8.008910e-02   1.627850e-02   1.133355e-03
  8.082040e-02   1.505810e-02   1.158401e-03
  8.155170e-02   1.488000e-02   1.156651e-03
  8.228300e-02   1.442330e-02   1.152258e-03
  8.301430e-02   1.267150e-02   1.149696e-03
  8.374560e-02   1.273150e-02   1.114607e-03
  8.447690e-02   1.273910e-02   1.133681e-03
  8.520820e-02   1.102460e-02   1.128118e-03
  8.593950e-02   1.122310e-02   1.117455e-03
  8.667080e-02   1.072430e-02   1.128533e-03
  8.740210e-02   1.047510e-02   1.099115e-03
  8.813340e-02   9.974600e-03   1.101587e-03
  8.886470e-02   9.247300e-03   1.116099e-03
  8.959590e-02   9.697600e-03   1.075031e-03
  9.032720e-02   8.462900e-03   1.082166e-03
  9.105850e-02   9.234000e-03   1.085550e-03
  9.178970e-02   7.177000e-03   1.103446e-03
  9.252100e-02   7.622400e-03   1.112608e-03
  9.325230e-02   7.883000e-03   1.085485e-03
  9.398350e-02   7.771600e-03   1.105985e-03
  9.471480e-02   5.535700e-03   1.110029e-03
  9.544600e-02   5.484600e-03   1.106161e-03
  9.617730e-02   6.571200e-03   1.094919e-03
  9.690850e-02   5.878000e-03   1.111697e-03
  9.763980e-02   4.996600e-03   1.142670e-03
  9.837100e-02   5.298200e-03   1.115410e-03
  9.910230e-02   6.002300e-03   1.088195e-03
  9.983350e-02   5.205900e-03   1.121423e-03
  1.005650e-01   3.969500e-03   1.106995e-03
  1.012960e-01   4.906900e-03   1.113396e-03
  1.020270e-01   4.310000e-03   1.091231e-03
  1.027580e-01   3.331300e-03   1.079337e-03
  1.034900e-01   4.179800e-03   1.068869e-03
  1.042210e-01   4.551000e-03   1.027810e-03
  1.049520e-01   4.607900e-03   1.045379e-03
  1.056830e-01   3.721400e-03   1.027113e-03
  1.064140e-01   4.067900e-03   1.008799e-03
  1.071460e-01   3.482500e-03   9.909906e-04
  1.078770e-01   3.358400e-03   9.966003e-04
  1.086080e-01   3.900100e-03   9.846510e-04
  1.093390e-01   2.211200e-03   9.965739e-04
  1.100700e-01   3.712000e-03   9.669981e-04
  1.108020e-01   2.838700e-03   9.751051e-04
  1.115330e-01   3.070600e-03   9.634064e-04
  1.122640e-01   3.371800e-03   9.796741e-04
  1.129950e-01   2.649000e-03   9.472574e-04
  1.137260e-01   2.597500e-03   9.676824e-04
  1.144570e-01   2.877000e-03   9.490736e-04
  1.151890e-01   2.332500e-03   9.409203e-04
  1.159200e-01   3.370500e-03   9.407219e-04
  1.166510e-01   3.713500e-03   9.569461e-04
  1.173820e-01   4.498600e-03   9.470687e-04
  1.181130e-01   3.033600e-03   9.227885e-04
  1.188440e-01   3.107600e-03   9.233477e-04
  1.195760e-01   2.493400e-03   9.264368e-04
  1.203070e-01   3.167500e-03   9.351972e-04
  1.210380e-01   3.129600e-03   9.231410e-04
  1.217690e-01   3.953000e-03   9.462494e-04
  1.225000e-01   3.047000e-03   9.287904e-04
  1.232310e-01   3.140600e-03   9.074717e-04
  1.239620e-01   3.685900e-03   8.870919e-04
  1.246930e-01   3.496600e-03   9.017904e-04
  1.254250e-01   3.086100e-03   8.989798e-04
  1.261560e-01   3.748100e-03   9.122790e-04
  1.268870e-01   4.368400e-03   8.881317e-04
  1.276180e-01   3.826300e-03   9.153833e-04
  1.283490e-01   4.018600e-03   8.977425e-04
  1.290800e-01   3.871200e-03   8.950201e-04
  1.298110e-01   4.544800e-03   9.081085e-04
  1.305420e-01   3.402600e-03   8.743104e-04
  1.312730e-01   3.996800e-03   8.831874e-04
  1.320040e-01   3.560300e-03   8.875024e-04
  1.327350e-01   3.988200e-03   8.620708e-04
  1.334660e-01   4.926500e-03   8.650276e-04
  1.341970e-01   4.836400e-03   8.646991e-04
  1.349290e-01   4.396600e-03   8.618790e-04
  1.356600e-01   4.256500e-03   8.550361e-04
  1.363910e-01   3.877900e-03   8.341513e-04
  1.371220e-01   4.622900e-03   8.436779e-04
  1.378530e-01   5.616100e-03   8.543946e-04
  1.385840e-01   4.530500e-03   8.466295e-04
  1.393150e-01   4.716000e-03   8.543609e-04
  1.400460e-01   4.829700e-03   8.398135e-04
  1.407770e-01   4.791100e-03   8.411688e-04
  1.415080e-01   6.089900e-03   8.348232e-04
  1.422390e-01   5.152900e-03   8.484081e-04
  1.429700e-01   5.248900e-03   8.422254e-04
  1.437010e-01   6.251400e-03   8.298740e-04
  1.444320e-01   4.935600e-03   8.358066e-04
  1.451630e-01   5.915500e-03   8.281695e-04
  1.458940e-01   6.424700e-03   8.234294e-04
  1.466250e-01   4.788400e-03   8.171550e-04
  1.473560e-01   4.746700e-03   8.311488e-04
  1.480870e-01   5.888900e-03   8.157054e-04
  1.488180e-01   5.942100e-03   7.942907e-04
  1.495490e-01   4.695000e-03   7.950458e-04
  1.502800e-01   5.079600e-03   8.076273e-04
  1.510110e-01   5.604300e-03   8.147730e-04
  1.517410e-01   5.360800e-03   8.028398e-04
  1.524720e-01   5.201900e-03   8.006831e-04
  1.532030e-01   4.920200e-03   8.041514e-04
  1.539340e-01   6.782800e-03   8.052993e-04
  1.546650e-01   5.202300e-03   7.904911e-04
  1.553960e-01   5.687100e-03   7.934703e-04
  1.561270e-01   5.144100e-03   7.822450e-04
  1.568580e-01   4.826200e-03   7.896083e-04
  1.575890e-01   5.675500e-03   7.821169e-04
  1.583200e-01   4.994400e-03   7.879698e-04
  1.590510e-01   5.907200e-03   7.775285e-04
  1.597820e-01   5.494300e-03   7.951704e-04
  1.605120e-01   5.598800e-03   7.751172e-04
  1.612430e-01   6.140200e-03   7.701747e-04
  1.619740e-01   6.183600e-03   7.757337e-04
  1.627050e-01   5.197000e-03   7.792582e-04
  1.634360e-01   5.893500e-03   7.938184e-04
  1.641670e-01   5.972000e-03   7.694267e-04
  1.648980e-01   6.922700e-03   7.625593e-04
  1.656280e-01   6.058700e-03   7.657172e-04
  1.663590e-01   4.815600e-03   7.699668e-04
  1.670900e-01   5.916700e-03   7.669979e-04
  1.678210e-01   5.530400e-03   7.485187e-04
  1.685520e-01   4.624400e-03   7.449898e-04
  1.692830e-01   6.202300e-03   7.521225e-04
  1.700130e-01   4.856000e-03   7.411468e-04
  1.707440e-01   5.731400e-03   7.452398e-04
  1.714750e-01   5.611800e-03   7.439790e-04
  1.722060e-01   6.764700e-03   7.542546e-04
  1.729370e-01   5.794100e-03   7.504991e-04
  1.736670e-01   4.541600e-03   7.282256e-04
  1.743980e-01   5.615600e-03   7.296230e-04
  1.751290e-01   5.057900e-03   7.378108e-04
  1.758600e-01   5.072500e-03   7.356429e-04
  1.765900e-01   5.162600e-03   7.301041e-04
  1.773210e-01   5.073100e-03   7.326658e-04
  1.780520e-01   5.350300e-03   7.322161e-04
  1.787830e-01   4.934400e-03   7.289863e-04
  1.795130e-01   5.027700e-03   7.241395e-04
  1.802440e-01   4.511600e-03   7.083255e-04
  1.809750e-01   5.260900e-03   7.349143e-04
  1.817060e-01   5.113000e-03   7.176652e-04
  1.824360e-01   4.316700e-03   7.093551e-04
  1.831670e-01   4.718300e-03   7.161802e-04
  1.838980e-01   4.428300e-03   7.130803e-04
  1.846290e-01   4.951700e-03   7.161565e-04
  1.853590e-01   4.433300e-03   7.112939e-04
  1.860900e-01   4.334500e-03   7.106976e-04
  1.868210e-01   4.402100e-03   7.128276e-04
  1.875510e-01   5.365000e-03   7.114455e-04
  1.882820e-01   4.762200e-03   6.999378e-04
  1.890130e-01   4.854100e-03   7.048636e-04
  1.897430e-01   3.989100e-03   7.014127e-04
  1.904740e-01   5.090700e-03   7.057606e-04
  1.912050e-01   4.836600e-03   6.980834e-04
  1.919350e-01   4.608000e-03   6.992719e-04
  1.926660e-01   4.233300e-03   6.916095e-04
  1.933960e-01   4.094900e-03   6.845238e-04
  1.941270e-01   4.174200e-03   6.921913e-04
  1.948580e-01   3.972600e-03   6.790116e-04
  1.955880e-01   4.026200e-03   6.770623e-04
  1.963190e-01   4.734100e-03   6.909197e-04
  1.970490e-01   4.124400e-03   6.873072e-04
  1.977800e-01   3.955800e-03   6.890089e-04
  1.985110e-01   4.479200e-03   6.833423e-04
  1.992410e-01   5.034900e-03   6.821910e-04
  1.999720e-01   4.460300e-03   6.807838e-04
  2.007020e-01   5.038700e-03   6.875205e-04
  2.014330e-01   3.239100e-03   6.818644e-04
  2.021630e-01   2.790900e-03   6.829927e-04
  2.028940e-01   3.403100e-03   6.728797e-04
  2.036250e-01   3.894600e-03   6.755582e-04
  2.043550e-01   3.609400e-03   6.601017e-04
  2.050860e-01   3.421800e-03   6.763429e-04
  2.058160e-01   3.760700e-03   6.720751e-04
  2.065470e-01   4.197400e-03   6.680949e-04
  2.072770e-01   3.976000e-03   6.726756e-04
  2.080080e-01   3.182500e-03   6.753272e-04
  2.087380e-01   4.010400e-03   6.822360e-04
  2.094690e-01   3.343200e-03   6.879544e-04
  2.101990e-01   4.119200e-03   6.810975e-04
  2.109300e-01   2.919200e-03   6.894684e-04
  2.116600e-01   3.465900e-03   6.777047e-04
  2.123900e-01   2.719600e-03   6.762093e-04
  2.131210e-01   3.027600e-03   6.695764e-04
  2.138510e-01   3.127900e-03   6.832445e-04
  2.145820e-01   2.620400e-03   6.863875e-04
  2.153120e-01   3.433300e-03   6.795781e-04
  2.160430e-01   2.975500e-03   6.725988e-04
  2.167730e-01   2.993100e-03   6.863532e-04
  2.175030e-01   3.236700e-03   6.776878e-04
  2.182340e-01   3.038200e-03   6.924042e-04
  2.189640e-01   2.224800e-03   6.939969e-04
  2.196950e-01   2.184800e-03   6.849511e-04
  2.204250e-01   2.867600e-03   6.763584e-04
  2.211550e-01   2.771400e-03   6.706222e-04
  2.218860e-01   2.501300e-03   6.714578e-04
  2.226160e-01   2.828000e-03   6.461849e-04
  2.233460e-01   2.248700e-03   6.606133e-04
  2.240770e-01   1.921400e-03   6.582872e-04
  2.248070e-01   2.109800e-03   6.442890e-04
  2.255370e-01   3.016800e-03   6.646246e-04
  2.262680e-01   2.465600e-03   6.547209e-04
  2.269980e-01   1.710200e-03   6.555789e-04
  2.277280e-01   2.266800e-03   6.461655e-04
  2.284590e-01   2.088500e-03   6.441068e-04
  2.291890e-01   2.451500e-03   6.501930e-04
  2.299190e-01   1.403500e-03   6.390029e-04
  2.306500e-01   1.921500e-03   6.503011e-04
  2.313800e-01   1.239500e-03   6.409840e-04
  2.321100e-01   1.329900e-03   6.537169e-04
  2.328400e-01   2.176500e-03   6.472620e-04
  2.335710e-01   1.694400e-03   6.430407e-04
  2.343010e-01   1.542900e-03   6.342715e-04
  2.350310e-01   1.946100e-03   6.416679e-04
  2.357610e-01   1.529200e-03   6.419867e-04
  2.364910e-01   1.269300e-03   6.233957e-04
  2.372220e-01   1.682900e-03   6.325066e-04
  2.379520e-01   1.818600e-03   6.180407e-04
  2.386820e-01   2.380900e-03   6.270279e-04
  2.394120e-01   1.548000e-03   6.276520e-04
  2.401420e-01   1.792900e-03   6.130894e-04
  2.408730e-01   2.051300e-03   6.280418e-04
  2.416030e-01   1.490300e-03   6.245154e-04
  2.423330e-01   1.579100e-03   6.236489e-04
  2.430630e-01   1.809000e-03   6.220598e-04
  2.437930e-01   1.329000e-03   6.212435e-04
  2.445230e-01   1.086900e-03   6.251133e-04
  2.452530e-01   1.351000e-03   6.092337e-04
  2.459840e-01   1.310400e-03   6.191452e-04
  2.467140e-01   1.014900e-03   6.232316e-04
  2.474440e-01   1.497400e-03   6.247975e-04
  2.481740e-01   1.969900e-03   6.376368e-04
  2.489040e-01   1.129900e-03   6.248394e-04
  2.496340e-01   1.069000e-03   6.365815e-04
  2.503640e-01   1.224700e-03   6.313859e-04
  2.510940e-01   3.594000e-04   6.276463e-04
  2.518240e-01   9.171000e-04   6.258287e-04
  2.525540e-01   1.221700e-03   6.355318e-04
  2.532840e-01   1.004200e-03   6.314180e-04
  2.540140e-01   4.412000e-04   6.223820e-04
  2.547440e-01   1.235700e-03   6.226321e-04
  2.554740e-01   1.156200e-03   6.407768e-04
  2.562040e-01   1.614100e-03   6.210465e-04
  2.569340e-01   1.044000e-03   6.204149e-04
  2.576640e-01   1.386000e-03   6.344971e-04
  2.583940e-01   9.959000e-04   6.262081e-04
  2.591240e-01   1.254000e-03   6.360523e-04
  2.598540e-01   8.704000e-04   6.226387e-04
  2.605840e-01   7.413000e-04   6.180388e-04
  2.613140e-01   8.038000e-04   6.257978e-04
  2.620440e-01   8.898000e-04   6.424818e-04
  2.627740e-01   1.080700e-03   6.262860e-04
  2.635040e-01   6.178000e-04   6.193069e-04
  2.642340e-01   1.329900e-03   6.129092e-04
  2.649640e-01   1.164200e-03   6.220143e-04
  2.656930e-01   8.326000e-04   6.290512e-04
  2.664230e-01   3.101000e-04   6.265323e-04
  2.671530e-01   1.915000e-04   6.218684e-04
  2.678830e-01   9.486000e-04   6.252608e-04
  2.686130e-01   4.138000e-04   6.297518e-04
  2.693430e-01   1.081100e-03   6.186185e-04
  2.700730e-01   7.520000e-04   6.225353e-04
  2.708020e-01   3.156000e-04   6.359941e-04
  2.715320e-01   1.009300e-03   6.160485e-04
  2.722620e-01   5.804000e-04   6.182806e-04
  2.729920e-01   6.435000e-04   6.315813e-04
  2.737220e-01   9.207000e-04   6.178606e-04
  2.744510e-01   4.475000e-04   6.258622e-04
  2.751810e-01   1.476500e-03   6.279571e-04
  2.759110e-01   2.520000e-04   6.246868e-04
  2.766410e-01   1.334700e-03   6.242078e-04
  2.773710e-01   2.705000e-04   6.274504e-04
  2.781000e-01   6.020000e-04   6.181176e-04
  2.788300e-01   2.324000e-04   6.211663e-04
  2.795600e-01   1.124500e-03   6.182033e-04
  2.802890e-01   7.801000e-04   6.144026e-04
  2.810190e-01   6.218000e-04   6.207447e-04
  2.817490e-01   1.141600e-03   6.166341e-04
  2.824790e-01   4.861000e-04   6.047912e-04
  2.832080e-01   4.909000e-04   6.199600e-04
  2.839380e-01   4.620000e-04   6.123070e-04
  2.846680e-01   7.984000e-04   6.140192e-04
  2.853970e-01   8.593000e-04   6.083484e-04
  2.861270e-01   3.550000e-05   5.996565e-04
  2.868560e-01   3.320000e-05   6.128043e-04
  2.875860e-01  -5.320000e-05   6.054895e-04
  2.883160e-01   5.097000e-04   6.217900e-04
  2.890450e-01   3.376000e-04   6.219151e-04
  2.897750e-01   6.859000e-04   6.064421e-04
  2.905040e-01   8.847000e-04   6.052727e-04
  2.912340e-01   1.675000e-04   5.931921e-04
  2.919640e-01   7.834000e-04   6.132003e-04
  2.926930e-01   3.308000e-04   6.004322e-04
  2.934230e-01   2.847000e-04   6.090523e-04
  2.941520e-01   7.530000e-05   6.176267e-04
  2.948820e-01   5.611000e-04   6.046178e-04
  2.956110e-01   7.187000e-04   6.146596e-04
  2.963410e-01   8.020000e-04   6.086089e-04
  2.970700e-01   7.705000e-04   6.056751e-04
  2.978000e-01   3.446000e-04   6.107645e-04
  2.985290e-01   5.874000e-04   6.039840e-04
  2.992590e-01   1.320000e-04   6.055329e-04
  2.999880e-01   8.867000e-04   6.174562e-04
  3.007180e-01   2.547000e-04   6.040365e-04
  3.014470e-01   1.029300e-03   6.217656e-04
  3.021760e-01   7.836000e-04   6.131933e-04
  3.029060e-01  -2.004000e-04   6.154657e-04
  3.036350e-01   8.399000e-04   6.300020e-04
  3.043650e-01   2.867000e-04   6.154172e-04
  3.050940e-01   2.422000e-04   6.346101e-04
  3.058230e-01   1.870000e-05   6.227680e-04
  3.065530e-01   2.183000e-04   6.281917e-04
  3.072820e-01   6.589000e-04   6.301077e-04
  3.080120e-01   5.363000e-04   6.254636e-04
  3.087410e-01   3.566000e-04   6.237618e-04
  3.094700e-01   4.288000e-04   6.315968e-04
  3.102000e-01   8.490000e-05   6.232233e-04
  3.109290e-01   4.441000e-04   6.365076e-04
  3.116580e-01   1.340000e-05   6.424055e-04
  3.123870e-01  -1.388000e-04   6.461292e-04
  3.131170e-01   3.154000e-04   6.390193e-04
  3.138460e-01   1.354200e-03   6.361517e-04
  3.145750e-01   6.353000e-04   6.523204e-04
  3.153050e-01   1.080000e-04   6.394388e-04
  3.160340e-01   1.759000e-04   6.455668e-04
  3.167630e-01   6.488000e-04   6.546938e-04
  3.174920e-01   5.426000e-04   6.403328e-04
  3.182210e-01   5.137000e-04   6.482137e-04
  3.189510e-01  -1.411000e-04   6.448818e-04
  3.196800e-01   6.549000e-04   6.325901e-04
  3.204090e-01   3.169000e-04   6.487094e-04
  3.211380e-01   2.752000e-04   6.410779e-04
  3.218670e-01   4.178000e-04   6.474358e-04
  3.225960e-01   5.445000e-04   6.474866e-04
  3.233260e-01   5.100000e-05   6.343459e-04
  3.240550e-01  -1.428000e-04   6.587613e-04
  3.247840e-01   1.986000e-04   6.513381e-04
  3.255130e-01   8.064000e-04   6.506321e-04
  3.262420e-01   9.214000e-04   6.422572e-04
  3.269710e-01   2.137000e-04   6.394590e-04
  3.277000e-01  -5.070000e-05   6.383341e-04
  3.284290e-01  -1.585000e-04   6.461668e-04
  3.291580e-01   9.243000e-04   6.623194e-04
  3.298870e-01  -1.982000e-04   6.526147e-04
  3.306160e-01  -5.976000e-04   6.485531e-04
  3.313450e-01   5.153000e-04   6.542952e-04
  3.320740e-01   8.483000e-04   6.523084e-04
  3.328030e-01   2.760000e-05   6.580438e-04
  3.335320e-01   6.203000e-04   6.383236e-04
  3.342610e-01   7.670000e-04   6.576121e-04
  3.349900e-01  -2.671000e-04   6.633133e-04
  3.357190e-01  -2.616000e-04   6.551478e-04
  3.364480e-01   6.045000e-04   6.616747e-04
  3.371770e-01   3.719000e-04   6.478174e-04
  3.379060e-01  -3.548000e-04   6.496305e-04
  3.386350e-01   8.461000e-04   6.550339e-04
  3.393640e-01   2.025000e-04   6.476859e-04
  3.400930e-01   2.034000e-04   6.576543e-04
  3.408220e-01   4.169000e-04   6.550669e-04
  3.415510e-01   1.080000e-05   6.527822e-04
  3.422790e-01   1.375000e-04   6.548874e-04
  3.430080e-01  -1.848000e-04   6.681220e-04
  3.437370e-01   1.093000e-04   6.545671e-04
  3.444660e-01   5.329000e-04   6.530827e-04
  3.451950e-01   8.870000e-05   6.704122e-04
  3.459230e-01   1.672000e-04   6.532891e-04
  3.466520e-01   1.400000e-05   6.689796e-04
  3.473810e-01   4.167000e-04   6.649859e-04
  3.481100e-01   2.987000e-04   6.543431e-04
  3.488390e-01   9.011000e-04   6.481072e-04
  3.495670e-01   3.120000e-04   6.593296e-04
  3.502960e-01   4.234000e-04   6.490958e-04
  3.510250e-01   4.876000e-04   6.512278e-04
  3.517530e-01   6.151000e-04   6.615320e-04
  3.524820e-01   7.155000e-04   6.623593e-04
  3.532110e-01   4.003000e-04   6.583688e-04
  3.539400e-01   7.747000e-04   6.580889e-04
  3.546680e-01   5.789000e-04   6.463224e-04
  3.553970e-01  -2.137000e-04   6.589910e-04
  3.561260e-01   2.274000e-04   6.535380e-04
  3.568540e-01   5.245000e-04   6.593989e-04
  3.575830e-01   1.566000e-04   6.642137e-04
  3.583110e-01   6.017000e-04   6.598944e-04
  3.590400e-01   3.276000e-04   6.684460e-04
  3.597690e-01  -3.834000e-04   6.622242e-04
  3.604970e-01   2.856000e-04   6.620933e-04
  3.612260e-01   3.647000e-04   6.717776e-04
  3.619540e-01   1.574000e-04   6.663131e-04
  3.626830e-01   4.400000e-06   6.903448e-04
  3.634110e-01   6.430000e-04   6.808518e-04
  3.641400e-01   3.460000e-05   6.921130e-04
  3.648680e-01   8.241000e-04   6.895865e-04
  3.655970e-01  -1.169000e-04   6.805768e-04
  3.663250e-01  -2.021000e-04   7.132495e-04
  3.670540e-01   5.218000e-04   6.971304e-04
  3.677820e-01   1.045800e-03   7.077300e-04
  3.685110e-01   3.676000e-04   7.039581e-04
  3.692390e-01   2.971000e-04   7.159520e-04
  3.699670e-01   1.470000e-05   7.213117e-04
  3.706960e-01  -2.284000e-04   6.957033e-04
  3.714240e-01   2.735000e-04   6.949045e-04
  3.721530e-01   1.382000e-04   6.936272e-04
  3.728810e-01   1.467000e-04   6.941509e-04
  3.736090e-01   4.138000e-04   7.163665e-04
  3.743380e-01   1.950000e-04   7.154466e-04
  3.750660e-01  -2.233000e-04   6.921894e-04
  3.757940e-01   1.264700e-03   7.011707e-04
  3.765230e-01   3.328000e-04   6.973686e-04
  3.772510e-01  -7.636000e-04   7.011177e-04
  3.779790e-01   5.390000e-05   6.947702e-04
  3.787080e-01   4.484000e-04   6.949938e-04
  3.794360e-01  -3.140000e-04   6.889633e-04
  3.801640e-01  -2.282000e-04   7.013795e-04
  3.808920e-01   6.061000e-04   6.796061e-04
  3.816210e-01   3.883000e-04   6.916131e-04
  3.823490e-01   6.261000e-04   6.931059e-04
  3.830770e-01  -5.757000e-04   6.843684e-04
  3.838050e-01   5.570000e-04   6.845905e-04
  3.845330e-01  -1.707000e-04   6.930227e-04
  3.852610e-01  -2.577000e-04   6.829936e-04
  3.859900e-01   2.433000e-04   6.836002e-04
  3.867180e-01   2.231000e-04   6.942925e-04
  3.874460e-01   1.491000e-04   6.911721e-04
  3.881740e-01   8.721000e-04   6.822961e-04
  3.889020e-01   4.049000e-04   6.834951e-04
  3.896300e-01   1.527000e-04   6.987050e-04
  3.903580e-01  -1.115000e-04   6.800588e-04
  3.910860e-01   3.472000e-04   6.871335e-04
  3.918140e-01   2.642000e-04   6.844337e-04
  3.925420e-01   3.119000e-04   6.762961e-04
  3.932700e-01   3.446000e-04   6.745229e-04
  3.939980e-01   1.413000e-04   6.957778e-04
  3.947260e-01   5.889000e-04   6.932534e-04
  3.954540e-01  -2.978000e-04   6.885570e-04
  3.961820e-01  -2.522000e-04   6.917992e-04
  3.969100e-01   1.565000e-04   6.816911e-04
  3.976380e-01  -1.968000e-04   6.899297e-04
  3.983660e-01   5.599000e-04   6.785168e-04
  3.990940e-01   2.909000e-04   6.736681e-04
  3.998220e-01  -7.190000e-05   6.789165e-04
  4.005500e-01   6.958000e-04   6.690674e-04
  4.012780e-01  -7.300000e-06   6.817910e-04
  4.020060e-01   6.328000e-04   6.626396e-04
  4.027340e-01   1.620000e-05   6.821007e-04
  4.034610e-01   4.296000e-04   6.819653e-04
  4.041890e-01  -5.220000e-05   6.606379e-04
  4.049170e-01  -1.698000e-04   6.847507e-04
  4.056450e-01   6.850000e-04   6.852427e-04
  4.063730e-01  -6.285000e-04   6.845094e-04
  4.071000e-01   3.667000e-04   6.817383e-04
  4.078280e-01  -1.544000e-04   6.764274e-04
  4.085560e-01  -5.755000e-04   6.873009e-04
  4.092840e-01  -5.620000e-04   6.740813e-04
  4.100110e-01   4.825000e-04   6.673899e-04
  4.107390e-01   2.925000e-04   6.765107e-04
  4.114670e-01   6.869000e-04   6.612490e-04
  4.121950e-01   1.184000e-04   6.755943e-04
  4.129220e-01   2.327000e-04   6.582163e-04
  4.136500e-01   3.258000e-04   6.643813e-04
  4.143780e-01   3.280000e-04   6.730110e-04
  4.151050e-01   2.885000e-04   6.672687e-04
  4.158330e-01   2.623000e-04   7.006942e-04
  4.165600e-01  -2.390000e-04   6.859946e-04
  4.172880e-01  -1.982000e-04   6.923891e-04
  4.180160e-01   5.434000e-04   6.853037e-04
  4.187430e-01   4.220000e-04   6.928406e-04
  4.194710e-01   6.254000e-04   7.105996e-04
  4.201980e-01   3.386000e-04   6.981897e-04
  4.209260e-01   2.308000e-04   7.120904e-04
  4.216530e-01  -3.060000e-05   7.103431e-04
  4.223810e-01   9.250000e-05   7.069547e-04
  4.231080e-01  -1.882000e-04   7.036820e-04
  4.238360e-01   7.009000e-04   7.065077e-04
  4.245630e-01   3.311000e-04   7.182688e-04
  4.252910e-01   6.889000e-04   7.190206e-04
  4.260180e-01  -3.532000e-04   7.190048e-04
  4.267450e-01   4.868000e-04   7.189579e-04
  4.274730e-01   1.283000e-04   7.155846e-04
  4.282000e-01  -8.320000e-05   7.240329e-04
  4.289280e-01  -1.016100e-03   7.272530e-04
  4.296550e-01   2.005000e-04   7.147839e-04
  4.303820e-01   7.086000e-04   7.200764e-04
  4.311100e-01   3.374000e-04   7.453542e-04
  4.318370e-01   1.395000e-04   7.199139e-04
  4.325640e-01  -4.224000e-04   7.313922e-04
  4.332920e-01  -6.341000e-04   7.357350e-04
  4.340190e-01   2.661000e-04   7.422369e-04
  4.347460e-01   1.241000e-04   7.457126e-04
  4.354730e-01  -2.493000e-04   7.290504e-04
  4.362010e-01   2.398000e-04   7.399072e-04
  4.369280e-01  -2.177000e-04   7.419315e-04
  4.376550e-01  -2.941000e-04   7.700302e-04
  4.383820e-01   4.511000e-04   7.569449e-04
  4.391090e-01  -4.495000e-04   7.554675e-04
  4.398370e-01  -2.778000e-04   7.613407e-04
  4.405640e-01   6.473000e-04   7.515689e-04
  4.412910e-01  -4.865000e-04   7.554119e-04
  4.420180e-01  -3.397000e-04   7.539120e-04
  4.427450e-01   2.291000e-04   7.288696e-04
  4.434720e-01  -3.636000e-04   7.496730e-04
  4.441990e-01   6.174000e-04   7.545769e-04
  4.449260e-01  -2.072000e-04   7.450530e-04
  4.456530e-01   6.196000e-04   7.556963e-04
  4.463800e-01  -3.626000e-04   7.382719e-04
  4.471070e-01  -6.403000e-04   7.622783e-04
  4.478340e-01  -2.660000e-04   7.568268e-04
  4.485610e-01  -3.913000e-04   7.461342e-04
  4.492880e-01  -3.397000e-04   7.692071e-04
  4.500150e-01   4.610000e-04   7.450868e-04
  4.507420e-01  -6.027000e-04   7.765058e-04
  4.514690e-01   3.138000e-04   7.622584e-04
  4.521960e-01  -5.860000e-05   7.506095e-04
  4.529230e-01   3.223000e-04   7.731320e-04
  4.536500e-01   1.333000e-04   7.753621e-04
  4.543770e-01  -8.210000e-05   7.685047e-04
  4.551040e-01   7.688000e-04   7.832710e-04
  4.558310e-01   2.090000e-04   7.757879e-04
  4.565570e-01   7.042000e-04   7.558837e-04
  4.572840e-01  -4.498000e-04   7.731274e-04
  4.580110e-01  -3.400000e-06   7.683936e-04
  4.587380e-01   8.944000e-04   7.767833e-04
  4.594650e-01   1.321200e-03   7.711230e-04
  4.601910e-01  -6.685000e-04   7.687792e-04
  4.609180e-01   5.811000e-04   7.845435e-04
  4.616450e-01   1.567000e-04   7.767422e-04
  4.623720e-01   3.510000e-05   7.916926e-04
  4.630980e-01   6.377000e-04   7.921781e-04
  4.638250e-01  -6.000000e-05   7.723076e-04
  4.645520e-01  -1.580000e-05   7.896315e-04
  4.652780e-01   6.000000e-07   7.885241e-04
  4.660050e-01   4.656000e-04   7.820830e-04
  4.667320e-01  -4.033000e-04   7.861358e-04
  4.674580e-01   5.149000e-04   7.885121e-04
  4.681850e-01  -4.974000e-04   7.969890e-04
  4.689110e-01  -4.619000e-04   7.846127e-04
  4.696380e-01   2.530000e-05   7.889641e-04
  4.703640e-01   7.960000e-05   7.793351e-04
  4.710910e-01   5.912000e-04   7.770720e-04
  4.718170e-01  -3.521000e-04   7.927851e-04
  4.725440e-01   4.245000e-04   7.841342e-04
  4.732700e-01  -1.988000e-04   7.953832e-04
  4.739970e-01  -2.105000e-04   7.828109e-04
  4.747230e-01  -4.881000e-04   8.021803e-04
  4.754500e-01   4.270000e-05   8.050211e-04
  4.761760e-01   7.450000e-05   7.828826e-04
  4.769030e-01   3.339000e-04   7.819442e-04
  4.776290e-01   7.457000e-04   7.877325e-04
  4.783550e-01   2.111000e-04   7.795090e-04
  4.790820e-01  -1.715000e-04   8.017951e-04
  4.798080e-01   6.592000e-04   7.970513e-04
  4.805350e-01  -2.160000e-05   8.271210e-04
  4.812610e-01  -6.311000e-04   8.283619e-04
  4.819870e-01  -7.420000e-05   7.864847e-04
  4.827130e-01  -9.179000e-04   7.974166e-04
  4.834400e-01  -1.666000e-04   8.109728e-04
  4.841660e-01  -5.129000e-04   8.003052e-04
  4.848920e-01   4.014000e-04   7.841694e-04
  4.856180e-01  -6.416000e-04   8.124599e-04
  4.863450e-01   3.078000e-04   7.908538e-04
  4.870710e-01  -2.880000e-05   7.993207e-04
  4.877970e-01  -1.242000e-04   7.900058e-04
  4.885230e-01   2.200000e-06   7.919028e-04
  4.892490e-01   1.009100e-03   8.083332e-04
  4.899750e-01   3.570000e-04   7.995782e-04
  4.907020e-01  -2.611000e-04   8.259719e-04
  4.914280e-01   5.352000e-04   8.040866e-04
  4.921540e-01   1.159000e-04   8.140936e-04
  4.928800e-01   7.710000e-04   8.147087e-04
  4.936060e-01   6.850000e-05   8.187504e-04
  4.943320e-01   2.972000e-04   8.003478e-04
  4.950580e-01   7.562000e-04   8.145137e-04
  4.957840e-01  -1.798000e-04   8.032349e-04
  4.965100e-01  -1.000000e-05   8.022513e-04
  4.972360e-01   4.914000e-04   7.729511e-04
  4.979620e-01  -2.005000e-04   8.044582e-04
  4.986880e-01   8.058000e-04   7.974678e-04
  4.994140e-01   3.206000e-04   8.011289e-04
  5.001400e-01  -9.378000e-04   8.209487e-04
  5.008660e-01   2.414000e-04   7.892032e-04
  5.015910e-01  -3.733000e-04   8.137344e-04
  5.023170e-01   1.260000e-05   7.865228e-04
  5.030430e-01  -5.950000e-05   8.224030e-04
  5.037690e-01  -3.416000e-04   7.922952e-04
  5.044950e-01   2.776000e-04   8.153576e-04
  5.052210e-01   7.241000e-04   8.185051e-04
  5.059460e-01  -1.307000e-04   8.220510e-04
  5.066720e-01   1.679000e-04   8.055643e-04
  5.073980e-01   7.440000e-05   7.973207e-04
  5.081240e-01  -5.552000e-04   8.035275e-04
  5.088490e-01  -4.851000e-04   8.142103e-04
  5.095750e-01   3.308000e-04   8.042259e-04
  5.103010e-01  -6.039000e-04   8.117679e-04
  5.110260e-01  -7.548000e-04   7.936599e-04
  5.117520e-01  -5.510000e-04   8.087493e-04
  5.124780e-01   5.316000e-04   8.047559e-04
  5.132030e-01   4.182000e-04   7.996435e-04
  5.139290e-01   1.806000e-04   8.140535e-04
  5.146540e-01  -1.896000e-04   8.295961e-04
  5.153800e-01   7.312000e-04   8.083407e-04
  5.161060e-01   2.643000e-04   8.496769e-04
  5.168310e-01   3.596000e-04   8.423526e-04
  5.175570e-01  -1.194800e-03   8.631414e-04
  5.182820e-01  -1.097300e-03   9.000285e-04
  5.190080e-01  -3.051000e-04   8.727193e-04
  5.197330e-01   2.977000e-04   8.759787e-04
  5.204580e-01  -1.617000e-04   8.824627e-04
  5.211840e-01  -1.360700e-03   9.058600e-04
  5.219090e-01   9.561000e-04   9.137669e-04
  5.226350e-01  -3.683000e-04   9.381039e-04
  5.233600e-01   3.561000e-04   9.178084e-04
  5.240850e-01  -6.456000e-04   9.132574e-04
  5.248110e-01  -5.949000e-04   9.482095e-04
  5.255360e-01  -6.110000e-05   9.423890e-04
  5.262610e-01   4.127000e-04   9.689277e-04
  5.269870e-01   2.612000e-04   9.642353e-04
  5.277120e-01   1.028600e-03   9.690802e-04
  5.284370e-01  -1.116000e-04   9.698073e-04
  5.291630e-01   3.850000e-05   9.650167e-04
  5.298880e-01  -5.576000e-04   9.769737e-04
  5.306130e-01  -3.211000e-04   9.949224e-04
  5.313380e-01   9.778000e-04   9.949733e-04
  5.320630e-01  -4.207000e-04   1.010910e-03
  5.327890e-01   3.139000e-04   1.013203e-03
  5.335140e-01   4.040000e-04   1.008281e-03
  5.342390e-01   9.230000e-04   1.006467e-03
  5.349640e-01   2.691000e-04   1.029685e-03
  5.356890e-01  -1.022800e-03   1.029222e-03
  5.364140e-01   2.321000e-04   1.038079e-03
  5.371390e-01   3.550000e-05   1.046194e-03
  5.378640e-01  -7.648000e-04   1.035197e-03
  5.385890e-01  -1.138000e-04   1.059991e-03
  5.393140e-01   5.329000e-04   1.055543e-03
  5.400390e-01  -6.738000e-04   1.094333e-03
  5.407640e-01  -9.852000e-04   1.045042e-03
  5.414890e-01  -2.585000e-04   1.089967e-03
  5.422140e-01  -5.321000e-04   1.091963e-03
  5.429390e-01   1.303000e-04   1.072751e-03
  5.436640e-01  -2.681000e-04   1.098715e-03
  5.443890e-01  -9.177000e-04   1.101842e-03
  5.451140e-01   1.690000e-04   1.141711e-03
  5.458390e-01  -7.635000e-04   1.146850e-03
  5.465630e-01   1.067300e-03   1.140385e-03
  5.472880e-01   7.400000e-04   1.144446e-03
  5.480130e-01  -2.435000e-04   1.129374e-03
  5.487380e-01   5.451000e-04   1.162359e-03
  5.494630e-01  -1.230500e-03   1.140675e-03
  5.501870e-01  -1.601400e-03   1.148639e-03
  5.509120e-01  -3.037000e-04   1.190534e-03
  5.516370e-01  -5.109000e-04   1.185645e-03
  5.523610e-01  -9.359000e-04   1.203399e-03
  5.530860e-01   1.757000e-04   1.177743e-03
  5.538110e-01  -8.637000e-04   1.214410e-03
  5.545350e-01   3.392000e-04   1.196728e-03
  5.552600e-01  -5.432000e-04   1.216764e-03
  5.559850e-01  -7.510000e-04   1.228038e-03
  5.567090e-01  -3.076000e-04   1.188263e-03
  5.574340e-01   3.052000e-04   1.236405e-03
  5.581580e-01  -3.817000e-04   1.208931e-03
  5.588830e-01  -3.647000e-04   1.225761e-03
  5.596070e-01  -1.889400e-03   1.242704e-03
  5.603320e-01   9.981000e-04   1.229261e-03
  5.610560e-01   1.002100e-03   1.264156e-03
  5.617810e-01  -5.260000e-05   1.269202e-03
  5.625050e-01   4.265000e-04   1.259301e-03
  5.632300e-01  -9.392000e-04   1.310164e-03
  5.639540e-01  -2.342000e-04   1.276693e-03
  5.646780e-01   1.085000e-04   1.308115e-03
  5.654030e-01   4.734000e-04   1.291888e-03
  5.661270e-01   3.937000e-04   1.294529e-03
  5.668520e-01  -2.170000e-03   1.327575e-03
  5.675760e-01   3.354000e-04   1.364700e-03
  5.683000e-01   2.317000e-04   1.322158e-03
  5.690240e-01   3.112000e-04   1.327086e-03
  5.697490e-01   3.386000e-04   1.360260e-03
  5.704730e-01   7.465000e-04   1.336939e-03
  5.711970e-01   3.193000e-04   1.388224e-03
  5.719210e-01  -3.146000e-04   1.404008e-03
  5.726460e-01  -8.218000e-04   1.392557e-03
  5.733700e-01  -8.871000e-04   1.391296e-03
  5.740940e-01  -1.059000e-04   1.384211e-03
  5.748180e-01  -1.710000e-05   1.458181e-03
  5.755420e-01   1.717800e-03   1.486515e-03
  5.762660e-01  -4.782000e-04   1.464884e-03
  5.769900e-01  -1.340800e-03   1.511521e-03
  5.777140e-01   3.731000e-04   1.481742e-03
  5.784380e-01   6.602000e-04   1.511669e-03
  5.791620e-01   6.789000e-04   1.455645e-03
  5.798860e-01   3.703000e-04   1.509327e-03
  5.806100e-01   9.290000e-04   1.578068e-03
  5.813340e-01  -7.540000e-04   1.493271e-03
  5.820580e-01  -2.803000e-04   1.541780e-03
  5.827820e-01  -1.049800e-03   1.535448e-03
  5.835060e-01  -1.310100e-03   1.592195e-03
  5.842300e-01   3.679000e-04   1.606521e-03
  5.849540e-01  -1.700100e-03   1.572572e-03
  5.856780e-01   6.443000e-04   1.696142e-03
  5.864020e-01   7.537000e-04   1.609535e-03
  5.871250e-01  -1.509800e-03   1.686601e-03
  5.878490e-01  -1.912000e-04   1.653843e-03
  5.885730e-01   3.581000e-04   1.695585e-03
  5.892970e-01  -2.248000e-04   1.718800e-03
  5.900210e-01   1.063400e-03   1.728900e-03
  5.907440e-01  -1.740000e-04   1.732698e-03
  5.914680e-01  -3.161000e-04   1.794338e-03
  5.921920e-01   3.916000e-04   1.813401e-03
  5.929150e-01   1.064100e-03   1.807522e-03
  5.936390e-01   2.085000e-04   1.734061e-03
  5.943630e-01  -2.141600e-03   1.836268e-03
  5.950860e-01  -3.011000e-04   1.836899e-03
  5.958100e-01  -1.811000e-04   1.909515e-03
  5.965330e-01   1.292800e-03   1.939125e-03
  5.972570e-01  -1.221200e-03   1.900072e-03
  5.979800e-01  -6.248000e-04   1.901059e-03
  5.987040e-01  -2.292500e-03   1.923702e-03
  5.994270e-01   2.308100e-03   1.931869e-03
  6.001510e-01  -8.865000e-04   1.973083e-03
  6.008740e-01  -1.724600e-03   1.952635e-03
  6.015980e-01  -5.484000e-04   1.967169e-03
  6.023210e-01  -4.282000e-04   2.025551e-03
  6.030450e-01  -1.099200e-03   1.974949e-03
  6.037680e-01  -2.223000e-04   1.971163e-03
  6.044910e-01   1.557100e-03   2.027351e-03
  6.052150e-01  -1.542100e-03   2.081866e-03
  6.059380e-01  -1.023000e-03   2.074910e-03
  6.066610e-01  -8.227000e-04   2.111723e-03
  6.073850e-01   9.486000e-04   2.103920e-03
  6.081080e-01   2.105600e-03   2.093611e-03
  6.088310e-01   2.375100e-03   2.129780e-03
  6.095540e-01  -1.187700e-03   2.170332e-03
  6.102780e-01   6.684000e-04   2.164167e-03
  6.110010e-01   2.044000e-04   2.251586e-03
  6.117240e-01  -1.299100e-03   2.224115e-03
  6.124470e-01  -5.612000e-04   2.237796e-03
  6.131700e-01  -2.497700e-03   2.455091e-03
  6.138930e-01  -8.662000e-04   2.396824e-03
  6.146160e-01  -9.072000e-04   2.352071e-03
  6.153390e-01  -1.824500e-03   2.316834e-03
  6.160620e-01   2.313500e-03   2.651917e-03
  6.167860e-01   9.347000e-04   2.647713e-03
  6.175090e-01  -1.243400e-03   2.774659e-03
  6.182310e-01   2.600500e-03   3.143180e-03
  6.189540e-01   4.828000e-04   3.198519e-03
  6.196770e-01  -2.830000e-03   3.433885e-03
  6.204000e-01  -5.489000e-04   4.014605e-03
  6.211230e-01   6.387100e-03   4.159715e-03
  6.218460e-01   8.297000e-04   5.147176e-03
  6.225690e-01  -5.294800e-03   5.336082e-03
  6.232920e-01  -8.600000e-06   7.152937e-03
  6.240150e-01  -3.940000e-04   9.272563e-03
  6.247380e-01  -8.139900e-03   2.667237e-02
parent: /tmp/qt_temp.X30771
parent: /tmp/qt_temp.h30771
creator: datop
creator-version: v0.2 (r2835)
datop-operation: /tmp/qt_temp.X30771 - /tmp/qt_temp.h30771
