# Supplementary material for: BAMLET kills chemotherapy-resistant mesothelioma cells, holding oleic acid in an activated cytotoxic state
Source: PLoS One. 2018 Aug 29;13(8):e0203003. doi: 10.1371/journal.pone.0203003 (PMC6114908; doi:10.1371/journal.pone.0203003)
Supplement: S2 Dataset — (TGZ) [file pone.0203003.s003.tgz › BAMLET_and_BLAGLET_SAXS_and_models/SAXS_data_for_BLAGLETs_pH12_betamerc_10C/blag1o80_2mg_sub.dat]

 14-Aug-2016       (1.000 *blag1o80_2mg_av - 1.000 *blag1o60_0mg_av) /  1.0000
blag1o80_2mg  Conc = .10E+01  Mult = .10E+01  N1 =    1  N2 =  843  SCALE =  1
 0mg_avg.dat  Conc = .10E+01  Mult = .10E+01  N1 =    1  N2 =  843  SCALE =  1
  0.113375E-01  0.335969E+00  0.109339E-01
  0.120690E-01  0.322876E+00  0.682630E-02
  0.128004E-01  0.315831E+00  0.532975E-02
  0.135319E-01  0.307549E+00  0.487212E-02
  0.142633E-01  0.304206E+00  0.437559E-02
  0.149948E-01  0.302470E+00  0.396759E-02
  0.157262E-01  0.300675E+00  0.381556E-02
  0.164577E-01  0.296361E+00  0.355760E-02
  0.171891E-01  0.294447E+00  0.354266E-02
  0.179206E-01  0.288369E+00  0.345344E-02
  0.186520E-01  0.291776E+00  0.323634E-02
  0.193835E-01  0.286289E+00  0.312160E-02
  0.201149E-01  0.283357E+00  0.304767E-02
  0.208464E-01  0.283611E+00  0.296441E-02
  0.215778E-01  0.281021E+00  0.294504E-02
  0.223093E-01  0.277288E+00  0.284606E-02
  0.230407E-01  0.275802E+00  0.282270E-02
  0.237721E-01  0.271626E+00  0.281338E-02
  0.245036E-01  0.271120E+00  0.268452E-02
  0.252350E-01  0.268984E+00  0.267992E-02
  0.259665E-01  0.266668E+00  0.268152E-02
  0.266979E-01  0.264654E+00  0.252148E-02
  0.274293E-01  0.261145E+00  0.257343E-02
  0.281608E-01  0.259047E+00  0.247165E-02
  0.288922E-01  0.255272E+00  0.241931E-02
  0.296237E-01  0.254482E+00  0.246125E-02
  0.303551E-01  0.249816E+00  0.233326E-02
  0.310865E-01  0.245753E+00  0.238530E-02
  0.318180E-01  0.245465E+00  0.227126E-02
  0.325494E-01  0.238411E+00  0.253939E-02
  0.332808E-01  0.236591E+00  0.218256E-02
  0.340123E-01  0.234509E+00  0.208888E-02
  0.347437E-01  0.229802E+00  0.209128E-02
  0.354751E-01  0.225528E+00  0.205983E-02
  0.362065E-01  0.220498E+00  0.208689E-02
  0.369380E-01  0.217505E+00  0.206152E-02
  0.376694E-01  0.211574E+00  0.194116E-02
  0.384008E-01  0.206768E+00  0.200211E-02
  0.391322E-01  0.200954E+00  0.188500E-02
  0.398636E-01  0.196651E+00  0.193935E-02
  0.405951E-01  0.191048E+00  0.192367E-02
  0.413265E-01  0.188023E+00  0.180435E-02
  0.420579E-01  0.181300E+00  0.184977E-02
  0.427893E-01  0.175618E+00  0.175682E-02
  0.435207E-01  0.171232E+00  0.174871E-02
  0.442521E-01  0.164723E+00  0.181369E-02
  0.449836E-01  0.160547E+00  0.168069E-02
  0.457150E-01  0.154107E+00  0.168682E-02
  0.464464E-01  0.149069E+00  0.159995E-02
  0.471778E-01  0.143381E+00  0.163481E-02
  0.479092E-01  0.139973E+00  0.157612E-02
  0.486406E-01  0.134930E+00  0.158909E-02
  0.493720E-01  0.128693E+00  0.151819E-02
  0.501034E-01  0.124482E+00  0.150653E-02
  0.508348E-01  0.117835E+00  0.151663E-02
  0.515662E-01  0.116020E+00  0.154366E-02
  0.522976E-01  0.111660E+00  0.145543E-02
  0.530290E-01  0.104824E+00  0.147417E-02
  0.537604E-01  0.995368E-01  0.146650E-02
  0.544917E-01  0.958251E-01  0.147248E-02
  0.552231E-01  0.920397E-01  0.147903E-02
  0.559545E-01  0.854321E-01  0.150286E-02
  0.566859E-01  0.842844E-01  0.147656E-02
  0.574173E-01  0.809284E-01  0.152655E-02
  0.581487E-01  0.750675E-01  0.146706E-02
  0.588800E-01  0.709620E-01  0.152810E-02
  0.596114E-01  0.676428E-01  0.149815E-02
  0.603428E-01  0.629234E-01  0.146326E-02
  0.610742E-01  0.612902E-01  0.147452E-02
  0.618055E-01  0.581724E-01  0.140391E-02
  0.625369E-01  0.547510E-01  0.141078E-02
  0.632683E-01  0.515792E-01  0.139125E-02
  0.639996E-01  0.473434E-01  0.132649E-02
  0.647310E-01  0.464241E-01  0.135241E-02
  0.654624E-01  0.427935E-01  0.127296E-02
  0.661937E-01  0.422354E-01  0.127555E-02
  0.669251E-01  0.400061E-01  0.125418E-02
  0.676564E-01  0.373918E-01  0.121269E-02
  0.683878E-01  0.363183E-01  0.118682E-02
  0.691191E-01  0.340079E-01  0.118878E-02
  0.698505E-01  0.318025E-01  0.117098E-02
  0.705818E-01  0.301876E-01  0.115741E-02
  0.713132E-01  0.287805E-01  0.113605E-02
  0.720445E-01  0.259806E-01  0.113770E-02
  0.727759E-01  0.257583E-01  0.112721E-02
  0.735072E-01  0.254412E-01  0.108613E-02
  0.742385E-01  0.215517E-01  0.108368E-02
  0.749699E-01  0.233434E-01  0.108939E-02
  0.757012E-01  0.218371E-01  0.106774E-02
  0.764325E-01  0.209039E-01  0.107047E-02
  0.771638E-01  0.192205E-01  0.104246E-02
  0.778952E-01  0.192709E-01  0.101516E-02
  0.786265E-01  0.190950E-01  0.102879E-02
  0.793578E-01  0.197475E-01  0.981405E-03
  0.800891E-01  0.186078E-01  0.993643E-03
  0.808204E-01  0.176611E-01  0.998511E-03
  0.815517E-01  0.173183E-01  0.998457E-03
  0.822830E-01  0.180625E-01  0.991783E-03
  0.830143E-01  0.177558E-01  0.987630E-03
  0.837456E-01  0.176450E-01  0.971199E-03
  0.844769E-01  0.178828E-01  0.978009E-03
  0.852082E-01  0.173063E-01  0.980807E-03
  0.859395E-01  0.181639E-01  0.960441E-03
  0.866708E-01  0.195399E-01  0.963886E-03
  0.874021E-01  0.179561E-01  0.956959E-03
  0.881334E-01  0.187959E-01  0.959078E-03
  0.888647E-01  0.195685E-01  0.970346E-03
  0.895959E-01  0.205662E-01  0.938057E-03
  0.903272E-01  0.213158E-01  0.945548E-03
  0.910585E-01  0.220539E-01  0.964616E-03
  0.917897E-01  0.212011E-01  0.976366E-03
  0.925210E-01  0.222723E-01  0.994867E-03
  0.932523E-01  0.241519E-01  0.982306E-03
  0.939835E-01  0.237604E-01  0.985558E-03
  0.947148E-01  0.243769E-01  0.100246E-02
  0.954460E-01  0.248550E-01  0.990373E-03
  0.961773E-01  0.258173E-01  0.100842E-02
  0.969085E-01  0.259206E-01  0.998891E-03
  0.976398E-01  0.269116E-01  0.103120E-02
  0.983710E-01  0.282723E-01  0.999522E-03
  0.991023E-01  0.294858E-01  0.987359E-03
  0.998335E-01  0.294415E-01  0.100464E-02
  0.100565E+00  0.298927E-01  0.100910E-02
  0.101296E+00  0.308651E-01  0.100438E-02
  0.102027E+00  0.317453E-01  0.984937E-03
  0.102758E+00  0.328341E-01  0.100339E-02
  0.103490E+00  0.347514E-01  0.984527E-03
  0.104221E+00  0.364931E-01  0.942928E-03
  0.104952E+00  0.369405E-01  0.957294E-03
  0.105683E+00  0.359954E-01  0.952783E-03
  0.106414E+00  0.374870E-01  0.932343E-03
  0.107146E+00  0.386508E-01  0.924594E-03
  0.107877E+00  0.393642E-01  0.934623E-03
  0.108608E+00  0.405069E-01  0.934508E-03
  0.109339E+00  0.410640E-01  0.925409E-03
  0.110070E+00  0.418670E-01  0.907466E-03
  0.110802E+00  0.423499E-01  0.917702E-03
  0.111533E+00  0.433606E-01  0.916785E-03
  0.112264E+00  0.452098E-01  0.924152E-03
  0.112995E+00  0.449650E-01  0.912478E-03
  0.113726E+00  0.459393E-01  0.902932E-03
  0.114457E+00  0.469540E-01  0.904422E-03
  0.115189E+00  0.469581E-01  0.898844E-03
  0.115920E+00  0.481036E-01  0.901585E-03
  0.116651E+00  0.487497E-01  0.906637E-03
  0.117382E+00  0.505335E-01  0.896906E-03
  0.118113E+00  0.493361E-01  0.887407E-03
  0.118844E+00  0.508814E-01  0.890274E-03
  0.119576E+00  0.503723E-01  0.891607E-03
  0.120307E+00  0.519889E-01  0.895304E-03
  0.121038E+00  0.519117E-01  0.888615E-03
  0.121769E+00  0.530888E-01  0.899097E-03
  0.122500E+00  0.529888E-01  0.887958E-03
  0.123231E+00  0.535068E-01  0.884761E-03
  0.123962E+00  0.543246E-01  0.852360E-03
  0.124693E+00  0.541574E-01  0.869196E-03
  0.125425E+00  0.544212E-01  0.858661E-03
  0.126156E+00  0.559079E-01  0.870394E-03
  0.126887E+00  0.560598E-01  0.851243E-03
  0.127618E+00  0.565939E-01  0.870986E-03
  0.128349E+00  0.560795E-01  0.870763E-03
  0.129080E+00  0.564799E-01  0.851053E-03
  0.129811E+00  0.572198E-01  0.853005E-03
  0.130542E+00  0.563073E-01  0.834689E-03
  0.131273E+00  0.572386E-01  0.844249E-03
  0.132004E+00  0.577615E-01  0.855895E-03
  0.132735E+00  0.568193E-01  0.837217E-03
  0.133466E+00  0.572103E-01  0.835457E-03
  0.134197E+00  0.566405E-01  0.824360E-03
  0.134929E+00  0.573501E-01  0.824628E-03
  0.135660E+00  0.579599E-01  0.823822E-03
  0.136391E+00  0.575297E-01  0.809517E-03
  0.137122E+00  0.571422E-01  0.804820E-03
  0.137853E+00  0.571186E-01  0.817580E-03
  0.138584E+00  0.567284E-01  0.811635E-03
  0.139315E+00  0.576279E-01  0.823932E-03
  0.140046E+00  0.567728E-01  0.803828E-03
  0.140777E+00  0.556537E-01  0.813926E-03
  0.141508E+00  0.567367E-01  0.800339E-03
  0.142239E+00  0.566123E-01  0.807904E-03
  0.142970E+00  0.552875E-01  0.807939E-03
  0.143701E+00  0.562890E-01  0.801912E-03
  0.144432E+00  0.557319E-01  0.804408E-03
  0.145163E+00  0.552848E-01  0.801708E-03
  0.145894E+00  0.545205E-01  0.783144E-03
  0.146625E+00  0.542182E-01  0.787888E-03
  0.147356E+00  0.539076E-01  0.796186E-03
  0.148087E+00  0.538753E-01  0.787677E-03
  0.148818E+00  0.539623E-01  0.757600E-03
  0.149549E+00  0.517703E-01  0.759845E-03
  0.150280E+00  0.527525E-01  0.774030E-03
  0.151011E+00  0.521377E-01  0.777069E-03
  0.151741E+00  0.514816E-01  0.760847E-03
  0.152472E+00  0.507102E-01  0.758924E-03
  0.153203E+00  0.505170E-01  0.756929E-03
  0.153934E+00  0.506648E-01  0.755010E-03
  0.154665E+00  0.492691E-01  0.754558E-03
  0.155396E+00  0.499266E-01  0.750427E-03
  0.156127E+00  0.490143E-01  0.753965E-03
  0.156858E+00  0.482547E-01  0.751587E-03
  0.157589E+00  0.477857E-01  0.735049E-03
  0.158320E+00  0.464922E-01  0.732881E-03
  0.159051E+00  0.467563E-01  0.742314E-03
  0.159782E+00  0.466720E-01  0.754377E-03
  0.160512E+00  0.458890E-01  0.733271E-03
  0.161243E+00  0.456812E-01  0.723710E-03
  0.161974E+00  0.447438E-01  0.731242E-03
  0.162705E+00  0.440285E-01  0.729278E-03
  0.163436E+00  0.431159E-01  0.731500E-03
  0.164167E+00  0.425961E-01  0.721100E-03
  0.164898E+00  0.425568E-01  0.708546E-03
  0.165628E+00  0.414853E-01  0.713060E-03
  0.166359E+00  0.407481E-01  0.713575E-03
  0.167090E+00  0.410112E-01  0.706310E-03
  0.167821E+00  0.401672E-01  0.697359E-03
  0.168552E+00  0.390811E-01  0.696152E-03
  0.169283E+00  0.394396E-01  0.694928E-03
  0.170013E+00  0.378295E-01  0.688817E-03
  0.170744E+00  0.379459E-01  0.686599E-03
  0.171475E+00  0.372198E-01  0.689703E-03
  0.172206E+00  0.372841E-01  0.693766E-03
  0.172937E+00  0.364268E-01  0.687475E-03
  0.173667E+00  0.356315E-01  0.683705E-03
  0.174398E+00  0.351192E-01  0.672520E-03
  0.175129E+00  0.343023E-01  0.678944E-03
  0.175860E+00  0.335276E-01  0.674126E-03
  0.176590E+00  0.333481E-01  0.664673E-03
  0.177321E+00  0.325100E-01  0.662389E-03
  0.178052E+00  0.321411E-01  0.664865E-03
  0.178783E+00  0.313332E-01  0.664304E-03
  0.179513E+00  0.316786E-01  0.664194E-03
  0.180244E+00  0.305668E-01  0.651320E-03
  0.180975E+00  0.298017E-01  0.662015E-03
  0.181706E+00  0.298773E-01  0.655714E-03
  0.182436E+00  0.286876E-01  0.641791E-03
  0.183167E+00  0.284499E-01  0.645166E-03
  0.183898E+00  0.274917E-01  0.650285E-03
  0.184629E+00  0.278244E-01  0.644406E-03
  0.185359E+00  0.269413E-01  0.638593E-03
  0.186090E+00  0.261595E-01  0.638857E-03
  0.186821E+00  0.257652E-01  0.638340E-03
  0.187551E+00  0.257577E-01  0.639892E-03
  0.188282E+00  0.250601E-01  0.633945E-03
  0.189013E+00  0.254784E-01  0.638811E-03
  0.189743E+00  0.236176E-01  0.639720E-03
  0.190474E+00  0.234682E-01  0.631377E-03
  0.191205E+00  0.234217E-01  0.622121E-03
  0.191935E+00  0.232481E-01  0.622153E-03
  0.192666E+00  0.232426E-01  0.617540E-03
  0.193396E+00  0.223846E-01  0.620067E-03
  0.194127E+00  0.214317E-01  0.618492E-03
  0.194858E+00  0.215574E-01  0.610040E-03
  0.195588E+00  0.208211E-01  0.607587E-03
  0.196319E+00  0.209476E-01  0.615403E-03
  0.197049E+00  0.198439E-01  0.613162E-03
  0.197780E+00  0.198008E-01  0.607682E-03
  0.198511E+00  0.197441E-01  0.603423E-03
  0.199241E+00  0.197556E-01  0.608595E-03
  0.199972E+00  0.190073E-01  0.601159E-03
  0.200702E+00  0.189313E-01  0.599592E-03
  0.201433E+00  0.179064E-01  0.604082E-03
  0.202163E+00  0.172472E-01  0.601652E-03
  0.202894E+00  0.180194E-01  0.592417E-03
  0.203625E+00  0.174397E-01  0.601970E-03
  0.204355E+00  0.166811E-01  0.582653E-03
  0.205086E+00  0.167625E-01  0.598804E-03
  0.205816E+00  0.165492E-01  0.592127E-03
  0.206547E+00  0.163473E-01  0.590760E-03
  0.207277E+00  0.156136E-01  0.596327E-03
  0.208008E+00  0.153685E-01  0.597161E-03
  0.208738E+00  0.155048E-01  0.601501E-03
  0.209469E+00  0.151439E-01  0.609730E-03
  0.210199E+00  0.151577E-01  0.602715E-03
  0.210930E+00  0.142274E-01  0.604189E-03
  0.211660E+00  0.137216E-01  0.598245E-03
  0.212390E+00  0.141010E-01  0.596926E-03
  0.213121E+00  0.139728E-01  0.595651E-03
  0.213851E+00  0.134895E-01  0.598730E-03
  0.214582E+00  0.131327E-01  0.608720E-03
  0.215312E+00  0.133303E-01  0.599323E-03
  0.216043E+00  0.127481E-01  0.593912E-03
  0.216773E+00  0.123674E-01  0.604757E-03
  0.217503E+00  0.122107E-01  0.598647E-03
  0.218234E+00  0.119804E-01  0.599309E-03
  0.218964E+00  0.123727E-01  0.605371E-03
  0.219695E+00  0.118658E-01  0.596120E-03
  0.220425E+00  0.115746E-01  0.596413E-03
  0.221155E+00  0.108000E-01  0.586406E-03
  0.221886E+00  0.112231E-01  0.588016E-03
  0.222616E+00  0.112550E-01  0.572461E-03
  0.223346E+00  0.107320E-01  0.578571E-03
  0.224077E+00  0.104182E-01  0.575177E-03
  0.224807E+00  0.107826E-01  0.564022E-03
  0.225537E+00  0.104990E-01  0.576175E-03
  0.226268E+00  0.106600E-01  0.573354E-03
  0.226998E+00  0.102669E-01  0.578952E-03
  0.227728E+00  0.974690E-02  0.559711E-03
  0.228459E+00  0.972010E-02  0.568223E-03
  0.229189E+00  0.103601E-01  0.559681E-03
  0.229919E+00  0.894080E-02  0.559267E-03
  0.230650E+00  0.882320E-02  0.564205E-03
  0.231380E+00  0.933120E-02  0.559669E-03
  0.232110E+00  0.858260E-02  0.572394E-03
  0.232840E+00  0.942930E-02  0.563750E-03
  0.233571E+00  0.846530E-02  0.558349E-03
  0.234301E+00  0.824480E-02  0.553809E-03
  0.235031E+00  0.914330E-02  0.558012E-03
  0.235761E+00  0.876230E-02  0.556137E-03
  0.236491E+00  0.883950E-02  0.548671E-03
  0.237222E+00  0.907160E-02  0.549230E-03
  0.237952E+00  0.853340E-02  0.544496E-03
  0.238682E+00  0.853280E-02  0.543164E-03
  0.239412E+00  0.794140E-02  0.547605E-03
  0.240142E+00  0.844210E-02  0.544152E-03
  0.240873E+00  0.811200E-02  0.542763E-03
  0.241603E+00  0.792460E-02  0.544399E-03
  0.242333E+00  0.825790E-02  0.533792E-03
  0.243063E+00  0.774710E-02  0.535856E-03
  0.243793E+00  0.731490E-02  0.543266E-03
  0.244523E+00  0.747090E-02  0.542395E-03
  0.245253E+00  0.745350E-02  0.526479E-03
  0.245984E+00  0.757510E-02  0.531130E-03
  0.246714E+00  0.743690E-02  0.541596E-03
  0.247444E+00  0.723900E-02  0.536456E-03
  0.248174E+00  0.753370E-02  0.553214E-03
  0.248904E+00  0.672980E-02  0.539970E-03
  0.249634E+00  0.675340E-02  0.547518E-03
  0.250364E+00  0.677610E-02  0.542107E-03
  0.251094E+00  0.639740E-02  0.551534E-03
  0.251824E+00  0.670950E-02  0.544753E-03
  0.252554E+00  0.711510E-02  0.551849E-03
  0.253284E+00  0.669160E-02  0.550941E-03
  0.254014E+00  0.698640E-02  0.541317E-03
  0.254744E+00  0.674880E-02  0.549887E-03
  0.255474E+00  0.706800E-02  0.548114E-03
  0.256204E+00  0.655380E-02  0.543717E-03
  0.256934E+00  0.665470E-02  0.542298E-03
  0.257664E+00  0.649740E-02  0.548348E-03
  0.258394E+00  0.597990E-02  0.546834E-03
  0.259124E+00  0.639650E-02  0.547444E-03
  0.259854E+00  0.663670E-02  0.548149E-03
  0.260584E+00  0.542720E-02  0.540221E-03
  0.261314E+00  0.629110E-02  0.547828E-03
  0.262044E+00  0.612010E-02  0.553135E-03
  0.262774E+00  0.639290E-02  0.547366E-03
  0.263504E+00  0.640050E-02  0.548757E-03
  0.264234E+00  0.581320E-02  0.537577E-03
  0.264964E+00  0.609720E-02  0.542804E-03
  0.265693E+00  0.551910E-02  0.544457E-03
  0.266423E+00  0.584300E-02  0.551485E-03
  0.267153E+00  0.534920E-02  0.540868E-03
  0.267883E+00  0.546740E-02  0.541164E-03
  0.268613E+00  0.545100E-02  0.544206E-03
  0.269343E+00  0.582410E-02  0.537597E-03
  0.270073E+00  0.594640E-02  0.544550E-03
  0.270802E+00  0.546690E-02  0.552287E-03
  0.271532E+00  0.565470E-02  0.544181E-03
  0.272262E+00  0.578300E-02  0.538233E-03
  0.272992E+00  0.515640E-02  0.543225E-03
  0.273722E+00  0.533050E-02  0.535166E-03
  0.274451E+00  0.547120E-02  0.545232E-03
  0.275181E+00  0.577880E-02  0.543566E-03
  0.275911E+00  0.497140E-02  0.546804E-03
  0.276641E+00  0.555310E-02  0.536303E-03
  0.277371E+00  0.548070E-02  0.543130E-03
  0.278100E+00  0.534640E-02  0.540724E-03
  0.278830E+00  0.480370E-02  0.541131E-03
  0.279560E+00  0.542770E-02  0.539910E-03
  0.280289E+00  0.562330E-02  0.539197E-03
  0.281019E+00  0.482900E-02  0.531049E-03
  0.281749E+00  0.516930E-02  0.538968E-03
  0.282479E+00  0.445290E-02  0.530045E-03
  0.283208E+00  0.499190E-02  0.536116E-03
  0.283938E+00  0.485580E-02  0.532147E-03
  0.284668E+00  0.498300E-02  0.535382E-03
  0.285397E+00  0.487500E-02  0.529177E-03
  0.286127E+00  0.458660E-02  0.533574E-03
  0.286856E+00  0.527130E-02  0.538319E-03
  0.287586E+00  0.494250E-02  0.529254E-03
  0.288316E+00  0.500740E-02  0.534265E-03
  0.289045E+00  0.422630E-02  0.540940E-03
  0.289775E+00  0.486580E-02  0.525730E-03
  0.290504E+00  0.464790E-02  0.529140E-03
  0.291234E+00  0.450270E-02  0.523176E-03
  0.291964E+00  0.462240E-02  0.538172E-03
  0.292693E+00  0.460610E-02  0.530163E-03
  0.293423E+00  0.457200E-02  0.527530E-03
  0.294152E+00  0.398120E-02  0.532439E-03
  0.294882E+00  0.472040E-02  0.528526E-03
  0.295611E+00  0.457140E-02  0.537247E-03
  0.296341E+00  0.383790E-02  0.519726E-03
  0.297070E+00  0.442180E-02  0.531589E-03
  0.297800E+00  0.439030E-02  0.529472E-03
  0.298529E+00  0.475820E-02  0.529273E-03
  0.299259E+00  0.416120E-02  0.529762E-03
  0.299988E+00  0.441950E-02  0.530147E-03
  0.300718E+00  0.449430E-02  0.531061E-03
  0.301447E+00  0.460520E-02  0.536472E-03
  0.302176E+00  0.462070E-02  0.534278E-03
  0.302906E+00  0.385190E-02  0.538007E-03
  0.303635E+00  0.417590E-02  0.544849E-03
  0.304365E+00  0.423180E-02  0.542061E-03
  0.305094E+00  0.397360E-02  0.548406E-03
  0.305823E+00  0.426630E-02  0.546223E-03
  0.306553E+00  0.371730E-02  0.543704E-03
  0.307282E+00  0.449690E-02  0.544022E-03
  0.308012E+00  0.413090E-02  0.548187E-03
  0.308741E+00  0.388990E-02  0.547937E-03
  0.309470E+00  0.399320E-02  0.555201E-03
  0.310200E+00  0.398410E-02  0.544840E-03
  0.310929E+00  0.420450E-02  0.550905E-03
  0.311658E+00  0.381850E-02  0.559198E-03
  0.312387E+00  0.418570E-02  0.558364E-03
  0.313117E+00  0.379350E-02  0.556738E-03
  0.313846E+00  0.427170E-02  0.550591E-03
  0.314575E+00  0.389500E-02  0.563718E-03
  0.315305E+00  0.386590E-02  0.552065E-03
  0.316034E+00  0.341640E-02  0.552938E-03
  0.316763E+00  0.384000E-02  0.563522E-03
  0.317492E+00  0.378700E-02  0.559231E-03
  0.318221E+00  0.389140E-02  0.559769E-03
  0.318951E+00  0.366640E-02  0.560447E-03
  0.319680E+00  0.419260E-02  0.555267E-03
  0.320409E+00  0.382950E-02  0.567041E-03
  0.321138E+00  0.451730E-02  0.556219E-03
  0.321867E+00  0.413380E-02  0.566851E-03
  0.322596E+00  0.409230E-02  0.560424E-03
  0.323326E+00  0.311420E-02  0.556422E-03
  0.324055E+00  0.399640E-02  0.571124E-03
  0.324784E+00  0.372920E-02  0.570999E-03
  0.325513E+00  0.392880E-02  0.560790E-03
  0.326242E+00  0.396670E-02  0.553067E-03
  0.326971E+00  0.339190E-02  0.550168E-03
  0.327700E+00  0.330960E-02  0.556184E-03
  0.328429E+00  0.306250E-02  0.556019E-03
  0.329158E+00  0.407020E-02  0.565900E-03
  0.329887E+00  0.374290E-02  0.566266E-03
  0.330616E+00  0.289200E-02  0.565496E-03
  0.331345E+00  0.303690E-02  0.565388E-03
  0.332074E+00  0.366580E-02  0.561360E-03
  0.332803E+00  0.319990E-02  0.572798E-03
  0.333532E+00  0.386890E-02  0.559521E-03
  0.334261E+00  0.368300E-02  0.567838E-03
  0.334990E+00  0.322580E-02  0.568127E-03
  0.335719E+00  0.322630E-02  0.569862E-03
  0.336448E+00  0.317840E-02  0.563424E-03
  0.337177E+00  0.333940E-02  0.565840E-03
  0.337906E+00  0.315000E-02  0.569821E-03
  0.338635E+00  0.340320E-02  0.573509E-03
  0.339364E+00  0.295000E-02  0.562450E-03
  0.340093E+00  0.325170E-02  0.566892E-03
  0.340822E+00  0.313010E-02  0.567907E-03
  0.341551E+00  0.312070E-02  0.566857E-03
  0.342279E+00  0.363610E-02  0.571025E-03
  0.343008E+00  0.258180E-02  0.575074E-03
  0.343737E+00  0.261750E-02  0.568411E-03
  0.344466E+00  0.329620E-02  0.563819E-03
  0.345195E+00  0.295100E-02  0.576116E-03
  0.345923E+00  0.288590E-02  0.565408E-03
  0.346652E+00  0.263490E-02  0.569307E-03
  0.347381E+00  0.321660E-02  0.575599E-03
  0.348110E+00  0.325570E-02  0.572445E-03
  0.348839E+00  0.318920E-02  0.570854E-03
  0.349567E+00  0.270370E-02  0.563208E-03
  0.350296E+00  0.300590E-02  0.567491E-03
  0.351025E+00  0.294870E-02  0.574901E-03
  0.351753E+00  0.330920E-02  0.582434E-03
  0.352482E+00  0.281540E-02  0.571940E-03
  0.353211E+00  0.274110E-02  0.568413E-03
  0.353940E+00  0.326510E-02  0.569094E-03
  0.354668E+00  0.300510E-02  0.565484E-03
  0.355397E+00  0.247470E-02  0.570824E-03
  0.356126E+00  0.298010E-02  0.569436E-03
  0.356854E+00  0.265610E-02  0.572632E-03
  0.357583E+00  0.271510E-02  0.580555E-03
  0.358311E+00  0.298120E-02  0.566539E-03
  0.359040E+00  0.273310E-02  0.576665E-03
  0.359769E+00  0.237590E-02  0.575082E-03
  0.360497E+00  0.284380E-02  0.566438E-03
  0.361226E+00  0.296360E-02  0.580079E-03
  0.361954E+00  0.345850E-02  0.577219E-03
  0.362683E+00  0.267430E-02  0.597076E-03
  0.363411E+00  0.299810E-02  0.592213E-03
  0.364140E+00  0.246180E-02  0.593256E-03
  0.364868E+00  0.287890E-02  0.598823E-03
  0.365597E+00  0.233730E-02  0.596973E-03
  0.366325E+00  0.252890E-02  0.619870E-03
  0.367054E+00  0.281500E-02  0.606373E-03
  0.367782E+00  0.232850E-02  0.609619E-03
  0.368511E+00  0.255050E-02  0.611306E-03
  0.369239E+00  0.261810E-02  0.608924E-03
  0.369967E+00  0.227190E-02  0.619801E-03
  0.370696E+00  0.193180E-02  0.598561E-03
  0.371424E+00  0.257790E-02  0.614441E-03
  0.372153E+00  0.270640E-02  0.607056E-03
  0.372881E+00  0.289140E-02  0.611572E-03
  0.373609E+00  0.208160E-02  0.621561E-03
  0.374338E+00  0.213040E-02  0.614303E-03
  0.375066E+00  0.243760E-02  0.606779E-03
  0.375794E+00  0.278390E-02  0.602376E-03
  0.376523E+00  0.265470E-02  0.605095E-03
  0.377251E+00  0.202310E-02  0.607825E-03
  0.377979E+00  0.212850E-02  0.602388E-03
  0.378708E+00  0.252630E-02  0.603512E-03
  0.379436E+00  0.252690E-02  0.603746E-03
  0.380164E+00  0.207080E-02  0.602227E-03
  0.380892E+00  0.250150E-02  0.595267E-03
  0.381621E+00  0.243040E-02  0.591705E-03
  0.382349E+00  0.228240E-02  0.597382E-03
  0.383077E+00  0.243390E-02  0.592310E-03
  0.383805E+00  0.244310E-02  0.595500E-03
  0.384533E+00  0.167120E-02  0.603293E-03
  0.385261E+00  0.229660E-02  0.594110E-03
  0.385990E+00  0.175670E-02  0.597658E-03
  0.386718E+00  0.180200E-02  0.599994E-03
  0.387446E+00  0.269320E-02  0.610419E-03
  0.388174E+00  0.306710E-02  0.586071E-03
  0.388902E+00  0.183780E-02  0.595534E-03
  0.389630E+00  0.201550E-02  0.603788E-03
  0.390358E+00  0.223870E-02  0.595940E-03
  0.391086E+00  0.265930E-02  0.597681E-03
  0.391814E+00  0.227450E-02  0.598253E-03
  0.392542E+00  0.201460E-02  0.585819E-03
  0.393270E+00  0.211760E-02  0.585759E-03
  0.393998E+00  0.239830E-02  0.598884E-03
  0.394726E+00  0.259410E-02  0.592737E-03
  0.395454E+00  0.236930E-02  0.594101E-03
  0.396182E+00  0.191490E-02  0.602187E-03
  0.396910E+00  0.187250E-02  0.590512E-03
  0.397638E+00  0.199450E-02  0.595232E-03
  0.398366E+00  0.259220E-02  0.594120E-03
  0.399094E+00  0.205040E-02  0.577297E-03
  0.399822E+00  0.191830E-02  0.599765E-03
  0.400550E+00  0.242360E-02  0.581004E-03
  0.401278E+00  0.212100E-02  0.577762E-03
  0.402006E+00  0.240080E-02  0.576423E-03
  0.402734E+00  0.220610E-02  0.594210E-03
  0.403461E+00  0.192200E-02  0.591733E-03
  0.404189E+00  0.231430E-02  0.574211E-03
  0.404917E+00  0.202310E-02  0.586378E-03
  0.405645E+00  0.219010E-02  0.588377E-03
  0.406373E+00  0.190170E-02  0.593985E-03
  0.407100E+00  0.203710E-02  0.591541E-03
  0.407828E+00  0.178880E-02  0.585506E-03
  0.408556E+00  0.139870E-02  0.593974E-03
  0.409284E+00  0.202040E-02  0.579656E-03
  0.410011E+00  0.225120E-02  0.581484E-03
  0.410739E+00  0.217950E-02  0.583046E-03
  0.411467E+00  0.227360E-02  0.569842E-03
  0.412195E+00  0.186430E-02  0.587637E-03
  0.412922E+00  0.216120E-02  0.571133E-03
  0.413650E+00  0.197430E-02  0.579832E-03
  0.414378E+00  0.190510E-02  0.586384E-03
  0.415105E+00  0.196350E-02  0.582799E-03
  0.415833E+00  0.193940E-02  0.597397E-03
  0.416560E+00  0.221880E-02  0.593765E-03
  0.417288E+00  0.228930E-02  0.604215E-03
  0.418016E+00  0.240180E-02  0.592567E-03
  0.418743E+00  0.188010E-02  0.607234E-03
  0.419471E+00  0.263550E-02  0.609499E-03
  0.420198E+00  0.235180E-02  0.602279E-03
  0.420926E+00  0.213230E-02  0.614835E-03
  0.421653E+00  0.119040E-02  0.610793E-03
  0.422381E+00  0.201490E-02  0.619559E-03
  0.423108E+00  0.147000E-02  0.616757E-03
  0.423836E+00  0.211350E-02  0.605726E-03
  0.424563E+00  0.143240E-02  0.623766E-03
  0.425291E+00  0.188880E-02  0.626438E-03
  0.426018E+00  0.134970E-02  0.617606E-03
  0.426745E+00  0.226050E-02  0.612427E-03
  0.427473E+00  0.165800E-02  0.621411E-03
  0.428200E+00  0.168670E-02  0.613948E-03
  0.428928E+00  0.130940E-02  0.627928E-03
  0.429655E+00  0.161680E-02  0.613863E-03
  0.430382E+00  0.206410E-02  0.614774E-03
  0.431110E+00  0.176130E-02  0.638403E-03
  0.431837E+00  0.177820E-02  0.626769E-03
  0.432564E+00  0.173240E-02  0.630952E-03
  0.433292E+00  0.121160E-02  0.635747E-03
  0.434019E+00  0.184700E-02  0.640353E-03
  0.434746E+00  0.217270E-02  0.636390E-03
  0.435473E+00  0.156620E-02  0.630436E-03
  0.436201E+00  0.171710E-02  0.637735E-03
  0.436928E+00  0.163810E-02  0.645862E-03
  0.437655E+00  0.152970E-02  0.659841E-03
  0.438382E+00  0.216140E-02  0.664203E-03
  0.439109E+00  0.142530E-02  0.651372E-03
  0.439837E+00  0.183560E-02  0.654158E-03
  0.440564E+00  0.148150E-02  0.636274E-03
  0.441291E+00  0.141280E-02  0.643047E-03
  0.442018E+00  0.193420E-02  0.651990E-03
  0.442745E+00  0.221980E-02  0.645607E-03
  0.443472E+00  0.125460E-02  0.655946E-03
  0.444199E+00  0.208640E-02  0.651426E-03
  0.444926E+00  0.138750E-02  0.640453E-03
  0.445653E+00  0.175010E-02  0.660687E-03
  0.446380E+00  0.138530E-02  0.633333E-03
  0.447107E+00  0.960300E-03  0.655821E-03
  0.447834E+00  0.922100E-03  0.636033E-03
  0.448561E+00  0.132940E-02  0.646892E-03
  0.449288E+00  0.138330E-02  0.667436E-03
  0.450015E+00  0.157420E-02  0.639775E-03
  0.450742E+00  0.134690E-02  0.663735E-03
  0.451469E+00  0.137310E-02  0.660360E-03
  0.452196E+00  0.135390E-02  0.657458E-03
  0.452923E+00  0.133910E-02  0.670837E-03
  0.453650E+00  0.129300E-02  0.670025E-03
  0.454377E+00  0.191270E-02  0.664591E-03
  0.455104E+00  0.222450E-02  0.680207E-03
  0.455831E+00  0.148040E-02  0.672039E-03
  0.456557E+00  0.221890E-02  0.664461E-03
  0.457284E+00  0.853800E-03  0.670841E-03
  0.458011E+00  0.158860E-02  0.682609E-03
  0.458738E+00  0.237490E-02  0.669550E-03
  0.459465E+00  0.221600E-02  0.671372E-03
  0.460191E+00  0.146380E-02  0.671021E-03
  0.460918E+00  0.184450E-02  0.679629E-03
  0.461645E+00  0.186120E-02  0.668191E-03
  0.462372E+00  0.134460E-02  0.681828E-03
  0.463098E+00  0.150800E-02  0.689661E-03
  0.463825E+00  0.234640E-02  0.681480E-03
  0.464552E+00  0.161800E-02  0.679960E-03
  0.465278E+00  0.147030E-02  0.679629E-03
  0.466005E+00  0.212540E-02  0.678031E-03
  0.466732E+00  0.154230E-02  0.690627E-03
  0.467458E+00  0.177400E-02  0.677916E-03
  0.468185E+00  0.120790E-02  0.688654E-03
  0.468911E+00  0.106810E-02  0.676798E-03
  0.469638E+00  0.668400E-03  0.675331E-03
  0.470364E+00  0.190280E-02  0.673841E-03
  0.471091E+00  0.250080E-02  0.679427E-03
  0.471817E+00  0.154350E-02  0.684969E-03
  0.472544E+00  0.127330E-02  0.675738E-03
  0.473270E+00  0.937400E-03  0.692442E-03
  0.473997E+00  0.141270E-02  0.678066E-03
  0.474723E+00  0.119450E-02  0.681164E-03
  0.475450E+00  0.216890E-02  0.687464E-03
  0.476176E+00  0.170790E-02  0.678729E-03
  0.476903E+00  0.149760E-02  0.682001E-03
  0.477629E+00  0.194140E-02  0.682911E-03
  0.478355E+00  0.119590E-02  0.678701E-03
  0.479082E+00  0.113550E-02  0.692289E-03
  0.479808E+00  0.170300E-02  0.680678E-03
  0.480535E+00  0.144140E-02  0.712615E-03
  0.481261E+00  0.842900E-03  0.715961E-03
  0.481987E+00  0.134410E-02  0.676572E-03
  0.482713E+00  0.108130E-02  0.693675E-03
  0.483440E+00  0.965800E-03  0.695136E-03
  0.484166E+00  0.130430E-02  0.686834E-03
  0.484892E+00  0.136450E-02  0.678105E-03
  0.485618E+00  0.138900E-02  0.703781E-03
  0.486345E+00  0.166220E-02  0.686838E-03
  0.487071E+00  0.121530E-02  0.687097E-03
  0.487797E+00  0.177620E-02  0.696091E-03
  0.488523E+00  0.132770E-02  0.687148E-03
  0.489249E+00  0.197220E-02  0.696711E-03
  0.489975E+00  0.201010E-02  0.694934E-03
  0.490702E+00  0.127470E-02  0.717850E-03
  0.491428E+00  0.136420E-02  0.698292E-03
  0.492154E+00  0.164390E-02  0.702915E-03
  0.492880E+00  0.142150E-02  0.697061E-03
  0.493606E+00  0.131800E-02  0.709879E-03
  0.494332E+00  0.207800E-02  0.685713E-03
  0.495058E+00  0.130800E-02  0.697534E-03
  0.495784E+00  0.106770E-02  0.697568E-03
  0.496510E+00  0.157520E-02  0.699634E-03
  0.497236E+00  0.195180E-02  0.673055E-03
  0.497962E+00  0.110070E-02  0.696886E-03
  0.498688E+00  0.179550E-02  0.696122E-03
  0.499414E+00  0.114830E-02  0.695142E-03
  0.500140E+00  0.394700E-03  0.714087E-03
  0.500866E+00  0.182610E-02  0.692339E-03
  0.501591E+00  0.107440E-02  0.689189E-03
  0.502317E+00  0.139580E-02  0.696667E-03
  0.503043E+00  0.778300E-03  0.701409E-03
  0.503769E+00  0.112580E-02  0.682702E-03
  0.504495E+00  0.689200E-03  0.705127E-03
  0.505221E+00  0.802400E-03  0.696778E-03
  0.505946E+00  0.629300E-03  0.693704E-03
  0.506672E+00  0.940900E-03  0.711125E-03
  0.507398E+00  0.320300E-03  0.695915E-03
  0.508124E+00  0.917000E-03  0.696610E-03
  0.508849E+00  0.122290E-02  0.702920E-03
  0.509575E+00  0.147380E-02  0.694340E-03
  0.510301E+00  0.505100E-03  0.699083E-03
  0.511026E+00  0.170280E-02  0.686265E-03
  0.511752E+00  0.291000E-03  0.707693E-03
  0.512478E+00  0.129710E-02  0.695933E-03
  0.513203E+00  0.934600E-03  0.695617E-03
  0.513929E+00  0.122890E-02  0.704587E-03
  0.514654E+00  0.597000E-03  0.705356E-03
  0.515380E+00  0.104080E-02  0.709589E-03
  0.516106E+00  0.102060E-02  0.729179E-03
  0.516831E+00  0.100670E-02  0.732124E-03
  0.517557E+00  0.503200E-03  0.751423E-03
  0.518282E+00  0.994100E-03  0.774349E-03
  0.519008E+00  0.907900E-03  0.757873E-03
  0.519733E+00  0.852100E-03  0.766489E-03
  0.520458E+00  0.777700E-03  0.766323E-03
  0.521184E+00 -0.528200E-03  0.781379E-03
  0.521909E+00  0.127190E-02  0.785178E-03
  0.522635E+00  0.919500E-03  0.808154E-03
  0.523360E+00  0.179550E-02  0.793703E-03
  0.524085E+00  0.890400E-03  0.801849E-03
  0.524811E+00  0.411700E-03  0.819412E-03
  0.525536E+00  0.646000E-04  0.811048E-03
  0.526261E+00  0.928300E-03  0.840730E-03
  0.526987E+00  0.991200E-03  0.837321E-03
  0.527712E+00  0.101750E-02  0.833288E-03
  0.528437E+00  0.119190E-02  0.839435E-03
  0.529163E+00  0.831000E-03  0.828125E-03
  0.529888E+00  0.276700E-03  0.852703E-03
  0.530613E+00  0.116740E-02  0.874721E-03
  0.531338E+00  0.561000E-03  0.848560E-03
  0.532063E+00  0.839700E-03  0.863314E-03
  0.532789E+00  0.962200E-03  0.866925E-03
  0.533514E+00  0.134940E-02  0.874083E-03
  0.534239E+00  0.123520E-02  0.867382E-03
  0.534964E+00  0.143100E-02  0.894894E-03
  0.535689E+00  0.189800E-03  0.895341E-03
  0.536414E+00  0.921500E-03  0.899265E-03
  0.537139E+00  0.502700E-03  0.902649E-03
  0.537864E+00  0.347100E-03  0.897531E-03
  0.538589E+00  0.122890E-02  0.919740E-03
  0.539314E+00  0.186510E-02  0.921979E-03
  0.540039E+00  0.101850E-02  0.926310E-03
  0.540764E+00  0.110130E-02  0.915272E-03
  0.541489E+00  0.126040E-02  0.937090E-03
  0.542214E+00  0.825800E-03  0.954546E-03
  0.542939E+00  0.734200E-03  0.944245E-03
  0.543664E+00  0.113850E-02  0.958187E-03
  0.544389E+00  0.504400E-03  0.945937E-03
  0.545114E+00  0.102730E-02  0.978637E-03
  0.545839E+00  0.782300E-03  0.979642E-03
  0.546563E+00  0.509800E-03  0.984071E-03
  0.547288E+00  0.145160E-02  0.988004E-03
  0.548013E+00 -0.264800E-03  0.978251E-03
  0.548738E+00  0.345300E-03  0.100024E-02
  0.549463E+00 -0.646900E-03  0.980494E-03
  0.550187E+00  0.177900E-03  0.101894E-02
  0.550912E+00  0.106880E-02  0.103805E-02
  0.551637E+00  0.284900E-03  0.100775E-02
  0.552361E+00  0.623300E-03  0.103926E-02
  0.553086E+00  0.119110E-02  0.101184E-02
  0.553811E+00  0.909000E-04  0.103766E-02
  0.554535E+00  0.590500E-03  0.103753E-02
  0.555260E+00  0.586600E-03  0.104133E-02
  0.555985E+00 -0.162000E-03  0.104674E-02
  0.556709E+00  0.138380E-02  0.103789E-02
  0.557434E+00  0.855700E-03  0.106219E-02
  0.558158E+00  0.655700E-03  0.104906E-02
  0.558883E+00  0.903000E-04  0.103232E-02
  0.559607E+00  0.614200E-03  0.107830E-02
  0.560332E+00  0.136520E-02  0.105322E-02
  0.561056E+00  0.786000E-03  0.109510E-02
  0.561781E+00  0.106410E-02  0.108448E-02
  0.562505E+00  0.180440E-02  0.108264E-02
  0.563230E+00  0.650000E-04  0.112378E-02
  0.563954E+00  0.690000E-03  0.109130E-02
  0.564678E+00  0.265400E-03  0.111856E-02
  0.565403E+00 -0.364100E-03  0.111169E-02
  0.566127E+00  0.109990E-02  0.111551E-02
  0.566852E+00  0.905700E-03  0.115480E-02
  0.567576E+00  0.103640E-02  0.115566E-02
  0.568300E+00  0.132180E-02  0.115198E-02
  0.569024E+00  0.137020E-02  0.115531E-02
  0.569749E+00  0.108700E-02  0.118421E-02
  0.570473E+00  0.156270E-02  0.116205E-02
  0.571197E+00  0.924000E-03  0.120361E-02
  0.571921E+00  0.572800E-03  0.120705E-02
  0.572646E+00  0.900100E-03  0.119446E-02
  0.573370E+00  0.558700E-03  0.121888E-02
  0.574094E+00 -0.282100E-03  0.119621E-02
  0.574818E+00  0.293800E-03  0.124174E-02
  0.575542E+00  0.124370E-02  0.126936E-02
  0.576266E+00  0.406400E-03  0.125684E-02
  0.576990E+00  0.672900E-03  0.130010E-02
  0.577714E+00  0.966400E-03  0.125282E-02
  0.578438E+00  0.121200E-02  0.131166E-02
  0.579162E+00  0.684200E-03  0.130260E-02
  0.579886E+00  0.360000E-03  0.130400E-02
  0.580610E+00  0.119340E-02  0.132764E-02
  0.581334E+00  0.443100E-03  0.129907E-02
  0.582058E+00  0.671200E-03  0.135838E-02
  0.582782E+00 -0.154400E-03  0.133572E-02
  0.583506E+00  0.499900E-03  0.138273E-02
  0.584230E+00  0.111640E-02  0.136766E-02
  0.584954E+00 -0.387700E-03  0.137235E-02
  0.585678E+00  0.838100E-03  0.145338E-02
  0.586402E+00  0.170660E-02  0.137898E-02
  0.587125E+00  0.505400E-03  0.146592E-02
  0.587849E+00  0.919500E-03  0.141468E-02
  0.588573E+00  0.100660E-02  0.142942E-02
  0.589297E+00  0.314300E-03  0.150635E-02
  0.590021E+00  0.947100E-03  0.149764E-02
  0.590744E+00  0.129870E-02  0.152105E-02
  0.591468E+00 -0.287500E-03  0.156559E-02
  0.592192E+00  0.969600E-03  0.154509E-02
  0.592915E+00  0.127760E-02  0.158886E-02
  0.593639E+00  0.887600E-03  0.152788E-02
  0.594363E+00  0.104700E-03  0.161428E-02
  0.595086E+00 -0.670500E-03  0.159804E-02
  0.595810E+00  0.357000E-03  0.161769E-02
  0.596533E+00  0.686900E-03  0.166206E-02
  0.597257E+00  0.116890E-02  0.161903E-02
  0.597980E+00 -0.610000E-05  0.166046E-02
  0.598704E+00  0.151810E-02  0.170710E-02
  0.599427E+00  0.183770E-02  0.164883E-02
  0.600151E+00  0.371600E-03  0.171346E-02
  0.600874E+00  0.784500E-03  0.170254E-02
  0.601598E+00 -0.686500E-03  0.169859E-02
  0.602321E+00  0.386400E-03  0.177190E-02
  0.603045E+00  0.171560E-02  0.170067E-02
  0.603768E+00  0.201160E-02  0.172362E-02
  0.604491E+00  0.130130E-02  0.177656E-02
  0.605215E+00 -0.126530E-02  0.174712E-02
  0.605938E+00 -0.112720E-02  0.178987E-02
  0.606661E+00  0.207540E-02  0.181357E-02
  0.607385E+00  0.264000E-04  0.177751E-02
  0.608108E+00  0.231200E-02  0.182250E-02
  0.608831E+00  0.163040E-02  0.182088E-02
  0.609554E+00 -0.678600E-03  0.192793E-02
  0.610278E+00 -0.225100E-03  0.190211E-02
  0.611001E+00  0.138800E-03  0.189796E-02
  0.611724E+00  0.895000E-03  0.196018E-02
  0.612447E+00  0.993000E-04  0.194029E-02
  0.613170E+00  0.125700E-03  0.212313E-02
  0.613893E+00 -0.597600E-03  0.205925E-02
  0.614616E+00  0.966100E-03  0.201770E-02
  0.615339E+00  0.503000E-04  0.196034E-02
  0.616062E+00  0.862900E-03  0.219313E-02
  0.616786E+00 -0.183230E-02  0.228098E-02
  0.617509E+00  0.376600E-03  0.237296E-02
  0.618231E+00  0.315940E-02  0.275131E-02
  0.618954E+00 -0.220000E-03  0.283537E-02
  0.619677E+00 -0.220500E-03  0.299695E-02
  0.620400E+00 -0.210200E-03  0.342725E-02
  0.621123E+00  0.490500E-03  0.338176E-02
  0.621846E+00  0.151240E-02  0.453345E-02
  0.622569E+00  0.168550E-02  0.458964E-02
  0.623292E+00 -0.377210E-02  0.612271E-02
  0.624015E+00 -0.256000E-02  0.688889E-02
  0.624738E+00 -0.137080E-01  0.238052E-01
----------C:\Emma\Synchrotron_2016July\blag1o80_raw_data_files_averaged_and_buffer_subtracted\blag1o80_2mg_avg.dat-----------------------------
                                                                                
Parent(s): /tmp/qt_temp.T16349 /tmp/qt_temp.M16349 /tmp/qt_temp.X16349 /tmp/qt_t
----------C:\Emma\Synchrotron_2016July\blag1o80_raw_data_files_averaged_and_buffer_subtracted\blag1o60_0mg_avg.dat-----------------------------
                                                                                
Parent(s): /tmp/qt_temp.T28996 /tmp/qt_temp.M28996 /tmp/qt_temp.X28996 /tmp/qt_t
