# Supplementary material for: BAMLET kills chemotherapy-resistant mesothelioma cells, holding oleic acid in an activated cytotoxic state
Source: PLoS One. 2018 Aug 29;13(8):e0203003. doi: 10.1371/journal.pone.0203003 (PMC6114908; doi:10.1371/journal.pone.0203003)
Supplement: S2 Dataset — (TGZ) [file pone.0203003.s003.tgz › BAMLET_and_BLAGLET_SAXS_and_models/SAXS_data_for_BLAGLETs_pH12_betamerc_10C/blag1o80_4mg_sub.dat]

 14-Aug-2016       (1.000 *blag1o80_4mg_av - 1.000 *blag1o60_0mg_av) /  1.0000
blag1o80_4mg  Conc = .10E+01  Mult = .10E+01  N1 =    1  N2 =  843  SCALE =  1
 0mg_avg.dat  Conc = .10E+01  Mult = .10E+01  N1 =    1  N2 =  843  SCALE =  1
  0.113375E-01  0.527444E+00  0.128468E-01
  0.120690E-01  0.509625E+00  0.759755E-02
  0.128004E-01  0.485185E+00  0.649091E-02
  0.135319E-01  0.476693E+00  0.581657E-02
  0.142633E-01  0.466490E+00  0.525369E-02
  0.149948E-01  0.466978E+00  0.492234E-02
  0.157262E-01  0.459987E+00  0.443321E-02
  0.164577E-01  0.453867E+00  0.412874E-02
  0.171891E-01  0.454332E+00  0.421575E-02
  0.179206E-01  0.456239E+00  0.396711E-02
  0.186520E-01  0.457247E+00  0.384624E-02
  0.193835E-01  0.455814E+00  0.367296E-02
  0.201149E-01  0.458662E+00  0.370021E-02
  0.208464E-01  0.459438E+00  0.360745E-02
  0.215778E-01  0.461049E+00  0.358082E-02
  0.223093E-01  0.460907E+00  0.358830E-02
  0.230407E-01  0.463523E+00  0.344548E-02
  0.237721E-01  0.468199E+00  0.344292E-02
  0.245036E-01  0.470787E+00  0.339401E-02
  0.252350E-01  0.469644E+00  0.330010E-02
  0.259665E-01  0.473207E+00  0.330669E-02
  0.266979E-01  0.477178E+00  0.316177E-02
  0.274293E-01  0.478125E+00  0.331642E-02
  0.281608E-01  0.479120E+00  0.309670E-02
  0.288922E-01  0.483404E+00  0.308736E-02
  0.296237E-01  0.487082E+00  0.312212E-02
  0.303551E-01  0.484444E+00  0.296863E-02
  0.310865E-01  0.483637E+00  0.304140E-02
  0.318180E-01  0.483590E+00  0.291658E-02
  0.325494E-01  0.476168E+00  0.353039E-02
  0.332808E-01  0.480953E+00  0.287226E-02
  0.340123E-01  0.479867E+00  0.266842E-02
  0.347437E-01  0.476348E+00  0.274995E-02
  0.354751E-01  0.473243E+00  0.273832E-02
  0.362065E-01  0.467469E+00  0.271571E-02
  0.369380E-01  0.464687E+00  0.266757E-02
  0.376694E-01  0.458036E+00  0.251531E-02
  0.384008E-01  0.448919E+00  0.260509E-02
  0.391322E-01  0.443555E+00  0.247673E-02
  0.398636E-01  0.435764E+00  0.246063E-02
  0.405951E-01  0.427578E+00  0.246558E-02
  0.413265E-01  0.417141E+00  0.238043E-02
  0.420579E-01  0.409620E+00  0.239423E-02
  0.427893E-01  0.402076E+00  0.233508E-02
  0.435207E-01  0.390864E+00  0.225882E-02
  0.442521E-01  0.380774E+00  0.241335E-02
  0.449836E-01  0.370507E+00  0.223680E-02
  0.457150E-01  0.358866E+00  0.217156E-02
  0.464464E-01  0.348762E+00  0.206824E-02
  0.471778E-01  0.335819E+00  0.209602E-02
  0.479092E-01  0.324985E+00  0.205114E-02
  0.486406E-01  0.316259E+00  0.204250E-02
  0.493720E-01  0.302877E+00  0.197918E-02
  0.501034E-01  0.291990E+00  0.193143E-02
  0.508348E-01  0.280910E+00  0.196207E-02
  0.515662E-01  0.272340E+00  0.195616E-02
  0.522976E-01  0.262661E+00  0.179788E-02
  0.530290E-01  0.248065E+00  0.186376E-02
  0.537604E-01  0.240569E+00  0.184122E-02
  0.544917E-01  0.231697E+00  0.181590E-02
  0.552231E-01  0.220994E+00  0.181153E-02
  0.559545E-01  0.211031E+00  0.188188E-02
  0.566859E-01  0.201272E+00  0.184420E-02
  0.574173E-01  0.192084E+00  0.185113E-02
  0.581487E-01  0.185763E+00  0.179646E-02
  0.588800E-01  0.175872E+00  0.182746E-02
  0.596114E-01  0.167895E+00  0.181037E-02
  0.603428E-01  0.159722E+00  0.176003E-02
  0.610742E-01  0.153304E+00  0.176022E-02
  0.618055E-01  0.146470E+00  0.167416E-02
  0.625369E-01  0.137900E+00  0.164891E-02
  0.632683E-01  0.132670E+00  0.163652E-02
  0.639996E-01  0.125448E+00  0.159657E-02
  0.647310E-01  0.120068E+00  0.157674E-02
  0.654624E-01  0.113604E+00  0.147832E-02
  0.661937E-01  0.108975E+00  0.147982E-02
  0.669251E-01  0.104561E+00  0.144251E-02
  0.676564E-01  0.994510E-01  0.140298E-02
  0.683878E-01  0.953096E-01  0.135593E-02
  0.691191E-01  0.901569E-01  0.133267E-02
  0.698505E-01  0.863471E-01  0.134375E-02
  0.705818E-01  0.814469E-01  0.128786E-02
  0.713132E-01  0.784073E-01  0.129271E-02
  0.720445E-01  0.740966E-01  0.128152E-02
  0.727759E-01  0.713778E-01  0.126767E-02
  0.735072E-01  0.684152E-01  0.121495E-02
  0.742385E-01  0.647572E-01  0.120460E-02
  0.749699E-01  0.645110E-01  0.121465E-02
  0.757012E-01  0.614180E-01  0.117343E-02
  0.764325E-01  0.579411E-01  0.117142E-02
  0.771638E-01  0.564816E-01  0.115959E-02
  0.778952E-01  0.543649E-01  0.112157E-02
  0.786265E-01  0.515132E-01  0.112029E-02
  0.793578E-01  0.509299E-01  0.108120E-02
  0.800891E-01  0.498086E-01  0.110450E-02
  0.808204E-01  0.492665E-01  0.108968E-02
  0.815517E-01  0.476279E-01  0.108707E-02
  0.822830E-01  0.469593E-01  0.106694E-02
  0.830143E-01  0.442246E-01  0.106351E-02
  0.837456E-01  0.449945E-01  0.104973E-02
  0.844769E-01  0.430935E-01  0.106610E-02
  0.852082E-01  0.429990E-01  0.105516E-02
  0.859395E-01  0.433199E-01  0.104803E-02
  0.866708E-01  0.433416E-01  0.103764E-02
  0.874021E-01  0.430617E-01  0.102768E-02
  0.881334E-01  0.422287E-01  0.103312E-02
  0.888647E-01  0.423277E-01  0.104439E-02
  0.895959E-01  0.430608E-01  0.101645E-02
  0.903272E-01  0.437189E-01  0.102223E-02
  0.910585E-01  0.435478E-01  0.103763E-02
  0.917897E-01  0.435572E-01  0.104254E-02
  0.925210E-01  0.440904E-01  0.104217E-02
  0.932523E-01  0.449978E-01  0.104165E-02
  0.939835E-01  0.454099E-01  0.105088E-02
  0.947148E-01  0.467379E-01  0.106299E-02
  0.954460E-01  0.465811E-01  0.106352E-02
  0.961773E-01  0.481379E-01  0.105345E-02
  0.969085E-01  0.494184E-01  0.105733E-02
  0.976398E-01  0.497842E-01  0.110890E-02
  0.983710E-01  0.509631E-01  0.107695E-02
  0.991023E-01  0.527181E-01  0.105888E-02
  0.998335E-01  0.535975E-01  0.108488E-02
  0.100565E+00  0.542431E-01  0.108124E-02
  0.101296E+00  0.560908E-01  0.108634E-02
  0.102027E+00  0.565049E-01  0.107501E-02
  0.102758E+00  0.586010E-01  0.107335E-02
  0.103490E+00  0.605776E-01  0.107204E-02
  0.104221E+00  0.622728E-01  0.101574E-02
  0.104952E+00  0.635590E-01  0.102478E-02
  0.105683E+00  0.653811E-01  0.102873E-02
  0.106414E+00  0.668481E-01  0.100304E-02
  0.107146E+00  0.678276E-01  0.100753E-02
  0.107877E+00  0.686989E-01  0.100770E-02
  0.108608E+00  0.710633E-01  0.100998E-02
  0.109339E+00  0.710639E-01  0.101006E-02
  0.110070E+00  0.737390E-01  0.983604E-03
  0.110802E+00  0.747236E-01  0.995325E-03
  0.111533E+00  0.770882E-01  0.994141E-03
  0.112264E+00  0.779120E-01  0.100022E-02
  0.112995E+00  0.802137E-01  0.988957E-03
  0.113726E+00  0.807675E-01  0.982885E-03
  0.114457E+00  0.820676E-01  0.988685E-03
  0.115189E+00  0.834610E-01  0.988798E-03
  0.115920E+00  0.861648E-01  0.987080E-03
  0.116651E+00  0.866425E-01  0.998004E-03
  0.117382E+00  0.876221E-01  0.979590E-03
  0.118113E+00  0.894309E-01  0.977455E-03
  0.118844E+00  0.901480E-01  0.977004E-03
  0.119576E+00  0.911213E-01  0.975125E-03
  0.120307E+00  0.932815E-01  0.982746E-03
  0.121038E+00  0.941111E-01  0.976682E-03
  0.121769E+00  0.958163E-01  0.993619E-03
  0.122500E+00  0.963312E-01  0.979097E-03
  0.123231E+00  0.973237E-01  0.976534E-03
  0.123962E+00  0.992100E-01  0.950729E-03
  0.124693E+00  0.100061E+00  0.963166E-03
  0.125425E+00  0.100386E+00  0.955028E-03
  0.126156E+00  0.101183E+00  0.953646E-03
  0.126887E+00  0.102088E+00  0.948571E-03
  0.127618E+00  0.102960E+00  0.977725E-03
  0.128349E+00  0.103374E+00  0.979825E-03
  0.129080E+00  0.103580E+00  0.954779E-03
  0.129811E+00  0.104804E+00  0.971449E-03
  0.130542E+00  0.105658E+00  0.943711E-03
  0.131273E+00  0.105975E+00  0.932993E-03
  0.132004E+00  0.106769E+00  0.951950E-03
  0.132735E+00  0.106658E+00  0.942362E-03
  0.133466E+00  0.107113E+00  0.934640E-03
  0.134197E+00  0.106829E+00  0.934293E-03
  0.134929E+00  0.107366E+00  0.920664E-03
  0.135660E+00  0.107976E+00  0.931073E-03
  0.136391E+00  0.107426E+00  0.913718E-03
  0.137122E+00  0.108144E+00  0.916256E-03
  0.137853E+00  0.107654E+00  0.920062E-03
  0.138584E+00  0.107639E+00  0.917819E-03
  0.139315E+00  0.106838E+00  0.920982E-03
  0.140046E+00  0.107563E+00  0.907087E-03
  0.140777E+00  0.106623E+00  0.913457E-03
  0.141508E+00  0.107560E+00  0.898977E-03
  0.142239E+00  0.107316E+00  0.908224E-03
  0.142970E+00  0.105471E+00  0.901605E-03
  0.143701E+00  0.107094E+00  0.900163E-03
  0.144432E+00  0.105993E+00  0.907274E-03
  0.145163E+00  0.105903E+00  0.890942E-03
  0.145894E+00  0.105799E+00  0.882807E-03
  0.146625E+00  0.104633E+00  0.887050E-03
  0.147356E+00  0.103863E+00  0.878835E-03
  0.148087E+00  0.103447E+00  0.868205E-03
  0.148818E+00  0.102969E+00  0.852229E-03
  0.149549E+00  0.101849E+00  0.844085E-03
  0.150280E+00  0.101863E+00  0.865477E-03
  0.151011E+00  0.100995E+00  0.865016E-03
  0.151741E+00  0.100223E+00  0.848688E-03
  0.152472E+00  0.997701E-01  0.856390E-03
  0.153203E+00  0.990678E-01  0.852371E-03
  0.153934E+00  0.984603E-01  0.848044E-03
  0.154665E+00  0.973734E-01  0.841532E-03
  0.155396E+00  0.967242E-01  0.847457E-03
  0.156127E+00  0.957928E-01  0.832442E-03
  0.156858E+00  0.944987E-01  0.833835E-03
  0.157589E+00  0.940616E-01  0.816915E-03
  0.158320E+00  0.935597E-01  0.825315E-03
  0.159051E+00  0.921226E-01  0.821576E-03
  0.159782E+00  0.917395E-01  0.835419E-03
  0.160512E+00  0.903251E-01  0.820488E-03
  0.161243E+00  0.901952E-01  0.805735E-03
  0.161974E+00  0.889827E-01  0.810892E-03
  0.162705E+00  0.873029E-01  0.823127E-03
  0.163436E+00  0.863409E-01  0.828062E-03
  0.164167E+00  0.853420E-01  0.808579E-03
  0.164898E+00  0.846298E-01  0.793135E-03
  0.165628E+00  0.834066E-01  0.789377E-03
  0.166359E+00  0.827003E-01  0.791995E-03
  0.167090E+00  0.812147E-01  0.778892E-03
  0.167821E+00  0.796021E-01  0.767128E-03
  0.168552E+00  0.792114E-01  0.757858E-03
  0.169283E+00  0.786040E-01  0.763529E-03
  0.170013E+00  0.764538E-01  0.758191E-03
  0.170744E+00  0.761476E-01  0.766723E-03
  0.171475E+00  0.750329E-01  0.759321E-03
  0.172206E+00  0.740563E-01  0.770108E-03
  0.172937E+00  0.730490E-01  0.743747E-03
  0.173667E+00  0.704518E-01  0.750116E-03
  0.174398E+00  0.699662E-01  0.728962E-03
  0.175129E+00  0.696642E-01  0.744718E-03
  0.175860E+00  0.679441E-01  0.734982E-03
  0.176590E+00  0.670116E-01  0.726965E-03
  0.177321E+00  0.653757E-01  0.724060E-03
  0.178052E+00  0.650705E-01  0.731948E-03
  0.178783E+00  0.635389E-01  0.727315E-03
  0.179513E+00  0.628331E-01  0.719169E-03
  0.180244E+00  0.615630E-01  0.708747E-03
  0.180975E+00  0.601167E-01  0.720725E-03
  0.181706E+00  0.598756E-01  0.713714E-03
  0.182436E+00  0.583947E-01  0.703008E-03
  0.183167E+00  0.573782E-01  0.703140E-03
  0.183898E+00  0.557414E-01  0.701080E-03
  0.184629E+00  0.557227E-01  0.698628E-03
  0.185359E+00  0.540639E-01  0.691389E-03
  0.186090E+00  0.530756E-01  0.690617E-03
  0.186821E+00  0.519919E-01  0.691733E-03
  0.187551E+00  0.516171E-01  0.689995E-03
  0.188282E+00  0.504612E-01  0.678127E-03
  0.189013E+00  0.490498E-01  0.689793E-03
  0.189743E+00  0.475995E-01  0.682131E-03
  0.190474E+00  0.471212E-01  0.685316E-03
  0.191205E+00  0.464083E-01  0.671260E-03
  0.191935E+00  0.456944E-01  0.665802E-03
  0.192666E+00  0.444074E-01  0.658722E-03
  0.193396E+00  0.436605E-01  0.655159E-03
  0.194127E+00  0.425713E-01  0.657556E-03
  0.194858E+00  0.416495E-01  0.650483E-03
  0.195588E+00  0.408839E-01  0.650746E-03
  0.196319E+00  0.402222E-01  0.656686E-03
  0.197049E+00  0.386030E-01  0.651646E-03
  0.197780E+00  0.385251E-01  0.650354E-03
  0.198511E+00  0.383740E-01  0.643198E-03
  0.199241E+00  0.376943E-01  0.639611E-03
  0.199972E+00  0.365839E-01  0.639327E-03
  0.200702E+00  0.362067E-01  0.638635E-03
  0.201433E+00  0.349357E-01  0.636082E-03
  0.202163E+00  0.340454E-01  0.642005E-03
  0.202894E+00  0.337347E-01  0.627350E-03
  0.203625E+00  0.333326E-01  0.631081E-03
  0.204355E+00  0.322144E-01  0.617201E-03
  0.205086E+00  0.317093E-01  0.627854E-03
  0.205816E+00  0.313907E-01  0.622479E-03
  0.206547E+00  0.307712E-01  0.617852E-03
  0.207277E+00  0.295585E-01  0.622333E-03
  0.208008E+00  0.293006E-01  0.628888E-03
  0.208738E+00  0.292225E-01  0.632138E-03
  0.209469E+00  0.277874E-01  0.644586E-03
  0.210199E+00  0.278624E-01  0.635504E-03
  0.210930E+00  0.268779E-01  0.636134E-03
  0.211660E+00  0.263275E-01  0.627256E-03
  0.212390E+00  0.262706E-01  0.627356E-03
  0.213121E+00  0.255651E-01  0.624830E-03
  0.213851E+00  0.247391E-01  0.625964E-03
  0.214582E+00  0.244442E-01  0.638322E-03
  0.215312E+00  0.247354E-01  0.623974E-03
  0.216043E+00  0.232214E-01  0.616700E-03
  0.216773E+00  0.229814E-01  0.626250E-03
  0.217503E+00  0.226361E-01  0.621481E-03
  0.218234E+00  0.220305E-01  0.620832E-03
  0.218964E+00  0.217689E-01  0.635202E-03
  0.219695E+00  0.209259E-01  0.621571E-03
  0.220425E+00  0.213140E-01  0.616979E-03
  0.221155E+00  0.207404E-01  0.611598E-03
  0.221886E+00  0.208926E-01  0.612963E-03
  0.222616E+00  0.203628E-01  0.588916E-03
  0.223346E+00  0.197138E-01  0.599231E-03
  0.224077E+00  0.191647E-01  0.595630E-03
  0.224807E+00  0.191838E-01  0.587205E-03
  0.225537E+00  0.191501E-01  0.598074E-03
  0.226268E+00  0.192311E-01  0.594807E-03
  0.226998E+00  0.181666E-01  0.598166E-03
  0.227728E+00  0.181705E-01  0.584026E-03
  0.228459E+00  0.170261E-01  0.586769E-03
  0.229189E+00  0.181569E-01  0.585068E-03
  0.229919E+00  0.169642E-01  0.575972E-03
  0.230650E+00  0.171896E-01  0.582613E-03
  0.231380E+00  0.166321E-01  0.580636E-03
  0.232110E+00  0.158029E-01  0.596646E-03
  0.232840E+00  0.164723E-01  0.584835E-03
  0.233571E+00  0.158546E-01  0.575028E-03
  0.234301E+00  0.155225E-01  0.575994E-03
  0.235031E+00  0.161518E-01  0.577727E-03
  0.235761E+00  0.152589E-01  0.571227E-03
  0.236491E+00  0.151005E-01  0.567898E-03
  0.237222E+00  0.152589E-01  0.569800E-03
  0.237952E+00  0.145018E-01  0.563414E-03
  0.238682E+00  0.146695E-01  0.566277E-03
  0.239412E+00  0.143928E-01  0.566381E-03
  0.240142E+00  0.147963E-01  0.563266E-03
  0.240873E+00  0.138501E-01  0.557266E-03
  0.241603E+00  0.144351E-01  0.558041E-03
  0.242333E+00  0.141918E-01  0.552413E-03
  0.243063E+00  0.141637E-01  0.557254E-03
  0.243793E+00  0.136948E-01  0.563375E-03
  0.244523E+00  0.138350E-01  0.562357E-03
  0.245253E+00  0.139081E-01  0.550210E-03
  0.245984E+00  0.137661E-01  0.553965E-03
  0.246714E+00  0.138712E-01  0.562210E-03
  0.247444E+00  0.135458E-01  0.559374E-03
  0.248174E+00  0.134630E-01  0.574086E-03
  0.248904E+00  0.127691E-01  0.560033E-03
  0.249634E+00  0.130269E-01  0.569168E-03
  0.250364E+00  0.125135E-01  0.562375E-03
  0.251094E+00  0.128102E-01  0.570655E-03
  0.251824E+00  0.120053E-01  0.565208E-03
  0.252554E+00  0.128052E-01  0.563923E-03
  0.253284E+00  0.125254E-01  0.571227E-03
  0.254014E+00  0.121947E-01  0.560330E-03
  0.254744E+00  0.127424E-01  0.571418E-03
  0.255474E+00  0.124511E-01  0.566899E-03
  0.256204E+00  0.123256E-01  0.562689E-03
  0.256934E+00  0.123174E-01  0.555592E-03
  0.257664E+00  0.128087E-01  0.570170E-03
  0.258394E+00  0.115945E-01  0.563004E-03
  0.259124E+00  0.121419E-01  0.563631E-03
  0.259854E+00  0.119798E-01  0.565871E-03
  0.260584E+00  0.116482E-01  0.562219E-03
  0.261314E+00  0.120559E-01  0.569340E-03
  0.262044E+00  0.120862E-01  0.572020E-03
  0.262774E+00  0.119055E-01  0.559456E-03
  0.263504E+00  0.117653E-01  0.560646E-03
  0.264234E+00  0.118008E-01  0.557950E-03
  0.264964E+00  0.114205E-01  0.561776E-03
  0.265693E+00  0.121264E-01  0.560546E-03
  0.266423E+00  0.114703E-01  0.567455E-03
  0.267153E+00  0.114133E-01  0.556963E-03
  0.267883E+00  0.113864E-01  0.554120E-03
  0.268613E+00  0.107949E-01  0.560094E-03
  0.269343E+00  0.113315E-01  0.555155E-03
  0.270073E+00  0.111383E-01  0.561768E-03
  0.270802E+00  0.107400E-01  0.569629E-03
  0.271532E+00  0.113104E-01  0.558825E-03
  0.272262E+00  0.112508E-01  0.555513E-03
  0.272992E+00  0.111149E-01  0.564704E-03
  0.273722E+00  0.112605E-01  0.557046E-03
  0.274451E+00  0.111489E-01  0.565560E-03
  0.275181E+00  0.110354E-01  0.562080E-03
  0.275911E+00  0.111154E-01  0.560177E-03
  0.276641E+00  0.108253E-01  0.553826E-03
  0.277371E+00  0.108867E-01  0.555907E-03
  0.278100E+00  0.108129E-01  0.558272E-03
  0.278830E+00  0.103818E-01  0.554148E-03
  0.279560E+00  0.112495E-01  0.554325E-03
  0.280289E+00  0.109144E-01  0.548020E-03
  0.281019E+00  0.110140E-01  0.550000E-03
  0.281749E+00  0.106218E-01  0.556128E-03
  0.282479E+00  0.999470E-02  0.541563E-03
  0.283208E+00  0.105422E-01  0.551982E-03
  0.283938E+00  0.109220E-01  0.546142E-03
  0.284668E+00  0.103287E-01  0.550907E-03
  0.285397E+00  0.100249E-01  0.547688E-03
  0.286127E+00  0.979260E-02  0.545213E-03
  0.286856E+00  0.106538E-01  0.551242E-03
  0.287586E+00  0.961900E-02  0.543676E-03
  0.288316E+00  0.997470E-02  0.549764E-03
  0.289045E+00  0.995490E-02  0.557634E-03
  0.289775E+00  0.103884E-01  0.541292E-03
  0.290504E+00  0.966850E-02  0.540521E-03
  0.291234E+00  0.974900E-02  0.538262E-03
  0.291964E+00  0.982770E-02  0.550809E-03
  0.292693E+00  0.956680E-02  0.541520E-03
  0.293423E+00  0.951480E-02  0.540448E-03
  0.294152E+00  0.953010E-02  0.547876E-03
  0.294882E+00  0.975870E-02  0.540987E-03
  0.295611E+00  0.932340E-02  0.551495E-03
  0.296341E+00  0.941890E-02  0.533661E-03
  0.297070E+00  0.954270E-02  0.545491E-03
  0.297800E+00  0.934990E-02  0.542344E-03
  0.298529E+00  0.922930E-02  0.541867E-03
  0.299259E+00  0.904980E-02  0.549282E-03
  0.299988E+00  0.965880E-02  0.544295E-03
  0.300718E+00  0.961080E-02  0.547475E-03
  0.301447E+00  0.955200E-02  0.550493E-03
  0.302176E+00  0.922910E-02  0.548308E-03
  0.302906E+00  0.883380E-02  0.549220E-03
  0.303635E+00  0.913240E-02  0.557603E-03
  0.304365E+00  0.972940E-02  0.559463E-03
  0.305094E+00  0.878690E-02  0.571679E-03
  0.305823E+00  0.904030E-02  0.555002E-03
  0.306553E+00  0.834660E-02  0.555245E-03
  0.307282E+00  0.903870E-02  0.556932E-03
  0.308012E+00  0.891680E-02  0.564090E-03
  0.308741E+00  0.831180E-02  0.564043E-03
  0.309470E+00  0.893580E-02  0.561485E-03
  0.310200E+00  0.872750E-02  0.555038E-03
  0.310929E+00  0.846010E-02  0.567089E-03
  0.311658E+00  0.849890E-02  0.569385E-03
  0.312387E+00  0.853750E-02  0.577640E-03
  0.313117E+00  0.848600E-02  0.574482E-03
  0.313846E+00  0.892180E-02  0.562269E-03
  0.314575E+00  0.853770E-02  0.575649E-03
  0.315305E+00  0.836910E-02  0.569695E-03
  0.316034E+00  0.822180E-02  0.561573E-03
  0.316763E+00  0.864500E-02  0.578139E-03
  0.317492E+00  0.811220E-02  0.571138E-03
  0.318221E+00  0.823730E-02  0.578743E-03
  0.318951E+00  0.787930E-02  0.569277E-03
  0.319680E+00  0.839150E-02  0.564137E-03
  0.320409E+00  0.798480E-02  0.581542E-03
  0.321138E+00  0.842240E-02  0.569649E-03
  0.321867E+00  0.808780E-02  0.580035E-03
  0.322596E+00  0.798330E-02  0.572477E-03
  0.323326E+00  0.747850E-02  0.570939E-03
  0.324055E+00  0.754490E-02  0.580206E-03
  0.324784E+00  0.762620E-02  0.581794E-03
  0.325513E+00  0.741320E-02  0.576855E-03
  0.326242E+00  0.823800E-02  0.569016E-03
  0.326971E+00  0.742200E-02  0.564596E-03
  0.327700E+00  0.714810E-02  0.566528E-03
  0.328429E+00  0.742860E-02  0.570729E-03
  0.329158E+00  0.793690E-02  0.583848E-03
  0.329887E+00  0.710270E-02  0.580941E-03
  0.330616E+00  0.671430E-02  0.575796E-03
  0.331345E+00  0.744080E-02  0.578715E-03
  0.332074E+00  0.751160E-02  0.574798E-03
  0.332803E+00  0.704420E-02  0.585118E-03
  0.333532E+00  0.694990E-02  0.569930E-03
  0.334261E+00  0.710070E-02  0.580920E-03
  0.334990E+00  0.677680E-02  0.578549E-03
  0.335719E+00  0.659220E-02  0.584753E-03
  0.336448E+00  0.704460E-02  0.578220E-03
  0.337177E+00  0.715770E-02  0.577712E-03
  0.337906E+00  0.675380E-02  0.583136E-03
  0.338635E+00  0.679760E-02  0.583750E-03
  0.339364E+00  0.640640E-02  0.583448E-03
  0.340093E+00  0.676840E-02  0.578575E-03
  0.340822E+00  0.683850E-02  0.581175E-03
  0.341551E+00  0.724910E-02  0.577191E-03
  0.342279E+00  0.694680E-02  0.580203E-03
  0.343008E+00  0.614120E-02  0.586907E-03
  0.343737E+00  0.593230E-02  0.580338E-03
  0.344466E+00  0.656190E-02  0.586426E-03
  0.345195E+00  0.649150E-02  0.586749E-03
  0.345923E+00  0.648630E-02  0.578794E-03
  0.346652E+00  0.628220E-02  0.582393E-03
  0.347381E+00  0.600730E-02  0.588995E-03
  0.348110E+00  0.654470E-02  0.585852E-03
  0.348839E+00  0.654490E-02  0.584524E-03
  0.349567E+00  0.658110E-02  0.577895E-03
  0.350296E+00  0.654710E-02  0.580711E-03
  0.351025E+00  0.596630E-02  0.586846E-03
  0.351753E+00  0.605430E-02  0.591491E-03
  0.352482E+00  0.569290E-02  0.585120E-03
  0.353211E+00  0.591360E-02  0.583452E-03
  0.353940E+00  0.650780E-02  0.579675E-03
  0.354668E+00  0.650290E-02  0.575993E-03
  0.355397E+00  0.591980E-02  0.588950E-03
  0.356126E+00  0.584670E-02  0.582821E-03
  0.356854E+00  0.546490E-02  0.585835E-03
  0.357583E+00  0.558830E-02  0.591270E-03
  0.358311E+00  0.595280E-02  0.582538E-03
  0.359040E+00  0.581970E-02  0.585877E-03
  0.359769E+00  0.499540E-02  0.586775E-03
  0.360497E+00  0.562680E-02  0.578266E-03
  0.361226E+00  0.581610E-02  0.596570E-03
  0.361954E+00  0.535160E-02  0.590399E-03
  0.362683E+00  0.539890E-02  0.608021E-03
  0.363411E+00  0.633450E-02  0.607678E-03
  0.364140E+00  0.596170E-02  0.613020E-03
  0.364868E+00  0.610830E-02  0.611382E-03
  0.365597E+00  0.542470E-02  0.609275E-03
  0.366325E+00  0.533480E-02  0.632586E-03
  0.367054E+00  0.551160E-02  0.620575E-03
  0.367782E+00  0.548880E-02  0.626842E-03
  0.368511E+00  0.537090E-02  0.625817E-03
  0.369239E+00  0.512980E-02  0.625910E-03
  0.369967E+00  0.553380E-02  0.635519E-03
  0.370696E+00  0.506810E-02  0.617613E-03
  0.371424E+00  0.514350E-02  0.627130E-03
  0.372153E+00  0.576440E-02  0.617901E-03
  0.372881E+00  0.592320E-02  0.624350E-03
  0.373609E+00  0.554840E-02  0.637986E-03
  0.374338E+00  0.534960E-02  0.626797E-03
  0.375066E+00  0.557100E-02  0.624284E-03
  0.375794E+00  0.592160E-02  0.616410E-03
  0.376523E+00  0.499020E-02  0.614175E-03
  0.377251E+00  0.432360E-02  0.622027E-03
  0.377979E+00  0.535000E-02  0.614427E-03
  0.378708E+00  0.517000E-02  0.616173E-03
  0.379436E+00  0.504370E-02  0.611525E-03
  0.380164E+00  0.492160E-02  0.614477E-03
  0.380892E+00  0.501900E-02  0.609200E-03
  0.381621E+00  0.469080E-02  0.602428E-03
  0.382349E+00  0.529180E-02  0.614489E-03
  0.383077E+00  0.510050E-02  0.607977E-03
  0.383805E+00  0.471760E-02  0.607638E-03
  0.384533E+00  0.433680E-02  0.612433E-03
  0.385261E+00  0.476800E-02  0.614361E-03
  0.385990E+00  0.493690E-02  0.611588E-03
  0.386718E+00  0.430080E-02  0.609451E-03
  0.387446E+00  0.572330E-02  0.620015E-03
  0.388174E+00  0.541450E-02  0.597903E-03
  0.388902E+00  0.514680E-02  0.609529E-03
  0.389630E+00  0.469410E-02  0.611671E-03
  0.390358E+00  0.476450E-02  0.608492E-03
  0.391086E+00  0.526900E-02  0.608428E-03
  0.391814E+00  0.470660E-02  0.608729E-03
  0.392542E+00  0.507210E-02  0.602713E-03
  0.393270E+00  0.513870E-02  0.601130E-03
  0.393998E+00  0.466950E-02  0.614427E-03
  0.394726E+00  0.488020E-02  0.604822E-03
  0.395454E+00  0.456040E-02  0.604855E-03
  0.396182E+00  0.450940E-02  0.613165E-03
  0.396910E+00  0.435710E-02  0.599728E-03
  0.397638E+00  0.507160E-02  0.609038E-03
  0.398366E+00  0.504840E-02  0.601824E-03
  0.399094E+00  0.483130E-02  0.593838E-03
  0.399822E+00  0.409190E-02  0.608933E-03
  0.400550E+00  0.487050E-02  0.593006E-03
  0.401278E+00  0.470290E-02  0.594540E-03
  0.402006E+00  0.456660E-02  0.588364E-03
  0.402734E+00  0.473120E-02  0.603726E-03
  0.403461E+00  0.399000E-02  0.602224E-03
  0.404189E+00  0.477420E-02  0.590656E-03
  0.404917E+00  0.430530E-02  0.596920E-03
  0.405645E+00  0.486680E-02  0.603528E-03
  0.406373E+00  0.390740E-02  0.602795E-03
  0.407100E+00  0.408480E-02  0.605253E-03
  0.407828E+00  0.433360E-02  0.595966E-03
  0.408556E+00  0.430770E-02  0.607573E-03
  0.409284E+00  0.426410E-02  0.595705E-03
  0.410011E+00  0.462200E-02  0.595160E-03
  0.410739E+00  0.442100E-02  0.592181E-03
  0.411467E+00  0.501290E-02  0.583397E-03
  0.412195E+00  0.484930E-02  0.598207E-03
  0.412922E+00  0.431970E-02  0.588870E-03
  0.413650E+00  0.487860E-02  0.592079E-03
  0.414378E+00  0.455480E-02  0.598167E-03
  0.415105E+00  0.414580E-02  0.593069E-03
  0.415833E+00  0.417080E-02  0.610942E-03
  0.416560E+00  0.401240E-02  0.604158E-03
  0.417288E+00  0.442770E-02  0.608878E-03
  0.418016E+00  0.540680E-02  0.606530E-03
  0.418743E+00  0.456150E-02  0.619838E-03
  0.419471E+00  0.528710E-02  0.621771E-03
  0.420198E+00  0.458610E-02  0.614997E-03
  0.420926E+00  0.456830E-02  0.628834E-03
  0.421653E+00  0.435980E-02  0.628283E-03
  0.422381E+00  0.465790E-02  0.626930E-03
  0.423108E+00  0.417870E-02  0.626142E-03
  0.423836E+00  0.409560E-02  0.625034E-03
  0.424563E+00  0.374760E-02  0.634529E-03
  0.425291E+00  0.382690E-02  0.636211E-03
  0.426018E+00  0.396260E-02  0.635294E-03
  0.426745E+00  0.465440E-02  0.629849E-03
  0.427473E+00  0.381110E-02  0.635992E-03
  0.428200E+00  0.362660E-02  0.633291E-03
  0.428928E+00  0.295700E-02  0.640498E-03
  0.429655E+00  0.356920E-02  0.633072E-03
  0.430382E+00  0.479950E-02  0.634022E-03
  0.431110E+00  0.450470E-02  0.651854E-03
  0.431837E+00  0.426280E-02  0.641435E-03
  0.432564E+00  0.359160E-02  0.641910E-03
  0.433292E+00  0.310410E-02  0.651696E-03
  0.434019E+00  0.351720E-02  0.648206E-03
  0.434746E+00  0.410100E-02  0.647752E-03
  0.435473E+00  0.322230E-02  0.641923E-03
  0.436201E+00  0.370910E-02  0.650674E-03
  0.436928E+00  0.414390E-02  0.656005E-03
  0.437655E+00  0.319150E-02  0.670037E-03
  0.438382E+00  0.453340E-02  0.671164E-03
  0.439109E+00  0.369670E-02  0.668058E-03
  0.439837E+00  0.428130E-02  0.666002E-03
  0.440564E+00  0.362840E-02  0.656078E-03
  0.441291E+00  0.356160E-02  0.652547E-03
  0.442018E+00  0.375790E-02  0.665274E-03
  0.442745E+00  0.417280E-02  0.655549E-03
  0.443472E+00  0.388840E-02  0.672937E-03
  0.444199E+00  0.390970E-02  0.663056E-03
  0.444926E+00  0.349070E-02  0.651236E-03
  0.445653E+00  0.357600E-02  0.666860E-03
  0.446380E+00  0.356740E-02  0.649499E-03
  0.447107E+00  0.347400E-02  0.667448E-03
  0.447834E+00  0.298710E-02  0.659582E-03
  0.448561E+00  0.321200E-02  0.670126E-03
  0.449288E+00  0.321960E-02  0.679024E-03
  0.450015E+00  0.400830E-02  0.659708E-03
  0.450742E+00  0.298960E-02  0.682621E-03
  0.451469E+00  0.320040E-02  0.681802E-03
  0.452196E+00  0.394480E-02  0.672848E-03
  0.452923E+00  0.410150E-02  0.688074E-03
  0.453650E+00  0.348960E-02  0.679656E-03
  0.454377E+00  0.413970E-02  0.677907E-03
  0.455104E+00  0.398760E-02  0.690347E-03
  0.455831E+00  0.321290E-02  0.687198E-03
  0.456557E+00  0.393760E-02  0.681748E-03
  0.457284E+00  0.316400E-02  0.684351E-03
  0.458011E+00  0.372540E-02  0.692843E-03
  0.458738E+00  0.414190E-02  0.688073E-03
  0.459465E+00  0.435260E-02  0.685187E-03
  0.460191E+00  0.303660E-02  0.683092E-03
  0.460918E+00  0.400550E-02  0.696825E-03
  0.461645E+00  0.406110E-02  0.687465E-03
  0.462372E+00  0.363120E-02  0.694077E-03
  0.463098E+00  0.326350E-02  0.699832E-03
  0.463825E+00  0.378600E-02  0.691774E-03
  0.464552E+00  0.329590E-02  0.695764E-03
  0.465278E+00  0.317840E-02  0.691523E-03
  0.466005E+00  0.446060E-02  0.693471E-03
  0.466732E+00  0.339450E-02  0.699031E-03
  0.467458E+00  0.339040E-02  0.685772E-03
  0.468185E+00  0.311370E-02  0.702794E-03
  0.468911E+00  0.276100E-02  0.695922E-03
  0.469638E+00  0.290410E-02  0.690818E-03
  0.470364E+00  0.318080E-02  0.683654E-03
  0.471091E+00  0.328730E-02  0.696476E-03
  0.471817E+00  0.392870E-02  0.700733E-03
  0.472544E+00  0.365470E-02  0.684117E-03
  0.473270E+00  0.288080E-02  0.704555E-03
  0.473997E+00  0.301730E-02  0.695553E-03
  0.474723E+00  0.298670E-02  0.698072E-03
  0.475450E+00  0.342700E-02  0.701349E-03
  0.476176E+00  0.310650E-02  0.696280E-03
  0.476903E+00  0.354920E-02  0.695616E-03
  0.477629E+00  0.400040E-02  0.702345E-03
  0.478355E+00  0.315020E-02  0.692441E-03
  0.479082E+00  0.330320E-02  0.702315E-03
  0.479808E+00  0.322640E-02  0.694419E-03
  0.480535E+00  0.365770E-02  0.725510E-03
  0.481261E+00  0.281110E-02  0.729008E-03
  0.481987E+00  0.333430E-02  0.692190E-03
  0.482713E+00  0.314220E-02  0.711469E-03
  0.483440E+00  0.280620E-02  0.716406E-03
  0.484166E+00  0.329090E-02  0.709843E-03
  0.484892E+00  0.330840E-02  0.697278E-03
  0.485618E+00  0.248000E-02  0.712843E-03
  0.486345E+00  0.306510E-02  0.707918E-03
  0.487071E+00  0.323750E-02  0.706513E-03
  0.487797E+00  0.356870E-02  0.711896E-03
  0.488523E+00  0.363100E-02  0.697157E-03
  0.489249E+00  0.359950E-02  0.706940E-03
  0.489975E+00  0.418260E-02  0.716888E-03
  0.490702E+00  0.300570E-02  0.734477E-03
  0.491428E+00  0.304300E-02  0.714198E-03
  0.492154E+00  0.368330E-02  0.717878E-03
  0.492880E+00  0.336440E-02  0.714818E-03
  0.493606E+00  0.310540E-02  0.724288E-03
  0.494332E+00  0.346680E-02  0.705217E-03
  0.495058E+00  0.315640E-02  0.711314E-03
  0.495784E+00  0.287700E-02  0.713250E-03
  0.496510E+00  0.251850E-02  0.711863E-03
  0.497236E+00  0.383330E-02  0.692323E-03
  0.497962E+00  0.263840E-02  0.710659E-03
  0.498688E+00  0.367790E-02  0.715790E-03
  0.499414E+00  0.264040E-02  0.710872E-03
  0.500140E+00  0.228130E-02  0.728417E-03
  0.500866E+00  0.297220E-02  0.695377E-03
  0.501591E+00  0.356940E-02  0.704902E-03
  0.502317E+00  0.286160E-02  0.705446E-03
  0.503043E+00  0.302910E-02  0.713602E-03
  0.503769E+00  0.281550E-02  0.700716E-03
  0.504495E+00  0.218460E-02  0.707712E-03
  0.505221E+00  0.296410E-02  0.718137E-03
  0.505946E+00  0.271500E-02  0.709293E-03
  0.506672E+00  0.295070E-02  0.714380E-03
  0.507398E+00  0.260260E-02  0.717614E-03
  0.508124E+00  0.261740E-02  0.718389E-03
  0.508849E+00  0.202200E-02  0.713484E-03
  0.509575E+00  0.368730E-02  0.707997E-03
  0.510301E+00  0.261560E-02  0.720513E-03
  0.511026E+00  0.300010E-02  0.696560E-03
  0.511752E+00  0.208300E-02  0.725343E-03
  0.512478E+00  0.313850E-02  0.707927E-03
  0.513203E+00  0.245600E-02  0.709563E-03
  0.513929E+00  0.335880E-02  0.720585E-03
  0.514654E+00  0.265160E-02  0.722944E-03
  0.515380E+00  0.259390E-02  0.716334E-03
  0.516106E+00  0.235530E-02  0.732915E-03
  0.516831E+00  0.266660E-02  0.740997E-03
  0.517557E+00  0.233060E-02  0.762496E-03
  0.518282E+00  0.247290E-02  0.790376E-03
  0.519008E+00  0.220230E-02  0.773524E-03
  0.519733E+00  0.287580E-02  0.782100E-03
  0.520458E+00  0.265710E-02  0.777848E-03
  0.521184E+00  0.222430E-02  0.801267E-03
  0.521909E+00  0.303260E-02  0.805078E-03
  0.522635E+00  0.272190E-02  0.822485E-03
  0.523360E+00  0.274520E-02  0.814072E-03
  0.524085E+00  0.233750E-02  0.818001E-03
  0.524811E+00  0.203200E-02  0.828946E-03
  0.525536E+00  0.233650E-02  0.827463E-03
  0.526261E+00  0.290210E-02  0.853670E-03
  0.526987E+00  0.235140E-02  0.836251E-03
  0.527712E+00  0.261450E-02  0.847974E-03
  0.528437E+00  0.242350E-02  0.858740E-03
  0.529163E+00  0.227300E-02  0.844973E-03
  0.529888E+00  0.226520E-02  0.869890E-03
  0.530613E+00  0.247850E-02  0.885300E-03
  0.531338E+00  0.241140E-02  0.849855E-03
  0.532063E+00  0.221630E-02  0.880750E-03
  0.532789E+00  0.222860E-02  0.892983E-03
  0.533514E+00  0.198170E-02  0.880387E-03
  0.534239E+00  0.290390E-02  0.896939E-03
  0.534964E+00  0.237670E-02  0.908631E-03
  0.535689E+00  0.169080E-02  0.910214E-03
  0.536414E+00  0.257610E-02  0.914192E-03
  0.537139E+00  0.205970E-02  0.922738E-03
  0.537864E+00  0.220540E-02  0.917363E-03
  0.538589E+00  0.198750E-02  0.940844E-03
  0.539314E+00  0.344950E-02  0.938768E-03
  0.540039E+00  0.170440E-02  0.952131E-03
  0.540764E+00  0.326000E-02  0.933510E-03
  0.541489E+00  0.260750E-02  0.955882E-03
  0.542214E+00  0.257630E-02  0.963928E-03
  0.542939E+00  0.239950E-02  0.953019E-03
  0.543664E+00  0.221490E-02  0.974924E-03
  0.544389E+00  0.222360E-02  0.956993E-03
  0.545114E+00  0.327470E-02  0.100324E-02
  0.545839E+00  0.236570E-02  0.999768E-03
  0.546563E+00  0.278330E-02  0.100911E-02
  0.547288E+00  0.285670E-02  0.101394E-02
  0.548013E+00  0.157580E-02  0.100646E-02
  0.548738E+00  0.250610E-02  0.101735E-02
  0.549463E+00  0.244120E-02  0.100359E-02
  0.550187E+00  0.134830E-02  0.103419E-02
  0.550912E+00  0.197970E-02  0.104851E-02
  0.551637E+00  0.131310E-02  0.102980E-02
  0.552361E+00  0.197610E-02  0.105418E-02
  0.553086E+00  0.195550E-02  0.102312E-02
  0.553811E+00  0.191600E-02  0.104973E-02
  0.554535E+00  0.199580E-02  0.105857E-02
  0.555260E+00  0.171140E-02  0.106995E-02
  0.555985E+00  0.206690E-02  0.107020E-02
  0.556709E+00  0.242760E-02  0.105966E-02
  0.557434E+00  0.989200E-03  0.108101E-02
  0.558158E+00  0.229680E-02  0.109231E-02
  0.558883E+00  0.241080E-02  0.106937E-02
  0.559607E+00  0.137350E-02  0.110003E-02
  0.560332E+00  0.351250E-02  0.109104E-02
  0.561056E+00  0.297470E-02  0.111372E-02
  0.561781E+00  0.185690E-02  0.110308E-02
  0.562505E+00  0.254360E-02  0.110740E-02
  0.563230E+00  0.113170E-02  0.113387E-02
  0.563954E+00  0.236020E-02  0.112236E-02
  0.564678E+00  0.281820E-02  0.114537E-02
  0.565403E+00  0.163330E-02  0.114309E-02
  0.566127E+00  0.283950E-02  0.114702E-02
  0.566852E+00  0.156140E-02  0.117447E-02
  0.567576E+00  0.289790E-02  0.118172E-02
  0.568300E+00  0.193190E-02  0.116629E-02
  0.569024E+00  0.220410E-02  0.117946E-02
  0.569749E+00  0.212270E-02  0.120894E-02
  0.570473E+00  0.262000E-02  0.120500E-02
  0.571197E+00  0.249210E-02  0.121576E-02
  0.571921E+00  0.202010E-02  0.123801E-02
  0.572646E+00  0.123010E-02  0.122518E-02
  0.573370E+00  0.177470E-02  0.126446E-02
  0.574094E+00  0.391300E-03  0.121010E-02
  0.574818E+00  0.231920E-02  0.127999E-02
  0.575542E+00  0.278050E-02  0.130769E-02
  0.576266E+00  0.169450E-02  0.129045E-02
  0.576990E+00  0.160000E-02  0.131570E-02
  0.577714E+00  0.165370E-02  0.127489E-02
  0.578438E+00  0.238630E-02  0.134212E-02
  0.579162E+00  0.265520E-02  0.129827E-02
  0.579886E+00  0.169110E-02  0.132421E-02
  0.580610E+00  0.193850E-02  0.136883E-02
  0.581334E+00  0.242120E-02  0.133506E-02
  0.582058E+00  0.363970E-02  0.137538E-02
  0.582782E+00  0.221550E-02  0.137998E-02
  0.583506E+00  0.132900E-02  0.141034E-02
  0.584230E+00  0.158200E-02  0.140193E-02
  0.584954E+00  0.815500E-03  0.137780E-02
  0.585678E+00  0.198500E-02  0.150256E-02
  0.586402E+00  0.350420E-02  0.142597E-02
  0.587125E+00  0.858300E-03  0.148681E-02
  0.587849E+00  0.215050E-02  0.147024E-02
  0.588573E+00  0.275630E-02  0.148177E-02
  0.589297E+00  0.771900E-03  0.153667E-02
  0.590021E+00  0.227920E-02  0.150954E-02
  0.590744E+00  0.845300E-03  0.152282E-02
  0.591468E+00  0.159810E-02  0.158052E-02
  0.592192E+00  0.213740E-02  0.155579E-02
  0.592915E+00  0.879900E-03  0.159817E-02
  0.593639E+00  0.297290E-02  0.151864E-02
  0.594363E+00  0.136780E-02  0.163098E-02
  0.595086E+00  0.144830E-02  0.163750E-02
  0.595810E+00  0.236920E-02  0.169079E-02
  0.596533E+00  0.321250E-02  0.170996E-02
  0.597257E+00  0.747700E-03  0.165642E-02
  0.597980E+00  0.885000E-03  0.169077E-02
  0.598704E+00  0.224430E-02  0.171957E-02
  0.599427E+00  0.290810E-02  0.170726E-02
  0.600151E+00  0.126170E-02  0.174242E-02
  0.600874E+00  0.125490E-02  0.169627E-02
  0.601598E+00  0.105740E-02  0.176807E-02
  0.602321E+00  0.493500E-03  0.174169E-02
  0.603045E+00  0.324870E-02  0.174499E-02
  0.603768E+00  0.387400E-02  0.174239E-02
  0.604491E+00  0.679100E-03  0.179197E-02
  0.605215E+00  0.191210E-02  0.181382E-02
  0.605938E+00  0.246090E-02  0.182018E-02
  0.606661E+00  0.215220E-02  0.184140E-02
  0.607385E+00  0.294750E-02  0.183365E-02
  0.608108E+00  0.360550E-02  0.186120E-02
  0.608831E+00  0.123020E-02  0.186806E-02
  0.609554E+00  0.152740E-02  0.196659E-02
  0.610278E+00  0.264350E-02  0.193283E-02
  0.611001E+00  0.159050E-02  0.193188E-02
  0.611724E+00  0.187130E-02  0.200495E-02
  0.612447E+00  0.194390E-02  0.195705E-02
  0.613170E+00 -0.272500E-03  0.215677E-02
  0.613893E+00 -0.124500E-03  0.212585E-02
  0.614616E+00  0.254700E-02  0.202208E-02
  0.615339E+00  0.357500E-03  0.202562E-02
  0.616062E+00  0.956400E-03  0.222853E-02
  0.616786E+00  0.866000E-04  0.230505E-02
  0.617509E+00  0.378000E-03  0.243667E-02
  0.618231E+00  0.139720E-02  0.276358E-02
  0.618954E+00  0.421200E-03  0.287811E-02
  0.619677E+00  0.631900E-03  0.302141E-02
  0.620400E+00  0.811900E-03  0.355014E-02
  0.621123E+00  0.556030E-02  0.357012E-02
  0.621846E+00  0.276470E-02  0.449311E-02
  0.622569E+00  0.234500E-03  0.475476E-02
  0.623292E+00 -0.351950E-02  0.651831E-02
  0.624015E+00 -0.205070E-02  0.748746E-02
  0.624738E+00 -0.315020E-02  0.245791E-01
----------C:\Emma\Synchrotron_2016July\blag1o80_raw_data_files_averaged_and_buffer_subtracted\blag1o80_4mg_avg.dat-----------------------------
                                                                                
Parent(s): /tmp/qt_temp.T16377 /tmp/qt_temp.M16377 /tmp/qt_temp.X16377 /tmp/qt_t
----------C:\Emma\Synchrotron_2016July\blag1o80_raw_data_files_averaged_and_buffer_subtracted\blag1o60_0mg_avg.dat-----------------------------
                                                                                
Parent(s): /tmp/qt_temp.T28996 /tmp/qt_temp.M28996 /tmp/qt_temp.X28996 /tmp/qt_t
