# Supplementary material for: BAMLET kills chemotherapy-resistant mesothelioma cells, holding oleic acid in an activated cytotoxic state
Source: PLoS One. 2018 Aug 29;13(8):e0203003. doi: 10.1371/journal.pone.0203003 (PMC6114908; doi:10.1371/journal.pone.0203003)
Supplement: S2 Dataset — (TGZ) [file pone.0203003.s003.tgz › BAMLET_and_BLAGLET_SAXS_and_models/SAXS_data_for_BLAGLETs_pH12_betamerc_10C/blag1o40_0p25mg_sub.dat]

 12-Aug-2016       (1.000 *blag1o40_0p25mg - 1.000 *blag1o40_0mg_av) /  1.0000
blag1o40_0p2  Conc = .10E+01  Mult = .10E+01  N1 =    1  N2 =  843  SCALE =  1
 0mg_avg.dat  Conc = .10E+01  Mult = .10E+01  N1 =    1  N2 =  843  SCALE =  1
  0.113375E-01  0.611483E-01  0.109024E-01
  0.120690E-01  0.590285E-01  0.602415E-02
  0.128004E-01  0.651715E-01  0.529393E-02
  0.135319E-01  0.592259E-01  0.463185E-02
  0.142633E-01  0.649995E-01  0.407621E-02
  0.149948E-01  0.604241E-01  0.374466E-02
  0.157262E-01  0.606236E-01  0.351600E-02
  0.164577E-01  0.590498E-01  0.316943E-02
  0.171891E-01  0.597754E-01  0.314676E-02
  0.179206E-01  0.580749E-01  0.323871E-02
  0.186520E-01  0.572660E-01  0.295726E-02
  0.193835E-01  0.551395E-01  0.276055E-02
  0.201149E-01  0.550472E-01  0.281357E-02
  0.208464E-01  0.554541E-01  0.278609E-02
  0.215778E-01  0.563931E-01  0.263249E-02
  0.223093E-01  0.539636E-01  0.268832E-02
  0.230407E-01  0.498529E-01  0.255130E-02
  0.237721E-01  0.530796E-01  0.259073E-02
  0.245036E-01  0.530740E-01  0.256002E-02
  0.252350E-01  0.522348E-01  0.245995E-02
  0.259665E-01  0.505471E-01  0.234736E-02
  0.266979E-01  0.546226E-01  0.229280E-02
  0.274293E-01  0.487166E-01  0.240446E-02
  0.281608E-01  0.498862E-01  0.222266E-02
  0.288922E-01  0.489664E-01  0.216314E-02
  0.296237E-01  0.472900E-01  0.217897E-02
  0.303551E-01  0.458053E-01  0.214648E-02
  0.310865E-01  0.447835E-01  0.224311E-02
  0.318180E-01  0.451515E-01  0.217570E-02
  0.325494E-01  0.443804E-01  0.229617E-02
  0.332808E-01  0.448621E-01  0.211549E-02
  0.340123E-01  0.453854E-01  0.194376E-02
  0.347437E-01  0.433940E-01  0.193786E-02
  0.354751E-01  0.406301E-01  0.197246E-02
  0.362065E-01  0.397159E-01  0.192164E-02
  0.369380E-01  0.374257E-01  0.192578E-02
  0.376694E-01  0.404536E-01  0.183314E-02
  0.384008E-01  0.379878E-01  0.193483E-02
  0.391322E-01  0.383569E-01  0.181068E-02
  0.398636E-01  0.379921E-01  0.189073E-02
  0.405951E-01  0.350762E-01  0.185685E-02
  0.413265E-01  0.382818E-01  0.174926E-02
  0.420579E-01  0.342911E-01  0.179582E-02
  0.427893E-01  0.335153E-01  0.174049E-02
  0.435207E-01  0.356933E-01  0.170198E-02
  0.442521E-01  0.336021E-01  0.178565E-02
  0.449836E-01  0.318223E-01  0.171472E-02
  0.457150E-01  0.309199E-01  0.167146E-02
  0.464464E-01  0.305565E-01  0.167944E-02
  0.471778E-01  0.306252E-01  0.164906E-02
  0.479092E-01  0.273671E-01  0.166136E-02
  0.486406E-01  0.279534E-01  0.163408E-02
  0.493720E-01  0.280520E-01  0.159890E-02
  0.501034E-01  0.261277E-01  0.155015E-02
  0.508348E-01  0.258332E-01  0.167360E-02
  0.515662E-01  0.245327E-01  0.164243E-02
  0.522976E-01  0.254797E-01  0.154634E-02
  0.530290E-01  0.242557E-01  0.155728E-02
  0.537604E-01  0.237199E-01  0.165881E-02
  0.544917E-01  0.210031E-01  0.160133E-02
  0.552231E-01  0.220738E-01  0.161695E-02
  0.559545E-01  0.201019E-01  0.168510E-02
  0.566859E-01  0.191654E-01  0.168185E-02
  0.574173E-01  0.185641E-01  0.176320E-02
  0.581487E-01  0.192729E-01  0.170375E-02
  0.588800E-01  0.180941E-01  0.176052E-02
  0.596114E-01  0.175374E-01  0.175984E-02
  0.603428E-01  0.165453E-01  0.170021E-02
  0.610742E-01  0.151823E-01  0.170053E-02
  0.618055E-01  0.155479E-01  0.165500E-02
  0.625369E-01  0.149152E-01  0.168842E-02
  0.632683E-01  0.132035E-01  0.169366E-02
  0.639996E-01  0.130173E-01  0.156986E-02
  0.647310E-01  0.131504E-01  0.162108E-02
  0.654624E-01  0.143975E-01  0.152019E-02
  0.661937E-01  0.133413E-01  0.150981E-02
  0.669251E-01  0.124639E-01  0.148067E-02
  0.676564E-01  0.120715E-01  0.151608E-02
  0.683878E-01  0.116631E-01  0.146399E-02
  0.691191E-01  0.104723E-01  0.148116E-02
  0.698505E-01  0.108886E-01  0.146367E-02
  0.705818E-01  0.102195E-01  0.139521E-02
  0.713132E-01  0.834900E-02  0.139358E-02
  0.720445E-01  0.956770E-02  0.137853E-02
  0.727759E-01  0.953570E-02  0.137690E-02
  0.735072E-01  0.879730E-02  0.133832E-02
  0.742385E-01  0.642300E-02  0.136060E-02
  0.749699E-01  0.597580E-02  0.135547E-02
  0.757012E-01  0.658440E-02  0.131351E-02
  0.764325E-01  0.661600E-02  0.134711E-02
  0.771638E-01  0.522960E-02  0.131443E-02
  0.778952E-01  0.618630E-02  0.129689E-02
  0.786265E-01  0.627830E-02  0.129303E-02
  0.793578E-01  0.607010E-02  0.123263E-02
  0.800891E-01  0.480360E-02  0.122780E-02
  0.808204E-01  0.449680E-02  0.124663E-02
  0.815517E-01  0.402620E-02  0.126689E-02
  0.822830E-01  0.415740E-02  0.125413E-02
  0.830143E-01  0.428930E-02  0.122843E-02
  0.837456E-01  0.506190E-02  0.122923E-02
  0.844769E-01  0.485360E-02  0.122071E-02
  0.852082E-01  0.429960E-02  0.120931E-02
  0.859395E-01  0.282010E-02  0.121790E-02
  0.866708E-01  0.424300E-02  0.117880E-02
  0.874021E-01  0.332340E-02  0.119672E-02
  0.881334E-01  0.324290E-02  0.117562E-02
  0.888647E-01  0.363100E-02  0.120510E-02
  0.895959E-01  0.244900E-02  0.120231E-02
  0.903272E-01  0.175710E-02  0.121676E-02
  0.910585E-01  0.204420E-02  0.121318E-02
  0.917897E-01  0.251350E-02  0.122271E-02
  0.925210E-01  0.217100E-02  0.122611E-02
  0.932523E-01  0.228530E-02  0.121089E-02
  0.939835E-01  0.826100E-03  0.125550E-02
  0.947148E-01  0.868800E-03  0.119610E-02
  0.954460E-01  0.210350E-02  0.118320E-02
  0.961773E-01  0.187670E-02  0.124055E-02
  0.969085E-01  0.228300E-02  0.121469E-02
  0.976398E-01  0.555500E-03  0.120594E-02
  0.983710E-01  0.198930E-02  0.125110E-02
  0.991023E-01  0.484200E-03  0.121307E-02
  0.998335E-01  0.180060E-02  0.122896E-02
  0.100565E+00  0.266400E-03  0.122509E-02
  0.101296E+00  0.155640E-02  0.122194E-02
  0.102027E+00  0.186800E-02  0.124244E-02
  0.102758E+00  0.734100E-03  0.118486E-02
  0.103490E+00  0.480100E-03  0.119626E-02
  0.104221E+00  0.184410E-02  0.111890E-02
  0.104952E+00  0.160590E-02  0.113729E-02
  0.105683E+00 -0.161600E-03  0.113676E-02
  0.106414E+00  0.188440E-02  0.111560E-02
  0.107146E+00  0.144530E-02  0.113655E-02
  0.107877E+00  0.187740E-02  0.111098E-02
  0.108608E+00  0.120450E-02  0.110590E-02
  0.109339E+00  0.146570E-02  0.109811E-02
  0.110070E+00  0.118760E-02  0.108937E-02
  0.110802E+00  0.149760E-02  0.106906E-02
  0.111533E+00  0.784100E-03  0.108225E-02
  0.112264E+00  0.254500E-03  0.107697E-02
  0.112995E+00  0.717800E-03  0.109202E-02
  0.113726E+00  0.209370E-02  0.105710E-02
  0.114457E+00  0.137690E-02  0.103445E-02
  0.115189E+00  0.112180E-02  0.101765E-02
  0.115920E+00  0.155850E-02  0.105956E-02
  0.116651E+00  0.193210E-02  0.104824E-02
  0.117382E+00  0.182590E-02  0.106097E-02
  0.118113E+00  0.187780E-02  0.104552E-02
  0.118844E+00  0.186980E-02  0.103503E-02
  0.119576E+00  0.309030E-02  0.105637E-02
  0.120307E+00  0.170210E-02  0.103161E-02
  0.121038E+00  0.271050E-02  0.102240E-02
  0.121769E+00  0.156050E-02  0.103311E-02
  0.122500E+00  0.237140E-02  0.101570E-02
  0.123231E+00  0.209490E-02  0.101128E-02
  0.123962E+00  0.217050E-02  0.971475E-03
  0.124693E+00  0.230010E-02  0.994676E-03
  0.125425E+00  0.287840E-02  0.100627E-02
  0.126156E+00  0.241400E-02  0.997810E-03
  0.126887E+00  0.244040E-02  0.975291E-03
  0.127618E+00  0.244850E-02  0.101604E-02
  0.128349E+00  0.285300E-02  0.988561E-03
  0.129080E+00  0.303470E-02  0.985715E-03
  0.129811E+00  0.329580E-02  0.981858E-03
  0.130542E+00  0.188620E-02  0.994985E-03
  0.131273E+00  0.258620E-02  0.986571E-03
  0.132004E+00  0.274360E-02  0.954787E-03
  0.132735E+00  0.350880E-02  0.951401E-03
  0.133466E+00  0.299320E-02  0.974069E-03
  0.134197E+00  0.401580E-02  0.960385E-03
  0.134929E+00  0.302510E-02  0.942894E-03
  0.135660E+00  0.235530E-02  0.958104E-03
  0.136391E+00  0.338280E-02  0.931581E-03
  0.137122E+00  0.423220E-02  0.952197E-03
  0.137853E+00  0.344680E-02  0.934226E-03
  0.138584E+00  0.357510E-02  0.940061E-03
  0.139315E+00  0.254840E-02  0.939365E-03
  0.140046E+00  0.304990E-02  0.938856E-03
  0.140777E+00  0.412400E-02  0.938617E-03
  0.141508E+00  0.429780E-02  0.937393E-03
  0.142239E+00  0.308970E-02  0.923235E-03
  0.142970E+00  0.362190E-02  0.928876E-03
  0.143701E+00  0.269020E-02  0.925316E-03
  0.144432E+00  0.359490E-02  0.927869E-03
  0.145163E+00  0.369620E-02  0.913071E-03
  0.145894E+00  0.420280E-02  0.917901E-03
  0.146625E+00  0.300860E-02  0.909837E-03
  0.147356E+00  0.348610E-02  0.912435E-03
  0.148087E+00  0.376680E-02  0.918918E-03
  0.148818E+00  0.500110E-02  0.866602E-03
  0.149549E+00  0.386770E-02  0.885195E-03
  0.150280E+00  0.341770E-02  0.898656E-03
  0.151011E+00  0.377580E-02  0.900446E-03
  0.151741E+00  0.393360E-02  0.890924E-03
  0.152472E+00  0.371800E-02  0.888096E-03
  0.153203E+00  0.308460E-02  0.886091E-03
  0.153934E+00  0.247730E-02  0.877860E-03
  0.154665E+00  0.453480E-02  0.897252E-03
  0.155396E+00  0.328790E-02  0.874230E-03
  0.156127E+00  0.361460E-02  0.855230E-03
  0.156858E+00  0.334740E-02  0.863489E-03
  0.157589E+00  0.373020E-02  0.882626E-03
  0.158320E+00  0.379870E-02  0.871235E-03
  0.159051E+00  0.372590E-02  0.870638E-03
  0.159782E+00  0.389810E-02  0.886646E-03
  0.160512E+00  0.295340E-02  0.872033E-03
  0.161243E+00  0.411150E-02  0.864123E-03
  0.161974E+00  0.334480E-02  0.862085E-03
  0.162705E+00  0.369080E-02  0.868153E-03
  0.163436E+00  0.394500E-02  0.861683E-03
  0.164167E+00  0.394770E-02  0.865417E-03
  0.164898E+00  0.378510E-02  0.838287E-03
  0.165628E+00  0.351100E-02  0.848783E-03
  0.166359E+00  0.377670E-02  0.857818E-03
  0.167090E+00  0.395900E-02  0.828962E-03
  0.167821E+00  0.327340E-02  0.841699E-03
  0.168552E+00  0.303660E-02  0.828002E-03
  0.169283E+00  0.354710E-02  0.805805E-03
  0.170013E+00  0.238030E-02  0.816611E-03
  0.170744E+00  0.289610E-02  0.831463E-03
  0.171475E+00  0.334300E-02  0.818501E-03
  0.172206E+00  0.369460E-02  0.808126E-03
  0.172937E+00  0.296420E-02  0.832780E-03
  0.173667E+00  0.274490E-02  0.822156E-03
  0.174398E+00  0.334640E-02  0.821575E-03
  0.175129E+00  0.279420E-02  0.799871E-03
  0.175860E+00  0.372290E-02  0.825435E-03
  0.176590E+00  0.256570E-02  0.800838E-03
  0.177321E+00  0.352570E-02  0.818679E-03
  0.178052E+00  0.278420E-02  0.816901E-03
  0.178783E+00  0.310970E-02  0.797616E-03
  0.179513E+00  0.308020E-02  0.812102E-03
  0.180244E+00  0.342500E-02  0.800059E-03
  0.180975E+00  0.270570E-02  0.808898E-03
  0.181706E+00  0.296430E-02  0.820464E-03
  0.182436E+00  0.305430E-02  0.787863E-03
  0.183167E+00  0.314950E-02  0.778284E-03
  0.183898E+00  0.305970E-02  0.776335E-03
  0.184629E+00  0.224750E-02  0.800053E-03
  0.185359E+00  0.241840E-02  0.792395E-03
  0.186090E+00  0.267870E-02  0.790156E-03
  0.186821E+00  0.263280E-02  0.781277E-03
  0.187551E+00  0.259970E-02  0.790839E-03
  0.188282E+00  0.223920E-02  0.781565E-03
  0.189013E+00  0.251420E-02  0.787360E-03
  0.189743E+00  0.213210E-02  0.782674E-03
  0.190474E+00  0.242490E-02  0.787044E-03
  0.191205E+00  0.166110E-02  0.767413E-03
  0.191935E+00  0.208840E-02  0.765578E-03
  0.192666E+00  0.213130E-02  0.775528E-03
  0.193396E+00  0.266930E-02  0.772334E-03
  0.194127E+00  0.267700E-02  0.757234E-03
  0.194858E+00  0.233440E-02  0.773154E-03
  0.195588E+00  0.295860E-02  0.764119E-03
  0.196319E+00  0.150610E-02  0.760145E-03
  0.197049E+00  0.216340E-02  0.740387E-03
  0.197780E+00  0.170630E-02  0.755197E-03
  0.198511E+00  0.210180E-02  0.765920E-03
  0.199241E+00  0.185130E-02  0.745357E-03
  0.199972E+00  0.122250E-02  0.752765E-03
  0.200702E+00  0.213400E-02  0.747800E-03
  0.201433E+00  0.159210E-02  0.764695E-03
  0.202163E+00  0.179580E-02  0.752251E-03
  0.202894E+00  0.242780E-02  0.746690E-03
  0.203625E+00  0.170940E-02  0.749090E-03
  0.204355E+00  0.201300E-02  0.740837E-03
  0.205086E+00  0.236210E-02  0.761118E-03
  0.205816E+00  0.136890E-02  0.736192E-03
  0.206547E+00  0.669200E-03  0.735149E-03
  0.207277E+00  0.151510E-02  0.744400E-03
  0.208008E+00  0.168270E-02  0.744796E-03
  0.208738E+00  0.180360E-02  0.760306E-03
  0.209469E+00  0.203130E-02  0.768666E-03
  0.210199E+00  0.133450E-02  0.738616E-03
  0.210930E+00  0.156040E-02  0.742722E-03
  0.211660E+00  0.146950E-02  0.768064E-03
  0.212390E+00  0.165680E-02  0.740170E-03
  0.213121E+00  0.157880E-02  0.761955E-03
  0.213851E+00  0.166410E-02  0.755185E-03
  0.214582E+00  0.128400E-02  0.774544E-03
  0.215312E+00  0.968100E-03  0.765073E-03
  0.216043E+00  0.958400E-03  0.767717E-03
  0.216773E+00  0.151450E-02  0.752308E-03
  0.217503E+00  0.915400E-03  0.747068E-03
  0.218234E+00  0.665000E-03  0.772031E-03
  0.218964E+00  0.693600E-03  0.761597E-03
  0.219695E+00  0.132810E-02  0.764009E-03
  0.220425E+00  0.132800E-02  0.741705E-03
  0.221155E+00  0.215200E-02  0.747140E-03
  0.221886E+00  0.154310E-02  0.759615E-03
  0.222616E+00  0.140730E-02  0.732135E-03
  0.223346E+00  0.112750E-02  0.732010E-03
  0.224077E+00  0.670400E-03  0.731903E-03
  0.224807E+00  0.717200E-03  0.723176E-03
  0.225537E+00  0.118720E-02  0.721527E-03
  0.226268E+00  0.616900E-03  0.724249E-03
  0.226998E+00  0.729000E-04  0.736833E-03
  0.227728E+00  0.125420E-02  0.738454E-03
  0.228459E+00  0.786900E-03  0.723233E-03
  0.229189E+00  0.997900E-03  0.713025E-03
  0.229919E+00  0.614600E-03  0.704441E-03
  0.230650E+00  0.895800E-03  0.700591E-03
  0.231380E+00  0.733300E-03  0.706600E-03
  0.232110E+00  0.848500E-03  0.728031E-03
  0.232840E+00 -0.200300E-03  0.721006E-03
  0.233571E+00  0.243100E-03  0.709967E-03
  0.234301E+00  0.483900E-03  0.690077E-03
  0.235031E+00  0.110800E-03  0.719790E-03
  0.235761E+00  0.503800E-03  0.716866E-03
  0.236491E+00 -0.465000E-04  0.707958E-03
  0.237222E+00  0.505900E-03  0.724090E-03
  0.237952E+00  0.507300E-03  0.694005E-03
  0.238682E+00  0.749800E-03  0.691360E-03
  0.239412E+00  0.106000E-02  0.695792E-03
  0.240142E+00 -0.185000E-03  0.687679E-03
  0.240873E+00 -0.352700E-03  0.687717E-03
  0.241603E+00  0.196900E-03  0.686315E-03
  0.242333E+00  0.402600E-03  0.697664E-03
  0.243063E+00  0.537300E-03  0.682834E-03
  0.243793E+00  0.630000E-03  0.689463E-03
  0.244523E+00  0.658400E-03  0.697800E-03
  0.245253E+00  0.280100E-03  0.681928E-03
  0.245984E+00 -0.706700E-03  0.690257E-03
  0.246714E+00  0.206700E-03  0.713964E-03
  0.247444E+00  0.230800E-03  0.697932E-03
  0.248174E+00  0.133700E-03  0.703128E-03
  0.248904E+00  0.808200E-03  0.693680E-03
  0.249634E+00  0.309900E-03  0.713337E-03
  0.250364E+00  0.336900E-03  0.693992E-03
  0.251094E+00  0.199500E-03  0.692494E-03
  0.251824E+00 -0.344600E-03  0.703065E-03
  0.252554E+00  0.391900E-03  0.703303E-03
  0.253284E+00 -0.381500E-03  0.696629E-03
  0.254014E+00 -0.111000E-04  0.710638E-03
  0.254744E+00  0.422800E-03  0.708504E-03
  0.255474E+00  0.409900E-03  0.707608E-03
  0.256204E+00  0.413000E-03  0.710630E-03
  0.256934E+00 -0.769000E-04  0.694788E-03
  0.257664E+00  0.446400E-03  0.711019E-03
  0.258394E+00  0.955200E-03  0.695142E-03
  0.259124E+00  0.173000E-04  0.696729E-03
  0.259854E+00 -0.109340E-02  0.709840E-03
  0.260584E+00  0.363300E-03  0.721129E-03
  0.261314E+00  0.620600E-03  0.704131E-03
  0.262044E+00  0.335400E-03  0.713336E-03
  0.262774E+00 -0.373000E-04  0.710137E-03
  0.263504E+00 -0.244600E-03  0.705957E-03
  0.264234E+00  0.126700E-03  0.710621E-03
  0.264964E+00 -0.356800E-03  0.711968E-03
  0.265693E+00 -0.822000E-04  0.684593E-03
  0.266423E+00 -0.423900E-03  0.685148E-03
  0.267153E+00  0.139600E-03  0.679920E-03
  0.267883E+00  0.955000E-04  0.686902E-03
  0.268613E+00 -0.720000E-04  0.717844E-03
  0.269343E+00 -0.128900E-03  0.700902E-03
  0.270073E+00 -0.837100E-03  0.690867E-03
  0.270802E+00 -0.342000E-04  0.711583E-03
  0.271532E+00  0.288000E-04  0.690983E-03
  0.272262E+00  0.206600E-03  0.693042E-03
  0.272992E+00  0.317100E-03  0.698177E-03
  0.273722E+00  0.139400E-03  0.683054E-03
  0.274451E+00 -0.132110E-02  0.703720E-03
  0.275181E+00 -0.243400E-03  0.708170E-03
  0.275911E+00 -0.699000E-04  0.691858E-03
  0.276641E+00  0.259900E-03  0.717408E-03
  0.277371E+00  0.629000E-04  0.689983E-03
  0.278100E+00 -0.416500E-03  0.703386E-03
  0.278830E+00 -0.435800E-03  0.707216E-03
  0.279560E+00 -0.408300E-03  0.699316E-03
  0.280289E+00  0.379000E-04  0.683756E-03
  0.281019E+00 -0.418200E-03  0.679303E-03
  0.281749E+00 -0.107200E-03  0.687665E-03
  0.282479E+00  0.202700E-03  0.672491E-03
  0.283208E+00 -0.611400E-03  0.701620E-03
  0.283938E+00  0.255400E-03  0.679822E-03
  0.284668E+00  0.413300E-03  0.685535E-03
  0.285397E+00 -0.115800E-03  0.689516E-03
  0.286127E+00 -0.281500E-03  0.694086E-03
  0.286856E+00  0.729900E-03  0.688341E-03
  0.287586E+00  0.326100E-03  0.697897E-03
  0.288316E+00 -0.300100E-03  0.704167E-03
  0.289045E+00  0.277800E-03  0.682747E-03
  0.289775E+00 -0.102500E-03  0.704885E-03
  0.290504E+00  0.190100E-03  0.676254E-03
  0.291234E+00 -0.733100E-03  0.679614E-03
  0.291964E+00 -0.442700E-03  0.674622E-03
  0.292693E+00 -0.100340E-02  0.673641E-03
  0.293423E+00 -0.272300E-03  0.687924E-03
  0.294152E+00 -0.598600E-03  0.688200E-03
  0.294882E+00  0.607000E-04  0.671028E-03
  0.295611E+00  0.346000E-03  0.686265E-03
  0.296341E+00 -0.221200E-03  0.675607E-03
  0.297070E+00 -0.263200E-03  0.678400E-03
  0.297800E+00  0.423200E-03  0.688112E-03
  0.298529E+00 -0.577000E-03  0.685639E-03
  0.299259E+00 -0.127800E-03  0.695110E-03
  0.299988E+00  0.479100E-03  0.669783E-03
  0.300718E+00 -0.499000E-03  0.680306E-03
  0.301447E+00  0.332400E-03  0.683054E-03
  0.302176E+00 -0.386900E-03  0.701060E-03
  0.302906E+00  0.358800E-03  0.712190E-03
  0.303635E+00 -0.255700E-03  0.696936E-03
  0.304365E+00 -0.148800E-03  0.688852E-03
  0.305094E+00 -0.487500E-03  0.698899E-03
  0.305823E+00 -0.232800E-03  0.694778E-03
  0.306553E+00 -0.166700E-03  0.696053E-03
  0.307282E+00 -0.224800E-03  0.708101E-03
  0.308012E+00 -0.937000E-04  0.712621E-03
  0.308741E+00  0.237900E-03  0.691449E-03
  0.309470E+00 -0.162600E-03  0.714704E-03
  0.310200E+00 -0.180700E-03  0.714706E-03
  0.310929E+00 -0.941300E-03  0.714471E-03
  0.311658E+00  0.410000E-05  0.717919E-03
  0.312387E+00 -0.533900E-03  0.737298E-03
  0.313117E+00 -0.559500E-03  0.723678E-03
  0.313846E+00  0.460000E-05  0.718935E-03
  0.314575E+00  0.366800E-03  0.720057E-03
  0.315305E+00 -0.472200E-03  0.720981E-03
  0.316034E+00  0.502400E-03  0.727789E-03
  0.316763E+00 -0.634000E-04  0.728543E-03
  0.317492E+00 -0.114700E-03  0.706544E-03
  0.318221E+00  0.343000E-04  0.727058E-03
  0.318951E+00 -0.177800E-03  0.696238E-03
  0.319680E+00 -0.651100E-03  0.720829E-03
  0.320409E+00  0.179400E-03  0.713579E-03
  0.321138E+00 -0.383300E-03  0.698169E-03
  0.321867E+00 -0.252600E-03  0.723497E-03
  0.322596E+00 -0.347300E-03  0.706338E-03
  0.323326E+00  0.497000E-03  0.727642E-03
  0.324055E+00 -0.280400E-03  0.726213E-03
  0.324784E+00 -0.413800E-03  0.727083E-03
  0.325513E+00  0.145500E-03  0.720615E-03
  0.326242E+00 -0.405400E-03  0.709784E-03
  0.326971E+00 -0.465800E-03  0.726505E-03
  0.327700E+00 -0.714000E-04  0.704563E-03
  0.328429E+00  0.236100E-03  0.718644E-03
  0.329158E+00 -0.966800E-03  0.745851E-03
  0.329887E+00  0.586700E-03  0.742370E-03
  0.330616E+00 -0.618900E-03  0.729294E-03
  0.331345E+00 -0.343000E-04  0.737555E-03
  0.332074E+00 -0.581800E-03  0.728042E-03
  0.332803E+00 -0.471700E-03  0.746973E-03
  0.333532E+00 -0.114100E-03  0.734985E-03
  0.334261E+00 -0.183300E-03  0.735907E-03
  0.334990E+00  0.176500E-03  0.726538E-03
  0.335719E+00 -0.499000E-04  0.728087E-03
  0.336448E+00  0.912000E-04  0.712463E-03
  0.337177E+00  0.303200E-03  0.739019E-03
  0.337906E+00 -0.850000E-04  0.749566E-03
  0.338635E+00  0.118000E-03  0.722373E-03
  0.339364E+00  0.586300E-03  0.738286E-03
  0.340093E+00 -0.847300E-03  0.730220E-03
  0.340822E+00  0.225900E-03  0.740187E-03
  0.341551E+00 -0.604000E-04  0.744720E-03
  0.342279E+00  0.310000E-04  0.742102E-03
  0.343008E+00 -0.296900E-03  0.726067E-03
  0.343737E+00 -0.212500E-03  0.742364E-03
  0.344466E+00 -0.531300E-03  0.723484E-03
  0.345195E+00 -0.139700E-03  0.763174E-03
  0.345923E+00  0.197500E-03  0.735028E-03
  0.346652E+00 -0.998000E-04  0.731792E-03
  0.347381E+00 -0.925000E-04  0.734653E-03
  0.348110E+00  0.190500E-03  0.733936E-03
  0.348839E+00 -0.186000E-03  0.753090E-03
  0.349567E+00 -0.411500E-03  0.739222E-03
  0.350296E+00 -0.501900E-03  0.732762E-03
  0.351025E+00 -0.121100E-03  0.732839E-03
  0.351753E+00 -0.227700E-03  0.736517E-03
  0.352482E+00  0.603100E-03  0.733452E-03
  0.353211E+00  0.223100E-03  0.724965E-03
  0.353940E+00  0.455500E-03  0.743107E-03
  0.354668E+00  0.111900E-03  0.721919E-03
  0.355397E+00 -0.790700E-03  0.756800E-03
  0.356126E+00  0.399800E-03  0.745525E-03
  0.356854E+00 -0.110800E-02  0.750682E-03
  0.357583E+00 -0.152300E-03  0.751128E-03
  0.358311E+00 -0.278100E-03  0.737811E-03
  0.359040E+00  0.307100E-03  0.722957E-03
  0.359769E+00  0.754100E-03  0.734941E-03
  0.360497E+00 -0.871000E-03  0.751899E-03
  0.361226E+00  0.187100E-03  0.761252E-03
  0.361954E+00  0.775000E-04  0.732346E-03
  0.362683E+00 -0.677300E-03  0.761018E-03
  0.363411E+00  0.593000E-04  0.769083E-03
  0.364140E+00 -0.651300E-03  0.790548E-03
  0.364868E+00  0.430000E-04  0.770278E-03
  0.365597E+00 -0.416000E-03  0.779802E-03
  0.366325E+00  0.152300E-03  0.795095E-03
  0.367054E+00  0.304000E-03  0.775608E-03
  0.367782E+00  0.119000E-04  0.782788E-03
  0.368511E+00 -0.466700E-03  0.776920E-03
  0.369239E+00 -0.691100E-03  0.789492E-03
  0.369967E+00 -0.933700E-03  0.794138E-03
  0.370696E+00  0.153800E-03  0.765990E-03
  0.371424E+00 -0.130900E-03  0.804664E-03
  0.372153E+00 -0.728600E-03  0.781760E-03
  0.372881E+00 -0.320200E-03  0.801651E-03
  0.373609E+00 -0.132000E-03  0.799379E-03
  0.374338E+00 -0.451000E-04  0.807959E-03
  0.375066E+00 -0.109400E-03  0.779640E-03
  0.375794E+00 -0.753200E-03  0.789750E-03
  0.376523E+00  0.114600E-03  0.756281E-03
  0.377251E+00 -0.160300E-03  0.795761E-03
  0.377979E+00  0.371500E-03  0.759887E-03
  0.378708E+00 -0.324200E-03  0.775434E-03
  0.379436E+00  0.475000E-04  0.783912E-03
  0.380164E+00 -0.428000E-04  0.760410E-03
  0.380892E+00 -0.322900E-03  0.786083E-03
  0.381621E+00 -0.704100E-03  0.783714E-03
  0.382349E+00  0.547000E-04  0.776877E-03
  0.383077E+00  0.650100E-03  0.759037E-03
  0.383805E+00 -0.666100E-03  0.759784E-03
  0.384533E+00 -0.582700E-03  0.760810E-03
  0.385261E+00 -0.867200E-03  0.767194E-03
  0.385990E+00 -0.884700E-03  0.784450E-03
  0.386718E+00 -0.365700E-03  0.776254E-03
  0.387446E+00 -0.271100E-03  0.778398E-03
  0.388174E+00 -0.516800E-03  0.755866E-03
  0.388902E+00  0.774600E-03  0.769726E-03
  0.389630E+00 -0.254200E-03  0.752807E-03
  0.390358E+00 -0.477000E-04  0.772031E-03
  0.391086E+00 -0.352200E-03  0.774451E-03
  0.391814E+00 -0.253300E-03  0.751983E-03
  0.392542E+00 -0.426500E-03  0.769150E-03
  0.393270E+00 -0.556400E-03  0.773221E-03
  0.393998E+00  0.217200E-03  0.787473E-03
  0.394726E+00  0.499000E-04  0.776178E-03
  0.395454E+00 -0.142610E-02  0.756428E-03
  0.396182E+00 -0.812200E-03  0.789065E-03
  0.396910E+00 -0.934000E-03  0.747885E-03
  0.397638E+00  0.106180E-02  0.765011E-03
  0.398366E+00 -0.201900E-03  0.780329E-03
  0.399094E+00 -0.166860E-02  0.749044E-03
  0.399822E+00 -0.330900E-03  0.770095E-03
  0.400550E+00  0.229500E-03  0.746434E-03
  0.401278E+00 -0.733400E-03  0.785300E-03
  0.402006E+00 -0.503300E-03  0.762149E-03
  0.402734E+00 -0.388500E-03  0.764387E-03
  0.403461E+00  0.129900E-03  0.753212E-03
  0.404189E+00 -0.921400E-03  0.751244E-03
  0.404917E+00  0.298100E-03  0.757039E-03
  0.405645E+00 -0.329500E-03  0.753678E-03
  0.406373E+00 -0.946600E-03  0.768254E-03
  0.407100E+00  0.541900E-03  0.760257E-03
  0.407828E+00 -0.293800E-03  0.736632E-03
  0.408556E+00  0.140200E-03  0.768095E-03
  0.409284E+00 -0.105100E-03  0.740878E-03
  0.410011E+00 -0.731700E-03  0.749853E-03
  0.410739E+00  0.327800E-03  0.738731E-03
  0.411467E+00 -0.338900E-03  0.732854E-03
  0.412195E+00  0.240800E-03  0.753396E-03
  0.412922E+00 -0.170500E-03  0.737627E-03
  0.413650E+00 -0.917600E-03  0.730344E-03
  0.414378E+00 -0.533800E-03  0.752062E-03
  0.415105E+00  0.260400E-03  0.747396E-03
  0.415833E+00 -0.312300E-03  0.753624E-03
  0.416560E+00 -0.936200E-03  0.770548E-03
  0.417288E+00 -0.116030E-02  0.777027E-03
  0.418016E+00  0.523300E-03  0.766733E-03
  0.418743E+00 -0.602700E-03  0.793239E-03
  0.419471E+00 -0.943000E-04  0.788090E-03
  0.420198E+00 -0.102900E-03  0.797487E-03
  0.420926E+00 -0.678000E-04  0.792281E-03
  0.421653E+00 -0.655300E-03  0.796232E-03
  0.422381E+00 -0.570800E-03  0.795533E-03
  0.423108E+00 -0.758800E-03  0.783914E-03
  0.423836E+00 -0.937800E-03  0.786731E-03
  0.424563E+00 -0.222700E-03  0.821800E-03
  0.425291E+00 -0.747900E-03  0.825444E-03
  0.426018E+00 -0.714700E-03  0.803374E-03
  0.426745E+00  0.467800E-03  0.810025E-03
  0.427473E+00 -0.369700E-03  0.803308E-03
  0.428200E+00  0.504600E-03  0.798704E-03
  0.428928E+00 -0.128000E-03  0.787722E-03
  0.429655E+00 -0.587100E-03  0.806369E-03
  0.430382E+00 -0.116120E-02  0.809463E-03
  0.431110E+00 -0.435800E-03  0.842136E-03
  0.431837E+00 -0.734400E-03  0.817957E-03
  0.432564E+00 -0.100050E-02  0.832264E-03
  0.433292E+00 -0.406200E-03  0.823318E-03
  0.434019E+00 -0.161480E-02  0.842272E-03
  0.434746E+00 -0.100340E-02  0.835347E-03
  0.435473E+00 -0.517000E-03  0.828302E-03
  0.436201E+00 -0.112420E-02  0.836328E-03
  0.436928E+00 -0.943300E-03  0.818798E-03
  0.437655E+00 -0.410800E-03  0.868251E-03
  0.438382E+00 -0.457600E-03  0.872002E-03
  0.439109E+00 -0.301600E-03  0.850807E-03
  0.439837E+00 -0.152480E-02  0.848577E-03
  0.440564E+00 -0.274200E-03  0.826901E-03
  0.441291E+00  0.334000E-04  0.812106E-03
  0.442018E+00  0.269200E-03  0.830885E-03
  0.442745E+00  0.277000E-03  0.839244E-03
  0.443472E+00 -0.260000E-03  0.846047E-03
  0.444199E+00 -0.417000E-04  0.825660E-03
  0.444926E+00 -0.500200E-03  0.823281E-03
  0.445653E+00 -0.174610E-02  0.852134E-03
  0.446380E+00 -0.676500E-03  0.827280E-03
  0.447107E+00 -0.791000E-03  0.852892E-03
  0.447834E+00 -0.737800E-03  0.834028E-03
  0.448561E+00 -0.915000E-04  0.848041E-03
  0.449288E+00 -0.247900E-03  0.848614E-03
  0.450015E+00 -0.162200E-03  0.846895E-03
  0.450742E+00 -0.374500E-03  0.837430E-03
  0.451469E+00  0.106380E-02  0.851533E-03
  0.452196E+00 -0.104350E-02  0.868187E-03
  0.452923E+00  0.224100E-03  0.855003E-03
  0.453650E+00 -0.352400E-03  0.848145E-03
  0.454377E+00 -0.690000E-04  0.842607E-03
  0.455104E+00 -0.105300E-02  0.881512E-03
  0.455831E+00 -0.756000E-03  0.866142E-03
  0.456557E+00 -0.345000E-03  0.881657E-03
  0.457284E+00  0.146000E-03  0.851944E-03
  0.458011E+00 -0.997700E-03  0.862741E-03
  0.458738E+00 -0.354300E-03  0.866233E-03
  0.459465E+00 -0.171410E-02  0.895846E-03
  0.460191E+00  0.423600E-03  0.861985E-03
  0.460918E+00 -0.473700E-03  0.887356E-03
  0.461645E+00 -0.922100E-03  0.878613E-03
  0.462372E+00 -0.682200E-03  0.891673E-03
  0.463098E+00 -0.103590E-02  0.895968E-03
  0.463825E+00 -0.340000E-03  0.886176E-03
  0.464552E+00 -0.444300E-03  0.897841E-03
  0.465278E+00 -0.486800E-03  0.858471E-03
  0.466005E+00 -0.100540E-02  0.886272E-03
  0.466732E+00  0.320300E-03  0.880520E-03
  0.467458E+00 -0.934100E-03  0.868138E-03
  0.468185E+00  0.459300E-03  0.903873E-03
  0.468911E+00 -0.381400E-03  0.870998E-03
  0.469638E+00 -0.863300E-03  0.898414E-03
  0.470364E+00 -0.620000E-05  0.910230E-03
  0.471091E+00 -0.116000E-03  0.888271E-03
  0.471817E+00 -0.247500E-03  0.874675E-03
  0.472544E+00 -0.877700E-03  0.883756E-03
  0.473270E+00 -0.348700E-03  0.901630E-03
  0.473997E+00 -0.163700E-03  0.901037E-03
  0.474723E+00 -0.720900E-03  0.876927E-03
  0.475450E+00 -0.290000E-03  0.897380E-03
  0.476176E+00 -0.877700E-03  0.912538E-03
  0.476903E+00 -0.414000E-03  0.873096E-03
  0.477629E+00 -0.189400E-03  0.879865E-03
  0.478355E+00 -0.751200E-03  0.902027E-03
  0.479082E+00 -0.573000E-03  0.879308E-03
  0.479808E+00  0.368000E-04  0.886436E-03
  0.480535E+00  0.199200E-03  0.938687E-03
  0.481261E+00  0.475200E-03  0.924540E-03
  0.481987E+00  0.770900E-03  0.891679E-03
  0.482713E+00 -0.615500E-03  0.914024E-03
  0.483440E+00 -0.117790E-02  0.906500E-03
  0.484166E+00 -0.121000E-03  0.928812E-03
  0.484892E+00 -0.358800E-03  0.887613E-03
  0.485618E+00 -0.732100E-03  0.896872E-03
  0.486345E+00 -0.854800E-03  0.897116E-03
  0.487071E+00 -0.889700E-03  0.881902E-03
  0.487797E+00 -0.176070E-02  0.900232E-03
  0.488523E+00 -0.297300E-03  0.900014E-03
  0.489249E+00 -0.859900E-03  0.914665E-03
  0.489975E+00 -0.277200E-03  0.921585E-03
  0.490702E+00 -0.636900E-03  0.919730E-03
  0.491428E+00  0.489200E-03  0.902927E-03
  0.492154E+00 -0.621300E-03  0.907356E-03
  0.492880E+00 -0.245400E-03  0.917346E-03
  0.493606E+00  0.266200E-03  0.905214E-03
  0.494332E+00 -0.544100E-03  0.884530E-03
  0.495058E+00 -0.424400E-03  0.910692E-03
  0.495784E+00 -0.884300E-03  0.883590E-03
  0.496510E+00 -0.296400E-03  0.883749E-03
  0.497236E+00 -0.317800E-03  0.892834E-03
  0.497962E+00  0.320200E-03  0.901303E-03
  0.498688E+00 -0.889400E-03  0.895829E-03
  0.499414E+00 -0.777500E-03  0.895652E-03
  0.500140E+00  0.700000E-04  0.911736E-03
  0.500866E+00 -0.555800E-03  0.888061E-03
  0.501591E+00 -0.291300E-03  0.910520E-03
  0.502317E+00  0.270600E-03  0.926961E-03
  0.503043E+00 -0.144000E-04  0.900301E-03
  0.503769E+00 -0.507400E-03  0.866813E-03
  0.504495E+00 -0.116000E-04  0.922310E-03
  0.505221E+00 -0.169350E-02  0.906729E-03
  0.505946E+00 -0.132090E-02  0.923721E-03
  0.506672E+00 -0.781100E-03  0.893555E-03
  0.507398E+00 -0.380100E-03  0.924025E-03
  0.508124E+00 -0.566200E-03  0.889640E-03
  0.508849E+00 -0.633500E-03  0.932315E-03
  0.509575E+00 -0.135000E-03  0.880581E-03
  0.510301E+00 -0.695100E-03  0.919434E-03
  0.511026E+00 -0.104250E-02  0.908410E-03
  0.511752E+00  0.515200E-03  0.910161E-03
  0.512478E+00  0.251800E-03  0.903138E-03
  0.513203E+00  0.387500E-03  0.877642E-03
  0.513929E+00 -0.461700E-03  0.922054E-03
  0.514654E+00 -0.821300E-03  0.911374E-03
  0.515380E+00 -0.361900E-03  0.923787E-03
  0.516106E+00  0.300000E-05  0.932856E-03
  0.516831E+00 -0.366800E-03  0.956586E-03
  0.517557E+00 -0.665400E-03  0.988614E-03
  0.518282E+00 -0.346000E-04  0.987673E-03
  0.519008E+00 -0.814700E-03  0.982007E-03
  0.519733E+00 -0.374200E-03  0.969488E-03
  0.520458E+00 -0.150200E-03  0.997526E-03
  0.521184E+00 -0.497900E-03  0.105587E-02
  0.521909E+00 -0.343000E-03  0.101066E-02
  0.522635E+00 -0.487700E-03  0.102566E-02
  0.523360E+00 -0.127680E-02  0.102006E-02
  0.524085E+00 -0.118470E-02  0.103200E-02
  0.524811E+00 -0.231900E-03  0.105108E-02
  0.525536E+00 -0.993800E-03  0.105486E-02
  0.526261E+00  0.636000E-03  0.109679E-02
  0.526987E+00 -0.222400E-03  0.109355E-02
  0.527712E+00  0.272200E-03  0.108874E-02
  0.528437E+00 -0.582600E-03  0.108279E-02
  0.529163E+00 -0.309900E-03  0.108225E-02
  0.529888E+00  0.171200E-03  0.110131E-02
  0.530613E+00  0.504100E-03  0.109950E-02
  0.531338E+00  0.886000E-04  0.110950E-02
  0.532063E+00 -0.197470E-02  0.110240E-02
  0.532789E+00  0.330700E-03  0.111098E-02
  0.533514E+00 -0.509200E-03  0.112952E-02
  0.534239E+00 -0.188800E-02  0.113377E-02
  0.534964E+00  0.179600E-03  0.114860E-02
  0.535689E+00 -0.113240E-02  0.115285E-02
  0.536414E+00  0.796400E-03  0.119914E-02
  0.537139E+00 -0.133080E-02  0.115813E-02
  0.537864E+00 -0.984400E-03  0.117770E-02
  0.538589E+00  0.166640E-02  0.116061E-02
  0.539314E+00 -0.134970E-02  0.119868E-02
  0.540039E+00 -0.740000E-04  0.117916E-02
  0.540764E+00 -0.819100E-03  0.118639E-02
  0.541489E+00  0.173000E-04  0.126985E-02
  0.542214E+00 -0.126970E-02  0.122514E-02
  0.542939E+00 -0.107770E-02  0.118856E-02
  0.543664E+00  0.796600E-03  0.121480E-02
  0.544389E+00 -0.834500E-03  0.122453E-02
  0.545114E+00 -0.991000E-03  0.129987E-02
  0.545839E+00 -0.907700E-03  0.129914E-02
  0.546563E+00  0.291100E-03  0.126111E-02
  0.547288E+00 -0.450400E-03  0.126628E-02
  0.548013E+00 -0.136090E-02  0.130224E-02
  0.548738E+00 -0.214640E-02  0.130105E-02
  0.549463E+00  0.475700E-03  0.132454E-02
  0.550187E+00 -0.136940E-02  0.132850E-02
  0.550912E+00 -0.758900E-03  0.135433E-02
  0.551637E+00 -0.328600E-03  0.128623E-02
  0.552361E+00 -0.566900E-03  0.131653E-02
  0.553086E+00 -0.969000E-04  0.131040E-02
  0.553811E+00  0.651700E-03  0.135293E-02
  0.554535E+00 -0.488000E-04  0.136976E-02
  0.555260E+00  0.553000E-04  0.135826E-02
  0.555985E+00  0.408300E-03  0.134446E-02
  0.556709E+00 -0.108800E-02  0.133047E-02
  0.557434E+00 -0.747800E-03  0.140082E-02
  0.558158E+00 -0.257300E-03  0.138664E-02
  0.558883E+00 -0.101510E-02  0.135019E-02
  0.559607E+00 -0.447000E-03  0.139590E-02
  0.560332E+00 -0.982800E-03  0.139234E-02
  0.561056E+00 -0.117080E-02  0.139774E-02
  0.561781E+00  0.209860E-02  0.139592E-02
  0.562505E+00 -0.126760E-02  0.141158E-02
  0.563230E+00 -0.204160E-02  0.146861E-02
  0.563954E+00 -0.145250E-02  0.145289E-02
  0.564678E+00 -0.165400E-03  0.141133E-02
  0.565403E+00 -0.202950E-02  0.146306E-02
  0.566127E+00 -0.168890E-02  0.151218E-02
  0.566852E+00 -0.886900E-03  0.146379E-02
  0.567576E+00  0.135500E-03  0.150326E-02
  0.568300E+00 -0.143680E-02  0.145669E-02
  0.569024E+00  0.156910E-02  0.153185E-02
  0.569749E+00 -0.180150E-02  0.153942E-02
  0.570473E+00 -0.477000E-03  0.151352E-02
  0.571197E+00  0.138890E-02  0.150636E-02
  0.571921E+00  0.845000E-04  0.163217E-02
  0.572646E+00 -0.252700E-03  0.156274E-02
  0.573370E+00 -0.121790E-02  0.162126E-02
  0.574094E+00  0.129000E-04  0.150099E-02
  0.574818E+00 -0.143600E-02  0.163222E-02
  0.575542E+00  0.506900E-03  0.160373E-02
  0.576266E+00  0.479700E-03  0.162096E-02
  0.576990E+00 -0.101960E-02  0.169296E-02
  0.577714E+00 -0.481800E-03  0.163137E-02
  0.578438E+00  0.990000E-05  0.166766E-02
  0.579162E+00 -0.617000E-04  0.166010E-02
  0.579886E+00  0.914100E-03  0.167672E-02
  0.580610E+00  0.428900E-03  0.178708E-02
  0.581334E+00 -0.560900E-03  0.169830E-02
  0.582058E+00 -0.626900E-03  0.178256E-02
  0.582782E+00 -0.420700E-03  0.176445E-02
  0.583506E+00  0.562000E-04  0.171268E-02
  0.584230E+00 -0.482200E-03  0.177556E-02
  0.584954E+00 -0.266650E-02  0.179918E-02
  0.585678E+00  0.291600E-03  0.193518E-02
  0.586402E+00  0.302200E-03  0.181499E-02
  0.587125E+00 -0.207840E-02  0.192032E-02
  0.587849E+00  0.643100E-03  0.183167E-02
  0.588573E+00  0.330400E-03  0.190785E-02
  0.589297E+00 -0.218700E-03  0.195917E-02
  0.590021E+00 -0.154090E-02  0.188798E-02
  0.590744E+00 -0.383500E-03  0.194982E-02
  0.591468E+00 -0.343160E-02  0.204113E-02
  0.592192E+00 -0.114110E-02  0.194892E-02
  0.592915E+00 -0.911100E-03  0.204295E-02
  0.593639E+00 -0.347840E-02  0.208441E-02
  0.594363E+00  0.117930E-02  0.213389E-02
  0.595086E+00 -0.651000E-03  0.205021E-02
  0.595810E+00 -0.123180E-02  0.213306E-02
  0.596533E+00  0.283800E-03  0.214332E-02
  0.597257E+00 -0.146400E-03  0.213746E-02
  0.597980E+00 -0.602000E-03  0.217344E-02
  0.598704E+00 -0.108060E-02  0.215217E-02
  0.599427E+00  0.127930E-02  0.221920E-02
  0.600151E+00 -0.313630E-02  0.232546E-02
  0.600874E+00 -0.145620E-02  0.218817E-02
  0.601598E+00 -0.554000E-03  0.222104E-02
  0.602321E+00 -0.765700E-03  0.226975E-02
  0.603045E+00  0.688000E-03  0.221689E-02
  0.603768E+00  0.740200E-03  0.229049E-02
  0.604491E+00 -0.419360E-02  0.238431E-02
  0.605215E+00 -0.154030E-02  0.220281E-02
  0.605938E+00 -0.366700E-03  0.224634E-02
  0.606661E+00 -0.135560E-02  0.225433E-02
  0.607385E+00 -0.275990E-02  0.230368E-02
  0.608108E+00  0.151890E-02  0.240956E-02
  0.608831E+00 -0.590400E-03  0.243377E-02
  0.609554E+00 -0.842700E-03  0.254654E-02
  0.610278E+00  0.136150E-02  0.244661E-02
  0.611001E+00  0.607700E-03  0.247644E-02
  0.611724E+00  0.106630E-02  0.237003E-02
  0.612447E+00 -0.377300E-03  0.245863E-02
  0.613170E+00  0.606500E-03  0.274851E-02
  0.613893E+00 -0.999100E-03  0.268496E-02
  0.614616E+00 -0.528800E-03  0.271541E-02
  0.615339E+00 -0.443900E-03  0.271279E-02
  0.616062E+00 -0.191500E-02  0.280675E-02
  0.616786E+00 -0.165870E-02  0.301336E-02
  0.617509E+00 -0.125710E-02  0.318384E-02
  0.618231E+00 -0.433610E-02  0.357378E-02
  0.618954E+00  0.222800E-02  0.395720E-02
  0.619677E+00 -0.250450E-02  0.409907E-02
  0.620400E+00 -0.492830E-02  0.443533E-02
  0.621123E+00 -0.448070E-02  0.480560E-02
  0.621846E+00 -0.750900E-03  0.549535E-02
  0.622569E+00 -0.497880E-02  0.570651E-02
  0.623292E+00  0.123440E-02  0.715915E-02
  0.624015E+00 -0.355850E-02  0.958455E-02
  0.624738E+00 -0.862100E-02  0.285242E-01
----------C:\Emma\Synchrotron_2016July\blag1o40_raw_data_files_averaged_and_buffer_subtracted\blag1o40_0p25mg_avg.dat-----------------------------
                                                                                
Parent(s): /tmp/qt_temp.MT3635 /tmp/qt_temp.hX3635 /tmp/qt_temp.SL3635 /tmp/qt_t
----------C:\Emma\Synchrotron_2016July\blag1o40_raw_data_files_averaged_and_buffer_subtracted\blag1o40_0mg_avg.dat-----------------------------
                                                                                
Parent(s): /tmp/qt_temp.MT3613 /tmp/qt_temp.hX3613 /tmp/qt_temp.SL3613 /tmp/qt_t
