# Supplementary material for: BAMLET kills chemotherapy-resistant mesothelioma cells, holding oleic acid in an activated cytotoxic state
Source: PLoS One. 2018 Aug 29;13(8):e0203003. doi: 10.1371/journal.pone.0203003 (PMC6114908; doi:10.1371/journal.pone.0203003)
Supplement: S2 Dataset — (TGZ) [file pone.0203003.s003.tgz › BAMLET_and_BLAGLET_SAXS_and_models/SAXS_data_for_BLAGLETs_pH12_betamerc_10C/blag1o40_4mg_sub.dat]

 12-Aug-2016       (1.000 *blag1o40_4mg_av - 1.000 *blag1o40_0mg_av) /  1.0000
blag1o40_4mg  Conc = .10E+01  Mult = .10E+01  N1 =    1  N2 =  843  SCALE =  1
 0mg_avg.dat  Conc = .10E+01  Mult = .10E+01  N1 =    1  N2 =  843  SCALE =  1
  0.113375E-01  0.565370E+00  0.153945E-01
  0.120690E-01  0.564844E+00  0.869370E-02
  0.128004E-01  0.566316E+00  0.776779E-02
  0.135319E-01  0.561218E+00  0.681787E-02
  0.142633E-01  0.568905E+00  0.622304E-02
  0.149948E-01  0.563333E+00  0.578484E-02
  0.157262E-01  0.567247E+00  0.539047E-02
  0.164577E-01  0.564970E+00  0.495872E-02
  0.171891E-01  0.568032E+00  0.502407E-02
  0.179206E-01  0.571397E+00  0.488335E-02
  0.186520E-01  0.574201E+00  0.478126E-02
  0.193835E-01  0.573786E+00  0.451569E-02
  0.201149E-01  0.575870E+00  0.439333E-02
  0.208464E-01  0.574895E+00  0.444046E-02
  0.215778E-01  0.582136E+00  0.430953E-02
  0.223093E-01  0.583223E+00  0.430547E-02
  0.230407E-01  0.580479E+00  0.423938E-02
  0.237721E-01  0.586556E+00  0.420298E-02
  0.245036E-01  0.589077E+00  0.401266E-02
  0.252350E-01  0.588612E+00  0.407555E-02
  0.259665E-01  0.587268E+00  0.394222E-02
  0.266979E-01  0.588258E+00  0.387066E-02
  0.274293E-01  0.588441E+00  0.399623E-02
  0.281608E-01  0.589045E+00  0.372797E-02
  0.288922E-01  0.586190E+00  0.366214E-02
  0.296237E-01  0.584532E+00  0.369840E-02
  0.303551E-01  0.583991E+00  0.361168E-02
  0.310865E-01  0.581658E+00  0.358183E-02
  0.318180E-01  0.577614E+00  0.355689E-02
  0.325494E-01  0.568556E+00  0.423757E-02
  0.332808E-01  0.574471E+00  0.347794E-02
  0.340123E-01  0.572055E+00  0.318018E-02
  0.347437E-01  0.566574E+00  0.323594E-02
  0.354751E-01  0.555912E+00  0.328864E-02
  0.362065E-01  0.552740E+00  0.324083E-02
  0.369380E-01  0.546008E+00  0.317786E-02
  0.376694E-01  0.542238E+00  0.304480E-02
  0.384008E-01  0.533789E+00  0.313444E-02
  0.391322E-01  0.528356E+00  0.296781E-02
  0.398636E-01  0.522713E+00  0.300889E-02
  0.405951E-01  0.511512E+00  0.299724E-02
  0.413265E-01  0.504960E+00  0.285198E-02
  0.420579E-01  0.492787E+00  0.289795E-02
  0.427893E-01  0.482171E+00  0.277673E-02
  0.435207E-01  0.475405E+00  0.273839E-02
  0.442521E-01  0.462285E+00  0.291476E-02
  0.449836E-01  0.453417E+00  0.266792E-02
  0.457150E-01  0.444168E+00  0.263312E-02
  0.464464E-01  0.431227E+00  0.259503E-02
  0.471778E-01  0.423022E+00  0.253603E-02
  0.479092E-01  0.409106E+00  0.256284E-02
  0.486406E-01  0.398161E+00  0.252654E-02
  0.493720E-01  0.387321E+00  0.242816E-02
  0.501034E-01  0.375583E+00  0.234898E-02
  0.508348E-01  0.360864E+00  0.249887E-02
  0.515662E-01  0.354741E+00  0.248058E-02
  0.522976E-01  0.344585E+00  0.229894E-02
  0.530290E-01  0.332534E+00  0.229591E-02
  0.537604E-01  0.322415E+00  0.237688E-02
  0.544917E-01  0.308186E+00  0.232387E-02
  0.552231E-01  0.298423E+00  0.229946E-02
  0.559545E-01  0.285754E+00  0.235709E-02
  0.566859E-01  0.275237E+00  0.233097E-02
  0.574173E-01  0.267487E+00  0.241462E-02
  0.581487E-01  0.257142E+00  0.230340E-02
  0.588800E-01  0.247941E+00  0.236913E-02
  0.596114E-01  0.234928E+00  0.236905E-02
  0.603428E-01  0.225367E+00  0.227754E-02
  0.610742E-01  0.215334E+00  0.225051E-02
  0.618055E-01  0.208203E+00  0.218078E-02
  0.625369E-01  0.198596E+00  0.218483E-02
  0.632683E-01  0.189393E+00  0.215745E-02
  0.639996E-01  0.181616E+00  0.202675E-02
  0.647310E-01  0.174369E+00  0.207383E-02
  0.654624E-01  0.166162E+00  0.193767E-02
  0.661937E-01  0.160078E+00  0.187352E-02
  0.669251E-01  0.151685E+00  0.186954E-02
  0.676564E-01  0.144304E+00  0.185084E-02
  0.683878E-01  0.137269E+00  0.180241E-02
  0.691191E-01  0.130525E+00  0.177146E-02
  0.698505E-01  0.124605E+00  0.175651E-02
  0.705818E-01  0.119758E+00  0.169721E-02
  0.713132E-01  0.110911E+00  0.166871E-02
  0.720445E-01  0.107001E+00  0.164736E-02
  0.727759E-01  0.101162E+00  0.162814E-02
  0.735072E-01  0.970384E-01  0.158704E-02
  0.742385E-01  0.919558E-01  0.159260E-02
  0.749699E-01  0.858356E-01  0.157378E-02
  0.757012E-01  0.824030E-01  0.152753E-02
  0.764325E-01  0.776001E-01  0.154252E-02
  0.771638E-01  0.735726E-01  0.150464E-02
  0.778952E-01  0.697711E-01  0.147341E-02
  0.786265E-01  0.685623E-01  0.147003E-02
  0.793578E-01  0.647364E-01  0.138499E-02
  0.800891E-01  0.603786E-01  0.139157E-02
  0.808204E-01  0.567385E-01  0.139934E-02
  0.815517E-01  0.546695E-01  0.142246E-02
  0.822830E-01  0.525375E-01  0.138798E-02
  0.830143E-01  0.500178E-01  0.136168E-02
  0.837456E-01  0.484797E-01  0.136415E-02
  0.844769E-01  0.454311E-01  0.134664E-02
  0.852082E-01  0.426651E-01  0.134211E-02
  0.859395E-01  0.416081E-01  0.133549E-02
  0.866708E-01  0.406920E-01  0.130939E-02
  0.874021E-01  0.394297E-01  0.131250E-02
  0.881334E-01  0.371448E-01  0.128648E-02
  0.888647E-01  0.362764E-01  0.131540E-02
  0.895959E-01  0.350317E-01  0.129893E-02
  0.903272E-01  0.331555E-01  0.131456E-02
  0.910585E-01  0.321579E-01  0.131531E-02
  0.917897E-01  0.332398E-01  0.132228E-02
  0.925210E-01  0.322604E-01  0.133350E-02
  0.932523E-01  0.312677E-01  0.131429E-02
  0.939835E-01  0.295576E-01  0.133913E-02
  0.947148E-01  0.297523E-01  0.129363E-02
  0.954460E-01  0.312800E-01  0.128872E-02
  0.961773E-01  0.308033E-01  0.134367E-02
  0.969085E-01  0.313837E-01  0.130615E-02
  0.976398E-01  0.307771E-01  0.133558E-02
  0.983710E-01  0.309532E-01  0.135576E-02
  0.991023E-01  0.303081E-01  0.131121E-02
  0.998335E-01  0.319367E-01  0.132010E-02
  0.100565E+00  0.314273E-01  0.134434E-02
  0.101296E+00  0.329666E-01  0.133631E-02
  0.102027E+00  0.334552E-01  0.134839E-02
  0.102758E+00  0.328125E-01  0.128754E-02
  0.103490E+00  0.340453E-01  0.130253E-02
  0.104221E+00  0.351871E-01  0.122165E-02
  0.104952E+00  0.360050E-01  0.124376E-02
  0.105683E+00  0.354645E-01  0.125500E-02
  0.106414E+00  0.388862E-01  0.122899E-02
  0.107146E+00  0.387642E-01  0.124437E-02
  0.107877E+00  0.400244E-01  0.121279E-02
  0.108608E+00  0.404397E-01  0.122448E-02
  0.109339E+00  0.418619E-01  0.121398E-02
  0.110070E+00  0.418709E-01  0.120429E-02
  0.110802E+00  0.430969E-01  0.118042E-02
  0.111533E+00  0.434524E-01  0.119229E-02
  0.112264E+00  0.440244E-01  0.119790E-02
  0.112995E+00  0.447506E-01  0.120611E-02
  0.113726E+00  0.485234E-01  0.118420E-02
  0.114457E+00  0.482568E-01  0.116250E-02
  0.115189E+00  0.501861E-01  0.114003E-02
  0.115920E+00  0.511555E-01  0.118731E-02
  0.116651E+00  0.522526E-01  0.118046E-02
  0.117382E+00  0.526302E-01  0.118214E-02
  0.118113E+00  0.543263E-01  0.117716E-02
  0.118844E+00  0.550851E-01  0.116153E-02
  0.119576E+00  0.577675E-01  0.117890E-02
  0.120307E+00  0.574660E-01  0.116515E-02
  0.121038E+00  0.595242E-01  0.115855E-02
  0.121769E+00  0.587333E-01  0.117949E-02
  0.122500E+00  0.608625E-01  0.115682E-02
  0.123231E+00  0.608861E-01  0.114061E-02
  0.123962E+00  0.621462E-01  0.110611E-02
  0.124693E+00  0.636526E-01  0.113163E-02
  0.125425E+00  0.654055E-01  0.113832E-02
  0.126156E+00  0.650776E-01  0.113064E-02
  0.126887E+00  0.662002E-01  0.111451E-02
  0.127618E+00  0.672739E-01  0.115080E-02
  0.128349E+00  0.683584E-01  0.113761E-02
  0.129080E+00  0.687511E-01  0.112422E-02
  0.129811E+00  0.705873E-01  0.114030E-02
  0.130542E+00  0.695674E-01  0.114212E-02
  0.131273E+00  0.713862E-01  0.112899E-02
  0.132004E+00  0.726349E-01  0.110588E-02
  0.132735E+00  0.734186E-01  0.109668E-02
  0.133466E+00  0.738610E-01  0.111756E-02
  0.134197E+00  0.748492E-01  0.110745E-02
  0.134929E+00  0.749294E-01  0.109241E-02
  0.135660E+00  0.745169E-01  0.110026E-02
  0.136391E+00  0.761029E-01  0.107893E-02
  0.137122E+00  0.760210E-01  0.108913E-02
  0.137853E+00  0.767909E-01  0.107735E-02
  0.138584E+00  0.770840E-01  0.108602E-02
  0.139315E+00  0.771978E-01  0.108451E-02
  0.140046E+00  0.776143E-01  0.107900E-02
  0.140777E+00  0.783136E-01  0.108553E-02
  0.141508E+00  0.787991E-01  0.107804E-02
  0.142239E+00  0.779086E-01  0.107150E-02
  0.142970E+00  0.787337E-01  0.107711E-02
  0.143701E+00  0.787464E-01  0.106854E-02
  0.144432E+00  0.786594E-01  0.107111E-02
  0.145163E+00  0.791015E-01  0.105632E-02
  0.145894E+00  0.805957E-01  0.106700E-02
  0.146625E+00  0.788769E-01  0.105178E-02
  0.147356E+00  0.794411E-01  0.105217E-02
  0.148087E+00  0.794136E-01  0.106049E-02
  0.148818E+00  0.808350E-01  0.100526E-02
  0.149549E+00  0.787121E-01  0.102668E-02
  0.150280E+00  0.790211E-01  0.103571E-02
  0.151011E+00  0.790093E-01  0.105187E-02
  0.151741E+00  0.792497E-01  0.102925E-02
  0.152472E+00  0.789436E-01  0.103285E-02
  0.153203E+00  0.782676E-01  0.103224E-02
  0.153934E+00  0.776011E-01  0.101447E-02
  0.154665E+00  0.780059E-01  0.102760E-02
  0.155396E+00  0.776885E-01  0.100883E-02
  0.156127E+00  0.773560E-01  0.999218E-03
  0.156858E+00  0.759602E-01  0.100119E-02
  0.157589E+00  0.773080E-01  0.101721E-02
  0.158320E+00  0.762571E-01  0.100541E-02
  0.159051E+00  0.750540E-01  0.100298E-02
  0.159782E+00  0.753226E-01  0.102528E-02
  0.160512E+00  0.750110E-01  0.100394E-02
  0.161243E+00  0.753885E-01  0.996450E-03
  0.161974E+00  0.740368E-01  0.989934E-03
  0.162705E+00  0.735733E-01  0.100571E-02
  0.163436E+00  0.730932E-01  0.992665E-03
  0.164167E+00  0.730786E-01  0.992849E-03
  0.164898E+00  0.720242E-01  0.962517E-03
  0.165628E+00  0.703730E-01  0.973330E-03
  0.166359E+00  0.706683E-01  0.980072E-03
  0.167090E+00  0.704377E-01  0.957967E-03
  0.167821E+00  0.688335E-01  0.954470E-03
  0.168552E+00  0.691556E-01  0.948679E-03
  0.169283E+00  0.684695E-01  0.923498E-03
  0.170013E+00  0.666917E-01  0.933610E-03
  0.170744E+00  0.661760E-01  0.951070E-03
  0.171475E+00  0.659879E-01  0.939133E-03
  0.172206E+00  0.661199E-01  0.931163E-03
  0.172937E+00  0.645032E-01  0.943064E-03
  0.173667E+00  0.632251E-01  0.937045E-03
  0.174398E+00  0.631349E-01  0.927203E-03
  0.175129E+00  0.624152E-01  0.915513E-03
  0.175860E+00  0.624248E-01  0.927058E-03
  0.176590E+00  0.601373E-01  0.903939E-03
  0.177321E+00  0.604770E-01  0.922305E-03
  0.178052E+00  0.587364E-01  0.916852E-03
  0.178783E+00  0.586137E-01  0.895574E-03
  0.179513E+00  0.582524E-01  0.909497E-03
  0.180244E+00  0.573934E-01  0.902924E-03
  0.180975E+00  0.564321E-01  0.908852E-03
  0.181706E+00  0.550710E-01  0.920116E-03
  0.182436E+00  0.545861E-01  0.880569E-03
  0.183167E+00  0.542390E-01  0.877343E-03
  0.183898E+00  0.530476E-01  0.872065E-03
  0.184629E+00  0.517907E-01  0.892208E-03
  0.185359E+00  0.516553E-01  0.885587E-03
  0.186090E+00  0.507309E-01  0.882498E-03
  0.186821E+00  0.503172E-01  0.871870E-03
  0.187551E+00  0.484936E-01  0.884002E-03
  0.188282E+00  0.480762E-01  0.868564E-03
  0.189013E+00  0.476077E-01  0.873118E-03
  0.189743E+00  0.471753E-01  0.867538E-03
  0.190474E+00  0.462212E-01  0.871048E-03
  0.191205E+00  0.449612E-01  0.851095E-03
  0.191935E+00  0.443871E-01  0.846017E-03
  0.192666E+00  0.443213E-01  0.856598E-03
  0.193396E+00  0.439704E-01  0.853072E-03
  0.194127E+00  0.431564E-01  0.834524E-03
  0.194858E+00  0.416603E-01  0.847769E-03
  0.195588E+00  0.416687E-01  0.839283E-03
  0.196319E+00  0.400986E-01  0.835626E-03
  0.197049E+00  0.398828E-01  0.821341E-03
  0.197780E+00  0.386455E-01  0.827015E-03
  0.198511E+00  0.383332E-01  0.837707E-03
  0.199241E+00  0.377391E-01  0.819164E-03
  0.199972E+00  0.369211E-01  0.828040E-03
  0.200702E+00  0.362313E-01  0.818921E-03
  0.201433E+00  0.352179E-01  0.835658E-03
  0.202163E+00  0.353607E-01  0.818078E-03
  0.202894E+00  0.345180E-01  0.816485E-03
  0.203625E+00  0.332820E-01  0.815558E-03
  0.204355E+00  0.332398E-01  0.806086E-03
  0.205086E+00  0.323838E-01  0.827032E-03
  0.205816E+00  0.317511E-01  0.804307E-03
  0.206547E+00  0.304110E-01  0.803466E-03
  0.207277E+00  0.310350E-01  0.816736E-03
  0.208008E+00  0.311179E-01  0.809547E-03
  0.208738E+00  0.301286E-01  0.822371E-03
  0.209469E+00  0.291959E-01  0.830481E-03
  0.210199E+00  0.280600E-01  0.797586E-03
  0.210930E+00  0.281589E-01  0.807513E-03
  0.211660E+00  0.268314E-01  0.828053E-03
  0.212390E+00  0.272604E-01  0.800601E-03
  0.213121E+00  0.266586E-01  0.822330E-03
  0.213851E+00  0.261770E-01  0.814998E-03
  0.214582E+00  0.254694E-01  0.840053E-03
  0.215312E+00  0.250467E-01  0.827066E-03
  0.216043E+00  0.239636E-01  0.820481E-03
  0.216773E+00  0.242248E-01  0.805442E-03
  0.217503E+00  0.236218E-01  0.804407E-03
  0.218234E+00  0.220232E-01  0.825977E-03
  0.218964E+00  0.233425E-01  0.820562E-03
  0.219695E+00  0.220485E-01  0.818311E-03
  0.220425E+00  0.220724E-01  0.793642E-03
  0.221155E+00  0.218199E-01  0.798301E-03
  0.221886E+00  0.209557E-01  0.816382E-03
  0.222616E+00  0.215820E-01  0.780449E-03
  0.223346E+00  0.202966E-01  0.784300E-03
  0.224077E+00  0.196925E-01  0.780213E-03
  0.224807E+00  0.200879E-01  0.770235E-03
  0.225537E+00  0.197394E-01  0.770683E-03
  0.226268E+00  0.178015E-01  0.772954E-03
  0.226998E+00  0.181499E-01  0.780994E-03
  0.227728E+00  0.185033E-01  0.786397E-03
  0.228459E+00  0.184538E-01  0.770101E-03
  0.229189E+00  0.178305E-01  0.761194E-03
  0.229919E+00  0.172225E-01  0.749366E-03
  0.230650E+00  0.172921E-01  0.748991E-03
  0.231380E+00  0.169082E-01  0.751675E-03
  0.232110E+00  0.162431E-01  0.773400E-03
  0.232840E+00  0.151704E-01  0.762483E-03
  0.233571E+00  0.150003E-01  0.751718E-03
  0.234301E+00  0.155454E-01  0.737309E-03
  0.235031E+00  0.153447E-01  0.759552E-03
  0.235761E+00  0.150099E-01  0.758110E-03
  0.236491E+00  0.148699E-01  0.747799E-03
  0.237222E+00  0.151767E-01  0.766487E-03
  0.237952E+00  0.145678E-01  0.738056E-03
  0.238682E+00  0.145276E-01  0.737151E-03
  0.239412E+00  0.141593E-01  0.738746E-03
  0.240142E+00  0.132835E-01  0.729354E-03
  0.240873E+00  0.133502E-01  0.732424E-03
  0.241603E+00  0.131735E-01  0.727529E-03
  0.242333E+00  0.135231E-01  0.741842E-03
  0.243063E+00  0.132679E-01  0.723392E-03
  0.243793E+00  0.131881E-01  0.732457E-03
  0.244523E+00  0.126979E-01  0.736299E-03
  0.245253E+00  0.128165E-01  0.719910E-03
  0.245984E+00  0.118356E-01  0.732423E-03
  0.246714E+00  0.128221E-01  0.755261E-03
  0.247444E+00  0.120411E-01  0.738535E-03
  0.248174E+00  0.116081E-01  0.741494E-03
  0.248904E+00  0.126853E-01  0.733285E-03
  0.249634E+00  0.120054E-01  0.755126E-03
  0.250364E+00  0.118601E-01  0.737353E-03
  0.251094E+00  0.112961E-01  0.733169E-03
  0.251824E+00  0.114499E-01  0.742974E-03
  0.252554E+00  0.118489E-01  0.748846E-03
  0.253284E+00  0.113990E-01  0.736226E-03
  0.254014E+00  0.107055E-01  0.748430E-03
  0.254744E+00  0.116170E-01  0.746541E-03
  0.255474E+00  0.110085E-01  0.743112E-03
  0.256204E+00  0.112399E-01  0.750522E-03
  0.256934E+00  0.104870E-01  0.734206E-03
  0.257664E+00  0.119839E-01  0.751390E-03
  0.258394E+00  0.116548E-01  0.731197E-03
  0.259124E+00  0.101117E-01  0.737572E-03
  0.259854E+00  0.957880E-02  0.749238E-03
  0.260584E+00  0.107986E-01  0.759563E-03
  0.261314E+00  0.109936E-01  0.740286E-03
  0.262044E+00  0.108320E-01  0.753019E-03
  0.262774E+00  0.102661E-01  0.744111E-03
  0.263504E+00  0.100794E-01  0.742477E-03
  0.264234E+00  0.985140E-02  0.742469E-03
  0.264964E+00  0.979410E-02  0.752309E-03
  0.265693E+00  0.996690E-02  0.724344E-03
  0.266423E+00  0.100232E-01  0.723692E-03
  0.267153E+00  0.998410E-02  0.720655E-03
  0.267883E+00  0.104556E-01  0.727271E-03
  0.268613E+00  0.974710E-02  0.754278E-03
  0.269343E+00  0.990770E-02  0.736895E-03
  0.270073E+00  0.910620E-02  0.730527E-03
  0.270802E+00  0.991450E-02  0.749796E-03
  0.271532E+00  0.972250E-02  0.727650E-03
  0.272262E+00  0.984350E-02  0.728513E-03
  0.272992E+00  0.964750E-02  0.735206E-03
  0.273722E+00  0.943020E-02  0.722329E-03
  0.274451E+00  0.874300E-02  0.741162E-03
  0.275181E+00  0.960750E-02  0.742122E-03
  0.275911E+00  0.964530E-02  0.729409E-03
  0.276641E+00  0.981770E-02  0.749003E-03
  0.277371E+00  0.919370E-02  0.722316E-03
  0.278100E+00  0.940010E-02  0.737387E-03
  0.278830E+00  0.959620E-02  0.740651E-03
  0.279560E+00  0.968260E-02  0.734296E-03
  0.280289E+00  0.970160E-02  0.722082E-03
  0.281019E+00  0.966570E-02  0.717904E-03
  0.281749E+00  0.955140E-02  0.721546E-03
  0.282479E+00  0.995790E-02  0.712780E-03
  0.283208E+00  0.900920E-02  0.731981E-03
  0.283938E+00  0.954190E-02  0.716998E-03
  0.284668E+00  0.989210E-02  0.721087E-03
  0.285397E+00  0.942400E-02  0.724801E-03
  0.286127E+00  0.933900E-02  0.730087E-03
  0.286856E+00  0.100493E-01  0.723096E-03
  0.287586E+00  0.961120E-02  0.732948E-03
  0.288316E+00  0.927350E-02  0.740346E-03
  0.289045E+00  0.943500E-02  0.721562E-03
  0.289775E+00  0.953180E-02  0.739756E-03
  0.290504E+00  0.995780E-02  0.712048E-03
  0.291234E+00  0.835920E-02  0.716412E-03
  0.291964E+00  0.947590E-02  0.713339E-03
  0.292693E+00  0.815280E-02  0.709402E-03
  0.293423E+00  0.914690E-02  0.724784E-03
  0.294152E+00  0.839100E-02  0.726000E-03
  0.294882E+00  0.903870E-02  0.703090E-03
  0.295611E+00  0.965640E-02  0.719259E-03
  0.296341E+00  0.908280E-02  0.714314E-03
  0.297070E+00  0.911150E-02  0.714865E-03
  0.297800E+00  0.956950E-02  0.724983E-03
  0.298529E+00  0.854780E-02  0.721554E-03
  0.299259E+00  0.874330E-02  0.729113E-03
  0.299988E+00  0.913950E-02  0.704400E-03
  0.300718E+00  0.838390E-02  0.713952E-03
  0.301447E+00  0.969370E-02  0.718840E-03
  0.302176E+00  0.861160E-02  0.731876E-03
  0.302906E+00  0.899400E-02  0.742954E-03
  0.303635E+00  0.821780E-02  0.734302E-03
  0.304365E+00  0.912760E-02  0.723115E-03
  0.305094E+00  0.803390E-02  0.740804E-03
  0.305823E+00  0.840190E-02  0.729340E-03
  0.306553E+00  0.884360E-02  0.735928E-03
  0.307282E+00  0.882080E-02  0.743408E-03
  0.308012E+00  0.843070E-02  0.745661E-03
  0.308741E+00  0.966820E-02  0.729391E-03
  0.309470E+00  0.839640E-02  0.749480E-03
  0.310200E+00  0.841040E-02  0.749125E-03
  0.310929E+00  0.798970E-02  0.753613E-03
  0.311658E+00  0.861700E-02  0.752981E-03
  0.312387E+00  0.787570E-02  0.771269E-03
  0.313117E+00  0.793440E-02  0.757682E-03
  0.313846E+00  0.883170E-02  0.753208E-03
  0.314575E+00  0.907400E-02  0.756042E-03
  0.315305E+00  0.844800E-02  0.757054E-03
  0.316034E+00  0.915590E-02  0.764344E-03
  0.316763E+00  0.788210E-02  0.766341E-03
  0.317492E+00  0.899030E-02  0.741684E-03
  0.318221E+00  0.804040E-02  0.763452E-03
  0.318951E+00  0.852600E-02  0.733986E-03
  0.319680E+00  0.788810E-02  0.759071E-03
  0.320409E+00  0.886980E-02  0.754114E-03
  0.321138E+00  0.793840E-02  0.734734E-03
  0.321867E+00  0.905380E-02  0.761405E-03
  0.322596E+00  0.847770E-02  0.745586E-03
  0.323326E+00  0.835450E-02  0.759633E-03
  0.324055E+00  0.803890E-02  0.760250E-03
  0.324784E+00  0.820620E-02  0.764798E-03
  0.325513E+00  0.817700E-02  0.758361E-03
  0.326242E+00  0.765590E-02  0.747752E-03
  0.326971E+00  0.729760E-02  0.761369E-03
  0.327700E+00  0.774260E-02  0.743172E-03
  0.328429E+00  0.851260E-02  0.757556E-03
  0.329158E+00  0.719790E-02  0.782829E-03
  0.329887E+00  0.810610E-02  0.777197E-03
  0.330616E+00  0.788920E-02  0.765654E-03
  0.331345E+00  0.812970E-02  0.771340E-03
  0.332074E+00  0.726210E-02  0.766561E-03
  0.332803E+00  0.719800E-02  0.785239E-03
  0.333532E+00  0.793070E-02  0.773882E-03
  0.334261E+00  0.725970E-02  0.772720E-03
  0.334990E+00  0.842450E-02  0.764996E-03
  0.335719E+00  0.780180E-02  0.768013E-03
  0.336448E+00  0.775470E-02  0.748369E-03
  0.337177E+00  0.776970E-02  0.771863E-03
  0.337906E+00  0.747060E-02  0.787470E-03
  0.338635E+00  0.792320E-02  0.762022E-03
  0.339364E+00  0.847220E-02  0.776466E-03
  0.340093E+00  0.686090E-02  0.767088E-03
  0.340822E+00  0.767900E-02  0.775332E-03
  0.341551E+00  0.682660E-02  0.782755E-03
  0.342279E+00  0.718730E-02  0.780481E-03
  0.343008E+00  0.719930E-02  0.761280E-03
  0.343737E+00  0.673370E-02  0.782241E-03
  0.344466E+00  0.702320E-02  0.764592E-03
  0.345195E+00  0.702330E-02  0.799841E-03
  0.345923E+00  0.700260E-02  0.767564E-03
  0.346652E+00  0.701830E-02  0.769632E-03
  0.347381E+00  0.665400E-02  0.768949E-03
  0.348110E+00  0.703660E-02  0.771493E-03
  0.348839E+00  0.635300E-02  0.783588E-03
  0.349567E+00  0.668800E-02  0.773447E-03
  0.350296E+00  0.700630E-02  0.771038E-03
  0.351025E+00  0.690260E-02  0.766162E-03
  0.351753E+00  0.647640E-02  0.774594E-03
  0.352482E+00  0.778870E-02  0.767320E-03
  0.353211E+00  0.716680E-02  0.764352E-03
  0.353940E+00  0.741650E-02  0.781162E-03
  0.354668E+00  0.711530E-02  0.756935E-03
  0.355397E+00  0.668620E-02  0.794320E-03
  0.356126E+00  0.717710E-02  0.781425E-03
  0.356854E+00  0.579230E-02  0.783302E-03
  0.357583E+00  0.677010E-02  0.785542E-03
  0.358311E+00  0.664430E-02  0.773223E-03
  0.359040E+00  0.670820E-02  0.763184E-03
  0.359769E+00  0.675850E-02  0.775720E-03
  0.360497E+00  0.591580E-02  0.789551E-03
  0.361226E+00  0.629270E-02  0.797613E-03
  0.361954E+00  0.588520E-02  0.766438E-03
  0.362683E+00  0.621780E-02  0.795251E-03
  0.363411E+00  0.693530E-02  0.803782E-03
  0.364140E+00  0.596100E-02  0.827353E-03
  0.364868E+00  0.675490E-02  0.812510E-03
  0.365597E+00  0.570140E-02  0.816434E-03
  0.366325E+00  0.627200E-02  0.829499E-03
  0.367054E+00  0.611030E-02  0.812766E-03
  0.367782E+00  0.645030E-02  0.819875E-03
  0.368511E+00  0.576260E-02  0.814460E-03
  0.369239E+00  0.565690E-02  0.829914E-03
  0.369967E+00  0.559300E-02  0.837126E-03
  0.370696E+00  0.663340E-02  0.806122E-03
  0.371424E+00  0.615270E-02  0.843686E-03
  0.372153E+00  0.505590E-02  0.824989E-03
  0.372881E+00  0.619640E-02  0.834654E-03
  0.373609E+00  0.643750E-02  0.841134E-03
  0.374338E+00  0.632010E-02  0.840299E-03
  0.375066E+00  0.568750E-02  0.820361E-03
  0.375794E+00  0.589870E-02  0.824303E-03
  0.376523E+00  0.606180E-02  0.792197E-03
  0.377251E+00  0.588400E-02  0.829814E-03
  0.377979E+00  0.629950E-02  0.798629E-03
  0.378708E+00  0.580210E-02  0.815941E-03
  0.379436E+00  0.612510E-02  0.823122E-03
  0.380164E+00  0.561350E-02  0.796204E-03
  0.380892E+00  0.575570E-02  0.825262E-03
  0.381621E+00  0.509710E-02  0.821916E-03
  0.382349E+00  0.628870E-02  0.813694E-03
  0.383077E+00  0.632470E-02  0.796787E-03
  0.383805E+00  0.501220E-02  0.796087E-03
  0.384533E+00  0.487970E-02  0.797165E-03
  0.385261E+00  0.534020E-02  0.801543E-03
  0.385990E+00  0.461530E-02  0.817848E-03
  0.386718E+00  0.540150E-02  0.811822E-03
  0.387446E+00  0.524730E-02  0.815897E-03
  0.388174E+00  0.471700E-02  0.794392E-03
  0.388902E+00  0.696050E-02  0.805667E-03
  0.389630E+00  0.593270E-02  0.790744E-03
  0.390358E+00  0.556690E-02  0.809599E-03
  0.391086E+00  0.516960E-02  0.808335E-03
  0.391814E+00  0.496080E-02  0.792732E-03
  0.392542E+00  0.534510E-02  0.807889E-03
  0.393270E+00  0.491390E-02  0.807208E-03
  0.393998E+00  0.514080E-02  0.825740E-03
  0.394726E+00  0.464030E-02  0.808319E-03
  0.395454E+00  0.447320E-02  0.796059E-03
  0.396182E+00  0.441230E-02  0.826310E-03
  0.396910E+00  0.408780E-02  0.783631E-03
  0.397638E+00  0.597890E-02  0.801258E-03
  0.398366E+00  0.495350E-02  0.815518E-03
  0.399094E+00  0.393370E-02  0.784918E-03
  0.399822E+00  0.469440E-02  0.806669E-03
  0.400550E+00  0.572090E-02  0.785012E-03
  0.401278E+00  0.478110E-02  0.824152E-03
  0.402006E+00  0.483220E-02  0.799108E-03
  0.402734E+00  0.534390E-02  0.802097E-03
  0.403461E+00  0.552320E-02  0.784958E-03
  0.404189E+00  0.462700E-02  0.785405E-03
  0.404917E+00  0.523180E-02  0.797619E-03
  0.405645E+00  0.481250E-02  0.787946E-03
  0.406373E+00  0.455240E-02  0.806722E-03
  0.407100E+00  0.542850E-02  0.791923E-03
  0.407828E+00  0.476800E-02  0.772229E-03
  0.408556E+00  0.498570E-02  0.802756E-03
  0.409284E+00  0.430850E-02  0.776809E-03
  0.410011E+00  0.461220E-02  0.786670E-03
  0.410739E+00  0.565970E-02  0.773407E-03
  0.411467E+00  0.469160E-02  0.771012E-03
  0.412195E+00  0.527830E-02  0.787658E-03
  0.412922E+00  0.511580E-02  0.773404E-03
  0.413650E+00  0.374730E-02  0.766493E-03
  0.414378E+00  0.444810E-02  0.787162E-03
  0.415105E+00  0.492810E-02  0.779055E-03
  0.415833E+00  0.495370E-02  0.790567E-03
  0.416560E+00  0.405430E-02  0.809875E-03
  0.417288E+00  0.392970E-02  0.815842E-03
  0.418016E+00  0.517550E-02  0.805286E-03
  0.418743E+00  0.476170E-02  0.830364E-03
  0.419471E+00  0.512110E-02  0.827335E-03
  0.420198E+00  0.480940E-02  0.833065E-03
  0.420926E+00  0.462240E-02  0.827193E-03
  0.421653E+00  0.416240E-02  0.832956E-03
  0.422381E+00  0.521350E-02  0.830193E-03
  0.423108E+00  0.442720E-02  0.820658E-03
  0.423836E+00  0.434040E-02  0.823760E-03
  0.424563E+00  0.411690E-02  0.861863E-03
  0.425291E+00  0.419130E-02  0.859989E-03
  0.426018E+00  0.305990E-02  0.843233E-03
  0.426745E+00  0.545260E-02  0.848884E-03
  0.427473E+00  0.457230E-02  0.845702E-03
  0.428200E+00  0.478220E-02  0.837714E-03
  0.428928E+00  0.457850E-02  0.829310E-03
  0.429655E+00  0.388440E-02  0.842308E-03
  0.430382E+00  0.375100E-02  0.845125E-03
  0.431110E+00  0.429490E-02  0.876429E-03
  0.431837E+00  0.390190E-02  0.856560E-03
  0.432564E+00  0.382740E-02  0.870182E-03
  0.433292E+00  0.422310E-02  0.864317E-03
  0.434019E+00  0.351810E-02  0.878884E-03
  0.434746E+00  0.428270E-02  0.872293E-03
  0.435473E+00  0.415080E-02  0.868047E-03
  0.436201E+00  0.368140E-02  0.874883E-03
  0.436928E+00  0.405730E-02  0.859963E-03
  0.437655E+00  0.428740E-02  0.900918E-03
  0.438382E+00  0.470340E-02  0.910802E-03
  0.439109E+00  0.472610E-02  0.892153E-03
  0.439837E+00  0.352560E-02  0.894051E-03
  0.440564E+00  0.422480E-02  0.867300E-03
  0.441291E+00  0.546760E-02  0.854849E-03
  0.442018E+00  0.492200E-02  0.868366E-03
  0.442745E+00  0.516120E-02  0.877829E-03
  0.443472E+00  0.435480E-02  0.888176E-03
  0.444199E+00  0.480470E-02  0.865469E-03
  0.444926E+00  0.376350E-02  0.867653E-03
  0.445653E+00  0.311760E-02  0.887847E-03
  0.446380E+00  0.329200E-02  0.866944E-03
  0.447107E+00  0.388000E-02  0.894627E-03
  0.447834E+00  0.404150E-02  0.876265E-03
  0.448561E+00  0.524910E-02  0.882757E-03
  0.449288E+00  0.464490E-02  0.892797E-03
  0.450015E+00  0.411530E-02  0.884028E-03
  0.450742E+00  0.452370E-02  0.879807E-03
  0.451469E+00  0.497210E-02  0.892221E-03
  0.452196E+00  0.305920E-02  0.900054E-03
  0.452923E+00  0.445040E-02  0.890638E-03
  0.453650E+00  0.439960E-02  0.891846E-03
  0.454377E+00  0.474320E-02  0.882619E-03
  0.455104E+00  0.418540E-02  0.920698E-03
  0.455831E+00  0.429370E-02  0.911382E-03
  0.456557E+00  0.390740E-02  0.916925E-03
  0.457284E+00  0.375810E-02  0.897370E-03
  0.458011E+00  0.352120E-02  0.905504E-03
  0.458738E+00  0.372040E-02  0.909216E-03
  0.459465E+00  0.345680E-02  0.935621E-03
  0.460191E+00  0.461540E-02  0.906406E-03
  0.460918E+00  0.389610E-02  0.928266E-03
  0.461645E+00  0.309610E-02  0.921133E-03
  0.462372E+00  0.334250E-02  0.932353E-03
  0.463098E+00  0.338270E-02  0.940640E-03
  0.463825E+00  0.453730E-02  0.925380E-03
  0.464552E+00  0.400530E-02  0.934396E-03
  0.465278E+00  0.369800E-02  0.900335E-03
  0.466005E+00  0.347330E-02  0.926405E-03
  0.466732E+00  0.480640E-02  0.924831E-03
  0.467458E+00  0.360800E-02  0.907113E-03
  0.468185E+00  0.429060E-02  0.945726E-03
  0.468911E+00  0.441250E-02  0.909661E-03
  0.469638E+00  0.359100E-02  0.936052E-03
  0.470364E+00  0.418700E-02  0.950655E-03
  0.471091E+00  0.432350E-02  0.930291E-03
  0.471817E+00  0.354180E-02  0.912893E-03
  0.472544E+00  0.346670E-02  0.919303E-03
  0.473270E+00  0.433600E-02  0.942755E-03
  0.473997E+00  0.423020E-02  0.943196E-03
  0.474723E+00  0.379110E-02  0.918679E-03
  0.475450E+00  0.397630E-02  0.940348E-03
  0.476176E+00  0.414590E-02  0.953985E-03
  0.476903E+00  0.406080E-02  0.911239E-03
  0.477629E+00  0.388520E-02  0.922845E-03
  0.478355E+00  0.329810E-02  0.942371E-03
  0.479082E+00  0.357460E-02  0.922881E-03
  0.479808E+00  0.476260E-02  0.927643E-03
  0.480535E+00  0.396250E-02  0.976293E-03
  0.481261E+00  0.412930E-02  0.960507E-03
  0.481987E+00  0.485590E-02  0.925821E-03
  0.482713E+00  0.302480E-02  0.952309E-03
  0.483440E+00  0.312160E-02  0.946168E-03
  0.484166E+00  0.405360E-02  0.971876E-03
  0.484892E+00  0.450180E-02  0.930577E-03
  0.485618E+00  0.297640E-02  0.940751E-03
  0.486345E+00  0.347030E-02  0.941635E-03
  0.487071E+00  0.297740E-02  0.920419E-03
  0.487797E+00  0.282220E-02  0.940337E-03
  0.488523E+00  0.342240E-02  0.934339E-03
  0.489249E+00  0.334830E-02  0.947156E-03
  0.489975E+00  0.327330E-02  0.959333E-03
  0.490702E+00  0.353100E-02  0.960611E-03
  0.491428E+00  0.420790E-02  0.948039E-03
  0.492154E+00  0.304530E-02  0.952601E-03
  0.492880E+00  0.328310E-02  0.950188E-03
  0.493606E+00  0.388470E-02  0.943752E-03
  0.494332E+00  0.329900E-02  0.930100E-03
  0.495058E+00  0.338810E-02  0.956098E-03
  0.495784E+00  0.247500E-02  0.920204E-03
  0.496510E+00  0.419270E-02  0.926837E-03
  0.497236E+00  0.345340E-02  0.930895E-03
  0.497962E+00  0.293220E-02  0.938191E-03
  0.498688E+00  0.357820E-02  0.940866E-03
  0.499414E+00  0.338080E-02  0.932533E-03
  0.500140E+00  0.345190E-02  0.948188E-03
  0.500866E+00  0.357120E-02  0.925281E-03
  0.501591E+00  0.262310E-02  0.948458E-03
  0.502317E+00  0.396020E-02  0.960870E-03
  0.503043E+00  0.425990E-02  0.938247E-03
  0.503769E+00  0.316980E-02  0.905419E-03
  0.504495E+00  0.354560E-02  0.959855E-03
  0.505221E+00  0.250690E-02  0.947773E-03
  0.505946E+00  0.310670E-02  0.959849E-03
  0.506672E+00  0.264500E-02  0.926832E-03
  0.507398E+00  0.333000E-02  0.961447E-03
  0.508124E+00  0.320890E-02  0.930763E-03
  0.508849E+00  0.327640E-02  0.965112E-03
  0.509575E+00  0.272630E-02  0.914171E-03
  0.510301E+00  0.351330E-02  0.959474E-03
  0.511026E+00  0.344760E-02  0.949674E-03
  0.511752E+00  0.325680E-02  0.957072E-03
  0.512478E+00  0.385230E-02  0.945124E-03
  0.513203E+00  0.498860E-02  0.925599E-03
  0.513929E+00  0.326610E-02  0.965659E-03
  0.514654E+00  0.241530E-02  0.952175E-03
  0.515380E+00  0.358160E-02  0.962034E-03
  0.516106E+00  0.347170E-02  0.976049E-03
  0.516831E+00  0.322000E-02  0.100183E-02
  0.517557E+00  0.303090E-02  0.103385E-02
  0.518282E+00  0.324630E-02  0.103015E-02
  0.519008E+00  0.329690E-02  0.102386E-02
  0.519733E+00  0.388400E-02  0.100551E-02
  0.520458E+00  0.271730E-02  0.103717E-02
  0.521184E+00  0.227450E-02  0.109816E-02
  0.521909E+00  0.315260E-02  0.105662E-02
  0.522635E+00  0.317730E-02  0.106816E-02
  0.523360E+00  0.249250E-02  0.106007E-02
  0.524085E+00  0.267760E-02  0.108448E-02
  0.524811E+00  0.342710E-02  0.110270E-02
  0.525536E+00  0.334630E-02  0.109829E-02
  0.526261E+00  0.420430E-02  0.114646E-02
  0.526987E+00  0.335030E-02  0.113602E-02
  0.527712E+00  0.409410E-02  0.114449E-02
  0.528437E+00  0.247970E-02  0.113072E-02
  0.529163E+00  0.380920E-02  0.112422E-02
  0.529888E+00  0.407750E-02  0.115116E-02
  0.530613E+00  0.360680E-02  0.115047E-02
  0.531338E+00  0.347650E-02  0.115311E-02
  0.532063E+00  0.161170E-02  0.115497E-02
  0.532789E+00  0.267600E-02  0.115453E-02
  0.533514E+00  0.290280E-02  0.118557E-02
  0.534239E+00  0.192830E-02  0.118509E-02
  0.534964E+00  0.369350E-02  0.119478E-02
  0.535689E+00  0.240940E-02  0.120865E-02
  0.536414E+00  0.398750E-02  0.124741E-02
  0.537139E+00  0.220960E-02  0.121138E-02
  0.537864E+00  0.227290E-02  0.122758E-02
  0.538589E+00  0.417130E-02  0.121425E-02
  0.539314E+00  0.249750E-02  0.125538E-02
  0.540039E+00  0.399480E-02  0.123452E-02
  0.540764E+00  0.281980E-02  0.122954E-02
  0.541489E+00  0.235790E-02  0.131140E-02
  0.542214E+00  0.225770E-02  0.127677E-02
  0.542939E+00  0.159390E-02  0.124350E-02
  0.543664E+00  0.425230E-02  0.126449E-02
  0.544389E+00  0.175840E-02  0.126558E-02
  0.545114E+00  0.235010E-02  0.135780E-02
  0.545839E+00  0.206820E-02  0.135235E-02
  0.546563E+00  0.369600E-02  0.130861E-02
  0.547288E+00  0.245970E-02  0.132497E-02
  0.548013E+00  0.228170E-02  0.136334E-02
  0.548738E+00  0.121000E-02  0.134872E-02
  0.549463E+00  0.234610E-02  0.135913E-02
  0.550187E+00  0.205140E-02  0.138353E-02
  0.550912E+00  0.229990E-02  0.140543E-02
  0.551637E+00  0.221350E-02  0.133919E-02
  0.552361E+00  0.267920E-02  0.137866E-02
  0.553086E+00  0.294050E-02  0.136311E-02
  0.553811E+00  0.349670E-02  0.141397E-02
  0.554535E+00  0.291890E-02  0.141309E-02
  0.555260E+00  0.369660E-02  0.141609E-02
  0.555985E+00  0.322390E-02  0.139658E-02
  0.556709E+00  0.263750E-02  0.139298E-02
  0.557434E+00  0.380200E-02  0.147144E-02
  0.558158E+00  0.312910E-02  0.144470E-02
  0.558883E+00  0.209680E-02  0.141132E-02
  0.559607E+00  0.290600E-02  0.146106E-02
  0.560332E+00  0.134250E-02  0.145034E-02
  0.561056E+00  0.290450E-02  0.146079E-02
  0.561781E+00  0.433560E-02  0.146206E-02
  0.562505E+00  0.318750E-02  0.147577E-02
  0.563230E+00  0.177420E-02  0.153356E-02
  0.563954E+00  0.147670E-02  0.151407E-02
  0.564678E+00  0.251750E-02  0.147195E-02
  0.565403E+00  0.151060E-02  0.152364E-02
  0.566127E+00  0.505800E-03  0.157065E-02
  0.566852E+00  0.248410E-02  0.153479E-02
  0.567576E+00  0.388370E-02  0.155583E-02
  0.568300E+00  0.174430E-02  0.151850E-02
  0.569024E+00  0.416950E-02  0.160477E-02
  0.569749E+00  0.133370E-02  0.161635E-02
  0.570473E+00  0.182360E-02  0.155902E-02
  0.571197E+00  0.359790E-02  0.156433E-02
  0.571921E+00  0.349350E-02  0.169505E-02
  0.572646E+00  0.280710E-02  0.163294E-02
  0.573370E+00  0.960900E-03  0.168338E-02
  0.574094E+00  0.224220E-02  0.156541E-02
  0.574818E+00  0.266760E-02  0.169298E-02
  0.575542E+00  0.262180E-02  0.168235E-02
  0.576266E+00  0.181700E-02  0.167219E-02
  0.576990E+00  0.291110E-02  0.175415E-02
  0.577714E+00  0.201350E-02  0.169007E-02
  0.578438E+00  0.284360E-02  0.173346E-02
  0.579162E+00  0.153400E-02  0.172167E-02
  0.579886E+00  0.416320E-02  0.174993E-02
  0.580610E+00  0.326090E-02  0.186422E-02
  0.581334E+00  0.101270E-02  0.175665E-02
  0.582058E+00  0.283720E-02  0.186387E-02
  0.582782E+00  0.166500E-02  0.182572E-02
  0.583506E+00  0.302800E-02  0.180183E-02
  0.584230E+00  0.386990E-02  0.186026E-02
  0.584954E+00 -0.143200E-03  0.186705E-02
  0.585678E+00  0.417460E-02  0.201110E-02
  0.586402E+00  0.171370E-02  0.188066E-02
  0.587125E+00  0.676000E-03  0.201093E-02
  0.587849E+00  0.304440E-02  0.191698E-02
  0.588573E+00  0.144150E-02  0.197766E-02
  0.589297E+00  0.214690E-02  0.203297E-02
  0.590021E+00  0.122020E-02  0.194532E-02
  0.590744E+00  0.234050E-02  0.202160E-02
  0.591468E+00 -0.320600E-03  0.211889E-02
  0.592192E+00  0.282600E-02  0.204617E-02
  0.592915E+00  0.107400E-02  0.214096E-02
  0.593639E+00  0.540000E-03  0.217071E-02
  0.594363E+00  0.405080E-02  0.220314E-02
  0.595086E+00  0.137340E-02  0.215179E-02
  0.595810E+00 -0.209000E-04  0.222090E-02
  0.596533E+00  0.316620E-02  0.222033E-02
  0.597257E+00  0.226420E-02  0.221701E-02
  0.597980E+00  0.315560E-02  0.226091E-02
  0.598704E+00  0.263440E-02  0.227033E-02
  0.599427E+00  0.283320E-02  0.231457E-02
  0.600151E+00 -0.378300E-03  0.242429E-02
  0.600874E+00  0.203840E-02  0.232548E-02
  0.601598E+00  0.115050E-02  0.231143E-02
  0.602321E+00  0.688600E-03  0.233910E-02
  0.603045E+00  0.357440E-02  0.233298E-02
  0.603768E+00  0.379910E-02  0.236388E-02
  0.604491E+00 -0.150740E-02  0.247534E-02
  0.605215E+00  0.174970E-02  0.228843E-02
  0.605938E+00  0.287730E-02  0.232308E-02
  0.606661E+00  0.196470E-02  0.234258E-02
  0.607385E+00 -0.756700E-03  0.238983E-02
  0.608108E+00  0.340390E-02  0.249723E-02
  0.608831E+00  0.185610E-02  0.251811E-02
  0.609554E+00 -0.382600E-03  0.265863E-02
  0.610278E+00  0.429530E-02  0.253935E-02
  0.611001E+00  0.273040E-02  0.256800E-02
  0.611724E+00  0.408640E-02  0.250492E-02
  0.612447E+00  0.226290E-02  0.256227E-02
  0.613170E+00  0.235280E-02  0.285939E-02
  0.613893E+00  0.231960E-02  0.281391E-02
  0.614616E+00  0.202650E-02  0.284791E-02
  0.615339E+00  0.759400E-03  0.282798E-02
  0.616062E+00  0.188670E-02  0.296312E-02
  0.616786E+00  0.181380E-02  0.312491E-02
  0.617509E+00  0.274450E-02  0.338096E-02
  0.618231E+00  0.426000E-04  0.374169E-02
  0.618954E+00  0.352200E-02  0.411462E-02
  0.619677E+00 -0.971400E-03  0.421856E-02
  0.620400E+00 -0.290190E-02  0.451501E-02
  0.621123E+00 -0.999400E-03  0.486041E-02
  0.621846E+00  0.411100E-03  0.583352E-02
  0.622569E+00 -0.162700E-03  0.603927E-02
  0.623292E+00  0.515030E-02  0.755931E-02
  0.624015E+00 -0.594150E-02  0.100216E-01
  0.624738E+00  0.627500E-03  0.270126E-01
----------C:\Emma\Synchrotron_2016July\blag1o40_raw_data_files_averaged_and_buffer_subtracted\blag1o40_4mg_avg.dat-----------------------------
                                                                                
Parent(s): /tmp/qt_temp.MT3807 /tmp/qt_temp.hX3807 /tmp/qt_temp.SL3807 /tmp/qt_t
----------C:\Emma\Synchrotron_2016July\blag1o40_raw_data_files_averaged_and_buffer_subtracted\blag1o40_0mg_avg.dat-----------------------------
                                                                                
Parent(s): /tmp/qt_temp.MT3613 /tmp/qt_temp.hX3613 /tmp/qt_temp.SL3613 /tmp/qt_t
