# Supplementary material for: BAMLET kills chemotherapy-resistant mesothelioma cells, holding oleic acid in an activated cytotoxic state
Source: PLoS One. 2018 Aug 29;13(8):e0203003. doi: 10.1371/journal.pone.0203003 (PMC6114908; doi:10.1371/journal.pone.0203003)
Supplement: S2 Dataset — (TGZ) [file pone.0203003.s003.tgz › BAMLET_and_BLAGLET_SAXS_and_models/SAXS_data_for_BLAGLETs_pH12_betamerc_10C/blag_0p5mg_sub.dat]

 14-Aug-2016       (1.000 *blag_0p5mg_avg. - 1.007 *blag1o60_0mg_av) /  1.0000
blag_0p5mg_a  Conc = .10E+01  Mult = .10E+01  N1 =    1  N2 =  843  SCALE =  1
 0mg_avg.dat  Conc = .10E+01  Mult = .10E+01  N1 =    1  N2 =  843  SCALE =  1
  0.113375E-01  0.746102E-01  0.802248E-02
  0.120690E-01  0.710733E-01  0.481150E-02
  0.128004E-01  0.731905E-01  0.407545E-02
  0.135319E-01  0.748069E-01  0.353019E-02
  0.142633E-01  0.705656E-01  0.326745E-02
  0.149948E-01  0.726548E-01  0.303894E-02
  0.157262E-01  0.697979E-01  0.275341E-02
  0.164577E-01  0.727901E-01  0.257997E-02
  0.171891E-01  0.693872E-01  0.261986E-02
  0.179206E-01  0.687992E-01  0.248904E-02
  0.186520E-01  0.717976E-01  0.235229E-02
  0.193835E-01  0.668320E-01  0.228333E-02
  0.201149E-01  0.685534E-01  0.219834E-02
  0.208464E-01  0.685403E-01  0.212727E-02
  0.215778E-01  0.682186E-01  0.218649E-02
  0.223093E-01  0.677504E-01  0.209946E-02
  0.230407E-01  0.663566E-01  0.205913E-02
  0.237721E-01  0.655186E-01  0.206514E-02
  0.245036E-01  0.661777E-01  0.193973E-02
  0.252350E-01  0.652190E-01  0.200397E-02
  0.259665E-01  0.673388E-01  0.196741E-02
  0.266979E-01  0.650340E-01  0.186051E-02
  0.274293E-01  0.637071E-01  0.191060E-02
  0.281608E-01  0.630831E-01  0.181747E-02
  0.288922E-01  0.625222E-01  0.180190E-02
  0.296237E-01  0.641242E-01  0.181591E-02
  0.303551E-01  0.626965E-01  0.172693E-02
  0.310865E-01  0.604980E-01  0.176273E-02
  0.318180E-01  0.608112E-01  0.168384E-02
  0.325494E-01  0.595529E-01  0.181826E-02
  0.332808E-01  0.594767E-01  0.166089E-02
  0.340123E-01  0.604622E-01  0.154216E-02
  0.347437E-01  0.596979E-01  0.158251E-02
  0.354751E-01  0.605697E-01  0.155618E-02
  0.362065E-01  0.569135E-01  0.158025E-02
  0.369380E-01  0.583459E-01  0.158359E-02
  0.376694E-01  0.581594E-01  0.149846E-02
  0.384008E-01  0.560201E-01  0.156118E-02
  0.391322E-01  0.573017E-01  0.145512E-02
  0.398636E-01  0.540676E-01  0.147745E-02
  0.405951E-01  0.535524E-01  0.146976E-02
  0.413265E-01  0.550504E-01  0.144369E-02
  0.420579E-01  0.550320E-01  0.141045E-02
  0.427893E-01  0.539633E-01  0.142335E-02
  0.435207E-01  0.522670E-01  0.138298E-02
  0.442521E-01  0.511215E-01  0.142837E-02
  0.449836E-01  0.516766E-01  0.138560E-02
  0.457150E-01  0.516066E-01  0.137295E-02
  0.464464E-01  0.511695E-01  0.132097E-02
  0.471778E-01  0.491714E-01  0.132892E-02
  0.479092E-01  0.502878E-01  0.132705E-02
  0.486406E-01  0.491322E-01  0.131564E-02
  0.493720E-01  0.483114E-01  0.128771E-02
  0.501034E-01  0.475356E-01  0.128091E-02
  0.508348E-01  0.472341E-01  0.128745E-02
  0.515662E-01  0.475794E-01  0.130878E-02
  0.522976E-01  0.471134E-01  0.124642E-02
  0.530290E-01  0.453278E-01  0.128326E-02
  0.537604E-01  0.444479E-01  0.129028E-02
  0.544917E-01  0.451987E-01  0.129269E-02
  0.552231E-01  0.440096E-01  0.130419E-02
  0.559545E-01  0.430799E-01  0.135758E-02
  0.566859E-01  0.438727E-01  0.132249E-02
  0.574173E-01  0.432431E-01  0.138896E-02
  0.581487E-01  0.421651E-01  0.135422E-02
  0.588800E-01  0.405437E-01  0.139893E-02
  0.596114E-01  0.405970E-01  0.137805E-02
  0.603428E-01  0.400355E-01  0.134231E-02
  0.610742E-01  0.403209E-01  0.137339E-02
  0.618055E-01  0.395325E-01  0.131501E-02
  0.625369E-01  0.380665E-01  0.131417E-02
  0.632683E-01  0.388922E-01  0.130471E-02
  0.639996E-01  0.372424E-01  0.128018E-02
  0.647310E-01  0.371403E-01  0.127370E-02
  0.654624E-01  0.364911E-01  0.123120E-02
  0.661937E-01  0.361553E-01  0.123060E-02
  0.669251E-01  0.349894E-01  0.120648E-02
  0.676564E-01  0.353555E-01  0.116876E-02
  0.683878E-01  0.354900E-01  0.115593E-02
  0.691191E-01  0.335824E-01  0.115218E-02
  0.698505E-01  0.329967E-01  0.114422E-02
  0.705818E-01  0.322095E-01  0.112161E-02
  0.713132E-01  0.328536E-01  0.111773E-02
  0.720445E-01  0.306852E-01  0.110320E-02
  0.727759E-01  0.311571E-01  0.111579E-02
  0.735072E-01  0.307686E-01  0.107404E-02
  0.742385E-01  0.300398E-01  0.107686E-02
  0.749699E-01  0.316059E-01  0.107307E-02
  0.757012E-01  0.304878E-01  0.104578E-02
  0.764325E-01  0.286997E-01  0.105956E-02
  0.771638E-01  0.287013E-01  0.103089E-02
  0.778952E-01  0.283263E-01  0.101665E-02
  0.786265E-01  0.267085E-01  0.102134E-02
  0.793578E-01  0.275712E-01  0.971419E-03
  0.800891E-01  0.269199E-01  0.986290E-03
  0.808204E-01  0.263514E-01  0.986643E-03
  0.815517E-01  0.258955E-01  0.985315E-03
  0.822830E-01  0.247416E-01  0.970602E-03
  0.830143E-01  0.239201E-01  0.979426E-03
  0.837456E-01  0.251319E-01  0.960672E-03
  0.844769E-01  0.235078E-01  0.962521E-03
  0.852082E-01  0.234267E-01  0.961516E-03
  0.859395E-01  0.223202E-01  0.950828E-03
  0.866708E-01  0.226026E-01  0.941455E-03
  0.874021E-01  0.228114E-01  0.942505E-03
  0.881334E-01  0.221294E-01  0.942151E-03
  0.888647E-01  0.222037E-01  0.948272E-03
  0.895959E-01  0.211149E-01  0.916076E-03
  0.903272E-01  0.208949E-01  0.917422E-03
  0.910585E-01  0.216927E-01  0.946141E-03
  0.917897E-01  0.194271E-01  0.944449E-03
  0.925210E-01  0.193957E-01  0.943256E-03
  0.932523E-01  0.191739E-01  0.937140E-03
  0.939835E-01  0.183197E-01  0.938372E-03
  0.947148E-01  0.186768E-01  0.949867E-03
  0.954460E-01  0.175713E-01  0.949102E-03
  0.961773E-01  0.182414E-01  0.953518E-03
  0.969085E-01  0.170387E-01  0.946638E-03
  0.976398E-01  0.162464E-01  0.988561E-03
  0.983710E-01  0.162376E-01  0.937066E-03
  0.991023E-01  0.171926E-01  0.940148E-03
  0.998335E-01  0.161287E-01  0.959739E-03
  0.100565E+00  0.159629E-01  0.956342E-03
  0.101296E+00  0.151316E-01  0.946426E-03
  0.102027E+00  0.147324E-01  0.922809E-03
  0.102758E+00  0.141797E-01  0.930027E-03
  0.103490E+00  0.138600E-01  0.932346E-03
  0.104221E+00  0.147028E-01  0.872898E-03
  0.104952E+00  0.142935E-01  0.883606E-03
  0.105683E+00  0.136137E-01  0.878683E-03
  0.106414E+00  0.134253E-01  0.859213E-03
  0.107146E+00  0.132156E-01  0.862710E-03
  0.107877E+00  0.133999E-01  0.857960E-03
  0.108608E+00  0.130688E-01  0.863822E-03
  0.109339E+00  0.113935E-01  0.848829E-03
  0.110070E+00  0.114111E-01  0.826524E-03
  0.110802E+00  0.114171E-01  0.832696E-03
  0.111533E+00  0.117278E-01  0.825600E-03
  0.112264E+00  0.113247E-01  0.833688E-03
  0.112995E+00  0.107753E-01  0.813210E-03
  0.113726E+00  0.102555E-01  0.819215E-03
  0.114457E+00  0.108222E-01  0.810326E-03
  0.115189E+00  0.102942E-01  0.805688E-03
  0.115920E+00  0.100029E-01  0.804676E-03
  0.116651E+00  0.103874E-01  0.815856E-03
  0.117382E+00  0.105827E-01  0.799530E-03
  0.118113E+00  0.889731E-02  0.789343E-03
  0.118844E+00  0.942780E-02  0.788377E-03
  0.119576E+00  0.820583E-02  0.791019E-03
  0.120307E+00  0.895117E-02  0.787829E-03
  0.121038E+00  0.799724E-02  0.779672E-03
  0.121769E+00  0.964922E-02  0.797271E-03
  0.122500E+00  0.768826E-02  0.783423E-03
  0.123231E+00  0.826600E-02  0.783994E-03
  0.123962E+00  0.825976E-02  0.747718E-03
  0.124693E+00  0.766099E-02  0.756456E-03
  0.125425E+00  0.657848E-02  0.752937E-03
  0.126156E+00  0.795833E-02  0.761657E-03
  0.126887E+00  0.779687E-02  0.745002E-03
  0.127618E+00  0.713020E-02  0.762335E-03
  0.128349E+00  0.666066E-02  0.765259E-03
  0.129080E+00  0.635220E-02  0.740576E-03
  0.129811E+00  0.652557E-02  0.749795E-03
  0.130542E+00  0.644782E-02  0.726483E-03
  0.131273E+00  0.597294E-02  0.736887E-03
  0.132004E+00  0.614644E-02  0.747649E-03
  0.132735E+00  0.605783E-02  0.729914E-03
  0.133466E+00  0.560770E-02  0.729662E-03
  0.134197E+00  0.617310E-02  0.721470E-03
  0.134929E+00  0.554421E-02  0.712335E-03
  0.135660E+00  0.521446E-02  0.719004E-03
  0.136391E+00  0.539119E-02  0.701824E-03
  0.137122E+00  0.585634E-02  0.701879E-03
  0.137853E+00  0.554455E-02  0.710137E-03
  0.138584E+00  0.476379E-02  0.710934E-03
  0.139315E+00  0.454954E-02  0.714360E-03
  0.140046E+00  0.402049E-02  0.704127E-03
  0.140777E+00  0.448788E-02  0.715437E-03
  0.141508E+00  0.482157E-02  0.692532E-03
  0.142239E+00  0.386460E-02  0.706143E-03
  0.142970E+00  0.372697E-02  0.700983E-03
  0.143701E+00  0.432766E-02  0.692011E-03
  0.144432E+00  0.319579E-02  0.699917E-03
  0.145163E+00  0.431774E-02  0.694962E-03
  0.145894E+00  0.437576E-02  0.681550E-03
  0.146625E+00  0.319915E-02  0.688670E-03
  0.147356E+00  0.364165E-02  0.695828E-03
  0.148087E+00  0.362580E-02  0.682929E-03
  0.148818E+00  0.334668E-02  0.666984E-03
  0.149549E+00  0.275785E-02  0.659242E-03
  0.150280E+00  0.276351E-02  0.680538E-03
  0.151011E+00  0.310775E-02  0.681730E-03
  0.151741E+00  0.258756E-02  0.660058E-03
  0.152472E+00  0.280979E-02  0.667228E-03
  0.153203E+00  0.224468E-02  0.668569E-03
  0.153934E+00  0.316353E-02  0.667078E-03
  0.154665E+00  0.228177E-02  0.662855E-03
  0.155396E+00  0.257710E-02  0.657913E-03
  0.156127E+00  0.224740E-02  0.659646E-03
  0.156858E+00  0.204742E-02  0.663641E-03
  0.157589E+00  0.190577E-02  0.640186E-03
  0.158320E+00  0.163834E-02  0.655652E-03
  0.159051E+00  0.249038E-02  0.655657E-03
  0.159782E+00  0.268385E-02  0.660574E-03
  0.160512E+00  0.204563E-02  0.647156E-03
  0.161243E+00  0.234010E-02  0.640920E-03
  0.161974E+00  0.198832E-02  0.647130E-03
  0.162705E+00  0.174906E-02  0.647868E-03
  0.163436E+00  0.156375E-02  0.654596E-03
  0.164167E+00  0.192370E-02  0.643103E-03
  0.164898E+00  0.174633E-02  0.632289E-03
  0.165628E+00  0.183158E-02  0.636969E-03
  0.166359E+00  0.116218E-02  0.635248E-03
  0.167090E+00  0.204987E-02  0.634528E-03
  0.167821E+00  0.140919E-02  0.621383E-03
  0.168552E+00  0.113329E-02  0.616287E-03
  0.169283E+00  0.171407E-02  0.625551E-03
  0.170013E+00  0.942792E-03  0.613312E-03
  0.170744E+00  0.105851E-02  0.617228E-03
  0.171475E+00  0.102535E-02  0.617280E-03
  0.172206E+00  0.203870E-02  0.622942E-03
  0.172937E+00  0.139593E-02  0.617607E-03
  0.173667E+00  0.671312E-03  0.612615E-03
  0.174398E+00  0.114852E-02  0.601346E-03
  0.175129E+00  0.829916E-03  0.611264E-03
  0.175860E+00  0.315538E-03  0.607035E-03
  0.176590E+00  0.831719E-03  0.600629E-03
  0.177321E+00  0.117720E-02  0.605724E-03
  0.178052E+00  0.645322E-03  0.602839E-03
  0.178783E+00  0.928155E-03  0.606978E-03
  0.179513E+00  0.115001E-02  0.603688E-03
  0.180244E+00  0.785600E-03  0.592455E-03
  0.180975E+00  0.437872E-03  0.609835E-03
  0.181706E+00  0.841160E-03  0.599071E-03
  0.182436E+00  0.458115E-04  0.587699E-03
  0.183167E+00  0.364854E-03  0.589172E-03
  0.183898E+00 -0.219795E-03  0.593969E-03
  0.184629E+00  0.907227E-03  0.590093E-03
  0.185359E+00  0.334317E-03  0.579141E-03
  0.186090E+00 -0.160447E-04  0.586979E-03
  0.186821E+00 -0.115150E-03  0.580232E-03
  0.187551E+00  0.190782E-03  0.587125E-03
  0.188282E+00  0.244435E-03  0.577781E-03
  0.189013E+00  0.833148E-03  0.588171E-03
  0.189743E+00 -0.665993E-04  0.590960E-03
  0.190474E+00 -0.112264E-03  0.587870E-03
  0.191205E+00  0.431765E-03  0.575417E-03
  0.191935E+00  0.655052E-03  0.576043E-03
  0.192666E+00  0.558733E-03  0.569660E-03
  0.193396E+00  0.472095E-03  0.566835E-03
  0.194127E+00 -0.161345E-03  0.571853E-03
  0.194858E+00  0.557840E-03  0.570505E-03
  0.195588E+00  0.647821E-03  0.564537E-03
  0.196319E+00  0.599382E-03  0.576622E-03
  0.197049E+00 -0.391819E-03  0.567354E-03
  0.197780E+00  0.295260E-03  0.570935E-03
  0.198511E+00  0.417563E-03  0.565012E-03
  0.199241E+00  0.609378E-03  0.565375E-03
  0.199972E+00  0.667901E-03  0.562895E-03
  0.200702E+00  0.689793E-03  0.562929E-03
  0.201433E+00  0.365820E-03  0.567114E-03
  0.202163E+00 -0.378006E-03  0.564454E-03
  0.202894E+00  0.277883E-03  0.557945E-03
  0.203625E+00  0.596067E-03  0.568488E-03
  0.204355E+00 -0.161484E-04  0.549766E-03
  0.205086E+00  0.174174E-03  0.561899E-03
  0.205816E+00 -0.422283E-04  0.556809E-03
  0.206547E+00  0.480287E-03  0.556969E-03
  0.207277E+00  0.423081E-03  0.564353E-03
  0.208008E+00  0.170412E-03  0.561900E-03
  0.208738E+00  0.235405E-03  0.568126E-03
  0.209469E+00  0.359880E-03  0.579021E-03
  0.210199E+00  0.361612E-03  0.571649E-03
  0.210930E+00  0.794801E-04  0.574786E-03
  0.211660E+00  0.312358E-04  0.567750E-03
  0.212390E+00  0.303090E-03  0.564226E-03
  0.213121E+00  0.320808E-04  0.562699E-03
  0.213851E+00  0.243382E-03  0.565126E-03
  0.214582E+00 -0.675214E-04  0.576178E-03
  0.215312E+00  0.304729E-03  0.568411E-03
  0.216043E+00 -0.401174E-03  0.562622E-03
  0.216773E+00  0.386704E-04  0.569675E-03
  0.217503E+00  0.456229E-03  0.572855E-03
  0.218234E+00  0.494662E-03  0.569853E-03
  0.218964E+00  0.329436E-03  0.582676E-03
  0.219695E+00 -0.558796E-03  0.569904E-03
  0.220425E+00  0.596912E-04  0.569677E-03
  0.221155E+00  0.249458E-03  0.562639E-03
  0.221886E+00  0.271010E-03  0.562358E-03
  0.222616E+00  0.600312E-03  0.543719E-03
  0.223346E+00  0.135914E-03  0.550354E-03
  0.224077E+00 -0.303885E-03  0.549499E-03
  0.224807E+00  0.185308E-03  0.542132E-03
  0.225537E+00  0.442765E-03  0.547191E-03
  0.226268E+00  0.343333E-03  0.548333E-03
  0.226998E+00  0.268416E-04  0.551676E-03
  0.227728E+00  0.118254E-03  0.535988E-03
  0.228459E+00  0.146362E-03  0.544317E-03
  0.229189E+00  0.486832E-03  0.539758E-03
  0.229919E+00 -0.425174E-03  0.533789E-03
  0.230650E+00 -0.155802E-03  0.537248E-03
  0.231380E+00 -0.396434E-04  0.538635E-03
  0.232110E+00 -0.596524E-03  0.544065E-03
  0.232840E+00 -0.630402E-04  0.543333E-03
  0.233571E+00 -0.168340E-03  0.535033E-03
  0.234301E+00  0.110820E-03  0.527701E-03
  0.235031E+00  0.490512E-03  0.532235E-03
  0.235761E+00  0.331305E-03  0.532053E-03
  0.236491E+00 -0.673784E-04  0.524722E-03
  0.237222E+00  0.253130E-03  0.528828E-03
  0.237952E+00  0.676690E-03  0.522146E-03
  0.238682E+00  0.355948E-03  0.523190E-03
  0.239412E+00  0.340645E-04  0.527540E-03
  0.240142E+00  0.162270E-03  0.519358E-03
  0.240873E+00  0.343820E-03  0.524844E-03
  0.241603E+00  0.300871E-03  0.520265E-03
  0.242333E+00  0.275140E-03  0.515044E-03
  0.243063E+00  0.135927E-03  0.518224E-03
  0.243793E+00  0.102539E-03  0.521125E-03
  0.244523E+00  0.137250E-04  0.521725E-03
  0.245253E+00  0.388264E-03  0.507317E-03
  0.245984E+00  0.188013E-03  0.514620E-03
  0.246714E+00  0.261377E-03  0.518825E-03
  0.247444E+00  0.307178E-03  0.519922E-03
  0.248174E+00  0.861422E-03  0.530136E-03
  0.248904E+00 -0.465390E-05  0.521372E-03
  0.249634E+00  0.139360E-03  0.531975E-03
  0.250364E+00  0.270002E-03  0.524338E-03
  0.251094E+00 -0.136176E-04  0.527830E-03
  0.251824E+00 -0.100385E-03  0.526680E-03
  0.252554E+00  0.238934E-03  0.526886E-03
  0.253284E+00 -0.911726E-04  0.529953E-03
  0.254014E+00  0.197907E-03  0.524269E-03
  0.254744E+00  0.373798E-03  0.529098E-03
  0.255474E+00  0.522156E-03  0.532551E-03
  0.256204E+00  0.451772E-03  0.525683E-03
  0.256934E+00  0.260773E-03  0.520784E-03
  0.257664E+00  0.658329E-03  0.529195E-03
  0.258394E+00 -0.214816E-03  0.526526E-03
  0.259124E+00  0.510113E-03  0.528217E-03
  0.259854E+00  0.284410E-03  0.525472E-03
  0.260584E+00 -0.207739E-03  0.519867E-03
  0.261314E+00  0.335136E-03  0.530312E-03
  0.262044E+00  0.829242E-03  0.535164E-03
  0.262774E+00  0.312249E-03  0.518971E-03
  0.263504E+00  0.426064E-03  0.527277E-03
  0.264234E+00  0.371338E-03  0.519658E-03
  0.264964E+00  0.323803E-03  0.520570E-03
  0.265693E+00  0.689240E-03  0.519995E-03
  0.266423E+00  0.123566E-03  0.528340E-03
  0.267153E+00 -0.108343E-03  0.519587E-03
  0.267883E+00  0.353063E-03  0.525628E-03
  0.268613E+00  0.483306E-03  0.524399E-03
  0.269343E+00  0.583099E-03  0.518403E-03
  0.270073E+00  0.273338E-03  0.524890E-03
  0.270802E+00  0.488196E-03  0.533510E-03
  0.271532E+00  0.345196E-03  0.519743E-03
  0.272262E+00  0.289164E-03  0.519589E-03
  0.272992E+00  0.136682E-03  0.524664E-03
  0.273722E+00  0.359844E-03  0.513960E-03
  0.274451E+00  0.396890E-03  0.527288E-03
  0.275181E+00  0.547662E-03  0.523052E-03
  0.275911E+00  0.512838E-03  0.525234E-03
  0.276641E+00  0.916299E-03  0.516096E-03
  0.277371E+00  0.324771E-03  0.525761E-03
  0.278100E+00  0.341974E-03  0.522633E-03
  0.278830E+00  0.370111E-03  0.525418E-03
  0.279560E+00  0.827973E-03  0.522209E-03
  0.280289E+00  0.779392E-03  0.516904E-03
  0.281019E+00  0.397292E-03  0.510908E-03
  0.281749E+00  0.697241E-03  0.521449E-03
  0.282479E+00  0.215999E-04  0.511170E-03
  0.283208E+00  0.619718E-03  0.517391E-03
  0.283938E+00  0.302485E-03  0.518270E-03
  0.284668E+00  0.198236E-03  0.516097E-03
  0.285397E+00  0.433284E-03  0.515236E-03
  0.286127E+00  0.200839E-03  0.512411E-03
  0.286856E+00  0.809078E-03  0.522775E-03
  0.287586E+00  0.157976E-03  0.507212E-03
  0.288316E+00  0.618234E-03  0.521377E-03
  0.289045E+00  0.112610E-03  0.525153E-03
  0.289775E+00  0.273405E-03  0.507422E-03
  0.290504E+00  0.551208E-03  0.507305E-03
  0.291234E+00  0.502938E-03  0.504680E-03
  0.291964E+00  0.877682E-03  0.522076E-03
  0.292693E+00  0.427514E-03  0.508448E-03
  0.293423E+00  0.469283E-03  0.505564E-03
  0.294152E+00  0.124935E-03  0.516376E-03
  0.294882E+00  0.605194E-03  0.509538E-03
  0.295611E+00  0.730477E-03  0.517693E-03
  0.296341E+00  0.393978E-03  0.504858E-03
  0.297070E+00  0.671480E-03  0.513623E-03
  0.297800E+00  0.359480E-03  0.510774E-03
  0.298529E+00  0.533936E-03  0.514214E-03
  0.299259E+00  0.280871E-03  0.515033E-03
  0.299988E+00  0.792940E-03  0.513804E-03
  0.300718E+00  0.790596E-03  0.519836E-03
  0.301447E+00  0.471200E-03  0.518345E-03
  0.302176E+00  0.409325E-03  0.517263E-03
  0.302906E+00 -0.207532E-03  0.517609E-03
  0.303635E+00  0.584218E-03  0.527573E-03
  0.304365E+00  0.114684E-03  0.521139E-03
  0.305094E+00  0.161630E-03  0.531644E-03
  0.305823E+00  0.116411E-03  0.526932E-03
  0.306553E+00  0.234348E-03  0.529172E-03
  0.307282E+00  0.636053E-03  0.527558E-03
  0.308012E+00  0.452644E-03  0.529634E-03
  0.308741E+00  0.296155E-03  0.527832E-03
  0.309470E+00  0.206202E-03  0.531861E-03
  0.310200E+00 -0.134430E-04  0.521250E-03
  0.310929E+00  0.566402E-03  0.532915E-03
  0.311658E+00  0.132903E-04  0.539172E-03
  0.312387E+00  0.491213E-03  0.544532E-03
  0.313117E+00  0.253148E-04  0.539802E-03
  0.313846E+00  0.570805E-03  0.533701E-03
  0.314575E+00  0.369813E-03  0.542096E-03
  0.315305E+00 -0.513569E-04  0.535353E-03
  0.316034E+00 -0.342148E-03  0.531766E-03
  0.316763E+00 -0.401422E-04  0.547982E-03
  0.317492E+00  0.172393E-03  0.536510E-03
  0.318221E+00  0.497729E-03  0.538847E-03
  0.318951E+00  0.103024E-03  0.538954E-03
  0.319680E+00  0.574534E-03  0.533629E-03
  0.320409E+00  0.449581E-04  0.550678E-03
  0.321138E+00  0.430663E-03  0.538929E-03
  0.321867E+00  0.158051E-03  0.550131E-03
  0.322596E+00  0.126758E-03  0.538557E-03
  0.323326E+00  0.536228E-03  0.541062E-03
  0.324055E+00  0.237434E-03  0.550291E-03
  0.324784E+00  0.229023E-03  0.552081E-03
  0.325513E+00  0.391566E-03  0.549017E-03
  0.326242E+00  0.620671E-03  0.539116E-03
  0.326971E+00  0.452710E-05  0.532806E-03
  0.327700E+00 -0.721085E-04  0.534382E-03
  0.328429E+00 -0.207955E-03  0.537039E-03
  0.329158E+00  0.666446E-03  0.548912E-03
  0.329887E+00  0.155268E-03  0.547427E-03
  0.330616E+00 -0.215045E-03  0.548437E-03
  0.331345E+00  0.310329E-03  0.548426E-03
  0.332074E+00 -0.571326E-04  0.547456E-03
  0.332803E+00  0.224244E-03  0.554911E-03
  0.333532E+00  0.491418E-03  0.543274E-03
  0.334261E+00  0.437043E-03  0.553526E-03
  0.334990E+00 -0.164700E-03  0.549730E-03
  0.335719E+00 -0.329365E-03  0.552909E-03
  0.336448E+00  0.110715E-03  0.545481E-03
  0.337177E+00  0.431915E-03  0.548721E-03
  0.337906E+00 -0.345638E-03  0.549567E-03
  0.338635E+00  0.473749E-03  0.555472E-03
  0.339364E+00 -0.216743E-03  0.542341E-03
  0.340093E+00  0.350049E-03  0.552355E-03
  0.340822E+00 -0.453239E-03  0.552221E-03
  0.341551E+00  0.813256E-04  0.549704E-03
  0.342279E+00 -0.209777E-03  0.550856E-03
  0.343008E+00 -0.598795E-03  0.558105E-03
  0.343737E+00 -0.286855E-03  0.547817E-03
  0.344466E+00 -0.243171E-03  0.547086E-03
  0.345195E+00 -0.334157E-03  0.558506E-03
  0.345923E+00  0.116403E-03  0.550649E-03
  0.346652E+00 -0.623901E-04  0.559537E-03
  0.347381E+00  0.313095E-03  0.554134E-03
  0.348110E+00 -0.120045E-03  0.552045E-03
  0.348839E+00  0.389870E-03  0.549949E-03
  0.349567E+00  0.341564E-03  0.551126E-03
  0.350296E+00  0.247548E-03  0.551923E-03
  0.351025E+00  0.777507E-04  0.554355E-03
  0.351753E+00  0.176997E-03  0.560454E-03
  0.352482E+00 -0.241722E-03  0.558641E-03
  0.353211E+00 -0.140052E-04  0.553455E-03
  0.353940E+00  0.334250E-03  0.549215E-03
  0.354668E+00  0.471592E-03  0.543468E-03
  0.355397E+00  0.788665E-04  0.553794E-03
  0.356126E+00  0.766764E-04  0.555834E-03
  0.356854E+00  0.155442E-03  0.555979E-03
  0.357583E+00  0.399145E-04  0.558290E-03
  0.358311E+00  0.319769E-03  0.552630E-03
  0.359040E+00  0.250863E-03  0.556466E-03
  0.359769E+00 -0.597240E-03  0.554977E-03
  0.360497E+00 -0.108716E-03  0.549382E-03
  0.361226E+00  0.454546E-03  0.563203E-03
  0.361954E+00 -0.214468E-04  0.565176E-03
  0.362683E+00 -0.190938E-03  0.578977E-03
  0.363411E+00  0.390882E-03  0.575748E-03
  0.364140E+00  0.592362E-03  0.584894E-03
  0.364868E+00  0.399309E-03  0.579509E-03
  0.365597E+00 -0.519257E-03  0.581657E-03
  0.366325E+00 -0.496655E-03  0.599270E-03
  0.367054E+00 -0.346812E-04  0.590699E-03
  0.367782E+00  0.102850E-03  0.596898E-03
  0.368511E+00 -0.227990E-03  0.592806E-03
  0.369239E+00 -0.487893E-03  0.590679E-03
  0.369967E+00 -0.171549E-03  0.605937E-03
  0.370696E+00 -0.560358E-03  0.582110E-03
  0.371424E+00  0.253813E-03  0.594956E-03
  0.372153E+00  0.147650E-04  0.581449E-03
  0.372881E+00  0.548799E-04  0.589459E-03
  0.373609E+00 -0.212494E-03  0.604204E-03
  0.374338E+00 -0.190044E-04  0.598828E-03
  0.375066E+00  0.646187E-03  0.593923E-03
  0.375794E+00  0.601761E-03  0.588256E-03
  0.376523E+00 -0.806176E-04  0.588531E-03
  0.377251E+00 -0.591189E-03  0.589841E-03
  0.377979E+00  0.283254E-03  0.585261E-03
  0.378708E+00 -0.121255E-03  0.586441E-03
  0.379436E+00 -0.832195E-04  0.587745E-03
  0.380164E+00 -0.289752E-03  0.581176E-03
  0.380892E+00 -0.314516E-03  0.577695E-03
  0.381621E+00 -0.478517E-04  0.565523E-03
  0.382349E+00 -0.728081E-03  0.578853E-03
  0.383077E+00 -0.356340E-03  0.573281E-03
  0.383805E+00  0.395377E-03  0.580494E-03
  0.384533E+00 -0.259159E-03  0.586664E-03
  0.385261E+00 -0.478483E-03  0.576774E-03
  0.385990E+00 -0.143333E-03  0.577680E-03
  0.386718E+00 -0.542108E-04  0.580489E-03
  0.387446E+00  0.242342E-03  0.588505E-03
  0.388174E+00  0.731536E-03  0.571561E-03
  0.388902E+00  0.273086E-03  0.572988E-03
  0.389630E+00 -0.322633E-03  0.580637E-03
  0.390358E+00 -0.172010E-03  0.577816E-03
  0.391086E+00  0.230690E-04  0.577559E-03
  0.391814E+00  0.667536E-04  0.578678E-03
  0.392542E+00  0.184110E-03  0.573398E-03
  0.393270E+00  0.150825E-03  0.571899E-03
  0.393998E+00 -0.822677E-04  0.587001E-03
  0.394726E+00  0.135658E-03  0.575440E-03
  0.395454E+00 -0.149044E-03  0.577480E-03
  0.396182E+00 -0.619166E-03  0.582933E-03
  0.396910E+00 -0.118238E-03  0.570232E-03
  0.397638E+00  0.495459E-03  0.578935E-03
  0.398366E+00  0.552408E-03  0.573542E-03
  0.399094E+00 -0.364073E-03  0.561716E-03
  0.399822E+00  0.155894E-03  0.580819E-03
  0.400550E+00  0.936019E-04  0.561414E-03
  0.401278E+00 -0.164921E-03  0.561991E-03
  0.402006E+00  0.183321E-03  0.553299E-03
  0.402734E+00  0.164332E-03  0.576960E-03
  0.403461E+00 -0.361444E-03  0.570875E-03
  0.404189E+00  0.247422E-03  0.562309E-03
  0.404917E+00  0.360760E-05  0.565358E-03
  0.405645E+00  0.377026E-03  0.570109E-03
  0.406373E+00 -0.471978E-04  0.576892E-03
  0.407100E+00 -0.678489E-04  0.574183E-03
  0.407828E+00 -0.219227E-03  0.565952E-03
  0.408556E+00 -0.683049E-03  0.574536E-03
  0.409284E+00 -0.903430E-03  0.570637E-03
  0.410011E+00  0.190695E-03  0.567598E-03
  0.410739E+00  0.384431E-03  0.563918E-03
  0.411467E+00  0.413456E-03  0.552630E-03
  0.412195E+00  0.411509E-03  0.570158E-03
  0.412922E+00  0.241105E-04  0.560826E-03
  0.413650E+00  0.376429E-03  0.558648E-03
  0.414378E+00  0.446441E-03  0.567265E-03
  0.415105E+00 -0.132097E-04  0.568117E-03
  0.415833E+00 -0.548709E-04  0.580414E-03
  0.416560E+00 -0.437033E-03  0.571893E-03
  0.417288E+00 -0.161556E-03  0.579463E-03
  0.418016E+00  0.434585E-03  0.574923E-03
  0.418743E+00 -0.295300E-05  0.587903E-03
  0.419471E+00  0.214593E-03  0.591974E-03
  0.420198E+00  0.467128E-03  0.581482E-03
  0.420926E+00 -0.346426E-04  0.598525E-03
  0.421653E+00 -0.465355E-03  0.592974E-03
  0.422381E+00 -0.197701E-04  0.600573E-03
  0.423108E+00 -0.620972E-03  0.598343E-03
  0.423836E+00  0.210428E-03  0.590444E-03
  0.424563E+00 -0.527188E-03  0.604750E-03
  0.425291E+00 -0.267716E-03  0.603677E-03
  0.426018E+00 -0.564776E-04  0.599802E-03
  0.426745E+00  0.604030E-03  0.595040E-03
  0.427473E+00 -0.606869E-03  0.602966E-03
  0.428200E+00 -0.468660E-03  0.600289E-03
  0.428928E+00 -0.636880E-03  0.614990E-03
  0.429655E+00  0.218930E-03  0.604119E-03
  0.430382E+00 -0.648538E-04  0.597433E-03
  0.431110E+00 -0.215290E-03  0.621482E-03
  0.431837E+00 -0.219933E-03  0.608271E-03
  0.432564E+00 -0.132428E-03  0.617828E-03
  0.433292E+00 -0.583192E-03  0.621970E-03
  0.434019E+00 -0.168387E-03  0.620310E-03
  0.434746E+00 -0.112852E-03  0.614929E-03
  0.435473E+00 -0.343138E-03  0.608735E-03
  0.436201E+00 -0.164991E-03  0.615378E-03
  0.436928E+00  0.300641E-03  0.618356E-03
  0.437655E+00 -0.509812E-03  0.642660E-03
  0.438382E+00  0.386311E-03  0.642707E-03
  0.439109E+00 -0.247393E-03  0.633723E-03
  0.439837E+00 -0.510441E-03  0.633241E-03
  0.440564E+00 -0.930136E-04  0.622562E-03
  0.441291E+00 -0.479509E-03  0.622931E-03
  0.442018E+00 -0.685077E-03  0.634262E-03
  0.442745E+00  0.540774E-03  0.623382E-03
  0.443472E+00 -0.419815E-03  0.638116E-03
  0.444199E+00  0.455165E-04  0.634714E-03
  0.444926E+00 -0.170597E-03  0.621233E-03
  0.445653E+00 -0.467466E-03  0.637268E-03
  0.446380E+00 -0.478069E-03  0.615707E-03
  0.447107E+00 -0.924989E-03  0.636460E-03
  0.447834E+00 -0.226436E-03  0.622680E-03
  0.448561E+00 -0.193440E-05  0.632337E-03
  0.449288E+00 -0.548061E-03  0.648248E-03
  0.450015E+00  0.226915E-03  0.624829E-03
  0.450742E+00 -0.525489E-04  0.647441E-03
  0.451469E+00 -0.334675E-03  0.652695E-03
  0.452196E+00  0.312587E-03  0.632666E-03
  0.452923E+00  0.110393E-03  0.651556E-03
  0.453650E+00  0.380168E-04  0.647128E-03
  0.454377E+00 -0.372987E-03  0.641556E-03
  0.455104E+00  0.473626E-03  0.659089E-03
  0.455831E+00 -0.149660E-03  0.653169E-03
  0.456557E+00  0.593941E-03  0.645135E-03
  0.457284E+00 -0.577449E-03  0.647516E-03
  0.458011E+00 -0.392690E-03  0.659889E-03
  0.458738E+00  0.672407E-03  0.655349E-03
  0.459465E+00  0.494869E-03  0.646053E-03
  0.460191E+00  0.497560E-05  0.650931E-03
  0.460918E+00 -0.186778E-04  0.663249E-03
  0.461645E+00  0.338766E-03  0.655767E-03
  0.462372E+00  0.674742E-03  0.661478E-03
  0.463098E+00  0.279817E-03  0.671070E-03
  0.463825E+00  0.180729E-03  0.659962E-03
  0.464552E+00  0.179329E-04  0.657312E-03
  0.465278E+00 -0.708307E-04  0.659918E-03
  0.466005E+00  0.573923E-03  0.661539E-03
  0.466732E+00 -0.440228E-03  0.670541E-03
  0.467458E+00  0.907650E-03  0.657177E-03
  0.468185E+00 -0.675706E-03  0.668388E-03
  0.468911E+00 -0.556361E-03  0.659124E-03
  0.469638E+00  0.191421E-04  0.661526E-03
  0.470364E+00  0.169079E-03  0.655590E-03
  0.471091E+00  0.742067E-04  0.664706E-03
  0.471817E+00 -0.179430E-04  0.665222E-03
  0.472544E+00  0.249178E-03  0.655324E-03
  0.473270E+00 -0.714441E-03  0.673781E-03
  0.473997E+00 -0.239936E-03  0.661427E-03
  0.474723E+00  0.258331E-03  0.668271E-03
  0.475450E+00 -0.290414E-03  0.670441E-03
  0.476176E+00  0.147296E-03  0.668523E-03
  0.476903E+00  0.107928E-03  0.664034E-03
  0.477629E+00  0.150232E-03  0.667697E-03
  0.478355E+00  0.170659E-04  0.657674E-03
  0.479082E+00 -0.234828E-03  0.672553E-03
  0.479808E+00  0.198835E-03  0.667943E-03
  0.480535E+00 -0.116657E-03  0.692717E-03
  0.481261E+00 -0.726464E-03  0.694499E-03
  0.481987E+00  0.117275E-03  0.662597E-03
  0.482713E+00 -0.549748E-03  0.673849E-03
  0.483440E+00 -0.328013E-03  0.679895E-03
  0.484166E+00 -0.463439E-03  0.672310E-03
  0.484892E+00  0.134320E-03  0.661931E-03
  0.485618E+00 -0.635724E-03  0.678221E-03
  0.486345E+00  0.986026E-04  0.679269E-03
  0.487071E+00 -0.185810E-03  0.674909E-03
  0.487797E+00  0.714739E-04  0.673574E-03
  0.488523E+00 -0.637579E-04  0.667389E-03
  0.489249E+00  0.531895E-04  0.676512E-03
  0.489975E+00  0.235042E-03  0.674485E-03
  0.490702E+00  0.385254E-03  0.699466E-03
  0.491428E+00 -0.412817E-03  0.681154E-03
  0.492154E+00  0.504876E-03  0.678500E-03
  0.492880E+00 -0.941370E-05  0.687032E-03
  0.493606E+00 -0.245764E-03  0.691998E-03
  0.494332E+00  0.609158E-03  0.671822E-03
  0.495058E+00 -0.224970E-04  0.684858E-03
  0.495784E+00 -0.205625E-03  0.685108E-03
  0.496510E+00 -0.314224E-03  0.679344E-03
  0.497236E+00  0.728045E-03  0.662482E-03
  0.497962E+00 -0.753846E-03  0.682850E-03
  0.498688E+00  0.592541E-03  0.679348E-03
  0.499414E+00 -0.104674E-03  0.674167E-03
  0.500140E+00 -0.680045E-03  0.690902E-03
  0.500866E+00 -0.133152E-04  0.668230E-03
  0.501591E+00 -0.692496E-04  0.671026E-03
  0.502317E+00 -0.722987E-03  0.668429E-03
  0.503043E+00 -0.188480E-03  0.685433E-03
  0.503769E+00  0.348442E-03  0.662478E-03
  0.504495E+00  0.512531E-03  0.688743E-03
  0.505221E+00  0.131711E-04  0.681865E-03
  0.505946E+00 -0.497128E-03  0.682683E-03
  0.506672E+00 -0.191680E-04  0.685726E-03
  0.507398E+00 -0.767069E-03  0.671724E-03
  0.508124E+00 -0.219147E-03  0.682498E-03
  0.508849E+00 -0.363381E-03  0.682050E-03
  0.509575E+00  0.477590E-03  0.679150E-03
  0.510301E+00  0.377601E-03  0.686918E-03
  0.511026E+00  0.481301E-03  0.667235E-03
  0.511752E+00 -0.708155E-03  0.688298E-03
  0.512478E+00  0.246662E-03  0.676046E-03
  0.513203E+00 -0.258599E-03  0.672922E-03
  0.513929E+00 -0.128742E-03  0.684633E-03
  0.514654E+00 -0.824492E-04  0.691606E-03
  0.515380E+00  0.654022E-03  0.688775E-03
  0.516106E+00 -0.369034E-04  0.705569E-03
  0.516831E+00  0.524307E-04  0.704691E-03
  0.517557E+00  0.106103E-03  0.734124E-03
  0.518282E+00 -0.275297E-03  0.758519E-03
  0.519008E+00 -0.424225E-03  0.733845E-03
  0.519733E+00 -0.583432E-03  0.745635E-03
  0.520458E+00 -0.819401E-03  0.737363E-03
  0.521184E+00 -0.125186E-02  0.760978E-03
  0.521909E+00  0.894227E-03  0.767616E-03
  0.522635E+00 -0.419998E-04  0.779817E-03
  0.523360E+00  0.477427E-03  0.775819E-03
  0.524085E+00 -0.778336E-03  0.786755E-03
  0.524811E+00 -0.754345E-03  0.796261E-03
  0.525536E+00 -0.769493E-03  0.789179E-03
  0.526261E+00  0.371765E-03  0.807409E-03
  0.526987E+00  0.255833E-03  0.813639E-03
  0.527712E+00  0.203792E-03  0.812287E-03
  0.528437E+00  0.512726E-03  0.825036E-03
  0.529163E+00  0.121861E-03  0.797214E-03
  0.529888E+00 -0.760590E-03  0.834967E-03
  0.530613E+00  0.340659E-03  0.842693E-03
  0.531338E+00 -0.979291E-03  0.814127E-03
  0.532063E+00 -0.128523E-03  0.836665E-03
  0.532789E+00  0.359071E-03  0.850834E-03
  0.533514E+00 -0.188442E-03  0.852428E-03
  0.534239E+00  0.556678E-03  0.848063E-03
  0.534964E+00  0.164399E-03  0.866277E-03
  0.535689E+00 -0.140903E-02  0.874347E-03
  0.536414E+00 -0.199485E-03  0.876387E-03
  0.537139E+00 -0.114821E-02  0.884801E-03
  0.537864E+00 -0.103200E-02  0.876698E-03
  0.538589E+00 -0.344400E-03  0.893311E-03
  0.539314E+00  0.748748E-03  0.897725E-03
  0.540039E+00  0.232527E-03  0.904613E-03
  0.540764E+00 -0.127573E-03  0.898475E-03
  0.541489E+00 -0.130985E-03  0.910322E-03
  0.542214E+00 -0.422134E-03  0.914545E-03
  0.542939E+00 -0.136262E-03  0.924181E-03
  0.543664E+00  0.168142E-03  0.932320E-03
  0.544389E+00 -0.302185E-03  0.922710E-03
  0.545114E+00 -0.353069E-03  0.959107E-03
  0.545839E+00  0.366809E-03  0.950827E-03
  0.546563E+00  0.309194E-03  0.959490E-03
  0.547288E+00  0.809831E-03  0.962655E-03
  0.548013E+00 -0.610992E-03  0.947656E-03
  0.548738E+00 -0.376599E-03  0.973914E-03
  0.549463E+00 -0.112765E-02  0.955303E-03
  0.550187E+00 -0.519884E-03  0.985483E-03
  0.550912E+00  0.472268E-04  0.100675E-02
  0.551637E+00 -0.328041E-03  0.990879E-03
  0.552361E+00 -0.674281E-03  0.101021E-02
  0.553086E+00  0.356350E-03  0.989919E-03
  0.553811E+00 -0.148554E-02  0.100834E-02
  0.554535E+00  0.333991E-04  0.100743E-02
  0.555260E+00 -0.686476E-04  0.102527E-02
  0.555985E+00 -0.119684E-02  0.101761E-02
  0.556709E+00 -0.111954E-03  0.100853E-02
  0.557434E+00 -0.393531E-03  0.103304E-02
  0.558158E+00 -0.296358E-03  0.103620E-02
  0.558883E+00 -0.658840E-03  0.102367E-02
  0.559607E+00 -0.102836E-02  0.104731E-02
  0.560332E+00 -0.223033E-03  0.103808E-02
  0.561056E+00 -0.522750E-04  0.107304E-02
  0.561781E+00 -0.750462E-04  0.106235E-02
  0.562505E+00  0.569597E-03  0.106044E-02
  0.563230E+00 -0.749604E-03  0.109371E-02
  0.563954E+00 -0.124253E-03  0.105792E-02
  0.564678E+00  0.204269E-03  0.110311E-02
  0.565403E+00 -0.539184E-03  0.108242E-02
  0.566127E+00 -0.588046E-03  0.108454E-02
  0.566852E+00 -0.936723E-03  0.111569E-02
  0.567576E+00 -0.111137E-03  0.111626E-02
  0.568300E+00 -0.580216E-03  0.111762E-02
  0.569024E+00 -0.390729E-03  0.111588E-02
  0.569749E+00  0.224538E-04  0.114379E-02
  0.570473E+00  0.110173E-02  0.114360E-02
  0.571197E+00  0.745615E-03  0.116122E-02
  0.571921E+00  0.106723E-04  0.119431E-02
  0.572646E+00 -0.210560E-03  0.116725E-02
  0.573370E+00  0.799147E-03  0.119620E-02
  0.574094E+00 -0.836466E-03  0.116241E-02
  0.574818E+00 -0.421734E-03  0.120191E-02
  0.575542E+00  0.756011E-03  0.124449E-02
  0.576266E+00 -0.158313E-02  0.123174E-02
  0.576990E+00 -0.521920E-03  0.126542E-02
  0.577714E+00  0.892433E-03  0.121129E-02
  0.578438E+00 -0.104076E-03  0.127059E-02
  0.579162E+00 -0.609196E-04  0.127033E-02
  0.579886E+00  0.416382E-03  0.125874E-02
  0.580610E+00 -0.792775E-03  0.129797E-02
  0.581334E+00 -0.174402E-03  0.126347E-02
  0.582058E+00  0.620397E-03  0.132562E-02
  0.582782E+00 -0.281469E-03  0.131230E-02
  0.583506E+00 -0.491666E-03  0.134605E-02
  0.584230E+00 -0.325039E-03  0.133561E-02
  0.584954E+00 -0.577520E-03  0.134015E-02
  0.585678E+00 -0.266378E-03  0.141279E-02
  0.586402E+00  0.143577E-02  0.135386E-02
  0.587125E+00 -0.156217E-03  0.142248E-02
  0.587849E+00  0.130813E-03  0.139268E-02
  0.588573E+00  0.668893E-03  0.141503E-02
  0.589297E+00  0.738696E-03  0.147490E-02
  0.590021E+00 -0.994226E-03  0.144549E-02
  0.590744E+00  0.369237E-03  0.147343E-02
  0.591468E+00 -0.246680E-03  0.153572E-02
  0.592192E+00  0.425450E-03  0.149391E-02
  0.592915E+00 -0.575337E-03  0.152520E-02
  0.593639E+00  0.521289E-03  0.147102E-02
  0.594363E+00 -0.524839E-03  0.156807E-02
  0.595086E+00 -0.869385E-03  0.156812E-02
  0.595810E+00 -0.421154E-03  0.161448E-02
  0.596533E+00 -0.144590E-05  0.160958E-02
  0.597257E+00  0.101791E-02  0.158501E-02
  0.597980E+00  0.518257E-03  0.160365E-02
  0.598704E+00 -0.332105E-03  0.163889E-02
  0.599427E+00 -0.447247E-03  0.160578E-02
  0.600151E+00 -0.530708E-03  0.168285E-02
  0.600874E+00 -0.838379E-03  0.163452E-02
  0.601598E+00 -0.887783E-03  0.166993E-02
  0.602321E+00 -0.404142E-03  0.169871E-02
  0.603045E+00  0.107736E-02  0.164749E-02
  0.603768E+00  0.121707E-02  0.167371E-02
  0.604491E+00 -0.175641E-02  0.177161E-02
  0.605215E+00 -0.138343E-02  0.170504E-02
  0.605938E+00 -0.530800E-03  0.177541E-02
  0.606661E+00 -0.305687E-03  0.174231E-02
  0.607385E+00  0.122766E-02  0.177892E-02
  0.608108E+00  0.172024E-02  0.176662E-02
  0.608831E+00  0.474679E-03  0.178219E-02
  0.609554E+00 -0.161514E-02  0.188024E-02
  0.610278E+00  0.337072E-03  0.184659E-02
  0.611001E+00 -0.154414E-03  0.183425E-02
  0.611724E+00  0.441622E-03  0.190685E-02
  0.612447E+00  0.495536E-03  0.192045E-02
  0.613170E+00 -0.162449E-02  0.207837E-02
  0.613893E+00 -0.295704E-03  0.204773E-02
  0.614616E+00  0.317525E-03  0.195103E-02
  0.615339E+00  0.212335E-03  0.197124E-02
  0.616062E+00 -0.216079E-03  0.218466E-02
  0.616786E+00  0.308280E-03  0.221592E-02
  0.617509E+00  0.108049E-02  0.236656E-02
  0.618231E+00  0.319816E-02  0.268206E-02
  0.618954E+00  0.473559E-03  0.274699E-02
  0.619677E+00 -0.608257E-03  0.287317E-02
  0.620400E+00  0.221125E-02  0.339131E-02
  0.621123E+00  0.341653E-02  0.338922E-02
  0.621846E+00  0.315203E-03  0.423635E-02
  0.622569E+00  0.236023E-03  0.447603E-02
  0.623292E+00 -0.429303E-02  0.599140E-02
  0.624015E+00  0.207586E-02  0.700146E-02
  0.624738E+00 -0.169720E-01  0.229987E-01
----------C:\Emma\Synchrotron_2016July\blag_gnom\blag_0p5mg_avg.dat-----------------------------
                                                                                
Parent(s): /tmp/qt_temp.T23709 /tmp/qt_temp.M23709 /tmp/qt_temp.X23709 /tmp/qt_t
----------C:\Emma\Synchrotron_2016July\blag_gnom\blag1o60_0mg_avg.dat-----------------------------
                                                                                
Parent(s): /tmp/qt_temp.T28996 /tmp/qt_temp.M28996 /tmp/qt_temp.X28996 /tmp/qt_t
