# Supplementary material for: BAMLET kills chemotherapy-resistant mesothelioma cells, holding oleic acid in an activated cytotoxic state
Source: PLoS One. 2018 Aug 29;13(8):e0203003. doi: 10.1371/journal.pone.0203003 (PMC6114908; doi:10.1371/journal.pone.0203003)
Supplement: S2 Dataset — (TGZ) [file pone.0203003.s003.tgz › BAMLET_and_BLAGLET_SAXS_and_models/SAXS_data_for_BLAGLETs_pH12_betamerc_10C/blag1o20_2mg_sub.dat]

Sample description: Sample description
Parent(s): /tmp/qt_temp.n30771 /tmp/qt_temp.o30771
  1.133750e-02   5.538370e-01   1.638234e-02
  1.206900e-02   5.430209e-01   1.010222e-02
  1.280040e-02   5.237573e-01   8.405454e-03
  1.353190e-02   5.360934e-01   7.788298e-03
  1.426330e-02   5.204968e-01   6.691147e-03
  1.499480e-02   5.190031e-01   6.205029e-03
  1.572620e-02   5.178300e-01   5.660686e-03
  1.645770e-02   5.131114e-01   5.318311e-03
  1.718910e-02   5.039302e-01   5.400762e-03
  1.792060e-02   5.031721e-01   5.091049e-03
  1.865200e-02   4.932941e-01   4.775833e-03
  1.938350e-02   4.944005e-01   4.679401e-03
  2.011490e-02   4.849197e-01   4.627625e-03
  2.084640e-02   4.820395e-01   4.671895e-03
  2.157780e-02   4.729213e-01   4.518857e-03
  2.230930e-02   4.705664e-01   4.384590e-03
  2.304070e-02   4.607242e-01   4.283846e-03
  2.377210e-02   4.572729e-01   4.259397e-03
  2.450360e-02   4.530809e-01   3.880451e-03
  2.523500e-02   4.449680e-01   4.039179e-03
  2.596650e-02   4.386902e-01   4.036882e-03
  2.669790e-02   4.343517e-01   3.718432e-03
  2.742930e-02   4.287414e-01   3.763429e-03
  2.816080e-02   4.214811e-01   3.589932e-03
  2.889220e-02   4.135043e-01   3.633881e-03
  2.962370e-02   4.124831e-01   3.627496e-03
  3.035510e-02   4.044227e-01   3.438330e-03
  3.108650e-02   3.964303e-01   3.453068e-03
  3.181800e-02   3.881856e-01   3.302644e-03
  3.254940e-02   3.817898e-01   3.943620e-03
  3.328080e-02   3.783219e-01   3.228644e-03
  3.401230e-02   3.735348e-01   3.107585e-03
  3.474370e-02   3.642551e-01   3.033786e-03
  3.547510e-02   3.594487e-01   3.005192e-03
  3.620650e-02   3.536357e-01   3.007420e-03
  3.693800e-02   3.467621e-01   2.961610e-03
  3.766940e-02   3.404120e-01   2.820252e-03
  3.840080e-02   3.366914e-01   2.906672e-03
  3.913220e-02   3.253803e-01   2.783699e-03
  3.986360e-02   3.193890e-01   2.722653e-03
  4.059510e-02   3.152290e-01   2.741578e-03
  4.132650e-02   3.104911e-01   2.665955e-03
  4.205790e-02   3.030794e-01   2.649494e-03
  4.278930e-02   2.985418e-01   2.603675e-03
  4.352070e-02   2.887413e-01   2.509433e-03
  4.425210e-02   2.826537e-01   2.669157e-03
  4.498360e-02   2.774756e-01   2.458475e-03
  4.571500e-02   2.709446e-01   2.413260e-03
  4.644640e-02   2.622570e-01   2.400951e-03
  4.717780e-02   2.580262e-01   2.355067e-03
  4.790920e-02   2.524715e-01   2.277883e-03
  4.864060e-02   2.446019e-01   2.304108e-03
  4.937200e-02   2.382014e-01   2.252991e-03
  5.010340e-02   2.333549e-01   2.203246e-03
  5.083480e-02   2.250942e-01   2.263520e-03
  5.156620e-02   2.233754e-01   2.204573e-03
  5.229760e-02   2.186894e-01   2.139962e-03
  5.302900e-02   2.088954e-01   2.120006e-03
  5.376040e-02   2.057025e-01   2.198505e-03
  5.449170e-02   1.982266e-01   2.182209e-03
  5.522310e-02   1.946411e-01   2.166849e-03
  5.595450e-02   1.875807e-01   2.168044e-03
  5.668590e-02   1.820228e-01   2.137849e-03
  5.741730e-02   1.790843e-01   2.175513e-03
  5.814870e-02   1.738949e-01   2.168899e-03
  5.888000e-02   1.653875e-01   2.189868e-03
  5.961140e-02   1.654568e-01   2.126650e-03
  6.034280e-02   1.549867e-01   2.098438e-03
  6.107420e-02   1.529478e-01   2.065186e-03
  6.180550e-02   1.489009e-01   2.051825e-03
  6.253690e-02   1.437289e-01   1.992345e-03
  6.326830e-02   1.372314e-01   2.004228e-03
  6.399960e-02   1.324480e-01   1.928210e-03
  6.473100e-02   1.290035e-01   1.960650e-03
  6.546240e-02   1.238223e-01   1.805771e-03
  6.619370e-02   1.204258e-01   1.789883e-03
  6.692510e-02   1.172246e-01   1.768058e-03
  6.765640e-02   1.124532e-01   1.688376e-03
  6.838780e-02   1.091940e-01   1.676655e-03
  6.911910e-02   1.041381e-01   1.654035e-03
  6.985050e-02   1.014998e-01   1.637494e-03
  7.058180e-02   9.479620e-02   1.597849e-03
  7.131320e-02   9.250420e-02   1.576640e-03
  7.204450e-02   8.722460e-02   1.558311e-03
  7.277590e-02   8.335210e-02   1.544515e-03
  7.350720e-02   8.127250e-02   1.498148e-03
  7.423850e-02   7.767090e-02   1.468250e-03
  7.496990e-02   7.576970e-02   1.462790e-03
  7.570120e-02   7.477380e-02   1.429296e-03
  7.643250e-02   6.875990e-02   1.418683e-03
  7.716380e-02   6.771710e-02   1.378858e-03
  7.789520e-02   6.277160e-02   1.367320e-03
  7.862650e-02   6.045660e-02   1.344232e-03
  7.935780e-02   5.968310e-02   1.297492e-03
  8.008910e-02   5.635370e-02   1.319903e-03
  8.082040e-02   5.360040e-02   1.297272e-03
  8.155170e-02   5.314690e-02   1.268338e-03
  8.228300e-02   5.099560e-02   1.253556e-03
  8.301430e-02   4.710000e-02   1.249523e-03
  8.374560e-02   4.564250e-02   1.231618e-03
  8.447690e-02   4.344170e-02   1.211629e-03
  8.520820e-02   4.197410e-02   1.229341e-03
  8.593950e-02   3.937340e-02   1.201400e-03
  8.667080e-02   3.927960e-02   1.179698e-03
  8.740210e-02   3.746040e-02   1.187916e-03
  8.813340e-02   3.465880e-02   1.163700e-03
  8.886470e-02   3.413870e-02   1.183031e-03
  8.959590e-02   3.185510e-02   1.158011e-03
  9.032720e-02   3.137010e-02   1.154594e-03
  9.105850e-02   3.089180e-02   1.170378e-03
  9.178970e-02   2.804590e-02   1.181638e-03
  9.252100e-02   2.740310e-02   1.176447e-03
  9.325230e-02   2.528700e-02   1.138772e-03
  9.398350e-02   2.516440e-02   1.153286e-03
  9.471480e-02   2.449010e-02   1.158966e-03
  9.544600e-02   2.302240e-02   1.163990e-03
  9.617730e-02   2.370880e-02   1.171145e-03
  9.690850e-02   2.105270e-02   1.163714e-03
  9.763980e-02   2.189690e-02   1.199148e-03
  9.837100e-02   1.982510e-02   1.157885e-03
  9.910230e-02   2.121450e-02   1.130616e-03
  9.983350e-02   1.878410e-02   1.152737e-03
  1.005650e-01   1.909140e-02   1.159560e-03
  1.012960e-01   1.984410e-02   1.170751e-03
  1.020270e-01   1.770830e-02   1.134087e-03
  1.027580e-01   1.743330e-02   1.142538e-03
  1.034900e-01   1.870550e-02   1.122062e-03
  1.042210e-01   1.733030e-02   1.053170e-03
  1.049520e-01   1.766090e-02   1.090588e-03
  1.056830e-01   1.753210e-02   1.057582e-03
  1.064140e-01   1.726890e-02   1.043728e-03
  1.071460e-01   1.651490e-02   1.042567e-03
  1.078770e-01   1.615780e-02   1.030840e-03
  1.086080e-01   1.653850e-02   1.050451e-03
  1.093390e-01   1.560690e-02   1.030753e-03
  1.100700e-01   1.571980e-02   1.005849e-03
  1.108020e-01   1.570660e-02   1.008759e-03
  1.115330e-01   1.655410e-02   1.001984e-03
  1.122640e-01   1.691910e-02   1.008132e-03
  1.129950e-01   1.580280e-02   1.001252e-03
  1.137260e-01   1.618050e-02   9.857340e-04
  1.144570e-01   1.682590e-02   9.923367e-04
  1.151890e-01   1.615200e-02   9.687120e-04
  1.159200e-01   1.752650e-02   9.980174e-04
  1.166510e-01   1.726440e-02   9.893052e-04
  1.173820e-01   1.837990e-02   9.599855e-04
  1.181130e-01   1.810960e-02   9.747947e-04
  1.188440e-01   1.715130e-02   9.555788e-04
  1.195760e-01   1.804230e-02   9.729924e-04
  1.203070e-01   1.756890e-02   9.813944e-04
  1.210380e-01   1.715400e-02   9.596947e-04
  1.217690e-01   1.874770e-02   9.772147e-04
  1.225000e-01   1.758320e-02   9.647519e-04
  1.232310e-01   1.842220e-02   9.528717e-04
  1.239620e-01   1.842960e-02   9.336992e-04
  1.246930e-01   1.912060e-02   9.333674e-04
  1.254250e-01   1.915560e-02   9.346791e-04
  1.261560e-01   1.997940e-02   9.477952e-04
  1.268870e-01   1.930570e-02   9.192220e-04
  1.276180e-01   2.028950e-02   9.454041e-04
  1.283490e-01   2.013750e-02   9.374779e-04
  1.290800e-01   2.054340e-02   9.205541e-04
  1.298110e-01   2.191990e-02   9.513216e-04
  1.305420e-01   2.060770e-02   9.048457e-04
  1.312730e-01   2.098740e-02   9.173360e-04
  1.320040e-01   2.124500e-02   9.268991e-04
  1.327350e-01   2.177170e-02   9.186916e-04
  1.334660e-01   2.123700e-02   9.130957e-04
  1.341970e-01   2.267090e-02   9.250756e-04
  1.349290e-01   2.219410e-02   9.004082e-04
  1.356600e-01   2.261540e-02   8.988144e-04
  1.363910e-01   2.269080e-02   8.862656e-04
  1.371220e-01   2.308490e-02   8.826038e-04
  1.378530e-01   2.296080e-02   8.926513e-04
  1.385840e-01   2.312900e-02   9.018872e-04
  1.393150e-01   2.361740e-02   9.092667e-04
  1.400460e-01   2.358820e-02   8.981966e-04
  1.407770e-01   2.316390e-02   8.882261e-04
  1.415080e-01   2.423940e-02   8.806326e-04
  1.422390e-01   2.463510e-02   9.068555e-04
  1.429700e-01   2.388540e-02   8.961071e-04
  1.437010e-01   2.422520e-02   8.788802e-04
  1.444320e-01   2.441920e-02   8.942654e-04
  1.451630e-01   2.531540e-02   8.855562e-04
  1.458940e-01   2.504350e-02   8.731982e-04
  1.466250e-01   2.522800e-02   8.746496e-04
  1.473560e-01   2.456790e-02   8.757332e-04
  1.480870e-01   2.496270e-02   8.650708e-04
  1.488180e-01   2.564430e-02   8.521369e-04
  1.495490e-01   2.530510e-02   8.525776e-04
  1.502800e-01   2.490910e-02   8.649832e-04
  1.510110e-01   2.530360e-02   8.674829e-04
  1.517410e-01   2.515230e-02   8.511335e-04
  1.524720e-01   2.476370e-02   8.529412e-04
  1.532030e-01   2.567470e-02   8.478809e-04
  1.539340e-01   2.636440e-02   8.490085e-04
  1.546650e-01   2.531170e-02   8.508863e-04
  1.553960e-01   2.610850e-02   8.455011e-04
  1.561270e-01   2.589900e-02   8.302156e-04
  1.568580e-01   2.514860e-02   8.488212e-04
  1.575890e-01   2.583480e-02   8.335391e-04
  1.583200e-01   2.547350e-02   8.388478e-04
  1.590510e-01   2.593110e-02   8.448045e-04
  1.597820e-01   2.566800e-02   8.421479e-04
  1.605120e-01   2.615340e-02   8.334146e-04
  1.612430e-01   2.594930e-02   8.211500e-04
  1.619740e-01   2.590030e-02   8.299752e-04
  1.627050e-01   2.600940e-02   8.293332e-04
  1.634360e-01   2.478270e-02   8.318455e-04
  1.641670e-01   2.511880e-02   8.270328e-04
  1.648980e-01   2.572400e-02   8.125636e-04
  1.656280e-01   2.552340e-02   8.117892e-04
  1.663590e-01   2.475720e-02   8.156545e-04
  1.670900e-01   2.471920e-02   8.127129e-04
  1.678210e-01   2.572130e-02   7.947709e-04
  1.685520e-01   2.399170e-02   7.838696e-04
  1.692830e-01   2.513690e-02   7.898641e-04
  1.700130e-01   2.406520e-02   7.833221e-04
  1.707440e-01   2.432570e-02   7.943376e-04
  1.714750e-01   2.410870e-02   7.892909e-04
  1.722060e-01   2.412430e-02   7.922615e-04
  1.729370e-01   2.441870e-02   7.722499e-04
  1.736670e-01   2.406000e-02   7.850927e-04
  1.743980e-01   2.379550e-02   7.673384e-04
  1.751290e-01   2.309830e-02   7.822593e-04
  1.758600e-01   2.319030e-02   7.810996e-04
  1.765900e-01   2.334540e-02   7.631716e-04
  1.773210e-01   2.331890e-02   7.621652e-04
  1.780520e-01   2.212490e-02   7.579610e-04
  1.787830e-01   2.216180e-02   7.653840e-04
  1.795130e-01   2.328490e-02   7.535485e-04
  1.802440e-01   2.164120e-02   7.488964e-04
  1.809750e-01   2.142070e-02   7.563693e-04
  1.817060e-01   2.193320e-02   7.587755e-04
  1.824360e-01   2.149410e-02   7.568202e-04
  1.831670e-01   2.170240e-02   7.449518e-04
  1.838980e-01   2.114300e-02   7.492560e-04
  1.846290e-01   2.188830e-02   7.451772e-04
  1.853590e-01   2.093020e-02   7.437527e-04
  1.860900e-01   2.041140e-02   7.392460e-04
  1.868210e-01   1.990590e-02   7.412621e-04
  1.875510e-01   2.021850e-02   7.398938e-04
  1.882820e-01   1.942680e-02   7.319921e-04
  1.890130e-01   1.971980e-02   7.514491e-04
  1.897430e-01   1.923730e-02   7.334549e-04
  1.904740e-01   1.987830e-02   7.451669e-04
  1.912050e-01   1.917640e-02   7.225129e-04
  1.919350e-01   1.892480e-02   7.271650e-04
  1.926660e-01   1.899940e-02   7.126358e-04
  1.933960e-01   1.933230e-02   7.201411e-04
  1.941270e-01   1.839140e-02   7.204411e-04
  1.948580e-01   1.831060e-02   7.113063e-04
  1.955880e-01   1.803960e-02   7.088818e-04
  1.963190e-01   1.748160e-02   7.224081e-04
  1.970490e-01   1.734220e-02   7.152255e-04
  1.977800e-01   1.738200e-02   7.094149e-04
  1.985110e-01   1.776790e-02   7.113613e-04
  1.992410e-01   1.742530e-02   7.239502e-04
  1.999720e-01   1.687480e-02   7.051224e-04
  2.007020e-01   1.656790e-02   7.040517e-04
  2.014330e-01   1.630870e-02   7.056097e-04
  2.021630e-01   1.600130e-02   7.105994e-04
  2.028940e-01   1.594610e-02   7.041399e-04
  2.036250e-01   1.617330e-02   6.997570e-04
  2.043550e-01   1.547200e-02   6.842034e-04
  2.050860e-01   1.428890e-02   7.000203e-04
  2.058160e-01   1.504340e-02   6.889748e-04
  2.065470e-01   1.543890e-02   6.917554e-04
  2.072770e-01   1.505220e-02   6.896970e-04
  2.080080e-01   1.450260e-02   6.992456e-04
  2.087380e-01   1.485440e-02   7.029197e-04
  2.094690e-01   1.457490e-02   7.159587e-04
  2.101990e-01   1.442920e-02   7.087009e-04
  2.109300e-01   1.338870e-02   7.102688e-04
  2.116600e-01   1.387430e-02   7.025111e-04
  2.123900e-01   1.425680e-02   7.009582e-04
  2.131210e-01   1.374860e-02   7.023529e-04
  2.138510e-01   1.240900e-02   6.930126e-04
  2.145820e-01   1.271720e-02   7.152073e-04
  2.153120e-01   1.271450e-02   7.041651e-04
  2.160430e-01   1.309040e-02   7.086042e-04
  2.167730e-01   1.225760e-02   7.073219e-04
  2.175030e-01   1.202990e-02   6.987238e-04
  2.182340e-01   1.220620e-02   6.986067e-04
  2.189640e-01   1.308630e-02   7.146407e-04
  2.196950e-01   1.124210e-02   6.947336e-04
  2.204250e-01   1.123890e-02   6.969656e-04
  2.211550e-01   1.143020e-02   6.947619e-04
  2.218860e-01   1.124800e-02   6.883059e-04
  2.226160e-01   1.098570e-02   6.632883e-04
  2.233460e-01   9.785500e-03   6.738698e-04
  2.240770e-01   1.010850e-02   6.714813e-04
  2.248070e-01   1.069820e-02   6.649385e-04
  2.255370e-01   1.115730e-02   6.705068e-04
  2.262680e-01   1.038040e-02   6.606339e-04
  2.269980e-01   1.013170e-02   6.825092e-04
  2.277280e-01   9.896500e-03   6.592543e-04
  2.284590e-01   9.442000e-03   6.643447e-04
  2.291890e-01   1.027490e-02   6.525440e-04
  2.299190e-01   9.051100e-03   6.449287e-04
  2.306500e-01   9.011400e-03   6.596454e-04
  2.313800e-01   9.151100e-03   6.608777e-04
  2.321100e-01   8.712200e-03   6.698436e-04
  2.328400e-01   9.366900e-03   6.633021e-04
  2.335710e-01   8.561700e-03   6.487994e-04
  2.343010e-01   8.249900e-03   6.505281e-04
  2.350310e-01   8.456500e-03   6.474387e-04
  2.357610e-01   8.494400e-03   6.442800e-04
  2.364910e-01   7.967400e-03   6.327109e-04
  2.372220e-01   8.902400e-03   6.488035e-04
  2.379520e-01   8.499800e-03   6.308567e-04
  2.386820e-01   7.705500e-03   6.328658e-04
  2.394120e-01   7.570100e-03   6.368266e-04
  2.401420e-01   7.576800e-03   6.329347e-04
  2.408730e-01   7.413600e-03   6.269031e-04
  2.416030e-01   7.133600e-03   6.336435e-04
  2.423330e-01   7.206200e-03   6.293140e-04
  2.430630e-01   7.319500e-03   6.243473e-04
  2.437930e-01   6.885300e-03   6.269409e-04
  2.445230e-01   7.001300e-03   6.342940e-04
  2.452530e-01   6.491000e-03   6.182620e-04
  2.459840e-01   7.156100e-03   6.214518e-04
  2.467140e-01   6.481100e-03   6.325638e-04
  2.474440e-01   6.716600e-03   6.305576e-04
  2.481740e-01   7.132100e-03   6.469606e-04
  2.489040e-01   5.449400e-03   6.306630e-04
  2.496340e-01   6.215000e-03   6.423896e-04
  2.503640e-01   6.278600e-03   6.337265e-04
  2.510940e-01   6.063600e-03   6.369887e-04
  2.518240e-01   5.980100e-03   6.352717e-04
  2.525540e-01   6.634500e-03   6.447861e-04
  2.532840e-01   5.888500e-03   6.408156e-04
  2.540140e-01   5.417200e-03   6.283130e-04
  2.547440e-01   6.068200e-03   6.459107e-04
  2.554740e-01   5.387800e-03   6.396059e-04
  2.562040e-01   6.006900e-03   6.340641e-04
  2.569340e-01   5.239300e-03   6.264478e-04
  2.576640e-01   5.404800e-03   6.368276e-04
  2.583940e-01   5.378600e-03   6.390912e-04
  2.591240e-01   5.085200e-03   6.348830e-04
  2.598540e-01   5.032300e-03   6.321294e-04
  2.605840e-01   4.712900e-03   6.311153e-04
  2.613140e-01   5.958600e-03   6.421745e-04
  2.620440e-01   4.860900e-03   6.413126e-04
  2.627740e-01   5.237400e-03   6.357978e-04
  2.635040e-01   5.497600e-03   6.357905e-04
  2.642340e-01   5.417200e-03   6.260605e-04
  2.649640e-01   4.739000e-03   6.351078e-04
  2.656930e-01   4.855500e-03   6.349281e-04
  2.664230e-01   4.420400e-03   6.393963e-04
  2.671530e-01   4.562600e-03   6.313038e-04
  2.678830e-01   4.786600e-03   6.347466e-04
  2.686130e-01   4.676300e-03   6.286018e-04
  2.693430e-01   4.701300e-03   6.245494e-04
  2.700730e-01   4.425200e-03   6.354448e-04
  2.708020e-01   4.600700e-03   6.418423e-04
  2.715320e-01   4.389400e-03   6.359901e-04
  2.722620e-01   4.014000e-03   6.242750e-04
  2.729920e-01   4.333100e-03   6.373482e-04
  2.737220e-01   3.823200e-03   6.238097e-04
  2.744510e-01   4.097200e-03   6.352705e-04
  2.751810e-01   4.765200e-03   6.337419e-04
  2.759110e-01   4.081100e-03   6.340650e-04
  2.766410e-01   4.857200e-03   6.230371e-04
  2.773710e-01   4.065600e-03   6.366591e-04
  2.781000e-01   4.285400e-03   6.276306e-04
  2.788300e-01   4.509200e-03   6.304972e-04
  2.795600e-01   4.844500e-03   6.241581e-04
  2.802890e-01   4.592500e-03   6.238105e-04
  2.810190e-01   4.311500e-03   6.265805e-04
  2.817490e-01   4.313800e-03   6.294884e-04
  2.824790e-01   4.063800e-03   6.143351e-04
  2.832080e-01   4.100300e-03   6.294106e-04
  2.839380e-01   4.132300e-03   6.182015e-04
  2.846680e-01   3.989800e-03   6.268170e-04
  2.853970e-01   3.845000e-03   6.214687e-04
  2.861270e-01   4.030900e-03   6.163852e-04
  2.868560e-01   3.917600e-03   6.327551e-04
  2.875860e-01   3.818800e-03   6.113832e-04
  2.883160e-01   4.078900e-03   6.276117e-04
  2.890450e-01   3.336400e-03   6.242631e-04
  2.897750e-01   4.034200e-03   6.088678e-04
  2.905040e-01   3.793500e-03   6.218109e-04
  2.912340e-01   4.159100e-03   6.169369e-04
  2.919640e-01   4.030400e-03   6.295154e-04
  2.926930e-01   3.222800e-03   6.099371e-04
  2.934230e-01   3.777700e-03   6.079211e-04
  2.941520e-01   3.719800e-03   6.233672e-04
  2.948820e-01   3.876800e-03   6.105247e-04
  2.956110e-01   3.701200e-03   6.274784e-04
  2.963410e-01   4.124500e-03   6.074752e-04
  2.970700e-01   3.597700e-03   6.149824e-04
  2.978000e-01   3.597100e-03   6.096422e-04
  2.985290e-01   3.118700e-03   6.168000e-04
  2.992590e-01   3.359500e-03   6.079559e-04
  2.999880e-01   3.897000e-03   6.163182e-04
  3.007180e-01   3.999700e-03   6.202412e-04
  3.014470e-01   3.301100e-03   6.275218e-04
  3.021760e-01   3.244200e-03   6.262813e-04
  3.029060e-01   2.894800e-03   6.285123e-04
  3.036350e-01   3.778400e-03   6.394557e-04
  3.043650e-01   3.927400e-03   6.322742e-04
  3.050940e-01   4.000000e-03   6.440109e-04
  3.058230e-01   3.681500e-03   6.289331e-04
  3.065530e-01   3.728500e-03   6.377297e-04
  3.072820e-01   4.060500e-03   6.253476e-04
  3.080120e-01   3.762900e-03   6.425872e-04
  3.087410e-01   3.809400e-03   6.405394e-04
  3.094700e-01   3.653400e-03   6.484577e-04
  3.102000e-01   3.722900e-03   6.366759e-04
  3.109290e-01   3.716200e-03   6.425898e-04
  3.116580e-01   3.467300e-03   6.448500e-04
  3.123870e-01   3.904900e-03   6.521414e-04
  3.131170e-01   3.852400e-03   6.451888e-04
  3.138460e-01   4.258700e-03   6.386291e-04
  3.145750e-01   3.760700e-03   6.547679e-04
  3.153050e-01   3.671700e-03   6.491305e-04
  3.160340e-01   3.634200e-03   6.407831e-04
  3.167630e-01   3.577100e-03   6.498515e-04
  3.174920e-01   4.085100e-03   6.501224e-04
  3.182210e-01   3.564300e-03   6.470473e-04
  3.189510e-01   3.113200e-03   6.473594e-04
  3.196800e-01   4.105800e-03   6.460932e-04
  3.204090e-01   3.522300e-03   6.658873e-04
  3.211380e-01   4.003100e-03   6.508096e-04
  3.218670e-01   3.285600e-03   6.536921e-04
  3.225960e-01   3.622800e-03   6.535448e-04
  3.233260e-01   3.392000e-03   6.516339e-04
  3.240550e-01   3.412700e-03   6.648635e-04
  3.247840e-01   3.674000e-03   6.610211e-04
  3.255130e-01   3.717100e-03   6.532033e-04
  3.262420e-01   3.782700e-03   6.448021e-04
  3.269710e-01   2.967300e-03   6.457294e-04
  3.277000e-01   2.670400e-03   6.371666e-04
  3.284290e-01   3.967100e-03   6.487008e-04
  3.291580e-01   4.061400e-03   6.647733e-04
  3.298870e-01   3.403800e-03   6.551752e-04
  3.306160e-01   3.352500e-03   6.510970e-04
  3.313450e-01   3.257400e-03   6.568192e-04
  3.320740e-01   3.579300e-03   6.474116e-04
  3.328030e-01   3.414900e-03   6.679787e-04
  3.335320e-01   3.640800e-03   6.485762e-04
  3.342610e-01   3.452600e-03   6.601169e-04
  3.349900e-01   2.929400e-03   6.471677e-04
  3.357190e-01   3.253900e-03   6.651392e-04
  3.364480e-01   3.785100e-03   6.641324e-04
  3.371770e-01   3.411700e-03   6.541880e-04
  3.379060e-01   3.658000e-03   6.560746e-04
  3.386350e-01   3.035900e-03   6.650998e-04
  3.393640e-01   3.286400e-03   6.540903e-04
  3.400930e-01   4.201000e-03   6.638947e-04
  3.408220e-01   3.022200e-03   6.650815e-04
  3.415510e-01   3.008300e-03   6.628296e-04
  3.422790e-01   3.535400e-03   6.687486e-04
  3.430080e-01   2.922000e-03   6.669090e-04
  3.437370e-01   3.736200e-03   6.646467e-04
  3.444660e-01   3.855100e-03   6.594574e-04
  3.451950e-01   3.632300e-03   6.691785e-04
  3.459230e-01   3.326200e-03   6.596532e-04
  3.466520e-01   3.852400e-03   6.640385e-04
  3.473810e-01   3.293700e-03   6.675232e-04
  3.481100e-01   3.495400e-03   6.681493e-04
  3.488390e-01   3.461200e-03   6.695734e-04
  3.495670e-01   3.112600e-03   6.581272e-04
  3.502960e-01   3.584300e-03   6.631257e-04
  3.510250e-01   2.731700e-03   6.724690e-04
  3.517530e-01   3.765800e-03   6.716432e-04
  3.524820e-01   2.579800e-03   6.685908e-04
  3.532110e-01   3.549000e-03   6.609192e-04
  3.539400e-01   3.576900e-03   6.681282e-04
  3.546680e-01   3.911900e-03   6.564630e-04
  3.553970e-01   3.009800e-03   6.691258e-04
  3.561260e-01   3.335100e-03   6.637444e-04
  3.568540e-01   2.822400e-03   6.693941e-04
  3.575830e-01   2.946600e-03   6.780536e-04
  3.583110e-01   3.731800e-03   6.661381e-04
  3.590400e-01   3.408800e-03   6.709846e-04
  3.597690e-01   2.149700e-03   6.722654e-04
  3.604970e-01   3.228200e-03   6.683301e-04
  3.612260e-01   4.363500e-03   6.818280e-04
  3.619540e-01   3.428700e-03   6.764063e-04
  3.626830e-01   3.053000e-03   6.929252e-04
  3.634110e-01   3.038600e-03   6.873714e-04
  3.641400e-01   2.918100e-03   6.947557e-04
  3.648680e-01   2.919600e-03   7.002064e-04
  3.655970e-01   2.670800e-03   7.030035e-04
  3.663250e-01   2.956700e-03   7.198769e-04
  3.670540e-01   3.130800e-03   7.116593e-04
  3.677820e-01   3.089500e-03   7.064503e-04
  3.685110e-01   3.123300e-03   7.107772e-04
  3.692390e-01   3.030200e-03   7.107230e-04
  3.699670e-01   2.921700e-03   7.240578e-04
  3.706960e-01   2.560100e-03   7.025181e-04
  3.714240e-01   3.010600e-03   7.186546e-04
  3.721530e-01   3.150000e-03   7.090761e-04
  3.728810e-01   2.970300e-03   7.094389e-04
  3.736090e-01   3.382800e-03   7.276541e-04
  3.743380e-01   3.053000e-03   7.181172e-04
  3.750660e-01   3.488600e-03   7.155243e-04
  3.757940e-01   4.137000e-03   6.999082e-04
  3.765230e-01   3.007100e-03   7.119021e-04
  3.772510e-01   2.406100e-03   7.078581e-04
  3.779790e-01   2.881700e-03   6.974616e-04
  3.787080e-01   3.018100e-03   7.056829e-04
  3.794360e-01   2.903100e-03   6.996629e-04
  3.801640e-01   2.986800e-03   7.039911e-04
  3.808920e-01   3.058800e-03   6.986565e-04
  3.816210e-01   2.424500e-03   6.864029e-04
  3.823490e-01   2.611500e-03   6.918452e-04
  3.830770e-01   3.375100e-03   6.910247e-04
  3.838050e-01   3.335100e-03   7.030102e-04
  3.845330e-01   2.364100e-03   6.996341e-04
  3.852610e-01   2.557800e-03   6.896814e-04
  3.859900e-01   2.814300e-03   6.904406e-04
  3.867180e-01   2.605600e-03   6.930324e-04
  3.874460e-01   3.548800e-03   7.055522e-04
  3.881740e-01   3.234800e-03   6.928623e-04
  3.889020e-01   2.425500e-03   6.980787e-04
  3.896300e-01   2.928200e-03   6.974220e-04
  3.903580e-01   2.070000e-03   6.906194e-04
  3.910860e-01   3.139400e-03   6.937159e-04
  3.918140e-01   2.693500e-03   6.948852e-04
  3.925420e-01   2.743500e-03   6.908017e-04
  3.932700e-01   2.509400e-03   6.851084e-04
  3.939980e-01   2.491800e-03   7.060488e-04
  3.947260e-01   2.874600e-03   6.919897e-04
  3.954540e-01   2.700600e-03   6.949360e-04
  3.961820e-01   2.147100e-03   7.020923e-04
  3.969100e-01   2.480300e-03   6.881711e-04
  3.976380e-01   2.741700e-03   6.964405e-04
  3.983660e-01   2.930400e-03   6.891119e-04
  3.990940e-01   2.573800e-03   6.762870e-04
  3.998220e-01   2.617500e-03   6.855458e-04
  4.005500e-01   2.366600e-03   6.795569e-04
  4.012780e-01   2.547100e-03   6.844052e-04
  4.020060e-01   2.473600e-03   6.771984e-04
  4.027340e-01   3.016000e-03   6.847108e-04
  4.034610e-01   2.435200e-03   6.961764e-04
  4.041890e-01   2.336900e-03   6.672724e-04
  4.049170e-01   2.199100e-03   6.873470e-04
  4.056450e-01   3.479700e-03   6.953423e-04
  4.063730e-01   2.045000e-03   6.870974e-04
  4.071000e-01   2.062400e-03   6.921185e-04
  4.078280e-01   2.964500e-03   6.790086e-04
  4.085560e-01   2.359600e-03   7.013001e-04
  4.092840e-01   2.049900e-03   6.728845e-04
  4.100110e-01   2.113100e-03   6.777932e-04
  4.107390e-01   2.408100e-03   6.791488e-04
  4.114670e-01   2.632500e-03   6.715892e-04
  4.121950e-01   3.095600e-03   6.782401e-04
  4.129220e-01   2.439400e-03   6.686333e-04
  4.136500e-01   3.004100e-03   6.670757e-04
  4.143780e-01   2.190600e-03   6.795243e-04
  4.151050e-01   2.386700e-03   6.850316e-04
  4.158330e-01   2.434600e-03   6.955660e-04
  4.165600e-01   1.878100e-03   6.964426e-04
  4.172880e-01   2.539200e-03   7.069663e-04
  4.180160e-01   2.835100e-03   7.001525e-04
  4.187430e-01   2.405600e-03   7.078003e-04
  4.194710e-01   2.547600e-03   7.011806e-04
  4.201980e-01   3.167500e-03   7.009184e-04
  4.209260e-01   1.647200e-03   7.108070e-04
  4.216530e-01   1.825500e-03   7.130840e-04
  4.223810e-01   1.857700e-03   7.057074e-04
  4.231080e-01   2.286000e-03   7.189063e-04
  4.238360e-01   3.106700e-03   6.968506e-04
  4.245630e-01   2.101800e-03   7.252613e-04
  4.252910e-01   2.702200e-03   7.218536e-04
  4.260180e-01   1.638100e-03   7.260125e-04
  4.267450e-01   3.430600e-03   7.176485e-04
  4.274730e-01   1.868400e-03   7.143065e-04
  4.282000e-01   2.313400e-03   7.268803e-04
  4.289280e-01   1.622200e-03   7.301074e-04
  4.296550e-01   2.772300e-03   7.301834e-04
  4.303820e-01   2.406800e-03   7.187624e-04
  4.311100e-01   2.296000e-03   7.398258e-04
  4.318370e-01   1.682000e-03   7.314077e-04
  4.325640e-01   2.072800e-03   7.258503e-04
  4.332920e-01   1.619900e-03   7.470721e-04
  4.340190e-01   2.375400e-03   7.575086e-04
  4.347460e-01   2.439600e-03   7.315103e-04
  4.354730e-01   2.087200e-03   7.277213e-04
  4.362010e-01   1.839800e-03   7.299581e-04
  4.369280e-01   3.260500e-03   7.533439e-04
  4.376550e-01   1.602900e-03   7.727780e-04
  4.383820e-01   2.421400e-03   7.683484e-04
  4.391090e-01   2.029300e-03   7.582636e-04
  4.398370e-01   2.373300e-03   7.642183e-04
  4.405640e-01   2.351200e-03   7.501651e-04
  4.412910e-01   1.742800e-03   7.540194e-04
  4.420180e-01   1.916600e-03   7.438192e-04
  4.427450e-01   2.098800e-03   7.452247e-04
  4.434720e-01   1.871900e-03   7.614600e-04
  4.441990e-01   2.018100e-03   7.619219e-04
  4.449260e-01   1.986200e-03   7.524251e-04
  4.456530e-01   2.509800e-03   7.676477e-04
  4.463800e-01   1.369500e-03   7.413876e-04
  4.471070e-01   1.372800e-03   7.428454e-04
  4.478340e-01   1.095000e-03   7.420457e-04
  4.485610e-01   1.759700e-03   7.623850e-04
  4.492880e-01   1.759300e-03   7.811390e-04
  4.500150e-01   2.494300e-03   7.570535e-04
  4.507420e-01   1.968200e-03   7.750682e-04
  4.514690e-01   1.327800e-03   7.654137e-04
  4.521960e-01   1.306500e-03   7.583038e-04
  4.529230e-01   1.839500e-03   7.717490e-04
  4.536500e-01   2.024000e-03   7.739519e-04
  4.543770e-01   2.283800e-03   7.716030e-04
  4.551040e-01   2.626100e-03   7.863279e-04
  4.558310e-01   1.979500e-03   7.788799e-04
  4.565570e-01   2.350400e-03   7.773725e-04
  4.572840e-01   1.921000e-03   7.851254e-04
  4.580110e-01   2.447300e-03   7.942304e-04
  4.587380e-01   2.320200e-03   7.931777e-04
  4.594650e-01   2.997600e-03   7.834492e-04
  4.601910e-01   2.116700e-03   7.719736e-04
  4.609180e-01   2.958000e-03   7.966535e-04
  4.616450e-01   2.408700e-03   7.753310e-04
  4.623720e-01   2.165900e-03   7.992408e-04
  4.630980e-01   2.281300e-03   7.953428e-04
  4.638250e-01   2.392900e-03   7.891370e-04
  4.645520e-01   3.022800e-03   7.881785e-04
  4.652780e-01   1.410900e-03   7.870893e-04
  4.660050e-01   2.059800e-03   7.945191e-04
  4.667320e-01   1.642800e-03   8.028643e-04
  4.674580e-01   2.472300e-03   7.825090e-04
  4.681850e-01   2.067200e-03   8.047101e-04
  4.689110e-01   1.592300e-03   7.785924e-04
  4.696380e-01   1.616900e-03   7.875242e-04
  4.703640e-01   2.544200e-03   7.826143e-04
  4.710910e-01   2.714700e-03   7.894082e-04
  4.718170e-01   2.144100e-03   8.052057e-04
  4.725440e-01   2.282200e-03   7.734248e-04
  4.732700e-01   2.623100e-03   8.031263e-04
  4.739970e-01   1.638500e-03   7.860613e-04
  4.747230e-01   2.349500e-03   8.052795e-04
  4.754500e-01   1.679500e-03   7.988845e-04
  4.761760e-01   1.946800e-03   8.040524e-04
  4.769030e-01   2.605700e-03   7.945591e-04
  4.776290e-01   1.839800e-03   8.002462e-04
  4.783550e-01   1.517900e-03   8.014752e-04
  4.790820e-01   1.369600e-03   7.957586e-04
  4.798080e-01   1.492600e-03   7.910050e-04
  4.805350e-01   2.488900e-03   8.256238e-04
  4.812610e-01   9.301000e-04   8.223566e-04
  4.819870e-01   1.278200e-03   7.943417e-04
  4.827130e-01   1.751800e-03   8.146620e-04
  4.834400e-01   1.360700e-03   8.231018e-04
  4.841660e-01   1.134100e-03   8.173790e-04
  4.848920e-01   2.143900e-03   8.012299e-04
  4.856180e-01   1.050800e-03   8.063474e-04
  4.863450e-01   1.640500e-03   8.081703e-04
  4.870710e-01   1.995300e-03   7.978652e-04
  4.877970e-01   2.137000e-03   8.121054e-04
  4.885230e-01   2.314200e-03   7.904887e-04
  4.892490e-01   2.464400e-03   8.021795e-04
  4.899750e-01   2.577700e-03   8.120499e-04
  4.907020e-01   2.248300e-03   8.290895e-04
  4.914280e-01   2.139700e-03   8.165057e-04
  4.921540e-01   1.607000e-03   8.126037e-04
  4.928800e-01   1.202600e-03   8.178435e-04
  4.936060e-01   2.545000e-03   8.308760e-04
  4.943320e-01   1.918100e-03   8.035290e-04
  4.950580e-01   1.679600e-03   8.084194e-04
  4.957840e-01   1.791700e-03   8.251231e-04
  4.965100e-01   1.836300e-03   8.195908e-04
  4.972360e-01   2.332900e-03   7.951533e-04
  4.979620e-01   1.139900e-03   8.122916e-04
  4.986880e-01   1.860500e-03   8.102735e-04
  4.994140e-01   2.200200e-03   8.137972e-04
  5.001400e-01   1.060200e-03   8.287056e-04
  5.008660e-01   3.078900e-03   7.971760e-04
  5.015910e-01   1.427400e-03   7.982427e-04
  5.023170e-01   1.206700e-03   8.088616e-04
  5.030430e-01   5.049000e-04   8.021862e-04
  5.037690e-01   1.754200e-03   7.955582e-04
  5.044950e-01   1.229200e-03   8.231985e-04
  5.052210e-01   1.843200e-03   8.262723e-04
  5.059460e-01   7.897000e-04   8.113508e-04
  5.066720e-01   1.600900e-03   8.134725e-04
  5.073980e-01   1.356500e-03   8.235949e-04
  5.081240e-01   1.703500e-03   8.209582e-04
  5.088490e-01   9.144000e-04   8.127302e-04
  5.095750e-01   1.604900e-03   8.120980e-04
  5.103010e-01   1.849000e-03   8.289892e-04
  5.110260e-01   2.503400e-03   8.015885e-04
  5.117520e-01   1.028700e-03   8.120805e-04
  5.124780e-01   2.092300e-03   8.126726e-04
  5.132030e-01   1.269300e-03   8.029414e-04
  5.139290e-01   2.079200e-03   8.267001e-04
  5.146540e-01   1.778300e-03   8.234764e-04
  5.153800e-01   2.485300e-03   8.163364e-04
  5.161060e-01   8.043000e-04   8.247898e-04
  5.168310e-01   9.532000e-04   8.408430e-04
  5.175570e-01   6.378000e-04   8.715379e-04
  5.182820e-01   1.999000e-03   9.127096e-04
  5.190080e-01   7.259000e-04   8.711532e-04
  5.197330e-01   1.893800e-03   8.948291e-04
  5.204580e-01   1.645600e-03   8.860307e-04
  5.211840e-01   1.019300e-03   9.094998e-04
  5.219090e-01   2.621700e-03   9.274361e-04
  5.226350e-01   1.721700e-03   9.206916e-04
  5.233600e-01   2.738300e-03   9.268394e-04
  5.240850e-01   1.483300e-03   9.331678e-04
  5.248110e-01   1.642800e-03   9.625729e-04
  5.255360e-01   1.071300e-03   9.406812e-04
  5.262610e-01   2.041100e-03   9.780423e-04
  5.269870e-01   1.867300e-03   9.735794e-04
  5.277120e-01   2.023400e-03   9.783060e-04
  5.284370e-01   1.477000e-03   9.681013e-04
  5.291630e-01   1.391200e-03   9.855196e-04
  5.298880e-01   1.442800e-03   9.923392e-04
  5.306130e-01   1.521200e-03   1.021618e-03
  5.313380e-01   1.201100e-03   9.875258e-04
  5.320630e-01   6.918000e-04   1.009060e-03
  5.327890e-01   2.125800e-03   1.028559e-03
  5.335140e-01   2.225400e-03   1.018148e-03
  5.342390e-01   9.684000e-04   9.986919e-04
  5.349640e-01   2.163700e-03   1.039607e-03
  5.356890e-01   2.196000e-04   1.045247e-03
  5.364140e-01   9.644000e-04   1.042365e-03
  5.371390e-01   4.412000e-04   1.056135e-03
  5.378640e-01   4.537000e-04   1.057350e-03
  5.385890e-01   2.189000e-03   1.082500e-03
  5.393140e-01   2.002600e-03   1.065924e-03
  5.400390e-01   1.143200e-03   1.092314e-03
  5.407640e-01   2.068600e-03   1.073866e-03
  5.414890e-01   1.278100e-03   1.075312e-03
  5.422140e-01   3.917000e-04   1.096342e-03
  5.429390e-01   1.579100e-03   1.083584e-03
  5.436640e-01   2.085100e-03   1.128795e-03
  5.443890e-01   2.460300e-03   1.099848e-03
  5.451140e-01   2.483700e-03   1.146082e-03
  5.458390e-01   1.622500e-03   1.164023e-03
  5.465630e-01   2.974500e-03   1.150790e-03
  5.472880e-01   1.277400e-03   1.135707e-03
  5.480130e-01   9.470000e-04   1.127323e-03
  5.487380e-01   2.252300e-03   1.166943e-03
  5.494630e-01   8.888000e-04   1.131875e-03
  5.501870e-01   1.008900e-03   1.173141e-03
  5.509120e-01   1.576200e-03   1.181571e-03
  5.516370e-01   8.731000e-04   1.163198e-03
  5.523610e-01  -2.827000e-04   1.194569e-03
  5.530860e-01   1.916200e-03   1.175635e-03
  5.538110e-01   1.194700e-03   1.205428e-03
  5.545350e-01   2.222600e-03   1.215389e-03
  5.552600e-01   6.290000e-04   1.221366e-03
  5.559850e-01   1.637200e-03   1.212108e-03
  5.567090e-01   1.753900e-03   1.186116e-03
  5.574340e-01   2.027300e-03   1.234136e-03
  5.581580e-01   1.366900e-03   1.242122e-03
  5.588830e-01   5.124000e-04   1.216608e-03
  5.596070e-01   7.952000e-04   1.247696e-03
  5.603320e-01   2.206200e-03   1.255320e-03
  5.610560e-01   1.398200e-03   1.276454e-03
  5.617810e-01   7.124000e-04   1.252710e-03
  5.625050e-01   1.590300e-03   1.249704e-03
  5.632300e-01   5.921000e-04   1.285237e-03
  5.639540e-01   5.390000e-04   1.281620e-03
  5.646780e-01   1.531100e-03   1.305829e-03
  5.654030e-01  -4.800000e-06   1.311642e-03
  5.661270e-01   2.219600e-03   1.315199e-03
  5.668520e-01   4.948000e-04   1.347842e-03
  5.675760e-01   2.230400e-03   1.339357e-03
  5.683000e-01   1.430700e-03   1.342769e-03
  5.690240e-01   2.329400e-03   1.347905e-03
  5.697490e-01   1.573800e-03   1.365770e-03
  5.704730e-01   2.560200e-03   1.374389e-03
  5.711970e-01   1.473000e-03   1.408389e-03
  5.719210e-01   1.052100e-03   1.393313e-03
  5.726460e-01   1.280800e-03   1.397938e-03
  5.733700e-01   2.009000e-04   1.439372e-03
  5.740940e-01   4.379000e-04   1.412919e-03
  5.748180e-01   1.046100e-03   1.455510e-03
  5.755420e-01   2.616000e-03   1.442296e-03
  5.762660e-01   2.369700e-03   1.494808e-03
  5.769900e-01   9.407000e-04   1.492048e-03
  5.777140e-01   1.090700e-03   1.454346e-03
  5.784380e-01   1.210700e-03   1.517575e-03
  5.791620e-01   2.183100e-03   1.470464e-03
  5.798860e-01  -5.702000e-04   1.541604e-03
  5.806100e-01   1.245200e-03   1.583777e-03
  5.813340e-01   1.534700e-03   1.525094e-03
  5.820580e-01   1.463200e-03   1.593744e-03
  5.827820e-01   1.764000e-03   1.568123e-03
  5.835060e-01   4.910000e-04   1.589375e-03
  5.842300e-01   1.375800e-03   1.566663e-03
  5.849540e-01   9.742000e-04   1.578826e-03
  5.856780e-01   1.928100e-03   1.693059e-03
  5.864020e-01   1.359400e-03   1.652703e-03
  5.871250e-01   1.535700e-03   1.683667e-03
  5.878490e-01   2.114600e-03   1.697990e-03
  5.885730e-01   1.157600e-03   1.673405e-03
  5.892970e-01   6.098000e-04   1.794157e-03
  5.900210e-01   6.403000e-04   1.686614e-03
  5.907440e-01   7.468000e-04   1.739751e-03
  5.914680e-01   9.968000e-04   1.810656e-03
  5.921920e-01   1.786200e-03   1.810062e-03
  5.929150e-01   1.431100e-03   1.804231e-03
  5.936390e-01   1.666600e-03   1.751926e-03
  5.943630e-01   1.622300e-03   1.854190e-03
  5.950860e-01   1.222000e-04   1.833720e-03
  5.958100e-01  -9.464000e-04   1.853266e-03
  5.965330e-01   3.512000e-04   1.891448e-03
  5.972570e-01   1.462800e-03   1.875018e-03
  5.979800e-01   2.733500e-03   1.919715e-03
  5.987040e-01   1.387200e-03   2.020414e-03
  5.994270e-01   1.415100e-03   1.939413e-03
  6.001510e-01   1.029000e-03   2.049234e-03
  6.008740e-01  -8.474000e-04   1.960231e-03
  6.015980e-01   1.412800e-03   2.030156e-03
  6.023210e-01   6.658000e-04   2.056673e-03
  6.030450e-01   2.322200e-03   1.971329e-03
  6.037680e-01   3.046500e-03   1.991809e-03
  6.044910e-01   1.293600e-03   2.081282e-03
  6.052150e-01  -1.868000e-04   2.043423e-03
  6.059380e-01  -9.350000e-05   2.131067e-03
  6.066610e-01   1.154700e-03   2.049305e-03
  6.073850e-01   2.446800e-03   2.124413e-03
  6.081080e-01   4.960900e-03   2.089828e-03
  6.088310e-01   2.322000e-03   2.161443e-03
  6.095540e-01   1.389400e-03   2.240552e-03
  6.102780e-01   8.079000e-04   2.233020e-03
  6.110010e-01   7.779000e-04   2.222723e-03
  6.117240e-01   1.414200e-03   2.232498e-03
  6.124470e-01   2.470000e-03   2.246334e-03
  6.131700e-01   2.818000e-04   2.486136e-03
  6.138930e-01   1.182600e-03   2.439036e-03
  6.146160e-01   1.228400e-03   2.360897e-03
  6.153390e-01   1.234800e-03   2.312694e-03
  6.160620e-01   3.239800e-03   2.633705e-03
  6.167860e-01   9.469000e-04   2.721814e-03
  6.175090e-01   2.195800e-03   2.802210e-03
  6.182310e-01   2.407700e-03   3.155147e-03
  6.189540e-01   2.336900e-03   3.248640e-03
  6.196770e-01  -7.228000e-04   3.550338e-03
  6.204000e-01  -8.030000e-05   4.093287e-03
  6.211230e-01   2.601700e-03   4.246215e-03
  6.218460e-01  -2.596000e-03   4.943109e-03
  6.225690e-01   5.929000e-04   5.668093e-03
  6.232920e-01  -3.777400e-03   7.760040e-03
  6.240150e-01   2.991600e-03   9.555646e-03
  6.247380e-01  -1.135860e-02   2.231601e-02
parent: /tmp/qt_temp.n30771
parent: /tmp/qt_temp.o30771
creator: datop
creator-version: v0.2 (r2835)
datop-operation: /tmp/qt_temp.n30771 - /tmp/qt_temp.o30771
