# Supplementary material for: BAMLET kills chemotherapy-resistant mesothelioma cells, holding oleic acid in an activated cytotoxic state
Source: PLoS One. 2018 Aug 29;13(8):e0203003. doi: 10.1371/journal.pone.0203003 (PMC6114908; doi:10.1371/journal.pone.0203003)
Supplement: S2 Dataset — (TGZ) [file pone.0203003.s003.tgz › BAMLET_and_BLAGLET_SAXS_and_models/SAXS_models_for_BAMLETs_pH12_4C/bam1o10_b010405-1.pdb]

 Project description:                                                     
 j: 142 T: 0.723E-06 Suc:    93 Eva: 44244795 CPU:  0.642E+04 SqF: 0.0186
  Rf: 0.00397 Los:0.0833 Dis:0.0000 Per:  0.3768 Sca: 0.247E-09
 Computation mode ....................................... : Slow
 Number of particle atoms ............................... : 276
 Number of graphs ....................................... : 1
 Anisometry penalty ..................................... : 0.0
 Point symmetry group ................................... : P1
 DAM packing radius ..................................... : 2.200
 Average volume per atom ................................ : 60.27
 Total excluded DAM volume .............................. : 1.664e+4
 Particle center:  -1.3391  -2.3275  -1.8487
 Radius of gyration ..................................... : 26.05
 Maximum diameter ....................................... : 76.34
 DAM shape anisometry ................................... : 0.2172
 DAM non-prolateness .................................... : 0.0
 DAM non-oblateness ..................................... : 7.062e-2
ATOM      1  CA  ASP    1       -2.200  -6.600 -31.113  1.00 20.00 0 2 201
ATOM      2  CA  ASP    1       -4.400  -8.800 -28.001  1.00 20.00 0 2 201
ATOM      3  CA  ASP    1       -4.400  -4.400 -28.001  1.00 20.00 0 2 201
ATOM      4  CA  ASP    1        0.000  -4.400 -28.001  1.00 20.00 0 2 201
ATOM      5  CA  ASP    1       -6.600 -11.000 -24.890  1.00 20.00 0 2 201
ATOM      6  CA  ASP    1       -6.600  -6.600 -24.890  1.00 20.00 0 2 201
ATOM      7  CA  ASP    1       -2.200  -6.600 -24.890  1.00 20.00 0 2 201
ATOM      8  CA  ASP    1       -2.200  -2.200 -24.890  1.00 20.00 0 2 201
ATOM      9  CA  ASP    1      -17.600  -8.800 -21.779  1.00 20.00 0 2 201
ATOM     10  CA  ASP    2      -13.200 -13.200 -21.779  1.00 20.00 0 2 201
ATOM     11  CA  ASP    2      -13.200  -8.800 -21.779  1.00 20.00 0 2 201
ATOM     12  CA  ASP    2       -8.800 -13.200 -21.779  1.00 20.00 0 2 201
ATOM     13  CA  ASP    2       -8.800  -8.800 -21.779  1.00 20.00 0 2 201
ATOM     14  CA  ASP    2       -4.400  -8.800 -21.779  1.00 20.00 0 2 201
ATOM     15  CA  ASP    2        0.000  -4.400 -21.779  1.00 20.00 0 2 201
ATOM     16  CA  ASP    2        4.400  -4.400 -21.779  1.00 20.00 0 2 201
ATOM     17  CA  ASP    2        8.800  -4.400 -21.779  1.00 20.00 0 2 201
ATOM     18  CA  ASP    2       13.200   4.400 -21.779  1.00 20.00 0 2 201
ATOM     19  CA  ASP    2      -24.200  -6.600 -18.668  1.00 20.00 0 2 201
ATOM     20  CA  ASP    3      -24.200  -2.200 -18.668  1.00 20.00 0 2 201
ATOM     21  CA  ASP    3      -19.800 -11.000 -18.668  1.00 20.00 0 2 201
ATOM     22  CA  ASP    3      -19.800  -6.600 -18.668  1.00 20.00 0 2 201
ATOM     23  CA  ASP    3      -15.400 -11.000 -18.668  1.00 20.00 0 2 201
ATOM     24  CA  ASP    3      -15.400  -6.600 -18.668  1.00 20.00 0 2 201
ATOM     25  CA  ASP    3      -11.000 -11.000 -18.668  1.00 20.00 0 2 201
ATOM     26  CA  ASP    3      -11.000  -6.600 -18.668  1.00 20.00 0 2 201
ATOM     27  CA  ASP    3        6.600  -6.600 -18.668  1.00 20.00 0 2 201
ATOM     28  CA  ASP    3        6.600  -2.200 -18.668  1.00 20.00 0 2 201
ATOM     29  CA  ASP    3       11.000 -11.000 -18.668  1.00 20.00 0 2 201
ATOM     30  CA  ASP    4       11.000  -6.600 -18.668  1.00 20.00 0 2 201
ATOM     31  CA  ASP    4       11.000  -2.200 -18.668  1.00 20.00 0 2 201
ATOM     32  CA  ASP    4       11.000   2.200 -18.668  1.00 20.00 0 2 201
ATOM     33  CA  ASP    4       11.000   6.600 -18.668  1.00 20.00 0 2 201
ATOM     34  CA  ASP    4       15.400   2.200 -18.668  1.00 20.00 0 2 201
ATOM     35  CA  ASP    4       15.400   6.600 -18.668  1.00 20.00 0 2 201
ATOM     36  CA  ASP    4       15.400  11.000 -18.668  1.00 20.00 0 2 201
ATOM     37  CA  ASP    4      -26.400  -8.800 -15.556  1.00 20.00 0 2 201
ATOM     38  CA  ASP    4      -26.400  -4.400 -15.556  1.00 20.00 0 2 201
ATOM     39  CA  ASP    4      -26.400   0.000 -15.556  1.00 20.00 0 2 201
ATOM     40  CA  ASP    5      -22.000  -8.800 -15.556  1.00 20.00 0 2 201
ATOM     41  CA  ASP    5      -22.000  -4.400 -15.556  1.00 20.00 0 2 201
ATOM     42  CA  ASP    5       -8.800  -4.400 -15.556  1.00 20.00 0 2 201
ATOM     43  CA  ASP    5       -8.800   0.000 -15.556  1.00 20.00 0 2 201
ATOM     44  CA  ASP    5       -4.400  26.400 -15.556  1.00 20.00 0 2 201
ATOM     45  CA  ASP    5       -4.400  30.800 -15.556  1.00 20.00 0 2 201
ATOM     46  CA  ASP    5        4.400  -4.400 -15.556  1.00 20.00 0 2 201
ATOM     47  CA  ASP    5        8.800 -13.200 -15.556  1.00 20.00 0 2 201
ATOM     48  CA  ASP    5        8.800  -8.800 -15.556  1.00 20.00 0 2 201
ATOM     49  CA  ASP    5        8.800  -4.400 -15.556  1.00 20.00 0 2 201
ATOM     50  CA  ASP    6       13.200 -13.200 -15.556  1.00 20.00 0 2 201
ATOM     51  CA  ASP    6       13.200  -8.800 -15.556  1.00 20.00 0 2 201
ATOM     52  CA  ASP    6       13.200   0.000 -15.556  1.00 20.00 0 2 201
ATOM     53  CA  ASP    6       13.200   4.400 -15.556  1.00 20.00 0 2 201
ATOM     54  CA  ASP    6       13.200   8.800 -15.556  1.00 20.00 0 2 201
ATOM     55  CA  ASP    6       17.600   4.400 -15.556  1.00 20.00 0 2 201
ATOM     56  CA  ASP    6       17.600   8.800 -15.556  1.00 20.00 0 2 201
ATOM     57  CA  ASP    6      -28.600  -2.200 -12.445  1.00 20.00 0 2 201
ATOM     58  CA  ASP    6      -28.600   2.200 -12.445  1.00 20.00 0 2 201
ATOM     59  CA  ASP    6      -24.200  -6.600 -12.445  1.00 20.00 0 2 201
ATOM     60  CA  ASP    7      -24.200  -2.200 -12.445  1.00 20.00 0 2 201
ATOM     61  CA  ASP    7      -24.200   2.200 -12.445  1.00 20.00 0 2 201
ATOM     62  CA  ASP    7      -15.400  37.400 -12.445  1.00 20.00 0 2 201
ATOM     63  CA  ASP    7      -11.000  -2.200 -12.445  1.00 20.00 0 2 201
ATOM     64  CA  ASP    7      -11.000   2.200 -12.445  1.00 20.00 0 2 201
ATOM     65  CA  ASP    7      -11.000  37.400 -12.445  1.00 20.00 0 2 201
ATOM     66  CA  ASP    7       -6.600  -2.200 -12.445  1.00 20.00 0 2 201
ATOM     67  CA  ASP    7       -6.600  24.200 -12.445  1.00 20.00 0 2 201
ATOM     68  CA  ASP    7       -6.600  28.600 -12.445  1.00 20.00 0 2 201
ATOM     69  CA  ASP    7       -6.600  33.000 -12.445  1.00 20.00 0 2 201
ATOM     70  CA  ASP    8       -6.600  37.400 -12.445  1.00 20.00 0 2 201
ATOM     71  CA  ASP    8       -2.200  24.200 -12.445  1.00 20.00 0 2 201
ATOM     72  CA  ASP    8       -2.200  28.600 -12.445  1.00 20.00 0 2 201
ATOM     73  CA  ASP    8       -2.200  33.000 -12.445  1.00 20.00 0 2 201
ATOM     74  CA  ASP    8       11.000 -15.400 -12.445  1.00 20.00 0 2 201
ATOM     75  CA  ASP    8       11.000 -11.000 -12.445  1.00 20.00 0 2 201
ATOM     76  CA  ASP    8       15.400 -15.400 -12.445  1.00 20.00 0 2 201
ATOM     77  CA  ASP    8       15.400 -11.000 -12.445  1.00 20.00 0 2 201
ATOM     78  CA  ASP    8       19.800 -15.400 -12.445  1.00 20.00 0 2 201
ATOM     79  CA  ASP    8      -26.400  -4.400  -9.334  1.00 20.00 0 2 201
ATOM     80  CA  ASP    9      -26.400   0.000  -9.334  1.00 20.00 0 2 201
ATOM     81  CA  ASP    9      -13.200  -4.400  -9.334  1.00 20.00 0 2 201
ATOM     82  CA  ASP    9      -13.200   0.000  -9.334  1.00 20.00 0 2 201
ATOM     83  CA  ASP    9      -13.200   4.400  -9.334  1.00 20.00 0 2 201
ATOM     84  CA  ASP    9      -13.200  35.200  -9.334  1.00 20.00 0 2 201
ATOM     85  CA  ASP    9      -13.200  39.600  -9.334  1.00 20.00 0 2 201
ATOM     86  CA  ASP    9       -8.800  35.200  -9.334  1.00 20.00 0 2 201
ATOM     87  CA  ASP    9       -8.800  39.600  -9.334  1.00 20.00 0 2 201
ATOM     88  CA  ASP    9       -4.400  22.000  -9.334  1.00 20.00 0 2 201
ATOM     89  CA  ASP    9       -4.400  26.400  -9.334  1.00 20.00 0 2 201
ATOM     90  CA  ASP   10       -4.400  30.800  -9.334  1.00 20.00 0 2 201
ATOM     91  CA  ASP   10       -4.400  35.200  -9.334  1.00 20.00 0 2 201
ATOM     92  CA  ASP   10       -4.400  39.600  -9.334  1.00 20.00 0 2 201
ATOM     93  CA  ASP   10        0.000  26.400  -9.334  1.00 20.00 0 2 201
ATOM     94  CA  ASP   10        4.400 -30.800  -9.334  1.00 20.00 0 2 201
ATOM     95  CA  ASP   10        4.400 -26.400  -9.334  1.00 20.00 0 2 201
ATOM     96  CA  ASP   10        4.400 -22.000  -9.334  1.00 20.00 0 2 201
ATOM     97  CA  ASP   10        8.800 -30.800  -9.334  1.00 20.00 0 2 201
ATOM     98  CA  ASP   10        8.800 -26.400  -9.334  1.00 20.00 0 2 201
ATOM     99  CA  ASP   10        8.800 -22.000  -9.334  1.00 20.00 0 2 201
ATOM    100  CA  ASP   11        8.800 -17.600  -9.334  1.00 20.00 0 2 201
ATOM    101  CA  ASP   11       17.600 -17.600  -9.334  1.00 20.00 0 2 201
ATOM    102  CA  ASP   11       17.600 -13.200  -9.334  1.00 20.00 0 2 201
ATOM    103  CA  ASP   11       22.000 -17.600  -9.334  1.00 20.00 0 2 201
ATOM    104  CA  ASP   11       22.000 -13.200  -9.334  1.00 20.00 0 2 201
ATOM    105  CA  ASP   11      -15.400  -6.600  -6.223  1.00 20.00 0 2 201
ATOM    106  CA  ASP   11      -15.400  -2.200  -6.223  1.00 20.00 0 2 201
ATOM    107  CA  ASP   11      -11.000  -6.600  -6.223  1.00 20.00 0 2 201
ATOM    108  CA  ASP   11      -11.000  33.000  -6.223  1.00 20.00 0 2 201
ATOM    109  CA  ASP   11      -11.000  37.400  -6.223  1.00 20.00 0 2 201
ATOM    110  CA  ASP   12       -6.600 -28.600  -6.223  1.00 20.00 0 2 201
ATOM    111  CA  ASP   12       -6.600  24.200  -6.223  1.00 20.00 0 2 201
ATOM    112  CA  ASP   12       -6.600  33.000  -6.223  1.00 20.00 0 2 201
ATOM    113  CA  ASP   12       -6.600  37.400  -6.223  1.00 20.00 0 2 201
ATOM    114  CA  ASP   12       -2.200 -28.600  -6.223  1.00 20.00 0 2 201
ATOM    115  CA  ASP   12       -2.200  24.200  -6.223  1.00 20.00 0 2 201
ATOM    116  CA  ASP   12       -2.200  28.600  -6.223  1.00 20.00 0 2 201
ATOM    117  CA  ASP   12        2.200 -28.600  -6.223  1.00 20.00 0 2 201
ATOM    118  CA  ASP   12        2.200  24.200  -6.223  1.00 20.00 0 2 201
ATOM    119  CA  ASP   12        2.200  28.600  -6.223  1.00 20.00 0 2 201
ATOM    120  CA  ASP   13        6.600 -28.600  -6.223  1.00 20.00 0 2 201
ATOM    121  CA  ASP   13        6.600 -24.200  -6.223  1.00 20.00 0 2 201
ATOM    122  CA  ASP   13        6.600 -19.800  -6.223  1.00 20.00 0 2 201
ATOM    123  CA  ASP   13       11.000 -24.200  -6.223  1.00 20.00 0 2 201
ATOM    124  CA  ASP   13       11.000 -19.800  -6.223  1.00 20.00 0 2 201
ATOM    125  CA  ASP   13       19.800 -15.400  -6.223  1.00 20.00 0 2 201
ATOM    126  CA  ASP   13       19.800 -11.000  -6.223  1.00 20.00 0 2 201
ATOM    127  CA  ASP   13      -13.200 -30.800  -3.111  1.00 20.00 0 2 201
ATOM    128  CA  ASP   13      -13.200  -8.800  -3.111  1.00 20.00 0 2 201
ATOM    129  CA  ASP   13      -13.200  -4.400  -3.111  1.00 20.00 0 2 201
ATOM    130  CA  ASP   14      -13.200  35.200  -3.111  1.00 20.00 0 2 201
ATOM    131  CA  ASP   14       -8.800 -30.800  -3.111  1.00 20.00 0 2 201
ATOM    132  CA  ASP   14       -8.800  35.200  -3.111  1.00 20.00 0 2 201
ATOM    133  CA  ASP   14       -4.400 -30.800  -3.111  1.00 20.00 0 2 201
ATOM    134  CA  ASP   14       -4.400 -26.400  -3.111  1.00 20.00 0 2 201
ATOM    135  CA  ASP   14        0.000 -30.800  -3.111  1.00 20.00 0 2 201
ATOM    136  CA  ASP   14        0.000 -26.400  -3.111  1.00 20.00 0 2 201
ATOM    137  CA  ASP   14        0.000  22.000  -3.111  1.00 20.00 0 2 201
ATOM    138  CA  ASP   14        0.000  26.400  -3.111  1.00 20.00 0 2 201
ATOM    139  CA  ASP   14        4.400  22.000  -3.111  1.00 20.00 0 2 201
ATOM    140  CA  ASP   15        4.400  26.400  -3.111  1.00 20.00 0 2 201
ATOM    141  CA  ASP   15        8.800 -22.000  -3.111  1.00 20.00 0 2 201
ATOM    142  CA  ASP   15       22.000 -13.200  -3.111  1.00 20.00 0 2 201
ATOM    143  CA  ASP   15      -15.400 -33.000   0.000  1.00 20.00 0 2 201
ATOM    144  CA  ASP   15      -15.400 -28.600   0.000  1.00 20.00 0 2 201
ATOM    145  CA  ASP   15      -15.400  -6.600   0.000  1.00 20.00 0 2 201
ATOM    146  CA  ASP   15      -11.000 -33.000   0.000  1.00 20.00 0 2 201
ATOM    147  CA  ASP   15      -11.000 -28.600   0.000  1.00 20.00 0 2 201
ATOM    148  CA  ASP   15      -11.000  -6.600   0.000  1.00 20.00 0 2 201
ATOM    149  CA  ASP   15       -6.600 -33.000   0.000  1.00 20.00 0 2 201
ATOM    150  CA  ASP   16       -6.600 -28.600   0.000  1.00 20.00 0 2 201
ATOM    151  CA  ASP   16       -6.600 -19.800   0.000  1.00 20.00 0 2 201
ATOM    152  CA  ASP   16       -2.200 -28.600   0.000  1.00 20.00 0 2 201
ATOM    153  CA  ASP   16       -2.200 -24.200   0.000  1.00 20.00 0 2 201
ATOM    154  CA  ASP   16       -2.200 -19.800   0.000  1.00 20.00 0 2 201
ATOM    155  CA  ASP   16        2.200  15.400   0.000  1.00 20.00 0 2 201
ATOM    156  CA  ASP   16        2.200  19.800   0.000  1.00 20.00 0 2 201
ATOM    157  CA  ASP   16        2.200  24.200   0.000  1.00 20.00 0 2 201
ATOM    158  CA  ASP   16       19.800 -15.400   0.000  1.00 20.00 0 2 201
ATOM    159  CA  ASP   16       19.800 -11.000   0.000  1.00 20.00 0 2 201
ATOM    160  CA  ASP   17       24.200 -15.400   0.000  1.00 20.00 0 2 201
ATOM    161  CA  ASP   17      -22.000 -30.800   3.111  1.00 20.00 0 2 201
ATOM    162  CA  ASP   17      -17.600 -30.800   3.111  1.00 20.00 0 2 201
ATOM    163  CA  ASP   17      -17.600 -17.600   3.111  1.00 20.00 0 2 201
ATOM    164  CA  ASP   17      -17.600  -4.400   3.111  1.00 20.00 0 2 201
ATOM    165  CA  ASP   17      -13.200 -30.800   3.111  1.00 20.00 0 2 201
ATOM    166  CA  ASP   17      -13.200 -17.600   3.111  1.00 20.00 0 2 201
ATOM    167  CA  ASP   17      -13.200  -4.400   3.111  1.00 20.00 0 2 201
ATOM    168  CA  ASP   17       -8.800 -35.200   3.111  1.00 20.00 0 2 201
ATOM    169  CA  ASP   17       -8.800 -30.800   3.111  1.00 20.00 0 2 201
ATOM    170  CA  ASP   18       -8.800 -17.600   3.111  1.00 20.00 0 2 201
ATOM    171  CA  ASP   18       -8.800  -8.800   3.111  1.00 20.00 0 2 201
ATOM    172  CA  ASP   18       -8.800  -4.400   3.111  1.00 20.00 0 2 201
ATOM    173  CA  ASP   18       -4.400 -22.000   3.111  1.00 20.00 0 2 201
ATOM    174  CA  ASP   18       -4.400 -17.600   3.111  1.00 20.00 0 2 201
ATOM    175  CA  ASP   18        0.000  13.200   3.111  1.00 20.00 0 2 201
ATOM    176  CA  ASP   18        0.000  17.600   3.111  1.00 20.00 0 2 201
ATOM    177  CA  ASP   18        4.400  13.200   3.111  1.00 20.00 0 2 201
ATOM    178  CA  ASP   18        4.400  17.600   3.111  1.00 20.00 0 2 201
ATOM    179  CA  ASP   18       17.600 -13.200   3.111  1.00 20.00 0 2 201
ATOM    180  CA  ASP   19       17.600  -8.800   3.111  1.00 20.00 0 2 201
ATOM    181  CA  ASP   19       22.000 -13.200   3.111  1.00 20.00 0 2 201
ATOM    182  CA  ASP   19       22.000  -8.800   3.111  1.00 20.00 0 2 201
ATOM    183  CA  ASP   19      -24.200 -28.600   6.223  1.00 20.00 0 2 201
ATOM    184  CA  ASP   19      -19.800 -33.000   6.223  1.00 20.00 0 2 201
ATOM    185  CA  ASP   19      -19.800 -28.600   6.223  1.00 20.00 0 2 201
ATOM    186  CA  ASP   19      -19.800 -15.400   6.223  1.00 20.00 0 2 201
ATOM    187  CA  ASP   19      -19.800  -6.600   6.223  1.00 20.00 0 2 201
ATOM    188  CA  ASP   19      -19.800  -2.200   6.223  1.00 20.00 0 2 201
ATOM    189  CA  ASP   19      -15.400 -33.000   6.223  1.00 20.00 0 2 201
ATOM    190  CA  ASP   20      -15.400 -19.800   6.223  1.00 20.00 0 2 201
ATOM    191  CA  ASP   20      -15.400 -15.400   6.223  1.00 20.00 0 2 201
ATOM    192  CA  ASP   20      -15.400  -6.600   6.223  1.00 20.00 0 2 201
ATOM    193  CA  ASP   20      -15.400  -2.200   6.223  1.00 20.00 0 2 201
ATOM    194  CA  ASP   20      -11.000 -33.000   6.223  1.00 20.00 0 2 201
ATOM    195  CA  ASP   20      -11.000 -19.800   6.223  1.00 20.00 0 2 201
ATOM    196  CA  ASP   20      -11.000 -15.400   6.223  1.00 20.00 0 2 201
ATOM    197  CA  ASP   20      -11.000  -6.600   6.223  1.00 20.00 0 2 201
ATOM    198  CA  ASP   20      -11.000  -2.200   6.223  1.00 20.00 0 2 201
ATOM    199  CA  ASP   20       -6.600 -19.800   6.223  1.00 20.00 0 2 201
ATOM    200  CA  ASP   21       -6.600  -6.600   6.223  1.00 20.00 0 2 201
ATOM    201  CA  ASP   21        2.200  15.400   6.223  1.00 20.00 0 2 201
ATOM    202  CA  ASP   21        6.600  11.000   6.223  1.00 20.00 0 2 201
ATOM    203  CA  ASP   21        6.600  15.400   6.223  1.00 20.00 0 2 201
ATOM    204  CA  ASP   21       15.400 -11.000   6.223  1.00 20.00 0 2 201
ATOM    205  CA  ASP   21       19.800 -11.000   6.223  1.00 20.00 0 2 201
ATOM    206  CA  ASP   21       19.800  -6.600   6.223  1.00 20.00 0 2 201
ATOM    207  CA  ASP   21      -22.000 -30.800   9.334  1.00 20.00 0 2 201
ATOM    208  CA  ASP   21      -22.000 -26.400   9.334  1.00 20.00 0 2 201
ATOM    209  CA  ASP   21      -22.000  -4.400   9.334  1.00 20.00 0 2 201
ATOM    210  CA  ASP   22      -22.000   0.000   9.334  1.00 20.00 0 2 201
ATOM    211  CA  ASP   22      -17.600 -30.800   9.334  1.00 20.00 0 2 201
ATOM    212  CA  ASP   22      -17.600 -17.600   9.334  1.00 20.00 0 2 201
ATOM    213  CA  ASP   22      -17.600  -4.400   9.334  1.00 20.00 0 2 201
ATOM    214  CA  ASP   22      -17.600   0.000   9.334  1.00 20.00 0 2 201
ATOM    215  CA  ASP   22      -13.200 -22.000   9.334  1.00 20.00 0 2 201
ATOM    216  CA  ASP   22      -13.200 -17.600   9.334  1.00 20.00 0 2 201
ATOM    217  CA  ASP   22       -8.800 -22.000   9.334  1.00 20.00 0 2 201
ATOM    218  CA  ASP   22       -8.800 -17.600   9.334  1.00 20.00 0 2 201
ATOM    219  CA  ASP   22       -8.800  -8.800   9.334  1.00 20.00 0 2 201
ATOM    220  CA  ASP   23       -8.800  -4.400   9.334  1.00 20.00 0 2 201
ATOM    221  CA  ASP   23        4.400  13.200   9.334  1.00 20.00 0 2 201
ATOM    222  CA  ASP   23        8.800  13.200   9.334  1.00 20.00 0 2 201
ATOM    223  CA  ASP   23       17.600  -8.800   9.334  1.00 20.00 0 2 201
ATOM    224  CA  ASP   23      -19.800  -2.200  12.445  1.00 20.00 0 2 201
ATOM    225  CA  ASP   23      -11.000 -19.800  12.445  1.00 20.00 0 2 201
ATOM    226  CA  ASP   23       -6.600  -6.600  12.445  1.00 20.00 0 2 201
ATOM    227  CA  ASP   23       -6.600   6.600  12.445  1.00 20.00 0 2 201
ATOM    228  CA  ASP   23        6.600  11.000  12.445  1.00 20.00 0 2 201
ATOM    229  CA  ASP   23       19.800   6.600  12.445  1.00 20.00 0 2 201
ATOM    230  CA  ASP   24       19.800  11.000  12.445  1.00 20.00 0 2 201
ATOM    231  CA  ASP   24       24.200  -2.200  12.445  1.00 20.00 0 2 201
ATOM    232  CA  ASP   24       24.200   2.200  12.445  1.00 20.00 0 2 201
ATOM    233  CA  ASP   24       -8.800  13.200  15.556  1.00 20.00 0 2 201
ATOM    234  CA  ASP   24       -4.400  -4.400  15.556  1.00 20.00 0 2 201
ATOM    235  CA  ASP   24       -4.400   0.000  15.556  1.00 20.00 0 2 201
ATOM    236  CA  ASP   24       -4.400   4.400  15.556  1.00 20.00 0 2 201
ATOM    237  CA  ASP   24       -4.400   8.800  15.556  1.00 20.00 0 2 201
ATOM    238  CA  ASP   24       -4.400  13.200  15.556  1.00 20.00 0 2 201
ATOM    239  CA  ASP   24        0.000  13.200  15.556  1.00 20.00 0 2 201
ATOM    240  CA  ASP   25        4.400  13.200  15.556  1.00 20.00 0 2 201
ATOM    241  CA  ASP   25        8.800   4.400  15.556  1.00 20.00 0 2 201
ATOM    242  CA  ASP   25        8.800   8.800  15.556  1.00 20.00 0 2 201
ATOM    243  CA  ASP   25        8.800  13.200  15.556  1.00 20.00 0 2 201
ATOM    244  CA  ASP   25       17.600   8.800  15.556  1.00 20.00 0 2 201
ATOM    245  CA  ASP   25       22.000  -4.400  15.556  1.00 20.00 0 2 201
ATOM    246  CA  ASP   25       22.000   0.000  15.556  1.00 20.00 0 2 201
ATOM    247  CA  ASP   25       22.000   4.400  15.556  1.00 20.00 0 2 201
ATOM    248  CA  ASP   25       22.000   8.800  15.556  1.00 20.00 0 2 201
ATOM    249  CA  ASP   25       26.400  -4.400  15.556  1.00 20.00 0 2 201
ATOM    250  CA  ASP   26       26.400   0.000  15.556  1.00 20.00 0 2 201
ATOM    251  CA  ASP   26       26.400   4.400  15.556  1.00 20.00 0 2 201
ATOM    252  CA  ASP   26       -6.600  -2.200  18.668  1.00 20.00 0 2 201
ATOM    253  CA  ASP   26       -6.600  11.000  18.668  1.00 20.00 0 2 201
ATOM    254  CA  ASP   26       -6.600  15.400  18.668  1.00 20.00 0 2 201
ATOM    255  CA  ASP   26       -2.200  11.000  18.668  1.00 20.00 0 2 201
ATOM    256  CA  ASP   26       -2.200  15.400  18.668  1.00 20.00 0 2 201
ATOM    257  CA  ASP   26        2.200  11.000  18.668  1.00 20.00 0 2 201
ATOM    258  CA  ASP   26        6.600   2.200  18.668  1.00 20.00 0 2 201
ATOM    259  CA  ASP   26        6.600   6.600  18.668  1.00 20.00 0 2 201
ATOM    260  CA  ASP   27        6.600  11.000  18.668  1.00 20.00 0 2 201
ATOM    261  CA  ASP   27       11.000   2.200  18.668  1.00 20.00 0 2 201
ATOM    262  CA  ASP   27       11.000   6.600  18.668  1.00 20.00 0 2 201
ATOM    263  CA  ASP   27       11.000  11.000  18.668  1.00 20.00 0 2 201
ATOM    264  CA  ASP   27       15.400   6.600  18.668  1.00 20.00 0 2 201
ATOM    265  CA  ASP   27       19.800   2.200  18.668  1.00 20.00 0 2 201
ATOM    266  CA  ASP   27       19.800   6.600  18.668  1.00 20.00 0 2 201
ATOM    267  CA  ASP   27       24.200  -6.600  18.668  1.00 20.00 0 2 201
ATOM    268  CA  ASP   27       24.200  -2.200  18.668  1.00 20.00 0 2 201
ATOM    269  CA  ASP   27       24.200   2.200  18.668  1.00 20.00 0 2 201
ATOM    270  CA  ASP   28       24.200   6.600  18.668  1.00 20.00 0 2 201
ATOM    271  CA  ASP   28       -4.400  13.200  21.779  1.00 20.00 0 2 201
ATOM    272  CA  ASP   28        8.800   4.400  21.779  1.00 20.00 0 2 201
ATOM    273  CA  ASP   28        8.800   8.800  21.779  1.00 20.00 0 2 201
ATOM    274  CA  ASP   28       13.200   4.400  21.779  1.00 20.00 0 2 201
ATOM    275  CA  ASP   28       13.200   8.800  21.779  1.00 20.00 0 2 201
ATOM    276  CA  ASP   28       11.000   6.600  24.890  1.00 20.00 0 2 201
