# Supplementary material for: BAMLET kills chemotherapy-resistant mesothelioma cells, holding oleic acid in an activated cytotoxic state
Source: PLoS One. 2018 Aug 29;13(8):e0203003. doi: 10.1371/journal.pone.0203003 (PMC6114908; doi:10.1371/journal.pone.0203003)
Supplement: S2 Dataset — (TGZ) [file pone.0203003.s003.tgz › BAMLET_and_BLAGLET_SAXS_and_models/SAXS_models_for_BAMLETs_pH12_4C/bam1o17p5_b175416-1.pdb]

 Project description:                                                     
 j: 160 T: 0.287E-06 Suc:   109 Eva: 49970558 CPU:  0.171E+05 SqF: 0.0127
  Rf: 0.00124 Los:0.0422 Dis:0.0000 Per:  0.3827 Sca: 0.619E-10
 Computation mode ....................................... : Slow
 Number of particle atoms ............................... : 533
 Number of graphs ....................................... : 1
 Anisometry penalty ..................................... : 0.0
 Point symmetry group ................................... : P1
 DAM packing radius ..................................... : 2.200
 Average volume per atom ................................ : 60.27
 Total excluded DAM volume .............................. : 3.213e+4
 Particle center:   0.2353  -0.4086   1.9963
 Radius of gyration ..................................... : 26.38
 Maximum diameter ....................................... : 82.67
 DAM shape anisometry ................................... : 0.1700
 DAM non-prolateness .................................... : 1.739e-2
 DAM non-oblateness ..................................... : 0.0
ATOM      1  CA  ASP    1        0.000   4.400 -28.001  1.00 20.00 0 2 201
ATOM      2  CA  ASP    1       -2.200   2.200 -24.890  1.00 20.00 0 2 201
ATOM      3  CA  ASP    1       -2.200   6.600 -24.890  1.00 20.00 0 2 201
ATOM      4  CA  ASP    1        2.200   2.200 -24.890  1.00 20.00 0 2 201
ATOM      5  CA  ASP    1        2.200   6.600 -24.890  1.00 20.00 0 2 201
ATOM      6  CA  ASP    1      -22.000  -8.800 -21.779  1.00 20.00 0 2 201
ATOM      7  CA  ASP    1       -4.400   4.400 -21.779  1.00 20.00 0 2 201
ATOM      8  CA  ASP    1       -4.400   8.800 -21.779  1.00 20.00 0 2 201
ATOM      9  CA  ASP    1        0.000   4.400 -21.779  1.00 20.00 0 2 201
ATOM     10  CA  ASP    2        0.000   8.800 -21.779  1.00 20.00 0 2 201
ATOM     11  CA  ASP    2      -24.200 -11.000 -18.668  1.00 20.00 0 2 201
ATOM     12  CA  ASP    2      -24.200  -6.600 -18.668  1.00 20.00 0 2 201
ATOM     13  CA  ASP    2      -19.800 -11.000 -18.668  1.00 20.00 0 2 201
ATOM     14  CA  ASP    2      -19.800  -6.600 -18.668  1.00 20.00 0 2 201
ATOM     15  CA  ASP    2      -19.800  -2.200 -18.668  1.00 20.00 0 2 201
ATOM     16  CA  ASP    2      -19.800   2.200 -18.668  1.00 20.00 0 2 201
ATOM     17  CA  ASP    2      -15.400 -11.000 -18.668  1.00 20.00 0 2 201
ATOM     18  CA  ASP    2      -15.400  -6.600 -18.668  1.00 20.00 0 2 201
ATOM     19  CA  ASP    2      -15.400  -2.200 -18.668  1.00 20.00 0 2 201
ATOM     20  CA  ASP    3      -15.400   2.200 -18.668  1.00 20.00 0 2 201
ATOM     21  CA  ASP    3      -11.000   2.200 -18.668  1.00 20.00 0 2 201
ATOM     22  CA  ASP    3      -11.000   6.600 -18.668  1.00 20.00 0 2 201
ATOM     23  CA  ASP    3       -6.600   2.200 -18.668  1.00 20.00 0 2 201
ATOM     24  CA  ASP    3       -6.600   6.600 -18.668  1.00 20.00 0 2 201
ATOM     25  CA  ASP    3       -6.600  11.000 -18.668  1.00 20.00 0 2 201
ATOM     26  CA  ASP    3       -2.200   6.600 -18.668  1.00 20.00 0 2 201
ATOM     27  CA  ASP    3       -2.200  11.000 -18.668  1.00 20.00 0 2 201
ATOM     28  CA  ASP    3       33.000 -11.000 -18.668  1.00 20.00 0 2 201
ATOM     29  CA  ASP    3       33.000  -6.600 -18.668  1.00 20.00 0 2 201
ATOM     30  CA  ASP    4      -26.400  -8.800 -15.556  1.00 20.00 0 2 201
ATOM     31  CA  ASP    4      -22.000 -13.200 -15.556  1.00 20.00 0 2 201
ATOM     32  CA  ASP    4      -22.000  -8.800 -15.556  1.00 20.00 0 2 201
ATOM     33  CA  ASP    4      -22.000  -4.400 -15.556  1.00 20.00 0 2 201
ATOM     34  CA  ASP    4      -17.600 -13.200 -15.556  1.00 20.00 0 2 201
ATOM     35  CA  ASP    4      -17.600  -8.800 -15.556  1.00 20.00 0 2 201
ATOM     36  CA  ASP    4      -17.600  -4.400 -15.556  1.00 20.00 0 2 201
ATOM     37  CA  ASP    4      -17.600   0.000 -15.556  1.00 20.00 0 2 201
ATOM     38  CA  ASP    4      -17.600   4.400 -15.556  1.00 20.00 0 2 201
ATOM     39  CA  ASP    4      -13.200   0.000 -15.556  1.00 20.00 0 2 201
ATOM     40  CA  ASP    5      -13.200   4.400 -15.556  1.00 20.00 0 2 201
ATOM     41  CA  ASP    5       -8.800   0.000 -15.556  1.00 20.00 0 2 201
ATOM     42  CA  ASP    5       -8.800   4.400 -15.556  1.00 20.00 0 2 201
ATOM     43  CA  ASP    5       -8.800   8.800 -15.556  1.00 20.00 0 2 201
ATOM     44  CA  ASP    5       -4.400   4.400 -15.556  1.00 20.00 0 2 201
ATOM     45  CA  ASP    5       -4.400   8.800 -15.556  1.00 20.00 0 2 201
ATOM     46  CA  ASP    5       -4.400  13.200 -15.556  1.00 20.00 0 2 201
ATOM     47  CA  ASP    5       -4.400  17.600 -15.556  1.00 20.00 0 2 201
ATOM     48  CA  ASP    5        0.000  13.200 -15.556  1.00 20.00 0 2 201
ATOM     49  CA  ASP    5        0.000  17.600 -15.556  1.00 20.00 0 2 201
ATOM     50  CA  ASP    6        4.400  13.200 -15.556  1.00 20.00 0 2 201
ATOM     51  CA  ASP    6       26.400 -17.600 -15.556  1.00 20.00 0 2 201
ATOM     52  CA  ASP    6       30.800 -17.600 -15.556  1.00 20.00 0 2 201
ATOM     53  CA  ASP    6       30.800 -13.200 -15.556  1.00 20.00 0 2 201
ATOM     54  CA  ASP    6       30.800  -8.800 -15.556  1.00 20.00 0 2 201
ATOM     55  CA  ASP    6       30.800  -4.400 -15.556  1.00 20.00 0 2 201
ATOM     56  CA  ASP    6       35.200 -13.200 -15.556  1.00 20.00 0 2 201
ATOM     57  CA  ASP    6       35.200  -8.800 -15.556  1.00 20.00 0 2 201
ATOM     58  CA  ASP    6       35.200  -4.400 -15.556  1.00 20.00 0 2 201
ATOM     59  CA  ASP    6      -24.200 -15.400 -12.445  1.00 20.00 0 2 201
ATOM     60  CA  ASP    7      -24.200 -11.000 -12.445  1.00 20.00 0 2 201
ATOM     61  CA  ASP    7      -24.200  -6.600 -12.445  1.00 20.00 0 2 201
ATOM     62  CA  ASP    7      -19.800 -19.800 -12.445  1.00 20.00 0 2 201
ATOM     63  CA  ASP    7      -19.800 -15.400 -12.445  1.00 20.00 0 2 201
ATOM     64  CA  ASP    7      -19.800 -11.000 -12.445  1.00 20.00 0 2 201
ATOM     65  CA  ASP    7      -19.800  -6.600 -12.445  1.00 20.00 0 2 201
ATOM     66  CA  ASP    7      -15.400 -24.200 -12.445  1.00 20.00 0 2 201
ATOM     67  CA  ASP    7      -15.400 -19.800 -12.445  1.00 20.00 0 2 201
ATOM     68  CA  ASP    7      -15.400 -15.400 -12.445  1.00 20.00 0 2 201
ATOM     69  CA  ASP    7      -15.400 -11.000 -12.445  1.00 20.00 0 2 201
ATOM     70  CA  ASP    8      -15.400  -6.600 -12.445  1.00 20.00 0 2 201
ATOM     71  CA  ASP    8      -15.400  -2.200 -12.445  1.00 20.00 0 2 201
ATOM     72  CA  ASP    8      -15.400   2.200 -12.445  1.00 20.00 0 2 201
ATOM     73  CA  ASP    8      -15.400   6.600 -12.445  1.00 20.00 0 2 201
ATOM     74  CA  ASP    8      -11.000 -24.200 -12.445  1.00 20.00 0 2 201
ATOM     75  CA  ASP    8      -11.000 -19.800 -12.445  1.00 20.00 0 2 201
ATOM     76  CA  ASP    8      -11.000   2.200 -12.445  1.00 20.00 0 2 201
ATOM     77  CA  ASP    8      -11.000   6.600 -12.445  1.00 20.00 0 2 201
ATOM     78  CA  ASP    8       -6.600   2.200 -12.445  1.00 20.00 0 2 201
ATOM     79  CA  ASP    8       -6.600   6.600 -12.445  1.00 20.00 0 2 201
ATOM     80  CA  ASP    9       -6.600  11.000 -12.445  1.00 20.00 0 2 201
ATOM     81  CA  ASP    9       -6.600  15.400 -12.445  1.00 20.00 0 2 201
ATOM     82  CA  ASP    9       -2.200  11.000 -12.445  1.00 20.00 0 2 201
ATOM     83  CA  ASP    9       -2.200  15.400 -12.445  1.00 20.00 0 2 201
ATOM     84  CA  ASP    9       -2.200  19.800 -12.445  1.00 20.00 0 2 201
ATOM     85  CA  ASP    9        2.200  11.000 -12.445  1.00 20.00 0 2 201
ATOM     86  CA  ASP    9        2.200  15.400 -12.445  1.00 20.00 0 2 201
ATOM     87  CA  ASP    9        2.200  19.800 -12.445  1.00 20.00 0 2 201
ATOM     88  CA  ASP    9       15.400  -6.600 -12.445  1.00 20.00 0 2 201
ATOM     89  CA  ASP    9       19.800  -6.600 -12.445  1.00 20.00 0 2 201
ATOM     90  CA  ASP   10       19.800  -2.200 -12.445  1.00 20.00 0 2 201
ATOM     91  CA  ASP   10       24.200  -2.200 -12.445  1.00 20.00 0 2 201
ATOM     92  CA  ASP   10       28.600 -19.800 -12.445  1.00 20.00 0 2 201
ATOM     93  CA  ASP   10       28.600 -15.400 -12.445  1.00 20.00 0 2 201
ATOM     94  CA  ASP   10       28.600 -11.000 -12.445  1.00 20.00 0 2 201
ATOM     95  CA  ASP   10       33.000 -15.400 -12.445  1.00 20.00 0 2 201
ATOM     96  CA  ASP   10       33.000 -11.000 -12.445  1.00 20.00 0 2 201
ATOM     97  CA  ASP   10       33.000  -6.600 -12.445  1.00 20.00 0 2 201
ATOM     98  CA  ASP   10       33.000  -2.200 -12.445  1.00 20.00 0 2 201
ATOM     99  CA  ASP   10       37.400  -6.600 -12.445  1.00 20.00 0 2 201
ATOM    100  CA  ASP   11       37.400  -2.200 -12.445  1.00 20.00 0 2 201
ATOM    101  CA  ASP   11      -22.000 -13.200  -9.334  1.00 20.00 0 2 201
ATOM    102  CA  ASP   11      -22.000  -8.800  -9.334  1.00 20.00 0 2 201
ATOM    103  CA  ASP   11      -17.600 -22.000  -9.334  1.00 20.00 0 2 201
ATOM    104  CA  ASP   11      -17.600 -17.600  -9.334  1.00 20.00 0 2 201
ATOM    105  CA  ASP   11      -17.600 -13.200  -9.334  1.00 20.00 0 2 201
ATOM    106  CA  ASP   11      -17.600  -8.800  -9.334  1.00 20.00 0 2 201
ATOM    107  CA  ASP   11      -13.200 -22.000  -9.334  1.00 20.00 0 2 201
ATOM    108  CA  ASP   11      -13.200 -17.600  -9.334  1.00 20.00 0 2 201
ATOM    109  CA  ASP   11      -13.200   4.400  -9.334  1.00 20.00 0 2 201
ATOM    110  CA  ASP   12      -13.200   8.800  -9.334  1.00 20.00 0 2 201
ATOM    111  CA  ASP   12      -13.200  13.200  -9.334  1.00 20.00 0 2 201
ATOM    112  CA  ASP   12      -13.200  17.600  -9.334  1.00 20.00 0 2 201
ATOM    113  CA  ASP   12       -8.800 -22.000  -9.334  1.00 20.00 0 2 201
ATOM    114  CA  ASP   12       -8.800  13.200  -9.334  1.00 20.00 0 2 201
ATOM    115  CA  ASP   12       -8.800  17.600  -9.334  1.00 20.00 0 2 201
ATOM    116  CA  ASP   12       -4.400  13.200  -9.334  1.00 20.00 0 2 201
ATOM    117  CA  ASP   12       -4.400  17.600  -9.334  1.00 20.00 0 2 201
ATOM    118  CA  ASP   12       -4.400  22.000  -9.334  1.00 20.00 0 2 201
ATOM    119  CA  ASP   12        0.000  13.200  -9.334  1.00 20.00 0 2 201
ATOM    120  CA  ASP   13        0.000  17.600  -9.334  1.00 20.00 0 2 201
ATOM    121  CA  ASP   13        0.000  22.000  -9.334  1.00 20.00 0 2 201
ATOM    122  CA  ASP   13        4.400  22.000  -9.334  1.00 20.00 0 2 201
ATOM    123  CA  ASP   13       13.200  -8.800  -9.334  1.00 20.00 0 2 201
ATOM    124  CA  ASP   13       13.200  -4.400  -9.334  1.00 20.00 0 2 201
ATOM    125  CA  ASP   13       17.600  -8.800  -9.334  1.00 20.00 0 2 201
ATOM    126  CA  ASP   13       17.600  -4.400  -9.334  1.00 20.00 0 2 201
ATOM    127  CA  ASP   13       22.000  -8.800  -9.334  1.00 20.00 0 2 201
ATOM    128  CA  ASP   13       22.000  -4.400  -9.334  1.00 20.00 0 2 201
ATOM    129  CA  ASP   13       22.000   0.000  -9.334  1.00 20.00 0 2 201
ATOM    130  CA  ASP   14       26.400 -17.600  -9.334  1.00 20.00 0 2 201
ATOM    131  CA  ASP   14       26.400 -13.200  -9.334  1.00 20.00 0 2 201
ATOM    132  CA  ASP   14       26.400  -8.800  -9.334  1.00 20.00 0 2 201
ATOM    133  CA  ASP   14       26.400  -4.400  -9.334  1.00 20.00 0 2 201
ATOM    134  CA  ASP   14       26.400   0.000  -9.334  1.00 20.00 0 2 201
ATOM    135  CA  ASP   14       30.800 -17.600  -9.334  1.00 20.00 0 2 201
ATOM    136  CA  ASP   14       30.800 -13.200  -9.334  1.00 20.00 0 2 201
ATOM    137  CA  ASP   14       30.800  -8.800  -9.334  1.00 20.00 0 2 201
ATOM    138  CA  ASP   14       30.800  -4.400  -9.334  1.00 20.00 0 2 201
ATOM    139  CA  ASP   14       35.200 -17.600  -9.334  1.00 20.00 0 2 201
ATOM    140  CA  ASP   15       35.200 -13.200  -9.334  1.00 20.00 0 2 201
ATOM    141  CA  ASP   15       35.200  -8.800  -9.334  1.00 20.00 0 2 201
ATOM    142  CA  ASP   15       35.200  -4.400  -9.334  1.00 20.00 0 2 201
ATOM    143  CA  ASP   15      -15.400 -24.200  -6.223  1.00 20.00 0 2 201
ATOM    144  CA  ASP   15      -15.400 -19.800  -6.223  1.00 20.00 0 2 201
ATOM    145  CA  ASP   15      -15.400  11.000  -6.223  1.00 20.00 0 2 201
ATOM    146  CA  ASP   15      -15.400  15.400  -6.223  1.00 20.00 0 2 201
ATOM    147  CA  ASP   15      -11.000 -24.200  -6.223  1.00 20.00 0 2 201
ATOM    148  CA  ASP   15      -11.000 -19.800  -6.223  1.00 20.00 0 2 201
ATOM    149  CA  ASP   15      -11.000 -15.400  -6.223  1.00 20.00 0 2 201
ATOM    150  CA  ASP   16      -11.000  11.000  -6.223  1.00 20.00 0 2 201
ATOM    151  CA  ASP   16      -11.000  15.400  -6.223  1.00 20.00 0 2 201
ATOM    152  CA  ASP   16      -11.000  19.800  -6.223  1.00 20.00 0 2 201
ATOM    153  CA  ASP   16       -6.600 -24.200  -6.223  1.00 20.00 0 2 201
ATOM    154  CA  ASP   16       -6.600 -19.800  -6.223  1.00 20.00 0 2 201
ATOM    155  CA  ASP   16       -6.600  15.400  -6.223  1.00 20.00 0 2 201
ATOM    156  CA  ASP   16       -6.600  19.800  -6.223  1.00 20.00 0 2 201
ATOM    157  CA  ASP   16       -2.200 -19.800  -6.223  1.00 20.00 0 2 201
ATOM    158  CA  ASP   16       -2.200  15.400  -6.223  1.00 20.00 0 2 201
ATOM    159  CA  ASP   16       -2.200  19.800  -6.223  1.00 20.00 0 2 201
ATOM    160  CA  ASP   17       -2.200  24.200  -6.223  1.00 20.00 0 2 201
ATOM    161  CA  ASP   17        2.200  19.800  -6.223  1.00 20.00 0 2 201
ATOM    162  CA  ASP   17        2.200  24.200  -6.223  1.00 20.00 0 2 201
ATOM    163  CA  ASP   17        6.600  19.800  -6.223  1.00 20.00 0 2 201
ATOM    164  CA  ASP   17        6.600  24.200  -6.223  1.00 20.00 0 2 201
ATOM    165  CA  ASP   17       11.000  -6.600  -6.223  1.00 20.00 0 2 201
ATOM    166  CA  ASP   17       11.000  -2.200  -6.223  1.00 20.00 0 2 201
ATOM    167  CA  ASP   17       11.000  33.000  -6.223  1.00 20.00 0 2 201
ATOM    168  CA  ASP   17       15.400  -6.600  -6.223  1.00 20.00 0 2 201
ATOM    169  CA  ASP   17       15.400  -2.200  -6.223  1.00 20.00 0 2 201
ATOM    170  CA  ASP   18       15.400  28.600  -6.223  1.00 20.00 0 2 201
ATOM    171  CA  ASP   18       15.400  33.000  -6.223  1.00 20.00 0 2 201
ATOM    172  CA  ASP   18       19.800  -6.600  -6.223  1.00 20.00 0 2 201
ATOM    173  CA  ASP   18       19.800  -2.200  -6.223  1.00 20.00 0 2 201
ATOM    174  CA  ASP   18       19.800  28.600  -6.223  1.00 20.00 0 2 201
ATOM    175  CA  ASP   18       19.800  33.000  -6.223  1.00 20.00 0 2 201
ATOM    176  CA  ASP   18       24.200 -19.800  -6.223  1.00 20.00 0 2 201
ATOM    177  CA  ASP   18       24.200 -15.400  -6.223  1.00 20.00 0 2 201
ATOM    178  CA  ASP   18       24.200  -6.600  -6.223  1.00 20.00 0 2 201
ATOM    179  CA  ASP   18       24.200  -2.200  -6.223  1.00 20.00 0 2 201
ATOM    180  CA  ASP   19       28.600 -19.800  -6.223  1.00 20.00 0 2 201
ATOM    181  CA  ASP   19       28.600 -15.400  -6.223  1.00 20.00 0 2 201
ATOM    182  CA  ASP   19       28.600 -11.000  -6.223  1.00 20.00 0 2 201
ATOM    183  CA  ASP   19       28.600  -6.600  -6.223  1.00 20.00 0 2 201
ATOM    184  CA  ASP   19       33.000 -19.800  -6.223  1.00 20.00 0 2 201
ATOM    185  CA  ASP   19       33.000 -15.400  -6.223  1.00 20.00 0 2 201
ATOM    186  CA  ASP   19       33.000 -11.000  -6.223  1.00 20.00 0 2 201
ATOM    187  CA  ASP   19       33.000  -6.600  -6.223  1.00 20.00 0 2 201
ATOM    188  CA  ASP   19       33.000  -2.200  -6.223  1.00 20.00 0 2 201
ATOM    189  CA  ASP   19       37.400  -6.600  -6.223  1.00 20.00 0 2 201
ATOM    190  CA  ASP   20      -17.600  13.200  -3.111  1.00 20.00 0 2 201
ATOM    191  CA  ASP   20      -17.600  17.600  -3.111  1.00 20.00 0 2 201
ATOM    192  CA  ASP   20      -13.200 -22.000  -3.111  1.00 20.00 0 2 201
ATOM    193  CA  ASP   20      -13.200 -17.600  -3.111  1.00 20.00 0 2 201
ATOM    194  CA  ASP   20      -13.200  13.200  -3.111  1.00 20.00 0 2 201
ATOM    195  CA  ASP   20      -13.200  17.600  -3.111  1.00 20.00 0 2 201
ATOM    196  CA  ASP   20       -8.800 -26.400  -3.111  1.00 20.00 0 2 201
ATOM    197  CA  ASP   20       -8.800 -22.000  -3.111  1.00 20.00 0 2 201
ATOM    198  CA  ASP   20       -8.800 -17.600  -3.111  1.00 20.00 0 2 201
ATOM    199  CA  ASP   20       -8.800  13.200  -3.111  1.00 20.00 0 2 201
ATOM    200  CA  ASP   21       -8.800  17.600  -3.111  1.00 20.00 0 2 201
ATOM    201  CA  ASP   21       -4.400 -26.400  -3.111  1.00 20.00 0 2 201
ATOM    202  CA  ASP   21       -4.400 -22.000  -3.111  1.00 20.00 0 2 201
ATOM    203  CA  ASP   21       -4.400 -17.600  -3.111  1.00 20.00 0 2 201
ATOM    204  CA  ASP   21        0.000 -26.400  -3.111  1.00 20.00 0 2 201
ATOM    205  CA  ASP   21        0.000 -22.000  -3.111  1.00 20.00 0 2 201
ATOM    206  CA  ASP   21        0.000  22.000  -3.111  1.00 20.00 0 2 201
ATOM    207  CA  ASP   21        0.000  26.400  -3.111  1.00 20.00 0 2 201
ATOM    208  CA  ASP   21        4.400  -4.400  -3.111  1.00 20.00 0 2 201
ATOM    209  CA  ASP   21        4.400  22.000  -3.111  1.00 20.00 0 2 201
ATOM    210  CA  ASP   22        4.400  26.400  -3.111  1.00 20.00 0 2 201
ATOM    211  CA  ASP   22        8.800  -4.400  -3.111  1.00 20.00 0 2 201
ATOM    212  CA  ASP   22        8.800  22.000  -3.111  1.00 20.00 0 2 201
ATOM    213  CA  ASP   22        8.800  26.400  -3.111  1.00 20.00 0 2 201
ATOM    214  CA  ASP   22        8.800  30.800  -3.111  1.00 20.00 0 2 201
ATOM    215  CA  ASP   22        8.800  35.200  -3.111  1.00 20.00 0 2 201
ATOM    216  CA  ASP   22       13.200  -8.800  -3.111  1.00 20.00 0 2 201
ATOM    217  CA  ASP   22       13.200  -4.400  -3.111  1.00 20.00 0 2 201
ATOM    218  CA  ASP   22       13.200   0.000  -3.111  1.00 20.00 0 2 201
ATOM    219  CA  ASP   22       13.200  26.400  -3.111  1.00 20.00 0 2 201
ATOM    220  CA  ASP   23       13.200  30.800  -3.111  1.00 20.00 0 2 201
ATOM    221  CA  ASP   23       13.200  35.200  -3.111  1.00 20.00 0 2 201
ATOM    222  CA  ASP   23       17.600  -8.800  -3.111  1.00 20.00 0 2 201
ATOM    223  CA  ASP   23       17.600  -4.400  -3.111  1.00 20.00 0 2 201
ATOM    224  CA  ASP   23       17.600   0.000  -3.111  1.00 20.00 0 2 201
ATOM    225  CA  ASP   23       17.600  26.400  -3.111  1.00 20.00 0 2 201
ATOM    226  CA  ASP   23       17.600  30.800  -3.111  1.00 20.00 0 2 201
ATOM    227  CA  ASP   23       17.600  35.200  -3.111  1.00 20.00 0 2 201
ATOM    228  CA  ASP   23       22.000 -22.000  -3.111  1.00 20.00 0 2 201
ATOM    229  CA  ASP   23       22.000 -17.600  -3.111  1.00 20.00 0 2 201
ATOM    230  CA  ASP   24       22.000  -8.800  -3.111  1.00 20.00 0 2 201
ATOM    231  CA  ASP   24       22.000  -4.400  -3.111  1.00 20.00 0 2 201
ATOM    232  CA  ASP   24       22.000  30.800  -3.111  1.00 20.00 0 2 201
ATOM    233  CA  ASP   24       26.400 -22.000  -3.111  1.00 20.00 0 2 201
ATOM    234  CA  ASP   24       26.400 -17.600  -3.111  1.00 20.00 0 2 201
ATOM    235  CA  ASP   24       26.400 -13.200  -3.111  1.00 20.00 0 2 201
ATOM    236  CA  ASP   24       26.400  -8.800  -3.111  1.00 20.00 0 2 201
ATOM    237  CA  ASP   24       30.800 -22.000  -3.111  1.00 20.00 0 2 201
ATOM    238  CA  ASP   24       30.800 -17.600  -3.111  1.00 20.00 0 2 201
ATOM    239  CA  ASP   24       30.800  -4.400  -3.111  1.00 20.00 0 2 201
ATOM    240  CA  ASP   25       35.200  -8.800  -3.111  1.00 20.00 0 2 201
ATOM    241  CA  ASP   25       35.200  -4.400  -3.111  1.00 20.00 0 2 201
ATOM    242  CA  ASP   25      -19.800  15.400   0.000  1.00 20.00 0 2 201
ATOM    243  CA  ASP   25      -19.800  19.800   0.000  1.00 20.00 0 2 201
ATOM    244  CA  ASP   25      -15.400  15.400   0.000  1.00 20.00 0 2 201
ATOM    245  CA  ASP   25      -15.400  19.800   0.000  1.00 20.00 0 2 201
ATOM    246  CA  ASP   25      -11.000 -24.200   0.000  1.00 20.00 0 2 201
ATOM    247  CA  ASP   25      -11.000 -19.800   0.000  1.00 20.00 0 2 201
ATOM    248  CA  ASP   25      -11.000  15.400   0.000  1.00 20.00 0 2 201
ATOM    249  CA  ASP   25      -11.000  19.800   0.000  1.00 20.00 0 2 201
ATOM    250  CA  ASP   26       -6.600 -28.600   0.000  1.00 20.00 0 2 201
ATOM    251  CA  ASP   26       -6.600 -24.200   0.000  1.00 20.00 0 2 201
ATOM    252  CA  ASP   26       -6.600 -19.800   0.000  1.00 20.00 0 2 201
ATOM    253  CA  ASP   26       -2.200 -28.600   0.000  1.00 20.00 0 2 201
ATOM    254  CA  ASP   26       -2.200 -24.200   0.000  1.00 20.00 0 2 201
ATOM    255  CA  ASP   26       -2.200  24.200   0.000  1.00 20.00 0 2 201
ATOM    256  CA  ASP   26       -2.200  28.600   0.000  1.00 20.00 0 2 201
ATOM    257  CA  ASP   26        2.200 -28.600   0.000  1.00 20.00 0 2 201
ATOM    258  CA  ASP   26        2.200 -24.200   0.000  1.00 20.00 0 2 201
ATOM    259  CA  ASP   26        2.200  -6.600   0.000  1.00 20.00 0 2 201
ATOM    260  CA  ASP   27        2.200  -2.200   0.000  1.00 20.00 0 2 201
ATOM    261  CA  ASP   27        2.200  24.200   0.000  1.00 20.00 0 2 201
ATOM    262  CA  ASP   27        2.200  28.600   0.000  1.00 20.00 0 2 201
ATOM    263  CA  ASP   27        6.600  -6.600   0.000  1.00 20.00 0 2 201
ATOM    264  CA  ASP   27        6.600  24.200   0.000  1.00 20.00 0 2 201
ATOM    265  CA  ASP   27        6.600  28.600   0.000  1.00 20.00 0 2 201
ATOM    266  CA  ASP   27       11.000  28.600   0.000  1.00 20.00 0 2 201
ATOM    267  CA  ASP   27       11.000  33.000   0.000  1.00 20.00 0 2 201
ATOM    268  CA  ASP   27       11.000  37.400   0.000  1.00 20.00 0 2 201
ATOM    269  CA  ASP   27       15.400  -6.600   0.000  1.00 20.00 0 2 201
ATOM    270  CA  ASP   28       15.400  -2.200   0.000  1.00 20.00 0 2 201
ATOM    271  CA  ASP   28       15.400   2.200   0.000  1.00 20.00 0 2 201
ATOM    272  CA  ASP   28       15.400  28.600   0.000  1.00 20.00 0 2 201
ATOM    273  CA  ASP   28       15.400  33.000   0.000  1.00 20.00 0 2 201
ATOM    274  CA  ASP   28       15.400  37.400   0.000  1.00 20.00 0 2 201
ATOM    275  CA  ASP   28       19.800  -6.600   0.000  1.00 20.00 0 2 201
ATOM    276  CA  ASP   28       19.800  28.600   0.000  1.00 20.00 0 2 201
ATOM    277  CA  ASP   28       19.800  33.000   0.000  1.00 20.00 0 2 201
ATOM    278  CA  ASP   28       24.200 -19.800   0.000  1.00 20.00 0 2 201
ATOM    279  CA  ASP   28       24.200 -11.000   0.000  1.00 20.00 0 2 201
ATOM    280  CA  ASP   29       28.600 -19.800   0.000  1.00 20.00 0 2 201
ATOM    281  CA  ASP   29       28.600 -15.400   0.000  1.00 20.00 0 2 201
ATOM    282  CA  ASP   29       28.600 -11.000   0.000  1.00 20.00 0 2 201
ATOM    283  CA  ASP   29       28.600  -6.600   0.000  1.00 20.00 0 2 201
ATOM    284  CA  ASP   29       33.000  -6.600   0.000  1.00 20.00 0 2 201
ATOM    285  CA  ASP   29      -22.000  17.600   3.111  1.00 20.00 0 2 201
ATOM    286  CA  ASP   29      -22.000  22.000   3.111  1.00 20.00 0 2 201
ATOM    287  CA  ASP   29      -17.600  17.600   3.111  1.00 20.00 0 2 201
ATOM    288  CA  ASP   29      -17.600  22.000   3.111  1.00 20.00 0 2 201
ATOM    289  CA  ASP   29      -13.200  17.600   3.111  1.00 20.00 0 2 201
ATOM    290  CA  ASP   30       -8.800 -26.400   3.111  1.00 20.00 0 2 201
ATOM    291  CA  ASP   30       -4.400 -30.800   3.111  1.00 20.00 0 2 201
ATOM    292  CA  ASP   30       -4.400 -26.400   3.111  1.00 20.00 0 2 201
ATOM    293  CA  ASP   30       -4.400 -22.000   3.111  1.00 20.00 0 2 201
ATOM    294  CA  ASP   30       -4.400  22.000   3.111  1.00 20.00 0 2 201
ATOM    295  CA  ASP   30       -4.400  26.400   3.111  1.00 20.00 0 2 201
ATOM    296  CA  ASP   30        0.000 -30.800   3.111  1.00 20.00 0 2 201
ATOM    297  CA  ASP   30        0.000 -26.400   3.111  1.00 20.00 0 2 201
ATOM    298  CA  ASP   30        0.000 -22.000   3.111  1.00 20.00 0 2 201
ATOM    299  CA  ASP   30        0.000  -8.800   3.111  1.00 20.00 0 2 201
ATOM    300  CA  ASP   31        0.000  22.000   3.111  1.00 20.00 0 2 201
ATOM    301  CA  ASP   31        0.000  26.400   3.111  1.00 20.00 0 2 201
ATOM    302  CA  ASP   31        4.400  -8.800   3.111  1.00 20.00 0 2 201
ATOM    303  CA  ASP   31        4.400  -4.400   3.111  1.00 20.00 0 2 201
ATOM    304  CA  ASP   31        4.400  22.000   3.111  1.00 20.00 0 2 201
ATOM    305  CA  ASP   31        4.400  26.400   3.111  1.00 20.00 0 2 201
ATOM    306  CA  ASP   31        8.800  -4.400   3.111  1.00 20.00 0 2 201
ATOM    307  CA  ASP   31        8.800   0.000   3.111  1.00 20.00 0 2 201
ATOM    308  CA  ASP   31        8.800   4.400   3.111  1.00 20.00 0 2 201
ATOM    309  CA  ASP   31       13.200  -4.400   3.111  1.00 20.00 0 2 201
ATOM    310  CA  ASP   32       13.200   0.000   3.111  1.00 20.00 0 2 201
ATOM    311  CA  ASP   32       13.200   4.400   3.111  1.00 20.00 0 2 201
ATOM    312  CA  ASP   32       17.600   0.000   3.111  1.00 20.00 0 2 201
ATOM    313  CA  ASP   32       17.600   4.400   3.111  1.00 20.00 0 2 201
ATOM    314  CA  ASP   32      -24.200  24.200   6.223  1.00 20.00 0 2 201
ATOM    315  CA  ASP   32      -19.800  19.800   6.223  1.00 20.00 0 2 201
ATOM    316  CA  ASP   32      -19.800  24.200   6.223  1.00 20.00 0 2 201
ATOM    317  CA  ASP   32      -15.400  19.800   6.223  1.00 20.00 0 2 201
ATOM    318  CA  ASP   32      -15.400  24.200   6.223  1.00 20.00 0 2 201
ATOM    319  CA  ASP   32      -11.000  19.800   6.223  1.00 20.00 0 2 201
ATOM    320  CA  ASP   33      -11.000  24.200   6.223  1.00 20.00 0 2 201
ATOM    321  CA  ASP   33       -6.600 -33.000   6.223  1.00 20.00 0 2 201
ATOM    322  CA  ASP   33       -6.600 -28.600   6.223  1.00 20.00 0 2 201
ATOM    323  CA  ASP   33       -6.600 -24.200   6.223  1.00 20.00 0 2 201
ATOM    324  CA  ASP   33       -6.600  24.200   6.223  1.00 20.00 0 2 201
ATOM    325  CA  ASP   33       -2.200 -33.000   6.223  1.00 20.00 0 2 201
ATOM    326  CA  ASP   33       -2.200 -28.600   6.223  1.00 20.00 0 2 201
ATOM    327  CA  ASP   33       -2.200 -15.400   6.223  1.00 20.00 0 2 201
ATOM    328  CA  ASP   33       -2.200  19.800   6.223  1.00 20.00 0 2 201
ATOM    329  CA  ASP   33       -2.200  24.200   6.223  1.00 20.00 0 2 201
ATOM    330  CA  ASP   34        2.200 -28.600   6.223  1.00 20.00 0 2 201
ATOM    331  CA  ASP   34        2.200 -15.400   6.223  1.00 20.00 0 2 201
ATOM    332  CA  ASP   34        2.200 -11.000   6.223  1.00 20.00 0 2 201
ATOM    333  CA  ASP   34        2.200  -6.600   6.223  1.00 20.00 0 2 201
ATOM    334  CA  ASP   34        2.200  24.200   6.223  1.00 20.00 0 2 201
ATOM    335  CA  ASP   34        6.600  -2.200   6.223  1.00 20.00 0 2 201
ATOM    336  CA  ASP   34       11.000  -2.200   6.223  1.00 20.00 0 2 201
ATOM    337  CA  ASP   34       11.000   2.200   6.223  1.00 20.00 0 2 201
ATOM    338  CA  ASP   34       11.000   6.600   6.223  1.00 20.00 0 2 201
ATOM    339  CA  ASP   34       15.400  -2.200   6.223  1.00 20.00 0 2 201
ATOM    340  CA  ASP   35       15.400   2.200   6.223  1.00 20.00 0 2 201
ATOM    341  CA  ASP   35       15.400   6.600   6.223  1.00 20.00 0 2 201
ATOM    342  CA  ASP   35       19.800  -2.200   6.223  1.00 20.00 0 2 201
ATOM    343  CA  ASP   35       19.800   2.200   6.223  1.00 20.00 0 2 201
ATOM    344  CA  ASP   35      -22.000  22.000   9.334  1.00 20.00 0 2 201
ATOM    345  CA  ASP   35      -22.000  26.400   9.334  1.00 20.00 0 2 201
ATOM    346  CA  ASP   35      -17.600  22.000   9.334  1.00 20.00 0 2 201
ATOM    347  CA  ASP   35      -17.600  26.400   9.334  1.00 20.00 0 2 201
ATOM    348  CA  ASP   35      -13.200  22.000   9.334  1.00 20.00 0 2 201
ATOM    349  CA  ASP   35      -13.200  26.400   9.334  1.00 20.00 0 2 201
ATOM    350  CA  ASP   36       -8.800 -30.800   9.334  1.00 20.00 0 2 201
ATOM    351  CA  ASP   36       -8.800 -26.400   9.334  1.00 20.00 0 2 201
ATOM    352  CA  ASP   36       -8.800 -22.000   9.334  1.00 20.00 0 2 201
ATOM    353  CA  ASP   36       -8.800 -17.600   9.334  1.00 20.00 0 2 201
ATOM    354  CA  ASP   36       -8.800 -13.200   9.334  1.00 20.00 0 2 201
ATOM    355  CA  ASP   36       -8.800  22.000   9.334  1.00 20.00 0 2 201
ATOM    356  CA  ASP   36       -8.800  26.400   9.334  1.00 20.00 0 2 201
ATOM    357  CA  ASP   36       -4.400 -35.200   9.334  1.00 20.00 0 2 201
ATOM    358  CA  ASP   36       -4.400 -30.800   9.334  1.00 20.00 0 2 201
ATOM    359  CA  ASP   36       -4.400 -26.400   9.334  1.00 20.00 0 2 201
ATOM    360  CA  ASP   37       -4.400 -22.000   9.334  1.00 20.00 0 2 201
ATOM    361  CA  ASP   37       -4.400 -17.600   9.334  1.00 20.00 0 2 201
ATOM    362  CA  ASP   37       -4.400 -13.200   9.334  1.00 20.00 0 2 201
ATOM    363  CA  ASP   37       -4.400  22.000   9.334  1.00 20.00 0 2 201
ATOM    364  CA  ASP   37       -4.400  26.400   9.334  1.00 20.00 0 2 201
ATOM    365  CA  ASP   37        0.000 -35.200   9.334  1.00 20.00 0 2 201
ATOM    366  CA  ASP   37        0.000 -30.800   9.334  1.00 20.00 0 2 201
ATOM    367  CA  ASP   37        0.000 -26.400   9.334  1.00 20.00 0 2 201
ATOM    368  CA  ASP   37        0.000 -17.600   9.334  1.00 20.00 0 2 201
ATOM    369  CA  ASP   37        0.000 -13.200   9.334  1.00 20.00 0 2 201
ATOM    370  CA  ASP   38        0.000  -8.800   9.334  1.00 20.00 0 2 201
ATOM    371  CA  ASP   38        0.000  22.000   9.334  1.00 20.00 0 2 201
ATOM    372  CA  ASP   38        4.400 -13.200   9.334  1.00 20.00 0 2 201
ATOM    373  CA  ASP   38        4.400  -8.800   9.334  1.00 20.00 0 2 201
ATOM    374  CA  ASP   38        4.400  -4.400   9.334  1.00 20.00 0 2 201
ATOM    375  CA  ASP   38        4.400   0.000   9.334  1.00 20.00 0 2 201
ATOM    376  CA  ASP   38        8.800   0.000   9.334  1.00 20.00 0 2 201
ATOM    377  CA  ASP   38        8.800   4.400   9.334  1.00 20.00 0 2 201
ATOM    378  CA  ASP   38       13.200  -4.400   9.334  1.00 20.00 0 2 201
ATOM    379  CA  ASP   38       13.200   0.000   9.334  1.00 20.00 0 2 201
ATOM    380  CA  ASP   39       13.200   4.400   9.334  1.00 20.00 0 2 201
ATOM    381  CA  ASP   39       17.600  -4.400   9.334  1.00 20.00 0 2 201
ATOM    382  CA  ASP   39       17.600   0.000   9.334  1.00 20.00 0 2 201
ATOM    383  CA  ASP   39       17.600   4.400   9.334  1.00 20.00 0 2 201
ATOM    384  CA  ASP   39      -15.400  24.200  12.445  1.00 20.00 0 2 201
ATOM    385  CA  ASP   39      -11.000 -19.800  12.445  1.00 20.00 0 2 201
ATOM    386  CA  ASP   39      -11.000 -15.400  12.445  1.00 20.00 0 2 201
ATOM    387  CA  ASP   39      -11.000 -11.000  12.445  1.00 20.00 0 2 201
ATOM    388  CA  ASP   39      -11.000  -6.600  12.445  1.00 20.00 0 2 201
ATOM    389  CA  ASP   39      -11.000  -2.200  12.445  1.00 20.00 0 2 201
ATOM    390  CA  ASP   40      -11.000  24.200  12.445  1.00 20.00 0 2 201
ATOM    391  CA  ASP   40       -6.600 -33.000  12.445  1.00 20.00 0 2 201
ATOM    392  CA  ASP   40       -6.600 -28.600  12.445  1.00 20.00 0 2 201
ATOM    393  CA  ASP   40       -6.600 -24.200  12.445  1.00 20.00 0 2 201
ATOM    394  CA  ASP   40       -6.600 -19.800  12.445  1.00 20.00 0 2 201
ATOM    395  CA  ASP   40       -6.600 -15.400  12.445  1.00 20.00 0 2 201
ATOM    396  CA  ASP   40       -6.600  -2.200  12.445  1.00 20.00 0 2 201
ATOM    397  CA  ASP   40       -2.200 -33.000  12.445  1.00 20.00 0 2 201
ATOM    398  CA  ASP   40       -2.200 -19.800  12.445  1.00 20.00 0 2 201
ATOM    399  CA  ASP   40       -2.200 -15.400  12.445  1.00 20.00 0 2 201
ATOM    400  CA  ASP   41        2.200 -15.400  12.445  1.00 20.00 0 2 201
ATOM    401  CA  ASP   41        2.200 -11.000  12.445  1.00 20.00 0 2 201
ATOM    402  CA  ASP   41        2.200  -6.600  12.445  1.00 20.00 0 2 201
ATOM    403  CA  ASP   41        2.200  -2.200  12.445  1.00 20.00 0 2 201
ATOM    404  CA  ASP   41        6.600 -11.000  12.445  1.00 20.00 0 2 201
ATOM    405  CA  ASP   41        6.600  -2.200  12.445  1.00 20.00 0 2 201
ATOM    406  CA  ASP   41        6.600   2.200  12.445  1.00 20.00 0 2 201
ATOM    407  CA  ASP   41       11.000  -2.200  12.445  1.00 20.00 0 2 201
ATOM    408  CA  ASP   41       11.000   2.200  12.445  1.00 20.00 0 2 201
ATOM    409  CA  ASP   41       15.400   2.200  12.445  1.00 20.00 0 2 201
ATOM    410  CA  ASP   42       15.400   6.600  12.445  1.00 20.00 0 2 201
ATOM    411  CA  ASP   42      -35.200   0.000  15.556  1.00 20.00 0 2 201
ATOM    412  CA  ASP   42      -35.200   4.400  15.556  1.00 20.00 0 2 201
ATOM    413  CA  ASP   42      -30.800   0.000  15.556  1.00 20.00 0 2 201
ATOM    414  CA  ASP   42      -30.800   4.400  15.556  1.00 20.00 0 2 201
ATOM    415  CA  ASP   42      -13.200  -8.800  15.556  1.00 20.00 0 2 201
ATOM    416  CA  ASP   42      -13.200  -4.400  15.556  1.00 20.00 0 2 201
ATOM    417  CA  ASP   42      -13.200   0.000  15.556  1.00 20.00 0 2 201
ATOM    418  CA  ASP   42       -8.800 -17.600  15.556  1.00 20.00 0 2 201
ATOM    419  CA  ASP   42       -8.800 -13.200  15.556  1.00 20.00 0 2 201
ATOM    420  CA  ASP   43       -8.800  -8.800  15.556  1.00 20.00 0 2 201
ATOM    421  CA  ASP   43       -8.800  -4.400  15.556  1.00 20.00 0 2 201
ATOM    422  CA  ASP   43       -8.800   0.000  15.556  1.00 20.00 0 2 201
ATOM    423  CA  ASP   43       -8.800   4.400  15.556  1.00 20.00 0 2 201
ATOM    424  CA  ASP   43       -4.400 -17.600  15.556  1.00 20.00 0 2 201
ATOM    425  CA  ASP   43       -4.400  -4.400  15.556  1.00 20.00 0 2 201
ATOM    426  CA  ASP   43       -4.400   0.000  15.556  1.00 20.00 0 2 201
ATOM    427  CA  ASP   43       -4.400   4.400  15.556  1.00 20.00 0 2 201
ATOM    428  CA  ASP   43        0.000  -4.400  15.556  1.00 20.00 0 2 201
ATOM    429  CA  ASP   43        0.000   0.000  15.556  1.00 20.00 0 2 201
ATOM    430  CA  ASP   44        0.000   4.400  15.556  1.00 20.00 0 2 201
ATOM    431  CA  ASP   44        4.400  -8.800  15.556  1.00 20.00 0 2 201
ATOM    432  CA  ASP   44        4.400  -4.400  15.556  1.00 20.00 0 2 201
ATOM    433  CA  ASP   44        4.400   0.000  15.556  1.00 20.00 0 2 201
ATOM    434  CA  ASP   44        8.800  -4.400  15.556  1.00 20.00 0 2 201
ATOM    435  CA  ASP   44       13.200   0.000  15.556  1.00 20.00 0 2 201
ATOM    436  CA  ASP   44       13.200   4.400  15.556  1.00 20.00 0 2 201
ATOM    437  CA  ASP   44       17.600   4.400  15.556  1.00 20.00 0 2 201
ATOM    438  CA  ASP   44      -37.400   2.200  18.668  1.00 20.00 0 2 201
ATOM    439  CA  ASP   44      -37.400   6.600  18.668  1.00 20.00 0 2 201
ATOM    440  CA  ASP   45      -33.000  -2.200  18.668  1.00 20.00 0 2 201
ATOM    441  CA  ASP   45      -33.000   2.200  18.668  1.00 20.00 0 2 201
ATOM    442  CA  ASP   45      -33.000   6.600  18.668  1.00 20.00 0 2 201
ATOM    443  CA  ASP   45      -28.600  -2.200  18.668  1.00 20.00 0 2 201
ATOM    444  CA  ASP   45      -28.600   2.200  18.668  1.00 20.00 0 2 201
ATOM    445  CA  ASP   45      -28.600   6.600  18.668  1.00 20.00 0 2 201
ATOM    446  CA  ASP   45      -24.200  -2.200  18.668  1.00 20.00 0 2 201
ATOM    447  CA  ASP   45      -19.800  -2.200  18.668  1.00 20.00 0 2 201
ATOM    448  CA  ASP   45      -19.800   2.200  18.668  1.00 20.00 0 2 201
ATOM    449  CA  ASP   45      -15.400  -2.200  18.668  1.00 20.00 0 2 201
ATOM    450  CA  ASP   46      -15.400   2.200  18.668  1.00 20.00 0 2 201
ATOM    451  CA  ASP   46      -15.400   6.600  18.668  1.00 20.00 0 2 201
ATOM    452  CA  ASP   46      -11.000  -6.600  18.668  1.00 20.00 0 2 201
ATOM    453  CA  ASP   46      -11.000  -2.200  18.668  1.00 20.00 0 2 201
ATOM    454  CA  ASP   46      -11.000   2.200  18.668  1.00 20.00 0 2 201
ATOM    455  CA  ASP   46      -11.000   6.600  18.668  1.00 20.00 0 2 201
ATOM    456  CA  ASP   46      -11.000  11.000  18.668  1.00 20.00 0 2 201
ATOM    457  CA  ASP   46       -6.600  -6.600  18.668  1.00 20.00 0 2 201
ATOM    458  CA  ASP   46       -6.600  -2.200  18.668  1.00 20.00 0 2 201
ATOM    459  CA  ASP   46       -6.600   2.200  18.668  1.00 20.00 0 2 201
ATOM    460  CA  ASP   47       -6.600   6.600  18.668  1.00 20.00 0 2 201
ATOM    461  CA  ASP   47       -6.600  11.000  18.668  1.00 20.00 0 2 201
ATOM    462  CA  ASP   47       -2.200  -6.600  18.668  1.00 20.00 0 2 201
ATOM    463  CA  ASP   47       -2.200  -2.200  18.668  1.00 20.00 0 2 201
ATOM    464  CA  ASP   47       -2.200   2.200  18.668  1.00 20.00 0 2 201
ATOM    465  CA  ASP   47        2.200  -6.600  18.668  1.00 20.00 0 2 201
ATOM    466  CA  ASP   47        2.200  -2.200  18.668  1.00 20.00 0 2 201
ATOM    467  CA  ASP   47        6.600  -6.600  18.668  1.00 20.00 0 2 201
ATOM    468  CA  ASP   47        6.600  -2.200  18.668  1.00 20.00 0 2 201
ATOM    469  CA  ASP   47       11.000  -2.200  18.668  1.00 20.00 0 2 201
ATOM    470  CA  ASP   48       11.000   2.200  18.668  1.00 20.00 0 2 201
ATOM    471  CA  ASP   48       15.400  -2.200  18.668  1.00 20.00 0 2 201
ATOM    472  CA  ASP   48       15.400   2.200  18.668  1.00 20.00 0 2 201
ATOM    473  CA  ASP   48       15.400   6.600  18.668  1.00 20.00 0 2 201
ATOM    474  CA  ASP   48      -35.200   0.000  21.779  1.00 20.00 0 2 201
ATOM    475  CA  ASP   48      -35.200   4.400  21.779  1.00 20.00 0 2 201
ATOM    476  CA  ASP   48      -35.200   8.800  21.779  1.00 20.00 0 2 201
ATOM    477  CA  ASP   48      -30.800   0.000  21.779  1.00 20.00 0 2 201
ATOM    478  CA  ASP   48      -30.800   4.400  21.779  1.00 20.00 0 2 201
ATOM    479  CA  ASP   48      -26.400  -4.400  21.779  1.00 20.00 0 2 201
ATOM    480  CA  ASP   49      -26.400   0.000  21.779  1.00 20.00 0 2 201
ATOM    481  CA  ASP   49      -26.400   4.400  21.779  1.00 20.00 0 2 201
ATOM    482  CA  ASP   49      -22.000  -4.400  21.779  1.00 20.00 0 2 201
ATOM    483  CA  ASP   49      -22.000   0.000  21.779  1.00 20.00 0 2 201
ATOM    484  CA  ASP   49      -17.600  -4.400  21.779  1.00 20.00 0 2 201
ATOM    485  CA  ASP   49      -17.600   0.000  21.779  1.00 20.00 0 2 201
ATOM    486  CA  ASP   49      -13.200   0.000  21.779  1.00 20.00 0 2 201
ATOM    487  CA  ASP   49      -13.200   4.400  21.779  1.00 20.00 0 2 201
ATOM    488  CA  ASP   49      -13.200   8.800  21.779  1.00 20.00 0 2 201
ATOM    489  CA  ASP   49       -8.800  -4.400  21.779  1.00 20.00 0 2 201
ATOM    490  CA  ASP   50       -8.800   0.000  21.779  1.00 20.00 0 2 201
ATOM    491  CA  ASP   50       -8.800   4.400  21.779  1.00 20.00 0 2 201
ATOM    492  CA  ASP   50       -8.800   8.800  21.779  1.00 20.00 0 2 201
ATOM    493  CA  ASP   50       -8.800  13.200  21.779  1.00 20.00 0 2 201
ATOM    494  CA  ASP   50       -4.400  -4.400  21.779  1.00 20.00 0 2 201
ATOM    495  CA  ASP   50       -4.400   0.000  21.779  1.00 20.00 0 2 201
ATOM    496  CA  ASP   50       -4.400   4.400  21.779  1.00 20.00 0 2 201
ATOM    497  CA  ASP   50        0.000  -4.400  21.779  1.00 20.00 0 2 201
ATOM    498  CA  ASP   50        0.000   0.000  21.779  1.00 20.00 0 2 201
ATOM    499  CA  ASP   50        4.400  -4.400  21.779  1.00 20.00 0 2 201
ATOM    500  CA  ASP   51        4.400   0.000  21.779  1.00 20.00 0 2 201
ATOM    501  CA  ASP   51        8.800  -4.400  21.779  1.00 20.00 0 2 201
ATOM    502  CA  ASP   51        8.800   0.000  21.779  1.00 20.00 0 2 201
ATOM    503  CA  ASP   51        8.800   4.400  21.779  1.00 20.00 0 2 201
ATOM    504  CA  ASP   51       13.200   0.000  21.779  1.00 20.00 0 2 201
ATOM    505  CA  ASP   51       13.200   4.400  21.779  1.00 20.00 0 2 201
ATOM    506  CA  ASP   51       13.200   8.800  21.779  1.00 20.00 0 2 201
ATOM    507  CA  ASP   51       17.600   0.000  21.779  1.00 20.00 0 2 201
ATOM    508  CA  ASP   51       17.600   4.400  21.779  1.00 20.00 0 2 201
ATOM    509  CA  ASP   51       17.600   8.800  21.779  1.00 20.00 0 2 201
ATOM    510  CA  ASP   52      -33.000  -2.200  24.890  1.00 20.00 0 2 201
ATOM    511  CA  ASP   52      -33.000   2.200  24.890  1.00 20.00 0 2 201
ATOM    512  CA  ASP   52      -28.600  -2.200  24.890  1.00 20.00 0 2 201
ATOM    513  CA  ASP   52      -28.600   2.200  24.890  1.00 20.00 0 2 201
ATOM    514  CA  ASP   52      -24.200  -2.200  24.890  1.00 20.00 0 2 201
ATOM    515  CA  ASP   52      -24.200   2.200  24.890  1.00 20.00 0 2 201
ATOM    516  CA  ASP   52      -19.800  -2.200  24.890  1.00 20.00 0 2 201
ATOM    517  CA  ASP   52      -19.800   2.200  24.890  1.00 20.00 0 2 201
ATOM    518  CA  ASP   52      -15.400   2.200  24.890  1.00 20.00 0 2 201
ATOM    519  CA  ASP   52      -15.400   6.600  24.890  1.00 20.00 0 2 201
ATOM    520  CA  ASP   53      -11.000   2.200  24.890  1.00 20.00 0 2 201
ATOM    521  CA  ASP   53      -11.000   6.600  24.890  1.00 20.00 0 2 201
ATOM    522  CA  ASP   53        6.600  -2.200  24.890  1.00 20.00 0 2 201
ATOM    523  CA  ASP   53       11.000  -2.200  24.890  1.00 20.00 0 2 201
ATOM    524  CA  ASP   53       11.000   2.200  24.890  1.00 20.00 0 2 201
ATOM    525  CA  ASP   53       11.000   6.600  24.890  1.00 20.00 0 2 201
ATOM    526  CA  ASP   53       15.400  -2.200  24.890  1.00 20.00 0 2 201
ATOM    527  CA  ASP   53       15.400   2.200  24.890  1.00 20.00 0 2 201
ATOM    528  CA  ASP   53       15.400   6.600  24.890  1.00 20.00 0 2 201
ATOM    529  CA  ASP   53      -17.600   0.000  28.001  1.00 20.00 0 2 201
ATOM    530  CA  ASP   54      -17.600   4.400  28.001  1.00 20.00 0 2 201
ATOM    531  CA  ASP   54      -13.200   4.400  28.001  1.00 20.00 0 2 201
ATOM    532  CA  ASP   54       13.200   0.000  28.001  1.00 20.00 0 2 201
ATOM    533  CA  ASP   54       13.200   4.400  28.001  1.00 20.00 0 2 201
