# Supplementary material for: BAMLET kills chemotherapy-resistant mesothelioma cells, holding oleic acid in an activated cytotoxic state
Source: PLoS One. 2018 Aug 29;13(8):e0203003. doi: 10.1371/journal.pone.0203003 (PMC6114908; doi:10.1371/journal.pone.0203003)
Supplement: S2 Dataset — (TGZ) [file pone.0203003.s003.tgz › BAMLET_and_BLAGLET_SAXS_and_models/SAXS_models_for_BAMLETs_pH12_4C/bam1o5p625_b562409-1.pdb]

 Project description:                                                     
 j: 130 T: 0.134E-05 Suc:   119 Eva: 39066538 CPU:  0.561E+04 SqF: 0.0213
  Rf: 0.00579 Los:0.1021 Dis:0.0000 Per:  0.2794 Sca: 0.268E-09
 Computation mode ....................................... : Slow
 Number of particle atoms ............................... : 219
 Number of graphs ....................................... : 1
 Anisometry penalty ..................................... : 0.0
 Point symmetry group ................................... : P1
 DAM packing radius ..................................... : 2.300
 Average volume per atom ................................ : 68.87
 Total excluded DAM volume .............................. : 1.508e+4
 Particle center:  -0.8402   2.0374   0.8466
 Radius of gyration ..................................... : 23.52
 Maximum diameter ....................................... : 76.97
 DAM shape anisometry ................................... : 0.3840
 DAM non-prolateness .................................... : 0.0
 DAM non-oblateness ..................................... : 0.2306
ATOM      1  CA  ASP    1        0.000  -9.200 -22.769  1.00 20.00 0 2 201
ATOM      2  CA  ASP    1        0.000  -4.600 -22.769  1.00 20.00 0 2 201
ATOM      3  CA  ASP    1        0.000   0.000 -22.769  1.00 20.00 0 2 201
ATOM      4  CA  ASP    1        0.000   4.600 -22.769  1.00 20.00 0 2 201
ATOM      5  CA  ASP    1        4.600  -9.200 -22.769  1.00 20.00 0 2 201
ATOM      6  CA  ASP    1        4.600   4.600 -22.769  1.00 20.00 0 2 201
ATOM      7  CA  ASP    1        9.200  -9.200 -22.769  1.00 20.00 0 2 201
ATOM      8  CA  ASP    1       -2.300 -11.500 -19.516  1.00 20.00 0 2 201
ATOM      9  CA  ASP    1       -2.300  -6.900 -19.516  1.00 20.00 0 2 201
ATOM     10  CA  ASP    2       -2.300  -2.300 -19.516  1.00 20.00 0 2 201
ATOM     11  CA  ASP    2       -2.300   2.300 -19.516  1.00 20.00 0 2 201
ATOM     12  CA  ASP    2       -2.300   6.900 -19.516  1.00 20.00 0 2 201
ATOM     13  CA  ASP    2        2.300 -11.500 -19.516  1.00 20.00 0 2 201
ATOM     14  CA  ASP    2        2.300  -6.900 -19.516  1.00 20.00 0 2 201
ATOM     15  CA  ASP    2        2.300   2.300 -19.516  1.00 20.00 0 2 201
ATOM     16  CA  ASP    2        2.300   6.900 -19.516  1.00 20.00 0 2 201
ATOM     17  CA  ASP    2        6.900 -11.500 -19.516  1.00 20.00 0 2 201
ATOM     18  CA  ASP    2        6.900  -6.900 -19.516  1.00 20.00 0 2 201
ATOM     19  CA  ASP    2        6.900   6.900 -19.516  1.00 20.00 0 2 201
ATOM     20  CA  ASP    3       -4.600   9.200 -16.263  1.00 20.00 0 2 201
ATOM     21  CA  ASP    3       -4.600  13.800 -16.263  1.00 20.00 0 2 201
ATOM     22  CA  ASP    3        0.000  -9.200 -16.263  1.00 20.00 0 2 201
ATOM     23  CA  ASP    3        0.000   4.600 -16.263  1.00 20.00 0 2 201
ATOM     24  CA  ASP    3        4.600  -9.200 -16.263  1.00 20.00 0 2 201
ATOM     25  CA  ASP    3        4.600   4.600 -16.263  1.00 20.00 0 2 201
ATOM     26  CA  ASP    3       13.800  -4.600 -16.263  1.00 20.00 0 2 201
ATOM     27  CA  ASP    3       13.800   0.000 -16.263  1.00 20.00 0 2 201
ATOM     28  CA  ASP    3       18.400   0.000 -16.263  1.00 20.00 0 2 201
ATOM     29  CA  ASP    3      -11.500  -2.300 -13.011  1.00 20.00 0 2 201
ATOM     30  CA  ASP    4       -6.900   6.900 -13.011  1.00 20.00 0 2 201
ATOM     31  CA  ASP    4       -6.900  11.500 -13.011  1.00 20.00 0 2 201
ATOM     32  CA  ASP    4        6.900  -6.900 -13.011  1.00 20.00 0 2 201
ATOM     33  CA  ASP    4       11.500  -6.900 -13.011  1.00 20.00 0 2 201
ATOM     34  CA  ASP    4       11.500  -2.300 -13.011  1.00 20.00 0 2 201
ATOM     35  CA  ASP    4       16.100  -2.300 -13.011  1.00 20.00 0 2 201
ATOM     36  CA  ASP    4       16.100   2.300 -13.011  1.00 20.00 0 2 201
ATOM     37  CA  ASP    4       20.700  -2.300 -13.011  1.00 20.00 0 2 201
ATOM     38  CA  ASP    4      -13.800 -27.600  -9.758  1.00 20.00 0 2 201
ATOM     39  CA  ASP    4      -13.800  -4.600  -9.758  1.00 20.00 0 2 201
ATOM     40  CA  ASP    5      -13.800   0.000  -9.758  1.00 20.00 0 2 201
ATOM     41  CA  ASP    5       -9.200  -4.600  -9.758  1.00 20.00 0 2 201
ATOM     42  CA  ASP    5       -9.200   0.000  -9.758  1.00 20.00 0 2 201
ATOM     43  CA  ASP    5       -9.200   4.600  -9.758  1.00 20.00 0 2 201
ATOM     44  CA  ASP    5       -9.200   9.200  -9.758  1.00 20.00 0 2 201
ATOM     45  CA  ASP    5       -9.200  13.800  -9.758  1.00 20.00 0 2 201
ATOM     46  CA  ASP    5       -4.600   9.200  -9.758  1.00 20.00 0 2 201
ATOM     47  CA  ASP    5       -4.600  13.800  -9.758  1.00 20.00 0 2 201
ATOM     48  CA  ASP    5        4.600  -9.200  -9.758  1.00 20.00 0 2 201
ATOM     49  CA  ASP    5        4.600  -4.600  -9.758  1.00 20.00 0 2 201
ATOM     50  CA  ASP    6        9.200  -9.200  -9.758  1.00 20.00 0 2 201
ATOM     51  CA  ASP    6        9.200  -4.600  -9.758  1.00 20.00 0 2 201
ATOM     52  CA  ASP    6       13.800  -4.600  -9.758  1.00 20.00 0 2 201
ATOM     53  CA  ASP    6       13.800   0.000  -9.758  1.00 20.00 0 2 201
ATOM     54  CA  ASP    6       18.400  -4.600  -9.758  1.00 20.00 0 2 201
ATOM     55  CA  ASP    6       18.400   0.000  -9.758  1.00 20.00 0 2 201
ATOM     56  CA  ASP    6      -16.100 -25.300  -6.505  1.00 20.00 0 2 201
ATOM     57  CA  ASP    6      -16.100 -20.700  -6.505  1.00 20.00 0 2 201
ATOM     58  CA  ASP    6      -16.100 -11.500  -6.505  1.00 20.00 0 2 201
ATOM     59  CA  ASP    6      -11.500 -29.900  -6.505  1.00 20.00 0 2 201
ATOM     60  CA  ASP    7      -11.500 -25.300  -6.505  1.00 20.00 0 2 201
ATOM     61  CA  ASP    7      -11.500  -6.900  -6.505  1.00 20.00 0 2 201
ATOM     62  CA  ASP    7      -11.500  -2.300  -6.505  1.00 20.00 0 2 201
ATOM     63  CA  ASP    7       -6.900 -29.900  -6.505  1.00 20.00 0 2 201
ATOM     64  CA  ASP    7       -6.900  -2.300  -6.505  1.00 20.00 0 2 201
ATOM     65  CA  ASP    7       -6.900   6.900  -6.505  1.00 20.00 0 2 201
ATOM     66  CA  ASP    7       -6.900  11.500  -6.505  1.00 20.00 0 2 201
ATOM     67  CA  ASP    7       -2.300  11.500  -6.505  1.00 20.00 0 2 201
ATOM     68  CA  ASP    7        2.300  -6.900  -6.505  1.00 20.00 0 2 201
ATOM     69  CA  ASP    7        6.900 -11.500  -6.505  1.00 20.00 0 2 201
ATOM     70  CA  ASP    8        6.900  -6.900  -6.505  1.00 20.00 0 2 201
ATOM     71  CA  ASP    8       11.500 -11.500  -6.505  1.00 20.00 0 2 201
ATOM     72  CA  ASP    8       11.500  -6.900  -6.505  1.00 20.00 0 2 201
ATOM     73  CA  ASP    8      -18.400 -18.400  -3.253  1.00 20.00 0 2 201
ATOM     74  CA  ASP    8      -18.400 -13.800  -3.253  1.00 20.00 0 2 201
ATOM     75  CA  ASP    8      -18.400  -9.200  -3.253  1.00 20.00 0 2 201
ATOM     76  CA  ASP    8      -13.800 -32.200  -3.253  1.00 20.00 0 2 201
ATOM     77  CA  ASP    8      -13.800 -27.600  -3.253  1.00 20.00 0 2 201
ATOM     78  CA  ASP    8      -13.800 -13.800  -3.253  1.00 20.00 0 2 201
ATOM     79  CA  ASP    8      -13.800  -9.200  -3.253  1.00 20.00 0 2 201
ATOM     80  CA  ASP    9       -9.200 -32.200  -3.253  1.00 20.00 0 2 201
ATOM     81  CA  ASP    9       -9.200 -27.600  -3.253  1.00 20.00 0 2 201
ATOM     82  CA  ASP    9       -4.600   9.200  -3.253  1.00 20.00 0 2 201
ATOM     83  CA  ASP    9       -4.600  13.800  -3.253  1.00 20.00 0 2 201
ATOM     84  CA  ASP    9        9.200 -13.800  -3.253  1.00 20.00 0 2 201
ATOM     85  CA  ASP    9        9.200  -9.200  -3.253  1.00 20.00 0 2 201
ATOM     86  CA  ASP    9      -20.700 -16.100   0.000  1.00 20.00 0 2 201
ATOM     87  CA  ASP    9      -20.700 -11.500   0.000  1.00 20.00 0 2 201
ATOM     88  CA  ASP    9      -20.700   6.900   0.000  1.00 20.00 0 2 201
ATOM     89  CA  ASP    9      -20.700  11.500   0.000  1.00 20.00 0 2 201
ATOM     90  CA  ASP   10      -16.100 -16.100   0.000  1.00 20.00 0 2 201
ATOM     91  CA  ASP   10      -16.100 -11.500   0.000  1.00 20.00 0 2 201
ATOM     92  CA  ASP   10      -16.100  -2.300   0.000  1.00 20.00 0 2 201
ATOM     93  CA  ASP   10      -16.100   2.300   0.000  1.00 20.00 0 2 201
ATOM     94  CA  ASP   10      -16.100   6.900   0.000  1.00 20.00 0 2 201
ATOM     95  CA  ASP   10      -11.500 -29.900   0.000  1.00 20.00 0 2 201
ATOM     96  CA  ASP   10      -11.500   2.300   0.000  1.00 20.00 0 2 201
ATOM     97  CA  ASP   10      -11.500   6.900   0.000  1.00 20.00 0 2 201
ATOM     98  CA  ASP   10       -6.900 -29.900   0.000  1.00 20.00 0 2 201
ATOM     99  CA  ASP   10       -6.900   6.900   0.000  1.00 20.00 0 2 201
ATOM    100  CA  ASP   11       -2.300  16.100   0.000  1.00 20.00 0 2 201
ATOM    101  CA  ASP   11        2.300  16.100   0.000  1.00 20.00 0 2 201
ATOM    102  CA  ASP   11        2.300  29.900   0.000  1.00 20.00 0 2 201
ATOM    103  CA  ASP   11        6.900  29.900   0.000  1.00 20.00 0 2 201
ATOM    104  CA  ASP   11       11.500 -11.500   0.000  1.00 20.00 0 2 201
ATOM    105  CA  ASP   11       11.500  -6.900   0.000  1.00 20.00 0 2 201
ATOM    106  CA  ASP   11       11.500  -2.300   0.000  1.00 20.00 0 2 201
ATOM    107  CA  ASP   11      -23.000  13.800   3.253  1.00 20.00 0 2 201
ATOM    108  CA  ASP   11      -18.400 -13.800   3.253  1.00 20.00 0 2 201
ATOM    109  CA  ASP   11      -18.400   9.200   3.253  1.00 20.00 0 2 201
ATOM    110  CA  ASP   12      -18.400  13.800   3.253  1.00 20.00 0 2 201
ATOM    111  CA  ASP   12      -13.800   0.000   3.253  1.00 20.00 0 2 201
ATOM    112  CA  ASP   12      -13.800   4.600   3.253  1.00 20.00 0 2 201
ATOM    113  CA  ASP   12      -13.800   9.200   3.253  1.00 20.00 0 2 201
ATOM    114  CA  ASP   12       -9.200 -27.600   3.253  1.00 20.00 0 2 201
ATOM    115  CA  ASP   12       -9.200 -23.000   3.253  1.00 20.00 0 2 201
ATOM    116  CA  ASP   12       -4.600 -23.000   3.253  1.00 20.00 0 2 201
ATOM    117  CA  ASP   12       -4.600 -18.400   3.253  1.00 20.00 0 2 201
ATOM    118  CA  ASP   12       -4.600  13.800   3.253  1.00 20.00 0 2 201
ATOM    119  CA  ASP   12        0.000 -18.400   3.253  1.00 20.00 0 2 201
ATOM    120  CA  ASP   13        0.000  13.800   3.253  1.00 20.00 0 2 201
ATOM    121  CA  ASP   13        0.000  18.400   3.253  1.00 20.00 0 2 201
ATOM    122  CA  ASP   13        0.000  27.600   3.253  1.00 20.00 0 2 201
ATOM    123  CA  ASP   13        0.000  32.200   3.253  1.00 20.00 0 2 201
ATOM    124  CA  ASP   13        4.600  -4.600   3.253  1.00 20.00 0 2 201
ATOM    125  CA  ASP   13        4.600  13.800   3.253  1.00 20.00 0 2 201
ATOM    126  CA  ASP   13        4.600  18.400   3.253  1.00 20.00 0 2 201
ATOM    127  CA  ASP   13        4.600  27.600   3.253  1.00 20.00 0 2 201
ATOM    128  CA  ASP   13        4.600  32.200   3.253  1.00 20.00 0 2 201
ATOM    129  CA  ASP   13        9.200  -9.200   3.253  1.00 20.00 0 2 201
ATOM    130  CA  ASP   14        9.200  -4.600   3.253  1.00 20.00 0 2 201
ATOM    131  CA  ASP   14        9.200   0.000   3.253  1.00 20.00 0 2 201
ATOM    132  CA  ASP   14        9.200  27.600   3.253  1.00 20.00 0 2 201
ATOM    133  CA  ASP   14        9.200  32.200   3.253  1.00 20.00 0 2 201
ATOM    134  CA  ASP   14       13.800  -9.200   3.253  1.00 20.00 0 2 201
ATOM    135  CA  ASP   14       13.800  -4.600   3.253  1.00 20.00 0 2 201
ATOM    136  CA  ASP   14       13.800   0.000   3.253  1.00 20.00 0 2 201
ATOM    137  CA  ASP   14       13.800  23.000   3.253  1.00 20.00 0 2 201
ATOM    138  CA  ASP   14       13.800  27.600   3.253  1.00 20.00 0 2 201
ATOM    139  CA  ASP   14      -20.700  11.500   6.505  1.00 20.00 0 2 201
ATOM    140  CA  ASP   15      -20.700  16.100   6.505  1.00 20.00 0 2 201
ATOM    141  CA  ASP   15      -16.100  16.100   6.505  1.00 20.00 0 2 201
ATOM    142  CA  ASP   15       -6.900 -20.700   6.505  1.00 20.00 0 2 201
ATOM    143  CA  ASP   15       -2.300 -20.700   6.505  1.00 20.00 0 2 201
ATOM    144  CA  ASP   15       -2.300  16.100   6.505  1.00 20.00 0 2 201
ATOM    145  CA  ASP   15        2.300 -16.100   6.505  1.00 20.00 0 2 201
ATOM    146  CA  ASP   15        2.300 -11.500   6.505  1.00 20.00 0 2 201
ATOM    147  CA  ASP   15        2.300  -6.900   6.505  1.00 20.00 0 2 201
ATOM    148  CA  ASP   15        2.300  16.100   6.505  1.00 20.00 0 2 201
ATOM    149  CA  ASP   15        2.300  20.700   6.505  1.00 20.00 0 2 201
ATOM    150  CA  ASP   16        2.300  25.300   6.505  1.00 20.00 0 2 201
ATOM    151  CA  ASP   16        2.300  29.900   6.505  1.00 20.00 0 2 201
ATOM    152  CA  ASP   16        6.900 -11.500   6.505  1.00 20.00 0 2 201
ATOM    153  CA  ASP   16        6.900  -6.900   6.505  1.00 20.00 0 2 201
ATOM    154  CA  ASP   16        6.900  29.900   6.505  1.00 20.00 0 2 201
ATOM    155  CA  ASP   16        6.900  34.500   6.505  1.00 20.00 0 2 201
ATOM    156  CA  ASP   16       11.500  -2.300   6.505  1.00 20.00 0 2 201
ATOM    157  CA  ASP   16       11.500  29.900   6.505  1.00 20.00 0 2 201
ATOM    158  CA  ASP   16       16.100  20.700   6.505  1.00 20.00 0 2 201
ATOM    159  CA  ASP   16       16.100  25.300   6.505  1.00 20.00 0 2 201
ATOM    160  CA  ASP   17      -13.800  -9.200   9.758  1.00 20.00 0 2 201
ATOM    161  CA  ASP   17        0.000 -13.800   9.758  1.00 20.00 0 2 201
ATOM    162  CA  ASP   17        0.000  -9.200   9.758  1.00 20.00 0 2 201
ATOM    163  CA  ASP   17        4.600 -13.800   9.758  1.00 20.00 0 2 201
ATOM    164  CA  ASP   17        4.600  -9.200   9.758  1.00 20.00 0 2 201
ATOM    165  CA  ASP   17        4.600  27.600   9.758  1.00 20.00 0 2 201
ATOM    166  CA  ASP   17        4.600  32.200   9.758  1.00 20.00 0 2 201
ATOM    167  CA  ASP   17        4.600  41.400   9.758  1.00 20.00 0 2 201
ATOM    168  CA  ASP   17       13.800  18.400   9.758  1.00 20.00 0 2 201
ATOM    169  CA  ASP   17       13.800  23.000   9.758  1.00 20.00 0 2 201
ATOM    170  CA  ASP   18       13.800  27.600   9.758  1.00 20.00 0 2 201
ATOM    171  CA  ASP   18       18.400  18.400   9.758  1.00 20.00 0 2 201
ATOM    172  CA  ASP   18       18.400  23.000   9.758  1.00 20.00 0 2 201
ATOM    173  CA  ASP   18      -16.100 -11.500  13.011  1.00 20.00 0 2 201
ATOM    174  CA  ASP   18      -11.500 -11.500  13.011  1.00 20.00 0 2 201
ATOM    175  CA  ASP   18      -11.500  -6.900  13.011  1.00 20.00 0 2 201
ATOM    176  CA  ASP   18       -6.900  -6.900  13.011  1.00 20.00 0 2 201
ATOM    177  CA  ASP   18       -6.900  -2.300  13.011  1.00 20.00 0 2 201
ATOM    178  CA  ASP   18       -6.900   2.300  13.011  1.00 20.00 0 2 201
ATOM    179  CA  ASP   18       -6.900   6.900  13.011  1.00 20.00 0 2 201
ATOM    180  CA  ASP   19       -2.300  -6.900  13.011  1.00 20.00 0 2 201
ATOM    181  CA  ASP   19        2.300 -16.100  13.011  1.00 20.00 0 2 201
ATOM    182  CA  ASP   19        2.300 -11.500  13.011  1.00 20.00 0 2 201
ATOM    183  CA  ASP   19        2.300  -6.900  13.011  1.00 20.00 0 2 201
ATOM    184  CA  ASP   19        2.300  39.100  13.011  1.00 20.00 0 2 201
ATOM    185  CA  ASP   19        6.900  29.900  13.011  1.00 20.00 0 2 201
ATOM    186  CA  ASP   19        6.900  34.500  13.011  1.00 20.00 0 2 201
ATOM    187  CA  ASP   19        6.900  39.100  13.011  1.00 20.00 0 2 201
ATOM    188  CA  ASP   19       11.500  25.300  13.011  1.00 20.00 0 2 201
ATOM    189  CA  ASP   19       16.100  20.700  13.011  1.00 20.00 0 2 201
ATOM    190  CA  ASP   20       16.100  25.300  13.011  1.00 20.00 0 2 201
ATOM    191  CA  ASP   20      -13.800 -13.800  16.263  1.00 20.00 0 2 201
ATOM    192  CA  ASP   20      -13.800  -9.200  16.263  1.00 20.00 0 2 201
ATOM    193  CA  ASP   20       -9.200 -18.400  16.263  1.00 20.00 0 2 201
ATOM    194  CA  ASP   20       -9.200   0.000  16.263  1.00 20.00 0 2 201
ATOM    195  CA  ASP   20       -9.200   4.600  16.263  1.00 20.00 0 2 201
ATOM    196  CA  ASP   20       -4.600  -4.600  16.263  1.00 20.00 0 2 201
ATOM    197  CA  ASP   20       -4.600   0.000  16.263  1.00 20.00 0 2 201
ATOM    198  CA  ASP   20       -4.600   4.600  16.263  1.00 20.00 0 2 201
ATOM    199  CA  ASP   20       -4.600   9.200  16.263  1.00 20.00 0 2 201
ATOM    200  CA  ASP   21        4.600  32.200  16.263  1.00 20.00 0 2 201
ATOM    201  CA  ASP   21        4.600  36.800  16.263  1.00 20.00 0 2 201
ATOM    202  CA  ASP   21      -11.500 -20.700  19.516  1.00 20.00 0 2 201
ATOM    203  CA  ASP   21      -11.500 -16.100  19.516  1.00 20.00 0 2 201
ATOM    204  CA  ASP   21      -11.500 -11.500  19.516  1.00 20.00 0 2 201
ATOM    205  CA  ASP   21       -6.900 -20.700  19.516  1.00 20.00 0 2 201
ATOM    206  CA  ASP   21       -6.900 -16.100  19.516  1.00 20.00 0 2 201
ATOM    207  CA  ASP   21       -6.900   2.300  19.516  1.00 20.00 0 2 201
ATOM    208  CA  ASP   21        6.900  29.900  19.516  1.00 20.00 0 2 201
ATOM    209  CA  ASP   21        6.900  34.500  19.516  1.00 20.00 0 2 201
ATOM    210  CA  ASP   22       11.500  29.900  19.516  1.00 20.00 0 2 201
ATOM    211  CA  ASP   22       -9.200 -18.400  22.769  1.00 20.00 0 2 201
ATOM    212  CA  ASP   22       -9.200 -13.800  22.769  1.00 20.00 0 2 201
ATOM    213  CA  ASP   22       -4.600 -18.400  22.769  1.00 20.00 0 2 201
ATOM    214  CA  ASP   22        9.200  27.600  22.769  1.00 20.00 0 2 201
ATOM    215  CA  ASP   22        9.200  32.200  22.769  1.00 20.00 0 2 201
ATOM    216  CA  ASP   22       13.800  27.600  22.769  1.00 20.00 0 2 201
ATOM    217  CA  ASP   22        6.900  29.900  26.022  1.00 20.00 0 2 201
ATOM    218  CA  ASP   22       11.500  25.300  26.022  1.00 20.00 0 2 201
ATOM    219  CA  ASP   22       11.500  29.900  26.022  1.00 20.00 0 2 201
