# Supplementary material for: BAMLET kills chemotherapy-resistant mesothelioma cells, holding oleic acid in an activated cytotoxic state
Source: PLoS One. 2018 Aug 29;13(8):e0203003. doi: 10.1371/journal.pone.0203003 (PMC6114908; doi:10.1371/journal.pone.0203003)
Supplement: S2 Dataset — (TGZ) [file pone.0203003.s003.tgz › BAMLET_and_BLAGLET_SAXS_and_models/SAXS_models_for_BAMLETs_pH12_4C/bam1o7p5_b750401-1.pdb]

 Project description:                                                     
 j: 130 T: 0.134E-05 Suc:   116 Eva: 37029694 CPU:  0.511E+04 SqF: 0.0212
  Rf: 0.00379 Los:0.1054 Dis:0.0000 Per:  0.3011 Sca: 0.212E-09
 Computation mode ....................................... : Slow
 Number of particle atoms ............................... : 223
 Number of graphs ....................................... : 1
 Anisometry penalty ..................................... : 0.0
 Point symmetry group ................................... : P1
 DAM packing radius ..................................... : 2.400
 Average volume per atom ................................ : 78.25
 Total excluded DAM volume .............................. : 1.745e+4
 Particle center:   2.6906  -0.0430  -3.2115
 Radius of gyration ..................................... : 24.70
 Maximum diameter ....................................... : 78.43
 DAM shape anisometry ................................... : 0.3018
 DAM non-prolateness .................................... : 0.0
 DAM non-oblateness ..................................... : 0.2805
ATOM      1  CA  ASP    1       -4.800   0.000 -30.547  1.00 20.00 0 2 201
ATOM      2  CA  ASP    1       -4.800   4.800 -30.547  1.00 20.00 0 2 201
ATOM      3  CA  ASP    1        0.000   0.000 -30.547  1.00 20.00 0 2 201
ATOM      4  CA  ASP    1        0.000   4.800 -30.547  1.00 20.00 0 2 201
ATOM      5  CA  ASP    1       -7.200  -2.400 -27.153  1.00 20.00 0 2 201
ATOM      6  CA  ASP    1       -7.200   2.400 -27.153  1.00 20.00 0 2 201
ATOM      7  CA  ASP    1       -2.400  -2.400 -27.153  1.00 20.00 0 2 201
ATOM      8  CA  ASP    1       -2.400   2.400 -27.153  1.00 20.00 0 2 201
ATOM      9  CA  ASP    1        2.400  -2.400 -27.153  1.00 20.00 0 2 201
ATOM     10  CA  ASP    2        2.400   2.400 -27.153  1.00 20.00 0 2 201
ATOM     11  CA  ASP    2        7.200  -2.400 -27.153  1.00 20.00 0 2 201
ATOM     12  CA  ASP    2        7.200   2.400 -27.153  1.00 20.00 0 2 201
ATOM     13  CA  ASP    2       -9.600   0.000 -23.759  1.00 20.00 0 2 201
ATOM     14  CA  ASP    2        4.800   0.000 -23.759  1.00 20.00 0 2 201
ATOM     15  CA  ASP    2        4.800   4.800 -23.759  1.00 20.00 0 2 201
ATOM     16  CA  ASP    2        9.600  -4.800 -23.759  1.00 20.00 0 2 201
ATOM     17  CA  ASP    2        9.600   0.000 -23.759  1.00 20.00 0 2 201
ATOM     18  CA  ASP    2       14.400  -4.800 -23.759  1.00 20.00 0 2 201
ATOM     19  CA  ASP    2       -7.200   2.400 -20.365  1.00 20.00 0 2 201
ATOM     20  CA  ASP    3        7.200  -2.400 -20.365  1.00 20.00 0 2 201
ATOM     21  CA  ASP    3        7.200   2.400 -20.365  1.00 20.00 0 2 201
ATOM     22  CA  ASP    3       12.000  -2.400 -20.365  1.00 20.00 0 2 201
ATOM     23  CA  ASP    3       26.400 -12.000 -20.365  1.00 20.00 0 2 201
ATOM     24  CA  ASP    3       -9.600 -14.400 -16.971  1.00 20.00 0 2 201
ATOM     25  CA  ASP    3       -9.600   0.000 -16.971  1.00 20.00 0 2 201
ATOM     26  CA  ASP    3       -4.800   0.000 -16.971  1.00 20.00 0 2 201
ATOM     27  CA  ASP    3       -4.800   4.800 -16.971  1.00 20.00 0 2 201
ATOM     28  CA  ASP    3        0.000  -9.600 -16.971  1.00 20.00 0 2 201
ATOM     29  CA  ASP    3       14.400   9.600 -16.971  1.00 20.00 0 2 201
ATOM     30  CA  ASP    4       14.400  14.400 -16.971  1.00 20.00 0 2 201
ATOM     31  CA  ASP    4       19.200   4.800 -16.971  1.00 20.00 0 2 201
ATOM     32  CA  ASP    4       19.200   9.600 -16.971  1.00 20.00 0 2 201
ATOM     33  CA  ASP    4       24.000  -9.600 -16.971  1.00 20.00 0 2 201
ATOM     34  CA  ASP    4       24.000  -4.800 -16.971  1.00 20.00 0 2 201
ATOM     35  CA  ASP    4       28.800 -14.400 -16.971  1.00 20.00 0 2 201
ATOM     36  CA  ASP    4       28.800  -9.600 -16.971  1.00 20.00 0 2 201
ATOM     37  CA  ASP    4       28.800  -4.800 -16.971  1.00 20.00 0 2 201
ATOM     38  CA  ASP    4       33.600   0.000 -16.971  1.00 20.00 0 2 201
ATOM     39  CA  ASP    4      -12.000 -12.000 -13.576  1.00 20.00 0 2 201
ATOM     40  CA  ASP    5       -7.200 -12.000 -13.576  1.00 20.00 0 2 201
ATOM     41  CA  ASP    5       -7.200  -2.400 -13.576  1.00 20.00 0 2 201
ATOM     42  CA  ASP    5       -7.200   2.400 -13.576  1.00 20.00 0 2 201
ATOM     43  CA  ASP    5       -2.400 -12.000 -13.576  1.00 20.00 0 2 201
ATOM     44  CA  ASP    5       -2.400  -7.200 -13.576  1.00 20.00 0 2 201
ATOM     45  CA  ASP    5       -2.400  -2.400 -13.576  1.00 20.00 0 2 201
ATOM     46  CA  ASP    5       -2.400   2.400 -13.576  1.00 20.00 0 2 201
ATOM     47  CA  ASP    5       -2.400   7.200 -13.576  1.00 20.00 0 2 201
ATOM     48  CA  ASP    5        2.400 -12.000 -13.576  1.00 20.00 0 2 201
ATOM     49  CA  ASP    5        2.400  -7.200 -13.576  1.00 20.00 0 2 201
ATOM     50  CA  ASP    6       12.000  12.000 -13.576  1.00 20.00 0 2 201
ATOM     51  CA  ASP    6       16.800   7.200 -13.576  1.00 20.00 0 2 201
ATOM     52  CA  ASP    6       16.800  12.000 -13.576  1.00 20.00 0 2 201
ATOM     53  CA  ASP    6       21.600  -7.200 -13.576  1.00 20.00 0 2 201
ATOM     54  CA  ASP    6       21.600  -2.400 -13.576  1.00 20.00 0 2 201
ATOM     55  CA  ASP    6       21.600   2.400 -13.576  1.00 20.00 0 2 201
ATOM     56  CA  ASP    6       21.600   7.200 -13.576  1.00 20.00 0 2 201
ATOM     57  CA  ASP    6       26.400 -12.000 -13.576  1.00 20.00 0 2 201
ATOM     58  CA  ASP    6       26.400  -7.200 -13.576  1.00 20.00 0 2 201
ATOM     59  CA  ASP    6       31.200  -2.400 -13.576  1.00 20.00 0 2 201
ATOM     60  CA  ASP    7       36.000  -2.400 -13.576  1.00 20.00 0 2 201
ATOM     61  CA  ASP    7      -14.400 -14.400 -10.182  1.00 20.00 0 2 201
ATOM     62  CA  ASP    7       -9.600 -19.200 -10.182  1.00 20.00 0 2 201
ATOM     63  CA  ASP    7       -9.600 -14.400 -10.182  1.00 20.00 0 2 201
ATOM     64  CA  ASP    7       -4.800   0.000 -10.182  1.00 20.00 0 2 201
ATOM     65  CA  ASP    7       -4.800   4.800 -10.182  1.00 20.00 0 2 201
ATOM     66  CA  ASP    7        0.000  -9.600 -10.182  1.00 20.00 0 2 201
ATOM     67  CA  ASP    7       14.400 -19.200 -10.182  1.00 20.00 0 2 201
ATOM     68  CA  ASP    7       14.400 -14.400 -10.182  1.00 20.00 0 2 201
ATOM     69  CA  ASP    7       19.200  -9.600 -10.182  1.00 20.00 0 2 201
ATOM     70  CA  ASP    8       19.200   4.800 -10.182  1.00 20.00 0 2 201
ATOM     71  CA  ASP    8       33.600  -4.800 -10.182  1.00 20.00 0 2 201
ATOM     72  CA  ASP    8       33.600   0.000 -10.182  1.00 20.00 0 2 201
ATOM     73  CA  ASP    8      -12.000 -16.800  -6.788  1.00 20.00 0 2 201
ATOM     74  CA  ASP    8      -12.000 -12.000  -6.788  1.00 20.00 0 2 201
ATOM     75  CA  ASP    8      -12.000  12.000  -6.788  1.00 20.00 0 2 201
ATOM     76  CA  ASP    8      -12.000  16.800  -6.788  1.00 20.00 0 2 201
ATOM     77  CA  ASP    8       -7.200 -16.800  -6.788  1.00 20.00 0 2 201
ATOM     78  CA  ASP    8       -7.200 -12.000  -6.788  1.00 20.00 0 2 201
ATOM     79  CA  ASP    8       -7.200   7.200  -6.788  1.00 20.00 0 2 201
ATOM     80  CA  ASP    9       -7.200  12.000  -6.788  1.00 20.00 0 2 201
ATOM     81  CA  ASP    9       -7.200  16.800  -6.788  1.00 20.00 0 2 201
ATOM     82  CA  ASP    9       -7.200  21.600  -6.788  1.00 20.00 0 2 201
ATOM     83  CA  ASP    9       -2.400 -12.000  -6.788  1.00 20.00 0 2 201
ATOM     84  CA  ASP    9        2.400 -12.000  -6.788  1.00 20.00 0 2 201
ATOM     85  CA  ASP    9       12.000 -21.600  -6.788  1.00 20.00 0 2 201
ATOM     86  CA  ASP    9       12.000 -16.800  -6.788  1.00 20.00 0 2 201
ATOM     87  CA  ASP    9       12.000 -12.000  -6.788  1.00 20.00 0 2 201
ATOM     88  CA  ASP    9       16.800 -21.600  -6.788  1.00 20.00 0 2 201
ATOM     89  CA  ASP    9       16.800 -16.800  -6.788  1.00 20.00 0 2 201
ATOM     90  CA  ASP   10       16.800 -12.000  -6.788  1.00 20.00 0 2 201
ATOM     91  CA  ASP   10       21.600  16.800  -6.788  1.00 20.00 0 2 201
ATOM     92  CA  ASP   10       26.400  16.800  -6.788  1.00 20.00 0 2 201
ATOM     93  CA  ASP   10       31.200   2.400  -6.788  1.00 20.00 0 2 201
ATOM     94  CA  ASP   10       36.000  -2.400  -6.788  1.00 20.00 0 2 201
ATOM     95  CA  ASP   10      -24.000  19.200  -3.394  1.00 20.00 0 2 201
ATOM     96  CA  ASP   10      -19.200  19.200  -3.394  1.00 20.00 0 2 201
ATOM     97  CA  ASP   10      -14.400  14.400  -3.394  1.00 20.00 0 2 201
ATOM     98  CA  ASP   10       -9.600 -14.400  -3.394  1.00 20.00 0 2 201
ATOM     99  CA  ASP   10       -9.600   9.600  -3.394  1.00 20.00 0 2 201
ATOM    100  CA  ASP   11       -9.600  14.400  -3.394  1.00 20.00 0 2 201
ATOM    101  CA  ASP   11       -9.600  19.200  -3.394  1.00 20.00 0 2 201
ATOM    102  CA  ASP   11       -9.600  24.000  -3.394  1.00 20.00 0 2 201
ATOM    103  CA  ASP   11       -4.800 -14.400  -3.394  1.00 20.00 0 2 201
ATOM    104  CA  ASP   11       -4.800  -9.600  -3.394  1.00 20.00 0 2 201
ATOM    105  CA  ASP   11       -4.800   9.600  -3.394  1.00 20.00 0 2 201
ATOM    106  CA  ASP   11       -4.800  14.400  -3.394  1.00 20.00 0 2 201
ATOM    107  CA  ASP   11       -4.800  19.200  -3.394  1.00 20.00 0 2 201
ATOM    108  CA  ASP   11       -4.800  24.000  -3.394  1.00 20.00 0 2 201
ATOM    109  CA  ASP   11        0.000 -14.400  -3.394  1.00 20.00 0 2 201
ATOM    110  CA  ASP   12        0.000  -9.600  -3.394  1.00 20.00 0 2 201
ATOM    111  CA  ASP   12        4.800 -14.400  -3.394  1.00 20.00 0 2 201
ATOM    112  CA  ASP   12        9.600 -14.400  -3.394  1.00 20.00 0 2 201
ATOM    113  CA  ASP   12       14.400 -19.200  -3.394  1.00 20.00 0 2 201
ATOM    114  CA  ASP   12       14.400 -14.400  -3.394  1.00 20.00 0 2 201
ATOM    115  CA  ASP   12       19.200  -9.600  -3.394  1.00 20.00 0 2 201
ATOM    116  CA  ASP   12       19.200   0.000  -3.394  1.00 20.00 0 2 201
ATOM    117  CA  ASP   12       19.200   4.800  -3.394  1.00 20.00 0 2 201
ATOM    118  CA  ASP   12       19.200   9.600  -3.394  1.00 20.00 0 2 201
ATOM    119  CA  ASP   12       19.200  14.400  -3.394  1.00 20.00 0 2 201
ATOM    120  CA  ASP   13       19.200  19.200  -3.394  1.00 20.00 0 2 201
ATOM    121  CA  ASP   13       24.000  14.400  -3.394  1.00 20.00 0 2 201
ATOM    122  CA  ASP   13       24.000  19.200  -3.394  1.00 20.00 0 2 201
ATOM    123  CA  ASP   13       28.800  14.400  -3.394  1.00 20.00 0 2 201
ATOM    124  CA  ASP   13       28.800  19.200  -3.394  1.00 20.00 0 2 201
ATOM    125  CA  ASP   13       33.600  -4.800  -3.394  1.00 20.00 0 2 201
ATOM    126  CA  ASP   13       33.600   0.000  -3.394  1.00 20.00 0 2 201
ATOM    127  CA  ASP   13      -21.600  16.800   0.000  1.00 20.00 0 2 201
ATOM    128  CA  ASP   13      -21.600  21.600   0.000  1.00 20.00 0 2 201
ATOM    129  CA  ASP   13      -16.800  16.800   0.000  1.00 20.00 0 2 201
ATOM    130  CA  ASP   14      -16.800  21.600   0.000  1.00 20.00 0 2 201
ATOM    131  CA  ASP   14       -7.200  21.600   0.000  1.00 20.00 0 2 201
ATOM    132  CA  ASP   14       -2.400 -16.800   0.000  1.00 20.00 0 2 201
ATOM    133  CA  ASP   14       -2.400 -12.000   0.000  1.00 20.00 0 2 201
ATOM    134  CA  ASP   14       -2.400  21.600   0.000  1.00 20.00 0 2 201
ATOM    135  CA  ASP   14        2.400 -12.000   0.000  1.00 20.00 0 2 201
ATOM    136  CA  ASP   14       16.800 -12.000   0.000  1.00 20.00 0 2 201
ATOM    137  CA  ASP   14       16.800  -7.200   0.000  1.00 20.00 0 2 201
ATOM    138  CA  ASP   14       16.800   2.400   0.000  1.00 20.00 0 2 201
ATOM    139  CA  ASP   14       16.800   7.200   0.000  1.00 20.00 0 2 201
ATOM    140  CA  ASP   15       16.800  12.000   0.000  1.00 20.00 0 2 201
ATOM    141  CA  ASP   15       16.800  16.800   0.000  1.00 20.00 0 2 201
ATOM    142  CA  ASP   15       21.600  -7.200   0.000  1.00 20.00 0 2 201
ATOM    143  CA  ASP   15       21.600  -2.400   0.000  1.00 20.00 0 2 201
ATOM    144  CA  ASP   15       21.600   2.400   0.000  1.00 20.00 0 2 201
ATOM    145  CA  ASP   15       21.600  16.800   0.000  1.00 20.00 0 2 201
ATOM    146  CA  ASP   15       26.400  16.800   0.000  1.00 20.00 0 2 201
ATOM    147  CA  ASP   15       31.200  12.000   0.000  1.00 20.00 0 2 201
ATOM    148  CA  ASP   15       31.200  16.800   0.000  1.00 20.00 0 2 201
ATOM    149  CA  ASP   15      -19.200  14.400   3.394  1.00 20.00 0 2 201
ATOM    150  CA  ASP   16      -19.200  19.200   3.394  1.00 20.00 0 2 201
ATOM    151  CA  ASP   16      -14.400  19.200   3.394  1.00 20.00 0 2 201
ATOM    152  CA  ASP   16       -4.800 -14.400   3.394  1.00 20.00 0 2 201
ATOM    153  CA  ASP   16        0.000 -14.400   3.394  1.00 20.00 0 2 201
ATOM    154  CA  ASP   16        0.000  -9.600   3.394  1.00 20.00 0 2 201
ATOM    155  CA  ASP   16       14.400  -9.600   3.394  1.00 20.00 0 2 201
ATOM    156  CA  ASP   16       14.400  -4.800   3.394  1.00 20.00 0 2 201
ATOM    157  CA  ASP   16       19.200  -9.600   3.394  1.00 20.00 0 2 201
ATOM    158  CA  ASP   16       33.600   9.600   3.394  1.00 20.00 0 2 201
ATOM    159  CA  ASP   16       33.600  14.400   3.394  1.00 20.00 0 2 201
ATOM    160  CA  ASP   17      -31.200  -2.400   6.788  1.00 20.00 0 2 201
ATOM    161  CA  ASP   17      -26.400  -2.400   6.788  1.00 20.00 0 2 201
ATOM    162  CA  ASP   17      -21.600  -2.400   6.788  1.00 20.00 0 2 201
ATOM    163  CA  ASP   17      -16.800  16.800   6.788  1.00 20.00 0 2 201
ATOM    164  CA  ASP   17      -16.800  21.600   6.788  1.00 20.00 0 2 201
ATOM    165  CA  ASP   17      -12.000  16.800   6.788  1.00 20.00 0 2 201
ATOM    166  CA  ASP   17      -12.000  21.600   6.788  1.00 20.00 0 2 201
ATOM    167  CA  ASP   17       -2.400 -12.000   6.788  1.00 20.00 0 2 201
ATOM    168  CA  ASP   17       -2.400  -7.200   6.788  1.00 20.00 0 2 201
ATOM    169  CA  ASP   17        2.400 -16.800   6.788  1.00 20.00 0 2 201
ATOM    170  CA  ASP   18        2.400 -12.000   6.788  1.00 20.00 0 2 201
ATOM    171  CA  ASP   18       12.000  -7.200   6.788  1.00 20.00 0 2 201
ATOM    172  CA  ASP   18       12.000  -2.400   6.788  1.00 20.00 0 2 201
ATOM    173  CA  ASP   18       16.800  -7.200   6.788  1.00 20.00 0 2 201
ATOM    174  CA  ASP   18       26.400   2.400   6.788  1.00 20.00 0 2 201
ATOM    175  CA  ASP   18       26.400   7.200   6.788  1.00 20.00 0 2 201
ATOM    176  CA  ASP   18       31.200   2.400   6.788  1.00 20.00 0 2 201
ATOM    177  CA  ASP   18       31.200   7.200   6.788  1.00 20.00 0 2 201
ATOM    178  CA  ASP   18       31.200  12.000   6.788  1.00 20.00 0 2 201
ATOM    179  CA  ASP   18      -38.400   4.800  10.182  1.00 20.00 0 2 201
ATOM    180  CA  ASP   19      -33.600   0.000  10.182  1.00 20.00 0 2 201
ATOM    181  CA  ASP   19      -33.600   4.800  10.182  1.00 20.00 0 2 201
ATOM    182  CA  ASP   19      -28.800  -4.800  10.182  1.00 20.00 0 2 201
ATOM    183  CA  ASP   19      -28.800   0.000  10.182  1.00 20.00 0 2 201
ATOM    184  CA  ASP   19      -24.000  -4.800  10.182  1.00 20.00 0 2 201
ATOM    185  CA  ASP   19      -24.000   0.000  10.182  1.00 20.00 0 2 201
ATOM    186  CA  ASP   19      -14.400  -9.600  10.182  1.00 20.00 0 2 201
ATOM    187  CA  ASP   19      -14.400  19.200  10.182  1.00 20.00 0 2 201
ATOM    188  CA  ASP   19      -14.400  24.000  10.182  1.00 20.00 0 2 201
ATOM    189  CA  ASP   19       -9.600  -9.600  10.182  1.00 20.00 0 2 201
ATOM    190  CA  ASP   20       -4.800  -4.800  10.182  1.00 20.00 0 2 201
ATOM    191  CA  ASP   20        0.000 -14.400  10.182  1.00 20.00 0 2 201
ATOM    192  CA  ASP   20       24.000   4.800  10.182  1.00 20.00 0 2 201
ATOM    193  CA  ASP   20       28.800   0.000  10.182  1.00 20.00 0 2 201
ATOM    194  CA  ASP   20       28.800   4.800  10.182  1.00 20.00 0 2 201
ATOM    195  CA  ASP   20       28.800   9.600  10.182  1.00 20.00 0 2 201
ATOM    196  CA  ASP   20      -36.000  -2.400  13.576  1.00 20.00 0 2 201
ATOM    197  CA  ASP   20      -36.000   2.400  13.576  1.00 20.00 0 2 201
ATOM    198  CA  ASP   20      -36.000   7.200  13.576  1.00 20.00 0 2 201
ATOM    199  CA  ASP   20      -31.200   2.400  13.576  1.00 20.00 0 2 201
ATOM    200  CA  ASP   21      -26.400  -7.200  13.576  1.00 20.00 0 2 201
ATOM    201  CA  ASP   21      -26.400  -2.400  13.576  1.00 20.00 0 2 201
ATOM    202  CA  ASP   21      -21.600  -7.200  13.576  1.00 20.00 0 2 201
ATOM    203  CA  ASP   21      -16.800 -12.000  13.576  1.00 20.00 0 2 201
ATOM    204  CA  ASP   21      -16.800  -7.200  13.576  1.00 20.00 0 2 201
ATOM    205  CA  ASP   21      -12.000 -12.000  13.576  1.00 20.00 0 2 201
ATOM    206  CA  ASP   21      -12.000  -7.200  13.576  1.00 20.00 0 2 201
ATOM    207  CA  ASP   21       -7.200  -7.200  13.576  1.00 20.00 0 2 201
ATOM    208  CA  ASP   21       -7.200  -2.400  13.576  1.00 20.00 0 2 201
ATOM    209  CA  ASP   21       -2.400  -2.400  13.576  1.00 20.00 0 2 201
ATOM    210  CA  ASP   22      -33.600   0.000  16.971  1.00 20.00 0 2 201
ATOM    211  CA  ASP   22      -33.600   4.800  16.971  1.00 20.00 0 2 201
ATOM    212  CA  ASP   22      -14.400  -9.600  16.971  1.00 20.00 0 2 201
ATOM    213  CA  ASP   22       -9.600  -9.600  16.971  1.00 20.00 0 2 201
ATOM    214  CA  ASP   22       -4.800 -14.400  16.971  1.00 20.00 0 2 201
ATOM    215  CA  ASP   22       -4.800  -9.600  16.971  1.00 20.00 0 2 201
ATOM    216  CA  ASP   22       -4.800  -4.800  16.971  1.00 20.00 0 2 201
ATOM    217  CA  ASP   22       -7.200 -12.000  20.365  1.00 20.00 0 2 201
ATOM    218  CA  ASP   22       -7.200  -7.200  20.365  1.00 20.00 0 2 201
ATOM    219  CA  ASP   22       -2.400 -12.000  20.365  1.00 20.00 0 2 201
ATOM    220  CA  ASP   23       -2.400  -7.200  20.365  1.00 20.00 0 2 201
ATOM    221  CA  ASP   23       -4.800  -9.600  23.759  1.00 20.00 0 2 201
ATOM    222  CA  ASP   23       -4.800  -4.800  23.759  1.00 20.00 0 2 201
ATOM    223  CA  ASP   23        0.000  -9.600  23.759  1.00 20.00 0 2 201
