# Supplementary material for: BAMLET kills chemotherapy-resistant mesothelioma cells, holding oleic acid in an activated cytotoxic state
Source: PLoS One. 2018 Aug 29;13(8):e0203003. doi: 10.1371/journal.pone.0203003 (PMC6114908; doi:10.1371/journal.pone.0203003)
Supplement: S2 Dataset — (TGZ) [file pone.0203003.s003.tgz › BAMLET_and_BLAGLET_SAXS_and_models/SAXS_models_for_BAMLETs_pH12_4C/bam1o5p625_b562415-1.pdb]

 Project description:                                                     
 j: 146 T: 0.589E-06 Suc:    99 Eva: 44718152 CPU:  0.635E+04 SqF: 0.0170
  Rf: 0.00286 Los:0.0726 Dis:0.0000 Per:  0.3632 Sca: 0.232E-09
 Computation mode ....................................... : Slow
 Number of particle atoms ............................... : 315
 Number of graphs ....................................... : 1
 Anisometry penalty ..................................... : 0.0
 Point symmetry group ................................... : P1
 DAM packing radius ..................................... : 2.100
 Average volume per atom ................................ : 52.42
 Total excluded DAM volume .............................. : 1.651e+4
 Particle center:   0.5667  -1.0200   3.1678
 Radius of gyration ..................................... : 24.11
 Maximum diameter ....................................... : 76.30
 DAM shape anisometry ................................... : 0.3706
 DAM non-prolateness .................................... : 0.0
 DAM non-oblateness ..................................... : 0.2402
ATOM      1  CA  ASP    1      -12.600 -21.000 -26.729  1.00 20.00 0 2 201
ATOM      2  CA  ASP    1      -12.600 -16.800 -26.729  1.00 20.00 0 2 201
ATOM      3  CA  ASP    1      -12.600 -12.600 -26.729  1.00 20.00 0 2 201
ATOM      4  CA  ASP    1       -8.400 -12.600 -26.729  1.00 20.00 0 2 201
ATOM      5  CA  ASP    1      -18.900 -18.900 -23.759  1.00 20.00 0 2 201
ATOM      6  CA  ASP    1      -14.700 -23.100 -23.759  1.00 20.00 0 2 201
ATOM      7  CA  ASP    1      -14.700 -18.900 -23.759  1.00 20.00 0 2 201
ATOM      8  CA  ASP    1      -14.700 -14.700 -23.759  1.00 20.00 0 2 201
ATOM      9  CA  ASP    1      -10.500 -23.100 -23.759  1.00 20.00 0 2 201
ATOM     10  CA  ASP    2      -10.500 -18.900 -23.759  1.00 20.00 0 2 201
ATOM     11  CA  ASP    2      -10.500 -14.700 -23.759  1.00 20.00 0 2 201
ATOM     12  CA  ASP    2      -10.500 -10.500 -23.759  1.00 20.00 0 2 201
ATOM     13  CA  ASP    2       -6.300 -14.700 -23.759  1.00 20.00 0 2 201
ATOM     14  CA  ASP    2       -6.300 -10.500 -23.759  1.00 20.00 0 2 201
ATOM     15  CA  ASP    2      -21.000 -16.800 -20.789  1.00 20.00 0 2 201
ATOM     16  CA  ASP    2      -16.800 -25.200 -20.789  1.00 20.00 0 2 201
ATOM     17  CA  ASP    2      -16.800 -21.000 -20.789  1.00 20.00 0 2 201
ATOM     18  CA  ASP    2      -16.800 -16.800 -20.789  1.00 20.00 0 2 201
ATOM     19  CA  ASP    2      -12.600 -25.200 -20.789  1.00 20.00 0 2 201
ATOM     20  CA  ASP    3      -12.600 -21.000 -20.789  1.00 20.00 0 2 201
ATOM     21  CA  ASP    3       -8.400 -25.200 -20.789  1.00 20.00 0 2 201
ATOM     22  CA  ASP    3       -8.400 -12.600 -20.789  1.00 20.00 0 2 201
ATOM     23  CA  ASP    3       -8.400  -8.400 -20.789  1.00 20.00 0 2 201
ATOM     24  CA  ASP    3       -4.200 -12.600 -20.789  1.00 20.00 0 2 201
ATOM     25  CA  ASP    3       -4.200  -8.400 -20.789  1.00 20.00 0 2 201
ATOM     26  CA  ASP    3        0.000 -16.800 -20.789  1.00 20.00 0 2 201
ATOM     27  CA  ASP    3        0.000 -12.600 -20.789  1.00 20.00 0 2 201
ATOM     28  CA  ASP    3        4.200 -21.000 -20.789  1.00 20.00 0 2 201
ATOM     29  CA  ASP    3        4.200 -16.800 -20.789  1.00 20.00 0 2 201
ATOM     30  CA  ASP    4      -14.700 -27.300 -17.819  1.00 20.00 0 2 201
ATOM     31  CA  ASP    4      -14.700 -23.100 -17.819  1.00 20.00 0 2 201
ATOM     32  CA  ASP    4      -10.500 -27.300 -17.819  1.00 20.00 0 2 201
ATOM     33  CA  ASP    4      -10.500 -23.100 -17.819  1.00 20.00 0 2 201
ATOM     34  CA  ASP    4       -6.300 -10.500 -17.819  1.00 20.00 0 2 201
ATOM     35  CA  ASP    4       -6.300  -6.300 -17.819  1.00 20.00 0 2 201
ATOM     36  CA  ASP    4       -2.100 -18.900 -17.819  1.00 20.00 0 2 201
ATOM     37  CA  ASP    4       -2.100 -14.700 -17.819  1.00 20.00 0 2 201
ATOM     38  CA  ASP    4        2.100 -23.100 -17.819  1.00 20.00 0 2 201
ATOM     39  CA  ASP    4        2.100 -18.900 -17.819  1.00 20.00 0 2 201
ATOM     40  CA  ASP    5        2.100 -14.700 -17.819  1.00 20.00 0 2 201
ATOM     41  CA  ASP    5        6.300 -23.100 -17.819  1.00 20.00 0 2 201
ATOM     42  CA  ASP    5        6.300 -18.900 -17.819  1.00 20.00 0 2 201
ATOM     43  CA  ASP    5      -12.600 -29.400 -14.849  1.00 20.00 0 2 201
ATOM     44  CA  ASP    5      -12.600 -25.200 -14.849  1.00 20.00 0 2 201
ATOM     45  CA  ASP    5       -8.400 -29.400 -14.849  1.00 20.00 0 2 201
ATOM     46  CA  ASP    5       -8.400 -25.200 -14.849  1.00 20.00 0 2 201
ATOM     47  CA  ASP    5       -4.200  -4.200 -14.849  1.00 20.00 0 2 201
ATOM     48  CA  ASP    5        0.000 -21.000 -14.849  1.00 20.00 0 2 201
ATOM     49  CA  ASP    5        0.000 -16.800 -14.849  1.00 20.00 0 2 201
ATOM     50  CA  ASP    6        4.200 -25.200 -14.849  1.00 20.00 0 2 201
ATOM     51  CA  ASP    6        4.200 -21.000 -14.849  1.00 20.00 0 2 201
ATOM     52  CA  ASP    6        4.200 -16.800 -14.849  1.00 20.00 0 2 201
ATOM     53  CA  ASP    6      -10.500 -27.300 -11.879  1.00 20.00 0 2 201
ATOM     54  CA  ASP    6       -6.300 -27.300 -11.879  1.00 20.00 0 2 201
ATOM     55  CA  ASP    6       -6.300  -6.300 -11.879  1.00 20.00 0 2 201
ATOM     56  CA  ASP    6       -6.300  -2.100 -11.879  1.00 20.00 0 2 201
ATOM     57  CA  ASP    6       -2.100  -6.300 -11.879  1.00 20.00 0 2 201
ATOM     58  CA  ASP    6       -2.100  -2.100 -11.879  1.00 20.00 0 2 201
ATOM     59  CA  ASP    6        2.100 -18.900 -11.879  1.00 20.00 0 2 201
ATOM     60  CA  ASP    7       18.900 -10.500 -11.879  1.00 20.00 0 2 201
ATOM     61  CA  ASP    7       18.900  -6.300 -11.879  1.00 20.00 0 2 201
ATOM     62  CA  ASP    7       18.900   2.100 -11.879  1.00 20.00 0 2 201
ATOM     63  CA  ASP    7       18.900   6.300 -11.879  1.00 20.00 0 2 201
ATOM     64  CA  ASP    7       23.100  -6.300 -11.879  1.00 20.00 0 2 201
ATOM     65  CA  ASP    7       23.100  -2.100 -11.879  1.00 20.00 0 2 201
ATOM     66  CA  ASP    7       23.100   2.100 -11.879  1.00 20.00 0 2 201
ATOM     67  CA  ASP    7       27.300  -2.100 -11.879  1.00 20.00 0 2 201
ATOM     68  CA  ASP    7      -16.800  21.000  -8.910  1.00 20.00 0 2 201
ATOM     69  CA  ASP    7       -8.400  -4.200  -8.910  1.00 20.00 0 2 201
ATOM     70  CA  ASP    8       -8.400   0.000  -8.910  1.00 20.00 0 2 201
ATOM     71  CA  ASP    8       -4.200  -4.200  -8.910  1.00 20.00 0 2 201
ATOM     72  CA  ASP    8       -4.200   0.000  -8.910  1.00 20.00 0 2 201
ATOM     73  CA  ASP    8        0.000  -4.200  -8.910  1.00 20.00 0 2 201
ATOM     74  CA  ASP    8       16.800  -8.400  -8.910  1.00 20.00 0 2 201
ATOM     75  CA  ASP    8       16.800  -4.200  -8.910  1.00 20.00 0 2 201
ATOM     76  CA  ASP    8       16.800   4.200  -8.910  1.00 20.00 0 2 201
ATOM     77  CA  ASP    8       21.000  -8.400  -8.910  1.00 20.00 0 2 201
ATOM     78  CA  ASP    8       21.000  -4.200  -8.910  1.00 20.00 0 2 201
ATOM     79  CA  ASP    8       21.000   0.000  -8.910  1.00 20.00 0 2 201
ATOM     80  CA  ASP    9       21.000   4.200  -8.910  1.00 20.00 0 2 201
ATOM     81  CA  ASP    9       21.000   8.400  -8.910  1.00 20.00 0 2 201
ATOM     82  CA  ASP    9       25.200  -4.200  -8.910  1.00 20.00 0 2 201
ATOM     83  CA  ASP    9       25.200   0.000  -8.910  1.00 20.00 0 2 201
ATOM     84  CA  ASP    9      -18.900  23.100  -5.940  1.00 20.00 0 2 201
ATOM     85  CA  ASP    9      -14.700  18.900  -5.940  1.00 20.00 0 2 201
ATOM     86  CA  ASP    9      -14.700  23.100  -5.940  1.00 20.00 0 2 201
ATOM     87  CA  ASP    9      -10.500  -2.100  -5.940  1.00 20.00 0 2 201
ATOM     88  CA  ASP    9      -10.500   2.100  -5.940  1.00 20.00 0 2 201
ATOM     89  CA  ASP    9      -10.500  18.900  -5.940  1.00 20.00 0 2 201
ATOM     90  CA  ASP   10      -10.500  23.100  -5.940  1.00 20.00 0 2 201
ATOM     91  CA  ASP   10       -6.300  -2.100  -5.940  1.00 20.00 0 2 201
ATOM     92  CA  ASP   10       -2.100  -2.100  -5.940  1.00 20.00 0 2 201
ATOM     93  CA  ASP   10        2.100  -6.300  -5.940  1.00 20.00 0 2 201
ATOM     94  CA  ASP   10       14.700  -6.300  -5.940  1.00 20.00 0 2 201
ATOM     95  CA  ASP   10       18.900   2.100  -5.940  1.00 20.00 0 2 201
ATOM     96  CA  ASP   10       18.900   6.300  -5.940  1.00 20.00 0 2 201
ATOM     97  CA  ASP   10       18.900  10.500  -5.940  1.00 20.00 0 2 201
ATOM     98  CA  ASP   10       23.100   6.300  -5.940  1.00 20.00 0 2 201
ATOM     99  CA  ASP   10       23.100  10.500  -5.940  1.00 20.00 0 2 201
ATOM    100  CA  ASP   11      -21.000 -21.000  -2.970  1.00 20.00 0 2 201
ATOM    101  CA  ASP   11      -16.800 -21.000  -2.970  1.00 20.00 0 2 201
ATOM    102  CA  ASP   11      -16.800  21.000  -2.970  1.00 20.00 0 2 201
ATOM    103  CA  ASP   11      -16.800  25.200  -2.970  1.00 20.00 0 2 201
ATOM    104  CA  ASP   11      -12.600  -8.400  -2.970  1.00 20.00 0 2 201
ATOM    105  CA  ASP   11      -12.600  -4.200  -2.970  1.00 20.00 0 2 201
ATOM    106  CA  ASP   11      -12.600   0.000  -2.970  1.00 20.00 0 2 201
ATOM    107  CA  ASP   11      -12.600  21.000  -2.970  1.00 20.00 0 2 201
ATOM    108  CA  ASP   11      -12.600  25.200  -2.970  1.00 20.00 0 2 201
ATOM    109  CA  ASP   11       -8.400  -4.200  -2.970  1.00 20.00 0 2 201
ATOM    110  CA  ASP   12       -8.400   0.000  -2.970  1.00 20.00 0 2 201
ATOM    111  CA  ASP   12       -8.400  21.000  -2.970  1.00 20.00 0 2 201
ATOM    112  CA  ASP   12       -8.400  25.200  -2.970  1.00 20.00 0 2 201
ATOM    113  CA  ASP   12        4.200 -12.600  -2.970  1.00 20.00 0 2 201
ATOM    114  CA  ASP   12        4.200  -8.400  -2.970  1.00 20.00 0 2 201
ATOM    115  CA  ASP   12        4.200  -4.200  -2.970  1.00 20.00 0 2 201
ATOM    116  CA  ASP   12        8.400  -4.200  -2.970  1.00 20.00 0 2 201
ATOM    117  CA  ASP   12       16.800   4.200  -2.970  1.00 20.00 0 2 201
ATOM    118  CA  ASP   12       21.000   4.200  -2.970  1.00 20.00 0 2 201
ATOM    119  CA  ASP   12       21.000   8.400  -2.970  1.00 20.00 0 2 201
ATOM    120  CA  ASP   13       25.200   4.200  -2.970  1.00 20.00 0 2 201
ATOM    121  CA  ASP   13       25.200   8.400  -2.970  1.00 20.00 0 2 201
ATOM    122  CA  ASP   13      -18.900 -23.100   0.000  1.00 20.00 0 2 201
ATOM    123  CA  ASP   13      -18.900 -18.900   0.000  1.00 20.00 0 2 201
ATOM    124  CA  ASP   13      -14.700 -10.500   0.000  1.00 20.00 0 2 201
ATOM    125  CA  ASP   13      -14.700  -6.300   0.000  1.00 20.00 0 2 201
ATOM    126  CA  ASP   13      -14.700  -2.100   0.000  1.00 20.00 0 2 201
ATOM    127  CA  ASP   13      -14.700  10.500   0.000  1.00 20.00 0 2 201
ATOM    128  CA  ASP   13      -14.700  14.700   0.000  1.00 20.00 0 2 201
ATOM    129  CA  ASP   13      -14.700  18.900   0.000  1.00 20.00 0 2 201
ATOM    130  CA  ASP   14      -14.700  23.100   0.000  1.00 20.00 0 2 201
ATOM    131  CA  ASP   14      -10.500 -10.500   0.000  1.00 20.00 0 2 201
ATOM    132  CA  ASP   14      -10.500  -6.300   0.000  1.00 20.00 0 2 201
ATOM    133  CA  ASP   14      -10.500  -2.100   0.000  1.00 20.00 0 2 201
ATOM    134  CA  ASP   14      -10.500   2.100   0.000  1.00 20.00 0 2 201
ATOM    135  CA  ASP   14       -6.300   2.100   0.000  1.00 20.00 0 2 201
ATOM    136  CA  ASP   14       -6.300   6.300   0.000  1.00 20.00 0 2 201
ATOM    137  CA  ASP   14        2.100 -10.500   0.000  1.00 20.00 0 2 201
ATOM    138  CA  ASP   14        2.100  -6.300   0.000  1.00 20.00 0 2 201
ATOM    139  CA  ASP   14        6.300 -10.500   0.000  1.00 20.00 0 2 201
ATOM    140  CA  ASP   15        6.300  -6.300   0.000  1.00 20.00 0 2 201
ATOM    141  CA  ASP   15        6.300  -2.100   0.000  1.00 20.00 0 2 201
ATOM    142  CA  ASP   15       10.500  -6.300   0.000  1.00 20.00 0 2 201
ATOM    143  CA  ASP   15       10.500  -2.100   0.000  1.00 20.00 0 2 201
ATOM    144  CA  ASP   15       14.700  -2.100   0.000  1.00 20.00 0 2 201
ATOM    145  CA  ASP   15       18.900  -2.100   0.000  1.00 20.00 0 2 201
ATOM    146  CA  ASP   15       18.900   2.100   0.000  1.00 20.00 0 2 201
ATOM    147  CA  ASP   15       18.900   6.300   0.000  1.00 20.00 0 2 201
ATOM    148  CA  ASP   15       23.100   2.100   0.000  1.00 20.00 0 2 201
ATOM    149  CA  ASP   15       23.100   6.300   0.000  1.00 20.00 0 2 201
ATOM    150  CA  ASP   16      -21.000 -21.000   2.970  1.00 20.00 0 2 201
ATOM    151  CA  ASP   16      -21.000 -16.800   2.970  1.00 20.00 0 2 201
ATOM    152  CA  ASP   16      -16.800 -21.000   2.970  1.00 20.00 0 2 201
ATOM    153  CA  ASP   16      -16.800 -16.800   2.970  1.00 20.00 0 2 201
ATOM    154  CA  ASP   16      -16.800 -12.600   2.970  1.00 20.00 0 2 201
ATOM    155  CA  ASP   16      -16.800  -8.400   2.970  1.00 20.00 0 2 201
ATOM    156  CA  ASP   16      -16.800  -4.200   2.970  1.00 20.00 0 2 201
ATOM    157  CA  ASP   16      -16.800   8.400   2.970  1.00 20.00 0 2 201
ATOM    158  CA  ASP   16      -16.800  12.600   2.970  1.00 20.00 0 2 201
ATOM    159  CA  ASP   16      -12.600 -12.600   2.970  1.00 20.00 0 2 201
ATOM    160  CA  ASP   17      -12.600  -8.400   2.970  1.00 20.00 0 2 201
ATOM    161  CA  ASP   17      -12.600  -4.200   2.970  1.00 20.00 0 2 201
ATOM    162  CA  ASP   17      -12.600   0.000   2.970  1.00 20.00 0 2 201
ATOM    163  CA  ASP   17      -12.600   4.200   2.970  1.00 20.00 0 2 201
ATOM    164  CA  ASP   17      -12.600   8.400   2.970  1.00 20.00 0 2 201
ATOM    165  CA  ASP   17      -12.600  12.600   2.970  1.00 20.00 0 2 201
ATOM    166  CA  ASP   17       -8.400   0.000   2.970  1.00 20.00 0 2 201
ATOM    167  CA  ASP   17       -8.400   4.200   2.970  1.00 20.00 0 2 201
ATOM    168  CA  ASP   17       -8.400   8.400   2.970  1.00 20.00 0 2 201
ATOM    169  CA  ASP   17        0.000  -4.200   2.970  1.00 20.00 0 2 201
ATOM    170  CA  ASP   18        4.200  -8.400   2.970  1.00 20.00 0 2 201
ATOM    171  CA  ASP   18        4.200  -4.200   2.970  1.00 20.00 0 2 201
ATOM    172  CA  ASP   18        8.400  -4.200   2.970  1.00 20.00 0 2 201
ATOM    173  CA  ASP   18       12.600  -4.200   2.970  1.00 20.00 0 2 201
ATOM    174  CA  ASP   18       16.800   0.000   2.970  1.00 20.00 0 2 201
ATOM    175  CA  ASP   18       21.000   0.000   2.970  1.00 20.00 0 2 201
ATOM    176  CA  ASP   18       21.000   4.200   2.970  1.00 20.00 0 2 201
ATOM    177  CA  ASP   18      -23.100 -18.900   5.940  1.00 20.00 0 2 201
ATOM    178  CA  ASP   18      -18.900 -18.900   5.940  1.00 20.00 0 2 201
ATOM    179  CA  ASP   18      -18.900 -14.700   5.940  1.00 20.00 0 2 201
ATOM    180  CA  ASP   19      -14.700 -10.500   5.940  1.00 20.00 0 2 201
ATOM    181  CA  ASP   19      -14.700   6.300   5.940  1.00 20.00 0 2 201
ATOM    182  CA  ASP   19      -14.700  10.500   5.940  1.00 20.00 0 2 201
ATOM    183  CA  ASP   19      -10.500   6.300   5.940  1.00 20.00 0 2 201
ATOM    184  CA  ASP   19      -10.500  10.500   5.940  1.00 20.00 0 2 201
ATOM    185  CA  ASP   19       -2.100 -18.900   5.940  1.00 20.00 0 2 201
ATOM    186  CA  ASP   19       -2.100  -2.100   5.940  1.00 20.00 0 2 201
ATOM    187  CA  ASP   19       18.900  -2.100   5.940  1.00 20.00 0 2 201
ATOM    188  CA  ASP   19       18.900   2.100   5.940  1.00 20.00 0 2 201
ATOM    189  CA  ASP   19       23.100  -2.100   5.940  1.00 20.00 0 2 201
ATOM    190  CA  ASP   20       23.100   2.100   5.940  1.00 20.00 0 2 201
ATOM    191  CA  ASP   20       -4.200 -21.000   8.910  1.00 20.00 0 2 201
ATOM    192  CA  ASP   20       -4.200 -16.800   8.910  1.00 20.00 0 2 201
ATOM    193  CA  ASP   20       -4.200  -4.200   8.910  1.00 20.00 0 2 201
ATOM    194  CA  ASP   20        0.000 -21.000   8.910  1.00 20.00 0 2 201
ATOM    195  CA  ASP   20        0.000 -16.800   8.910  1.00 20.00 0 2 201
ATOM    196  CA  ASP   20       21.000   0.000   8.910  1.00 20.00 0 2 201
ATOM    197  CA  ASP   20       -6.300 -23.100  11.879  1.00 20.00 0 2 201
ATOM    198  CA  ASP   20       -6.300 -18.900  11.879  1.00 20.00 0 2 201
ATOM    199  CA  ASP   20       -6.300  -6.300  11.879  1.00 20.00 0 2 201
ATOM    200  CA  ASP   21       -6.300  -2.100  11.879  1.00 20.00 0 2 201
ATOM    201  CA  ASP   21       -2.100 -23.100  11.879  1.00 20.00 0 2 201
ATOM    202  CA  ASP   21       -2.100 -18.900  11.879  1.00 20.00 0 2 201
ATOM    203  CA  ASP   21       -2.100 -14.700  11.879  1.00 20.00 0 2 201
ATOM    204  CA  ASP   21        2.100 -18.900  11.879  1.00 20.00 0 2 201
ATOM    205  CA  ASP   21        2.100 -14.700  11.879  1.00 20.00 0 2 201
ATOM    206  CA  ASP   21       10.500  -2.100  11.879  1.00 20.00 0 2 201
ATOM    207  CA  ASP   21       14.700  -2.100  11.879  1.00 20.00 0 2 201
ATOM    208  CA  ASP   21       -8.400 -12.600  14.849  1.00 20.00 0 2 201
ATOM    209  CA  ASP   21       -8.400  -8.400  14.849  1.00 20.00 0 2 201
ATOM    210  CA  ASP   22       -8.400  -4.200  14.849  1.00 20.00 0 2 201
ATOM    211  CA  ASP   22       -8.400  12.600  14.849  1.00 20.00 0 2 201
ATOM    212  CA  ASP   22       -4.200 -16.800  14.849  1.00 20.00 0 2 201
ATOM    213  CA  ASP   22       -4.200 -12.600  14.849  1.00 20.00 0 2 201
ATOM    214  CA  ASP   22       -4.200  -8.400  14.849  1.00 20.00 0 2 201
ATOM    215  CA  ASP   22       -4.200  -4.200  14.849  1.00 20.00 0 2 201
ATOM    216  CA  ASP   22       -4.200   8.400  14.849  1.00 20.00 0 2 201
ATOM    217  CA  ASP   22       -4.200  12.600  14.849  1.00 20.00 0 2 201
ATOM    218  CA  ASP   22       -4.200  16.800  14.849  1.00 20.00 0 2 201
ATOM    219  CA  ASP   22        0.000 -16.800  14.849  1.00 20.00 0 2 201
ATOM    220  CA  ASP   23        0.000 -12.600  14.849  1.00 20.00 0 2 201
ATOM    221  CA  ASP   23        0.000  21.000  14.849  1.00 20.00 0 2 201
ATOM    222  CA  ASP   23        4.200  21.000  14.849  1.00 20.00 0 2 201
ATOM    223  CA  ASP   23        8.400  -4.200  14.849  1.00 20.00 0 2 201
ATOM    224  CA  ASP   23        8.400   0.000  14.849  1.00 20.00 0 2 201
ATOM    225  CA  ASP   23        8.400  21.000  14.849  1.00 20.00 0 2 201
ATOM    226  CA  ASP   23       12.600  -4.200  14.849  1.00 20.00 0 2 201
ATOM    227  CA  ASP   23       12.600   0.000  14.849  1.00 20.00 0 2 201
ATOM    228  CA  ASP   23      -10.500  10.500  17.819  1.00 20.00 0 2 201
ATOM    229  CA  ASP   23      -10.500  14.700  17.819  1.00 20.00 0 2 201
ATOM    230  CA  ASP   24       -6.300 -10.500  17.819  1.00 20.00 0 2 201
ATOM    231  CA  ASP   24       -6.300  -6.300  17.819  1.00 20.00 0 2 201
ATOM    232  CA  ASP   24       -6.300  -2.100  17.819  1.00 20.00 0 2 201
ATOM    233  CA  ASP   24       -6.300   6.300  17.819  1.00 20.00 0 2 201
ATOM    234  CA  ASP   24       -6.300  10.500  17.819  1.00 20.00 0 2 201
ATOM    235  CA  ASP   24       -6.300  14.700  17.819  1.00 20.00 0 2 201
ATOM    236  CA  ASP   24       -6.300  18.900  17.819  1.00 20.00 0 2 201
ATOM    237  CA  ASP   24       -2.100 -14.700  17.819  1.00 20.00 0 2 201
ATOM    238  CA  ASP   24       -2.100 -10.500  17.819  1.00 20.00 0 2 201
ATOM    239  CA  ASP   24       -2.100  -2.100  17.819  1.00 20.00 0 2 201
ATOM    240  CA  ASP   25       -2.100   2.100  17.819  1.00 20.00 0 2 201
ATOM    241  CA  ASP   25       -2.100   6.300  17.819  1.00 20.00 0 2 201
ATOM    242  CA  ASP   25       -2.100  10.500  17.819  1.00 20.00 0 2 201
ATOM    243  CA  ASP   25       -2.100  18.900  17.819  1.00 20.00 0 2 201
ATOM    244  CA  ASP   25       -2.100  23.100  17.819  1.00 20.00 0 2 201
ATOM    245  CA  ASP   25        2.100  18.900  17.819  1.00 20.00 0 2 201
ATOM    246  CA  ASP   25        2.100  23.100  17.819  1.00 20.00 0 2 201
ATOM    247  CA  ASP   25        6.300  -6.300  17.819  1.00 20.00 0 2 201
ATOM    248  CA  ASP   25        6.300  -2.100  17.819  1.00 20.00 0 2 201
ATOM    249  CA  ASP   25        6.300  18.900  17.819  1.00 20.00 0 2 201
ATOM    250  CA  ASP   26        6.300  23.100  17.819  1.00 20.00 0 2 201
ATOM    251  CA  ASP   26       10.500  -6.300  17.819  1.00 20.00 0 2 201
ATOM    252  CA  ASP   26       10.500  -2.100  17.819  1.00 20.00 0 2 201
ATOM    253  CA  ASP   26       10.500  10.500  17.819  1.00 20.00 0 2 201
ATOM    254  CA  ASP   26       10.500  14.700  17.819  1.00 20.00 0 2 201
ATOM    255  CA  ASP   26       10.500  18.900  17.819  1.00 20.00 0 2 201
ATOM    256  CA  ASP   26       18.900  23.100  17.819  1.00 20.00 0 2 201
ATOM    257  CA  ASP   26       23.100  18.900  17.819  1.00 20.00 0 2 201
ATOM    258  CA  ASP   26       23.100  23.100  17.819  1.00 20.00 0 2 201
ATOM    259  CA  ASP   26       -8.400   8.400  20.789  1.00 20.00 0 2 201
ATOM    260  CA  ASP   27       -8.400  12.600  20.789  1.00 20.00 0 2 201
ATOM    261  CA  ASP   27       -8.400  16.800  20.789  1.00 20.00 0 2 201
ATOM    262  CA  ASP   27       -4.200   4.200  20.789  1.00 20.00 0 2 201
ATOM    263  CA  ASP   27       -4.200   8.400  20.789  1.00 20.00 0 2 201
ATOM    264  CA  ASP   27       -4.200  12.600  20.789  1.00 20.00 0 2 201
ATOM    265  CA  ASP   27       -4.200  16.800  20.789  1.00 20.00 0 2 201
ATOM    266  CA  ASP   27       -4.200  21.000  20.789  1.00 20.00 0 2 201
ATOM    267  CA  ASP   27        0.000   4.200  20.789  1.00 20.00 0 2 201
ATOM    268  CA  ASP   27        0.000   8.400  20.789  1.00 20.00 0 2 201
ATOM    269  CA  ASP   27        0.000  21.000  20.789  1.00 20.00 0 2 201
ATOM    270  CA  ASP   28        4.200  -4.200  20.789  1.00 20.00 0 2 201
ATOM    271  CA  ASP   28        4.200  21.000  20.789  1.00 20.00 0 2 201
ATOM    272  CA  ASP   28        8.400  -4.200  20.789  1.00 20.00 0 2 201
ATOM    273  CA  ASP   28        8.400   8.400  20.789  1.00 20.00 0 2 201
ATOM    274  CA  ASP   28        8.400  12.600  20.789  1.00 20.00 0 2 201
ATOM    275  CA  ASP   28        8.400  16.800  20.789  1.00 20.00 0 2 201
ATOM    276  CA  ASP   28        8.400  21.000  20.789  1.00 20.00 0 2 201
ATOM    277  CA  ASP   28       12.600   8.400  20.789  1.00 20.00 0 2 201
ATOM    278  CA  ASP   28       12.600  12.600  20.789  1.00 20.00 0 2 201
ATOM    279  CA  ASP   28       12.600  21.000  20.789  1.00 20.00 0 2 201
ATOM    280  CA  ASP   29       16.800  21.000  20.789  1.00 20.00 0 2 201
ATOM    281  CA  ASP   29       16.800  25.200  20.789  1.00 20.00 0 2 201
ATOM    282  CA  ASP   29       21.000  16.800  20.789  1.00 20.00 0 2 201
ATOM    283  CA  ASP   29       21.000  21.000  20.789  1.00 20.00 0 2 201
ATOM    284  CA  ASP   29       21.000  25.200  20.789  1.00 20.00 0 2 201
ATOM    285  CA  ASP   29       25.200  16.800  20.789  1.00 20.00 0 2 201
ATOM    286  CA  ASP   29       25.200  21.000  20.789  1.00 20.00 0 2 201
ATOM    287  CA  ASP   29       -2.100   2.100  23.759  1.00 20.00 0 2 201
ATOM    288  CA  ASP   29       -2.100   6.300  23.759  1.00 20.00 0 2 201
ATOM    289  CA  ASP   29        2.100  -2.100  23.759  1.00 20.00 0 2 201
ATOM    290  CA  ASP   30        2.100   2.100  23.759  1.00 20.00 0 2 201
ATOM    291  CA  ASP   30        2.100   6.300  23.759  1.00 20.00 0 2 201
ATOM    292  CA  ASP   30        6.300  -6.300  23.759  1.00 20.00 0 2 201
ATOM    293  CA  ASP   30        6.300  -2.100  23.759  1.00 20.00 0 2 201
ATOM    294  CA  ASP   30        6.300   6.300  23.759  1.00 20.00 0 2 201
ATOM    295  CA  ASP   30        6.300  10.500  23.759  1.00 20.00 0 2 201
ATOM    296  CA  ASP   30       10.500   6.300  23.759  1.00 20.00 0 2 201
ATOM    297  CA  ASP   30       10.500  10.500  23.759  1.00 20.00 0 2 201
ATOM    298  CA  ASP   30       14.700  18.900  23.759  1.00 20.00 0 2 201
ATOM    299  CA  ASP   30       14.700  23.100  23.759  1.00 20.00 0 2 201
ATOM    300  CA  ASP   31       18.900  18.900  23.759  1.00 20.00 0 2 201
ATOM    301  CA  ASP   31       18.900  23.100  23.759  1.00 20.00 0 2 201
ATOM    302  CA  ASP   31       23.100  18.900  23.759  1.00 20.00 0 2 201
ATOM    303  CA  ASP   31        0.000   4.200  26.729  1.00 20.00 0 2 201
ATOM    304  CA  ASP   31        4.200   0.000  26.729  1.00 20.00 0 2 201
ATOM    305  CA  ASP   31        4.200   4.200  26.729  1.00 20.00 0 2 201
ATOM    306  CA  ASP   31        4.200   8.400  26.729  1.00 20.00 0 2 201
ATOM    307  CA  ASP   31        8.400   4.200  26.729  1.00 20.00 0 2 201
ATOM    308  CA  ASP   31        8.400   8.400  26.729  1.00 20.00 0 2 201
ATOM    309  CA  ASP   31       12.600   8.400  26.729  1.00 20.00 0 2 201
ATOM    310  CA  ASP   32       16.800  21.000  26.729  1.00 20.00 0 2 201
ATOM    311  CA  ASP   32       21.000  16.800  26.729  1.00 20.00 0 2 201
ATOM    312  CA  ASP   32       21.000  21.000  26.729  1.00 20.00 0 2 201
ATOM    313  CA  ASP   32        6.300   2.100  29.698  1.00 20.00 0 2 201
ATOM    314  CA  ASP   32        6.300   6.300  29.698  1.00 20.00 0 2 201
ATOM    315  CA  ASP   32       18.900  18.900  29.698  1.00 20.00 0 2 201
