# Supplementary material for: BAMLET kills chemotherapy-resistant mesothelioma cells, holding oleic acid in an activated cytotoxic state
Source: PLoS One. 2018 Aug 29;13(8):e0203003. doi: 10.1371/journal.pone.0203003 (PMC6114908; doi:10.1371/journal.pone.0203003)
Supplement: S2 Dataset — (TGZ) [file pone.0203003.s003.tgz › BAMLET_and_BLAGLET_SAXS_and_models/SAXS_models_for_BAMLETs_pH12_4C/bam1o20_b020415-1.pdb]

 Project description:                                                     
 j: 162 T: 0.259E-06 Suc:    79 Eva: 49852492 CPU:  0.845E+04 SqF: 0.0132
  Rf: 0.00144 Los:0.0476 Dis:0.0000 Per:  0.3649 Sca: 0.630E-10
 Computation mode ....................................... : Slow
 Number of particle atoms ............................... : 452
 Number of graphs ....................................... : 1
 Anisometry penalty ..................................... : 0.0
 Point symmetry group ................................... : P1
 DAM packing radius ..................................... : 2.300
 Average volume per atom ................................ : 68.87
 Total excluded DAM volume .............................. : 3.113e+4
 Particle center:   1.0686  -2.2491  -2.0869
 Radius of gyration ..................................... : 26.67
 Maximum diameter ....................................... : 88.36
 DAM shape anisometry ................................... : 0.1986
 DAM non-prolateness .................................... : 0.0
 DAM non-oblateness ..................................... : 0.1226
ATOM      1  CA  ASP    1        4.600   9.200 -35.780  1.00 20.00 0 2 201
ATOM      2  CA  ASP    1       -2.300   6.900 -32.527  1.00 20.00 0 2 201
ATOM      3  CA  ASP    1        2.300   6.900 -32.527  1.00 20.00 0 2 201
ATOM      4  CA  ASP    1        2.300  11.500 -32.527  1.00 20.00 0 2 201
ATOM      5  CA  ASP    1        6.900   6.900 -32.527  1.00 20.00 0 2 201
ATOM      6  CA  ASP    1        6.900  11.500 -32.527  1.00 20.00 0 2 201
ATOM      7  CA  ASP    1       -4.600   4.600 -29.274  1.00 20.00 0 2 201
ATOM      8  CA  ASP    1       -4.600   9.200 -29.274  1.00 20.00 0 2 201
ATOM      9  CA  ASP    1        0.000   4.600 -29.274  1.00 20.00 0 2 201
ATOM     10  CA  ASP    2        0.000   9.200 -29.274  1.00 20.00 0 2 201
ATOM     11  CA  ASP    2        4.600   0.000 -29.274  1.00 20.00 0 2 201
ATOM     12  CA  ASP    2        4.600   4.600 -29.274  1.00 20.00 0 2 201
ATOM     13  CA  ASP    2        4.600   9.200 -29.274  1.00 20.00 0 2 201
ATOM     14  CA  ASP    2        9.200   0.000 -29.274  1.00 20.00 0 2 201
ATOM     15  CA  ASP    2        9.200   4.600 -29.274  1.00 20.00 0 2 201
ATOM     16  CA  ASP    2       -6.900  -6.900 -26.022  1.00 20.00 0 2 201
ATOM     17  CA  ASP    2       -6.900  -2.300 -26.022  1.00 20.00 0 2 201
ATOM     18  CA  ASP    2       -6.900   2.300 -26.022  1.00 20.00 0 2 201
ATOM     19  CA  ASP    2       -6.900   6.900 -26.022  1.00 20.00 0 2 201
ATOM     20  CA  ASP    3       -2.300  -6.900 -26.022  1.00 20.00 0 2 201
ATOM     21  CA  ASP    3       -2.300  -2.300 -26.022  1.00 20.00 0 2 201
ATOM     22  CA  ASP    3       -2.300   2.300 -26.022  1.00 20.00 0 2 201
ATOM     23  CA  ASP    3       -2.300   6.900 -26.022  1.00 20.00 0 2 201
ATOM     24  CA  ASP    3        2.300   2.300 -26.022  1.00 20.00 0 2 201
ATOM     25  CA  ASP    3        6.900  -2.300 -26.022  1.00 20.00 0 2 201
ATOM     26  CA  ASP    3        6.900   2.300 -26.022  1.00 20.00 0 2 201
ATOM     27  CA  ASP    3        6.900   6.900 -26.022  1.00 20.00 0 2 201
ATOM     28  CA  ASP    3       11.500   2.300 -26.022  1.00 20.00 0 2 201
ATOM     29  CA  ASP    3       34.500  -6.900 -26.022  1.00 20.00 0 2 201
ATOM     30  CA  ASP    4       34.500  -2.300 -26.022  1.00 20.00 0 2 201
ATOM     31  CA  ASP    4       34.500   2.300 -26.022  1.00 20.00 0 2 201
ATOM     32  CA  ASP    4       -9.200  -4.600 -22.769  1.00 20.00 0 2 201
ATOM     33  CA  ASP    4       -9.200   0.000 -22.769  1.00 20.00 0 2 201
ATOM     34  CA  ASP    4       -4.600 -18.400 -22.769  1.00 20.00 0 2 201
ATOM     35  CA  ASP    4       -4.600 -13.800 -22.769  1.00 20.00 0 2 201
ATOM     36  CA  ASP    4       -4.600  -9.200 -22.769  1.00 20.00 0 2 201
ATOM     37  CA  ASP    4       -4.600  -4.600 -22.769  1.00 20.00 0 2 201
ATOM     38  CA  ASP    4       -4.600   0.000 -22.769  1.00 20.00 0 2 201
ATOM     39  CA  ASP    4       -4.600   4.600 -22.769  1.00 20.00 0 2 201
ATOM     40  CA  ASP    5       -4.600   9.200 -22.769  1.00 20.00 0 2 201
ATOM     41  CA  ASP    5        0.000 -13.800 -22.769  1.00 20.00 0 2 201
ATOM     42  CA  ASP    5        0.000  -9.200 -22.769  1.00 20.00 0 2 201
ATOM     43  CA  ASP    5        0.000  -4.600 -22.769  1.00 20.00 0 2 201
ATOM     44  CA  ASP    5        0.000   0.000 -22.769  1.00 20.00 0 2 201
ATOM     45  CA  ASP    5        0.000   4.600 -22.769  1.00 20.00 0 2 201
ATOM     46  CA  ASP    5        4.600  -4.600 -22.769  1.00 20.00 0 2 201
ATOM     47  CA  ASP    5        4.600   0.000 -22.769  1.00 20.00 0 2 201
ATOM     48  CA  ASP    5        4.600   4.600 -22.769  1.00 20.00 0 2 201
ATOM     49  CA  ASP    5        9.200   4.600 -22.769  1.00 20.00 0 2 201
ATOM     50  CA  ASP    6       32.200  -4.600 -22.769  1.00 20.00 0 2 201
ATOM     51  CA  ASP    6       32.200   0.000 -22.769  1.00 20.00 0 2 201
ATOM     52  CA  ASP    6       32.200   4.600 -22.769  1.00 20.00 0 2 201
ATOM     53  CA  ASP    6       36.800  -9.200 -22.769  1.00 20.00 0 2 201
ATOM     54  CA  ASP    6       36.800  -4.600 -22.769  1.00 20.00 0 2 201
ATOM     55  CA  ASP    6       36.800   0.000 -22.769  1.00 20.00 0 2 201
ATOM     56  CA  ASP    6       36.800   4.600 -22.769  1.00 20.00 0 2 201
ATOM     57  CA  ASP    6      -11.500  -6.900 -19.516  1.00 20.00 0 2 201
ATOM     58  CA  ASP    6      -11.500  -2.300 -19.516  1.00 20.00 0 2 201
ATOM     59  CA  ASP    6       -6.900 -20.700 -19.516  1.00 20.00 0 2 201
ATOM     60  CA  ASP    7       -6.900 -16.100 -19.516  1.00 20.00 0 2 201
ATOM     61  CA  ASP    7       -6.900 -11.500 -19.516  1.00 20.00 0 2 201
ATOM     62  CA  ASP    7       -6.900  -6.900 -19.516  1.00 20.00 0 2 201
ATOM     63  CA  ASP    7       -6.900  -2.300 -19.516  1.00 20.00 0 2 201
ATOM     64  CA  ASP    7       -6.900   2.300 -19.516  1.00 20.00 0 2 201
ATOM     65  CA  ASP    7       -6.900   6.900 -19.516  1.00 20.00 0 2 201
ATOM     66  CA  ASP    7       -2.300 -20.700 -19.516  1.00 20.00 0 2 201
ATOM     67  CA  ASP    7       -2.300 -16.100 -19.516  1.00 20.00 0 2 201
ATOM     68  CA  ASP    7       -2.300 -11.500 -19.516  1.00 20.00 0 2 201
ATOM     69  CA  ASP    7       -2.300  -6.900 -19.516  1.00 20.00 0 2 201
ATOM     70  CA  ASP    8       -2.300  -2.300 -19.516  1.00 20.00 0 2 201
ATOM     71  CA  ASP    8       -2.300   2.300 -19.516  1.00 20.00 0 2 201
ATOM     72  CA  ASP    8       -2.300   6.900 -19.516  1.00 20.00 0 2 201
ATOM     73  CA  ASP    8        2.300 -11.500 -19.516  1.00 20.00 0 2 201
ATOM     74  CA  ASP    8        2.300  -6.900 -19.516  1.00 20.00 0 2 201
ATOM     75  CA  ASP    8        2.300  -2.300 -19.516  1.00 20.00 0 2 201
ATOM     76  CA  ASP    8        2.300   2.300 -19.516  1.00 20.00 0 2 201
ATOM     77  CA  ASP    8        2.300   6.900 -19.516  1.00 20.00 0 2 201
ATOM     78  CA  ASP    8       29.900  -2.300 -19.516  1.00 20.00 0 2 201
ATOM     79  CA  ASP    8       29.900   2.300 -19.516  1.00 20.00 0 2 201
ATOM     80  CA  ASP    9       34.500  -6.900 -19.516  1.00 20.00 0 2 201
ATOM     81  CA  ASP    9       34.500  -2.300 -19.516  1.00 20.00 0 2 201
ATOM     82  CA  ASP    9       34.500   2.300 -19.516  1.00 20.00 0 2 201
ATOM     83  CA  ASP    9       34.500   6.900 -19.516  1.00 20.00 0 2 201
ATOM     84  CA  ASP    9       39.100  -6.900 -19.516  1.00 20.00 0 2 201
ATOM     85  CA  ASP    9       39.100  -2.300 -19.516  1.00 20.00 0 2 201
ATOM     86  CA  ASP    9       39.100   2.300 -19.516  1.00 20.00 0 2 201
ATOM     87  CA  ASP    9       39.100   6.900 -19.516  1.00 20.00 0 2 201
ATOM     88  CA  ASP    9      -23.000  23.000 -16.263  1.00 20.00 0 2 201
ATOM     89  CA  ASP    9      -18.400  23.000 -16.263  1.00 20.00 0 2 201
ATOM     90  CA  ASP   10      -13.800  -4.600 -16.263  1.00 20.00 0 2 201
ATOM     91  CA  ASP   10      -13.800  23.000 -16.263  1.00 20.00 0 2 201
ATOM     92  CA  ASP   10       -9.200 -18.400 -16.263  1.00 20.00 0 2 201
ATOM     93  CA  ASP   10       -9.200 -13.800 -16.263  1.00 20.00 0 2 201
ATOM     94  CA  ASP   10       -9.200  -9.200 -16.263  1.00 20.00 0 2 201
ATOM     95  CA  ASP   10       -9.200  -4.600 -16.263  1.00 20.00 0 2 201
ATOM     96  CA  ASP   10       -4.600 -23.000 -16.263  1.00 20.00 0 2 201
ATOM     97  CA  ASP   10       -4.600 -18.400 -16.263  1.00 20.00 0 2 201
ATOM     98  CA  ASP   10       -4.600 -13.800 -16.263  1.00 20.00 0 2 201
ATOM     99  CA  ASP   10       -4.600  -9.200 -16.263  1.00 20.00 0 2 201
ATOM    100  CA  ASP   11       -4.600  -4.600 -16.263  1.00 20.00 0 2 201
ATOM    101  CA  ASP   11       -4.600   0.000 -16.263  1.00 20.00 0 2 201
ATOM    102  CA  ASP   11        0.000 -27.600 -16.263  1.00 20.00 0 2 201
ATOM    103  CA  ASP   11        0.000 -23.000 -16.263  1.00 20.00 0 2 201
ATOM    104  CA  ASP   11        0.000 -13.800 -16.263  1.00 20.00 0 2 201
ATOM    105  CA  ASP   11        0.000  -9.200 -16.263  1.00 20.00 0 2 201
ATOM    106  CA  ASP   11        4.600 -27.600 -16.263  1.00 20.00 0 2 201
ATOM    107  CA  ASP   11        4.600 -23.000 -16.263  1.00 20.00 0 2 201
ATOM    108  CA  ASP   11        4.600  -9.200 -16.263  1.00 20.00 0 2 201
ATOM    109  CA  ASP   11        9.200 -27.600 -16.263  1.00 20.00 0 2 201
ATOM    110  CA  ASP   12        9.200 -23.000 -16.263  1.00 20.00 0 2 201
ATOM    111  CA  ASP   12        9.200 -18.400 -16.263  1.00 20.00 0 2 201
ATOM    112  CA  ASP   12       13.800 -23.000 -16.263  1.00 20.00 0 2 201
ATOM    113  CA  ASP   12       13.800 -18.400 -16.263  1.00 20.00 0 2 201
ATOM    114  CA  ASP   12       32.200  -4.600 -16.263  1.00 20.00 0 2 201
ATOM    115  CA  ASP   12       32.200   0.000 -16.263  1.00 20.00 0 2 201
ATOM    116  CA  ASP   12       32.200   4.600 -16.263  1.00 20.00 0 2 201
ATOM    117  CA  ASP   12       36.800  -4.600 -16.263  1.00 20.00 0 2 201
ATOM    118  CA  ASP   12       36.800   0.000 -16.263  1.00 20.00 0 2 201
ATOM    119  CA  ASP   12       36.800   4.600 -16.263  1.00 20.00 0 2 201
ATOM    120  CA  ASP   13      -20.700  20.700 -13.011  1.00 20.00 0 2 201
ATOM    121  CA  ASP   13      -20.700  25.300 -13.011  1.00 20.00 0 2 201
ATOM    122  CA  ASP   13      -16.100  20.700 -13.011  1.00 20.00 0 2 201
ATOM    123  CA  ASP   13      -16.100  25.300 -13.011  1.00 20.00 0 2 201
ATOM    124  CA  ASP   13      -11.500  -6.900 -13.011  1.00 20.00 0 2 201
ATOM    125  CA  ASP   13      -11.500  20.700 -13.011  1.00 20.00 0 2 201
ATOM    126  CA  ASP   13      -11.500  25.300 -13.011  1.00 20.00 0 2 201
ATOM    127  CA  ASP   13       -6.900 -20.700 -13.011  1.00 20.00 0 2 201
ATOM    128  CA  ASP   13       -6.900 -16.100 -13.011  1.00 20.00 0 2 201
ATOM    129  CA  ASP   13       -6.900 -11.500 -13.011  1.00 20.00 0 2 201
ATOM    130  CA  ASP   14       -6.900  -6.900 -13.011  1.00 20.00 0 2 201
ATOM    131  CA  ASP   14       -2.300 -25.300 -13.011  1.00 20.00 0 2 201
ATOM    132  CA  ASP   14       -2.300 -20.700 -13.011  1.00 20.00 0 2 201
ATOM    133  CA  ASP   14       -2.300 -16.100 -13.011  1.00 20.00 0 2 201
ATOM    134  CA  ASP   14       -2.300 -11.500 -13.011  1.00 20.00 0 2 201
ATOM    135  CA  ASP   14        2.300 -29.900 -13.011  1.00 20.00 0 2 201
ATOM    136  CA  ASP   14        2.300 -25.300 -13.011  1.00 20.00 0 2 201
ATOM    137  CA  ASP   14        2.300 -20.700 -13.011  1.00 20.00 0 2 201
ATOM    138  CA  ASP   14        2.300 -16.100 -13.011  1.00 20.00 0 2 201
ATOM    139  CA  ASP   14        2.300 -11.500 -13.011  1.00 20.00 0 2 201
ATOM    140  CA  ASP   15        2.300  -6.900 -13.011  1.00 20.00 0 2 201
ATOM    141  CA  ASP   15        6.900 -29.900 -13.011  1.00 20.00 0 2 201
ATOM    142  CA  ASP   15        6.900 -25.300 -13.011  1.00 20.00 0 2 201
ATOM    143  CA  ASP   15        6.900 -20.700 -13.011  1.00 20.00 0 2 201
ATOM    144  CA  ASP   15        6.900 -16.100 -13.011  1.00 20.00 0 2 201
ATOM    145  CA  ASP   15       11.500 -25.300 -13.011  1.00 20.00 0 2 201
ATOM    146  CA  ASP   15       11.500 -20.700 -13.011  1.00 20.00 0 2 201
ATOM    147  CA  ASP   15       11.500 -16.100 -13.011  1.00 20.00 0 2 201
ATOM    148  CA  ASP   15       16.100 -20.700 -13.011  1.00 20.00 0 2 201
ATOM    149  CA  ASP   15       25.300   6.900 -13.011  1.00 20.00 0 2 201
ATOM    150  CA  ASP   16       29.900   2.300 -13.011  1.00 20.00 0 2 201
ATOM    151  CA  ASP   16       29.900   6.900 -13.011  1.00 20.00 0 2 201
ATOM    152  CA  ASP   16       34.500   2.300 -13.011  1.00 20.00 0 2 201
ATOM    153  CA  ASP   16       34.500   6.900 -13.011  1.00 20.00 0 2 201
ATOM    154  CA  ASP   16      -18.400  23.000  -9.758  1.00 20.00 0 2 201
ATOM    155  CA  ASP   16      -13.800  23.000  -9.758  1.00 20.00 0 2 201
ATOM    156  CA  ASP   16       -9.200  18.400  -9.758  1.00 20.00 0 2 201
ATOM    157  CA  ASP   16       -4.600 -18.400  -9.758  1.00 20.00 0 2 201
ATOM    158  CA  ASP   16       -4.600 -13.800  -9.758  1.00 20.00 0 2 201
ATOM    159  CA  ASP   16       -4.600  18.400  -9.758  1.00 20.00 0 2 201
ATOM    160  CA  ASP   17       -4.600  23.000  -9.758  1.00 20.00 0 2 201
ATOM    161  CA  ASP   17        0.000 -23.000  -9.758  1.00 20.00 0 2 201
ATOM    162  CA  ASP   17        0.000 -18.400  -9.758  1.00 20.00 0 2 201
ATOM    163  CA  ASP   17        4.600 -27.600  -9.758  1.00 20.00 0 2 201
ATOM    164  CA  ASP   17        4.600 -23.000  -9.758  1.00 20.00 0 2 201
ATOM    165  CA  ASP   17        9.200 -27.600  -9.758  1.00 20.00 0 2 201
ATOM    166  CA  ASP   17        9.200 -23.000  -9.758  1.00 20.00 0 2 201
ATOM    167  CA  ASP   17        9.200 -18.400  -9.758  1.00 20.00 0 2 201
ATOM    168  CA  ASP   17       13.800 -23.000  -9.758  1.00 20.00 0 2 201
ATOM    169  CA  ASP   17       13.800 -18.400  -9.758  1.00 20.00 0 2 201
ATOM    170  CA  ASP   18       18.400   9.200  -9.758  1.00 20.00 0 2 201
ATOM    171  CA  ASP   18       23.000   4.600  -9.758  1.00 20.00 0 2 201
ATOM    172  CA  ASP   18       23.000   9.200  -9.758  1.00 20.00 0 2 201
ATOM    173  CA  ASP   18       27.600   4.600  -9.758  1.00 20.00 0 2 201
ATOM    174  CA  ASP   18       27.600   9.200  -9.758  1.00 20.00 0 2 201
ATOM    175  CA  ASP   18       32.200   4.600  -9.758  1.00 20.00 0 2 201
ATOM    176  CA  ASP   18       32.200   9.200  -9.758  1.00 20.00 0 2 201
ATOM    177  CA  ASP   18      -11.500  16.100  -6.505  1.00 20.00 0 2 201
ATOM    178  CA  ASP   18      -11.500  20.700  -6.505  1.00 20.00 0 2 201
ATOM    179  CA  ASP   18       -6.900  16.100  -6.505  1.00 20.00 0 2 201
ATOM    180  CA  ASP   19       -6.900  20.700  -6.505  1.00 20.00 0 2 201
ATOM    181  CA  ASP   19       -6.900  25.300  -6.505  1.00 20.00 0 2 201
ATOM    182  CA  ASP   19       -2.300 -20.700  -6.505  1.00 20.00 0 2 201
ATOM    183  CA  ASP   19       -2.300 -16.100  -6.505  1.00 20.00 0 2 201
ATOM    184  CA  ASP   19       -2.300  20.700  -6.505  1.00 20.00 0 2 201
ATOM    185  CA  ASP   19       -2.300  25.300  -6.505  1.00 20.00 0 2 201
ATOM    186  CA  ASP   19        2.300 -25.300  -6.505  1.00 20.00 0 2 201
ATOM    187  CA  ASP   19        6.900 -25.300  -6.505  1.00 20.00 0 2 201
ATOM    188  CA  ASP   19        6.900 -20.700  -6.505  1.00 20.00 0 2 201
ATOM    189  CA  ASP   19       11.500 -25.300  -6.505  1.00 20.00 0 2 201
ATOM    190  CA  ASP   20       11.500 -20.700  -6.505  1.00 20.00 0 2 201
ATOM    191  CA  ASP   20       20.700   6.900  -6.505  1.00 20.00 0 2 201
ATOM    192  CA  ASP   20       20.700  11.500  -6.505  1.00 20.00 0 2 201
ATOM    193  CA  ASP   20       25.300   6.900  -6.505  1.00 20.00 0 2 201
ATOM    194  CA  ASP   20       25.300  11.500  -6.505  1.00 20.00 0 2 201
ATOM    195  CA  ASP   20       29.900  11.500  -6.505  1.00 20.00 0 2 201
ATOM    196  CA  ASP   20      -13.800   4.600  -3.253  1.00 20.00 0 2 201
ATOM    197  CA  ASP   20       -9.200   4.600  -3.253  1.00 20.00 0 2 201
ATOM    198  CA  ASP   20       -9.200  13.800  -3.253  1.00 20.00 0 2 201
ATOM    199  CA  ASP   20       -9.200  18.400  -3.253  1.00 20.00 0 2 201
ATOM    200  CA  ASP   21       -9.200  23.000  -3.253  1.00 20.00 0 2 201
ATOM    201  CA  ASP   21       -4.600  18.400  -3.253  1.00 20.00 0 2 201
ATOM    202  CA  ASP   21       -4.600  23.000  -3.253  1.00 20.00 0 2 201
ATOM    203  CA  ASP   21        4.600 -23.000  -3.253  1.00 20.00 0 2 201
ATOM    204  CA  ASP   21        9.200 -23.000  -3.253  1.00 20.00 0 2 201
ATOM    205  CA  ASP   21       18.400  13.800  -3.253  1.00 20.00 0 2 201
ATOM    206  CA  ASP   21       23.000   4.600  -3.253  1.00 20.00 0 2 201
ATOM    207  CA  ASP   21       23.000   9.200  -3.253  1.00 20.00 0 2 201
ATOM    208  CA  ASP   21       23.000  13.800  -3.253  1.00 20.00 0 2 201
ATOM    209  CA  ASP   21       27.600   9.200  -3.253  1.00 20.00 0 2 201
ATOM    210  CA  ASP   22       27.600  13.800  -3.253  1.00 20.00 0 2 201
ATOM    211  CA  ASP   22       32.200  13.800  -3.253  1.00 20.00 0 2 201
ATOM    212  CA  ASP   22      -16.100   2.300   0.000  1.00 20.00 0 2 201
ATOM    213  CA  ASP   22      -11.500   2.300   0.000  1.00 20.00 0 2 201
ATOM    214  CA  ASP   22      -11.500   6.900   0.000  1.00 20.00 0 2 201
ATOM    215  CA  ASP   22      -11.500  11.500   0.000  1.00 20.00 0 2 201
ATOM    216  CA  ASP   22      -11.500  16.100   0.000  1.00 20.00 0 2 201
ATOM    217  CA  ASP   22      -11.500  20.700   0.000  1.00 20.00 0 2 201
ATOM    218  CA  ASP   22       -6.900  16.100   0.000  1.00 20.00 0 2 201
ATOM    219  CA  ASP   22       -6.900  20.700   0.000  1.00 20.00 0 2 201
ATOM    220  CA  ASP   23       -2.300  11.500   0.000  1.00 20.00 0 2 201
ATOM    221  CA  ASP   23        2.300 -25.300   0.000  1.00 20.00 0 2 201
ATOM    222  CA  ASP   23        2.300  11.500   0.000  1.00 20.00 0 2 201
ATOM    223  CA  ASP   23        6.900 -25.300   0.000  1.00 20.00 0 2 201
ATOM    224  CA  ASP   23        6.900  11.500   0.000  1.00 20.00 0 2 201
ATOM    225  CA  ASP   23       11.500  11.500   0.000  1.00 20.00 0 2 201
ATOM    226  CA  ASP   23       11.500  16.100   0.000  1.00 20.00 0 2 201
ATOM    227  CA  ASP   23       16.100  16.100   0.000  1.00 20.00 0 2 201
ATOM    228  CA  ASP   23       20.700   6.900   0.000  1.00 20.00 0 2 201
ATOM    229  CA  ASP   23       20.700  11.500   0.000  1.00 20.00 0 2 201
ATOM    230  CA  ASP   24       20.700  16.100   0.000  1.00 20.00 0 2 201
ATOM    231  CA  ASP   24       25.300   6.900   0.000  1.00 20.00 0 2 201
ATOM    232  CA  ASP   24       25.300  11.500   0.000  1.00 20.00 0 2 201
ATOM    233  CA  ASP   24       25.300  16.100   0.000  1.00 20.00 0 2 201
ATOM    234  CA  ASP   24       29.900   6.900   0.000  1.00 20.00 0 2 201
ATOM    235  CA  ASP   24       29.900  11.500   0.000  1.00 20.00 0 2 201
ATOM    236  CA  ASP   24       29.900  16.100   0.000  1.00 20.00 0 2 201
ATOM    237  CA  ASP   24      -27.600  -9.200   3.253  1.00 20.00 0 2 201
ATOM    238  CA  ASP   24      -23.000   0.000   3.253  1.00 20.00 0 2 201
ATOM    239  CA  ASP   24      -18.400   0.000   3.253  1.00 20.00 0 2 201
ATOM    240  CA  ASP   25      -18.400   4.600   3.253  1.00 20.00 0 2 201
ATOM    241  CA  ASP   25      -13.800   0.000   3.253  1.00 20.00 0 2 201
ATOM    242  CA  ASP   25      -13.800   4.600   3.253  1.00 20.00 0 2 201
ATOM    243  CA  ASP   25      -13.800   9.200   3.253  1.00 20.00 0 2 201
ATOM    244  CA  ASP   25      -13.800  13.800   3.253  1.00 20.00 0 2 201
ATOM    245  CA  ASP   25      -13.800  18.400   3.253  1.00 20.00 0 2 201
ATOM    246  CA  ASP   25       -9.200   9.200   3.253  1.00 20.00 0 2 201
ATOM    247  CA  ASP   25       -9.200  13.800   3.253  1.00 20.00 0 2 201
ATOM    248  CA  ASP   25       -9.200  18.400   3.253  1.00 20.00 0 2 201
ATOM    249  CA  ASP   25        0.000 -27.600   3.253  1.00 20.00 0 2 201
ATOM    250  CA  ASP   26        0.000 -23.000   3.253  1.00 20.00 0 2 201
ATOM    251  CA  ASP   26        0.000   9.200   3.253  1.00 20.00 0 2 201
ATOM    252  CA  ASP   26        0.000  13.800   3.253  1.00 20.00 0 2 201
ATOM    253  CA  ASP   26        4.600 -27.600   3.253  1.00 20.00 0 2 201
ATOM    254  CA  ASP   26        4.600 -23.000   3.253  1.00 20.00 0 2 201
ATOM    255  CA  ASP   26        4.600  13.800   3.253  1.00 20.00 0 2 201
ATOM    256  CA  ASP   26        9.200   9.200   3.253  1.00 20.00 0 2 201
ATOM    257  CA  ASP   26        9.200  13.800   3.253  1.00 20.00 0 2 201
ATOM    258  CA  ASP   26        9.200  18.400   3.253  1.00 20.00 0 2 201
ATOM    259  CA  ASP   26       13.800   9.200   3.253  1.00 20.00 0 2 201
ATOM    260  CA  ASP   27       13.800  13.800   3.253  1.00 20.00 0 2 201
ATOM    261  CA  ASP   27       13.800  18.400   3.253  1.00 20.00 0 2 201
ATOM    262  CA  ASP   27       18.400   9.200   3.253  1.00 20.00 0 2 201
ATOM    263  CA  ASP   27       18.400  13.800   3.253  1.00 20.00 0 2 201
ATOM    264  CA  ASP   27       23.000   9.200   3.253  1.00 20.00 0 2 201
ATOM    265  CA  ASP   27       23.000  13.800   3.253  1.00 20.00 0 2 201
ATOM    266  CA  ASP   27       27.600   9.200   3.253  1.00 20.00 0 2 201
ATOM    267  CA  ASP   27      -29.900 -11.500   6.505  1.00 20.00 0 2 201
ATOM    268  CA  ASP   27      -29.900  -6.900   6.505  1.00 20.00 0 2 201
ATOM    269  CA  ASP   27      -25.300 -11.500   6.505  1.00 20.00 0 2 201
ATOM    270  CA  ASP   28      -25.300  -6.900   6.505  1.00 20.00 0 2 201
ATOM    271  CA  ASP   28      -25.300  -2.300   6.505  1.00 20.00 0 2 201
ATOM    272  CA  ASP   28      -25.300   2.300   6.505  1.00 20.00 0 2 201
ATOM    273  CA  ASP   28      -20.700  -6.900   6.505  1.00 20.00 0 2 201
ATOM    274  CA  ASP   28      -20.700  -2.300   6.505  1.00 20.00 0 2 201
ATOM    275  CA  ASP   28      -20.700   2.300   6.505  1.00 20.00 0 2 201
ATOM    276  CA  ASP   28      -16.100  -2.300   6.505  1.00 20.00 0 2 201
ATOM    277  CA  ASP   28      -16.100   2.300   6.505  1.00 20.00 0 2 201
ATOM    278  CA  ASP   28      -11.500  -6.900   6.505  1.00 20.00 0 2 201
ATOM    279  CA  ASP   28      -11.500  -2.300   6.505  1.00 20.00 0 2 201
ATOM    280  CA  ASP   29      -11.500   6.900   6.505  1.00 20.00 0 2 201
ATOM    281  CA  ASP   29      -11.500  11.500   6.505  1.00 20.00 0 2 201
ATOM    282  CA  ASP   29      -11.500  16.100   6.505  1.00 20.00 0 2 201
ATOM    283  CA  ASP   29       -6.900 -11.500   6.505  1.00 20.00 0 2 201
ATOM    284  CA  ASP   29       -6.900  -6.900   6.505  1.00 20.00 0 2 201
ATOM    285  CA  ASP   29       -6.900   2.300   6.505  1.00 20.00 0 2 201
ATOM    286  CA  ASP   29       -6.900   6.900   6.505  1.00 20.00 0 2 201
ATOM    287  CA  ASP   29       -6.900  11.500   6.505  1.00 20.00 0 2 201
ATOM    288  CA  ASP   29       -6.900  16.100   6.505  1.00 20.00 0 2 201
ATOM    289  CA  ASP   29       -2.300 -29.900   6.505  1.00 20.00 0 2 201
ATOM    290  CA  ASP   30       -2.300 -25.300   6.505  1.00 20.00 0 2 201
ATOM    291  CA  ASP   30       -2.300 -11.500   6.505  1.00 20.00 0 2 201
ATOM    292  CA  ASP   30       -2.300  11.500   6.505  1.00 20.00 0 2 201
ATOM    293  CA  ASP   30       -2.300  16.100   6.505  1.00 20.00 0 2 201
ATOM    294  CA  ASP   30        2.300 -29.900   6.505  1.00 20.00 0 2 201
ATOM    295  CA  ASP   30        2.300 -25.300   6.505  1.00 20.00 0 2 201
ATOM    296  CA  ASP   30        2.300  11.500   6.505  1.00 20.00 0 2 201
ATOM    297  CA  ASP   30        2.300  16.100   6.505  1.00 20.00 0 2 201
ATOM    298  CA  ASP   30        6.900  11.500   6.505  1.00 20.00 0 2 201
ATOM    299  CA  ASP   30        6.900  16.100   6.505  1.00 20.00 0 2 201
ATOM    300  CA  ASP   31        6.900  20.700   6.505  1.00 20.00 0 2 201
ATOM    301  CA  ASP   31       11.500  16.100   6.505  1.00 20.00 0 2 201
ATOM    302  CA  ASP   31       11.500  20.700   6.505  1.00 20.00 0 2 201
ATOM    303  CA  ASP   31       16.100   2.300   6.505  1.00 20.00 0 2 201
ATOM    304  CA  ASP   31       16.100   6.900   6.505  1.00 20.00 0 2 201
ATOM    305  CA  ASP   31       16.100  16.100   6.505  1.00 20.00 0 2 201
ATOM    306  CA  ASP   31       16.100  20.700   6.505  1.00 20.00 0 2 201
ATOM    307  CA  ASP   31       20.700   6.900   6.505  1.00 20.00 0 2 201
ATOM    308  CA  ASP   31      -27.600 -13.800   9.758  1.00 20.00 0 2 201
ATOM    309  CA  ASP   31      -27.600  -9.200   9.758  1.00 20.00 0 2 201
ATOM    310  CA  ASP   32      -27.600  -4.600   9.758  1.00 20.00 0 2 201
ATOM    311  CA  ASP   32      -27.600   0.000   9.758  1.00 20.00 0 2 201
ATOM    312  CA  ASP   32      -23.000 -13.800   9.758  1.00 20.00 0 2 201
ATOM    313  CA  ASP   32      -23.000  -9.200   9.758  1.00 20.00 0 2 201
ATOM    314  CA  ASP   32      -23.000  -4.600   9.758  1.00 20.00 0 2 201
ATOM    315  CA  ASP   32      -23.000   0.000   9.758  1.00 20.00 0 2 201
ATOM    316  CA  ASP   32      -23.000   4.600   9.758  1.00 20.00 0 2 201
ATOM    317  CA  ASP   32      -18.400  -4.600   9.758  1.00 20.00 0 2 201
ATOM    318  CA  ASP   32      -18.400   0.000   9.758  1.00 20.00 0 2 201
ATOM    319  CA  ASP   32      -13.800  -4.600   9.758  1.00 20.00 0 2 201
ATOM    320  CA  ASP   33       -9.200  -9.200   9.758  1.00 20.00 0 2 201
ATOM    321  CA  ASP   33       -9.200  -4.600   9.758  1.00 20.00 0 2 201
ATOM    322  CA  ASP   33       -9.200   0.000   9.758  1.00 20.00 0 2 201
ATOM    323  CA  ASP   33       -9.200   4.600   9.758  1.00 20.00 0 2 201
ATOM    324  CA  ASP   33       -9.200   9.200   9.758  1.00 20.00 0 2 201
ATOM    325  CA  ASP   33       -9.200  13.800   9.758  1.00 20.00 0 2 201
ATOM    326  CA  ASP   33       -4.600 -32.200   9.758  1.00 20.00 0 2 201
ATOM    327  CA  ASP   33       -4.600 -27.600   9.758  1.00 20.00 0 2 201
ATOM    328  CA  ASP   33       -4.600 -13.800   9.758  1.00 20.00 0 2 201
ATOM    329  CA  ASP   33       -4.600  -9.200   9.758  1.00 20.00 0 2 201
ATOM    330  CA  ASP   34       -4.600  -4.600   9.758  1.00 20.00 0 2 201
ATOM    331  CA  ASP   34       -4.600   4.600   9.758  1.00 20.00 0 2 201
ATOM    332  CA  ASP   34       -4.600   9.200   9.758  1.00 20.00 0 2 201
ATOM    333  CA  ASP   34       -4.600  13.800   9.758  1.00 20.00 0 2 201
ATOM    334  CA  ASP   34        0.000 -32.200   9.758  1.00 20.00 0 2 201
ATOM    335  CA  ASP   34        0.000 -27.600   9.758  1.00 20.00 0 2 201
ATOM    336  CA  ASP   34        0.000 -23.000   9.758  1.00 20.00 0 2 201
ATOM    337  CA  ASP   34        0.000 -13.800   9.758  1.00 20.00 0 2 201
ATOM    338  CA  ASP   34        0.000   9.200   9.758  1.00 20.00 0 2 201
ATOM    339  CA  ASP   34        0.000  13.800   9.758  1.00 20.00 0 2 201
ATOM    340  CA  ASP   35        0.000  18.400   9.758  1.00 20.00 0 2 201
ATOM    341  CA  ASP   35        4.600 -27.600   9.758  1.00 20.00 0 2 201
ATOM    342  CA  ASP   35        4.600  13.800   9.758  1.00 20.00 0 2 201
ATOM    343  CA  ASP   35        4.600  18.400   9.758  1.00 20.00 0 2 201
ATOM    344  CA  ASP   35        9.200  13.800   9.758  1.00 20.00 0 2 201
ATOM    345  CA  ASP   35        9.200  18.400   9.758  1.00 20.00 0 2 201
ATOM    346  CA  ASP   35       13.800   4.600   9.758  1.00 20.00 0 2 201
ATOM    347  CA  ASP   35       13.800  13.800   9.758  1.00 20.00 0 2 201
ATOM    348  CA  ASP   35       13.800  18.400   9.758  1.00 20.00 0 2 201
ATOM    349  CA  ASP   35       18.400   4.600   9.758  1.00 20.00 0 2 201
ATOM    350  CA  ASP   36       18.400   9.200   9.758  1.00 20.00 0 2 201
ATOM    351  CA  ASP   36       18.400  18.400   9.758  1.00 20.00 0 2 201
ATOM    352  CA  ASP   36       23.000   4.600   9.758  1.00 20.00 0 2 201
ATOM    353  CA  ASP   36      -29.900 -11.500  13.011  1.00 20.00 0 2 201
ATOM    354  CA  ASP   36      -25.300 -16.100  13.011  1.00 20.00 0 2 201
ATOM    355  CA  ASP   36      -25.300 -11.500  13.011  1.00 20.00 0 2 201
ATOM    356  CA  ASP   36      -25.300  -6.900  13.011  1.00 20.00 0 2 201
ATOM    357  CA  ASP   36      -25.300  -2.300  13.011  1.00 20.00 0 2 201
ATOM    358  CA  ASP   36      -20.700 -11.500  13.011  1.00 20.00 0 2 201
ATOM    359  CA  ASP   36      -20.700  -6.900  13.011  1.00 20.00 0 2 201
ATOM    360  CA  ASP   37      -20.700  -2.300  13.011  1.00 20.00 0 2 201
ATOM    361  CA  ASP   37      -16.100  -6.900  13.011  1.00 20.00 0 2 201
ATOM    362  CA  ASP   37      -16.100  -2.300  13.011  1.00 20.00 0 2 201
ATOM    363  CA  ASP   37      -11.500  -6.900  13.011  1.00 20.00 0 2 201
ATOM    364  CA  ASP   37      -11.500  -2.300  13.011  1.00 20.00 0 2 201
ATOM    365  CA  ASP   37       -6.900 -29.900  13.011  1.00 20.00 0 2 201
ATOM    366  CA  ASP   37       -6.900 -25.300  13.011  1.00 20.00 0 2 201
ATOM    367  CA  ASP   37       -6.900 -11.500  13.011  1.00 20.00 0 2 201
ATOM    368  CA  ASP   37       -6.900  -6.900  13.011  1.00 20.00 0 2 201
ATOM    369  CA  ASP   37       -6.900  -2.300  13.011  1.00 20.00 0 2 201
ATOM    370  CA  ASP   38       -2.300 -29.900  13.011  1.00 20.00 0 2 201
ATOM    371  CA  ASP   38       -2.300 -25.300  13.011  1.00 20.00 0 2 201
ATOM    372  CA  ASP   38       -2.300 -16.100  13.011  1.00 20.00 0 2 201
ATOM    373  CA  ASP   38       -2.300 -11.500  13.011  1.00 20.00 0 2 201
ATOM    374  CA  ASP   38       -2.300  16.100  13.011  1.00 20.00 0 2 201
ATOM    375  CA  ASP   38        2.300 -29.900  13.011  1.00 20.00 0 2 201
ATOM    376  CA  ASP   38        2.300 -25.300  13.011  1.00 20.00 0 2 201
ATOM    377  CA  ASP   38        2.300 -16.100  13.011  1.00 20.00 0 2 201
ATOM    378  CA  ASP   38        2.300 -11.500  13.011  1.00 20.00 0 2 201
ATOM    379  CA  ASP   38        2.300  11.500  13.011  1.00 20.00 0 2 201
ATOM    380  CA  ASP   39        2.300  16.100  13.011  1.00 20.00 0 2 201
ATOM    381  CA  ASP   39        6.900 -20.700  13.011  1.00 20.00 0 2 201
ATOM    382  CA  ASP   39        6.900 -16.100  13.011  1.00 20.00 0 2 201
ATOM    383  CA  ASP   39        6.900  16.100  13.011  1.00 20.00 0 2 201
ATOM    384  CA  ASP   39       11.500 -20.700  13.011  1.00 20.00 0 2 201
ATOM    385  CA  ASP   39       11.500  16.100  13.011  1.00 20.00 0 2 201
ATOM    386  CA  ASP   39       16.100 -20.700  13.011  1.00 20.00 0 2 201
ATOM    387  CA  ASP   39       16.100   2.300  13.011  1.00 20.00 0 2 201
ATOM    388  CA  ASP   39       16.100   6.900  13.011  1.00 20.00 0 2 201
ATOM    389  CA  ASP   39       16.100  11.500  13.011  1.00 20.00 0 2 201
ATOM    390  CA  ASP   40       16.100  16.100  13.011  1.00 20.00 0 2 201
ATOM    391  CA  ASP   40       20.700   2.300  13.011  1.00 20.00 0 2 201
ATOM    392  CA  ASP   40       20.700   6.900  13.011  1.00 20.00 0 2 201
ATOM    393  CA  ASP   40       20.700  11.500  13.011  1.00 20.00 0 2 201
ATOM    394  CA  ASP   40       25.300   6.900  13.011  1.00 20.00 0 2 201
ATOM    395  CA  ASP   40      -27.600 -13.800  16.263  1.00 20.00 0 2 201
ATOM    396  CA  ASP   40      -23.000 -13.800  16.263  1.00 20.00 0 2 201
ATOM    397  CA  ASP   40      -23.000  -9.200  16.263  1.00 20.00 0 2 201
ATOM    398  CA  ASP   40      -23.000  -4.600  16.263  1.00 20.00 0 2 201
ATOM    399  CA  ASP   40      -18.400  -9.200  16.263  1.00 20.00 0 2 201
ATOM    400  CA  ASP   41      -18.400  -4.600  16.263  1.00 20.00 0 2 201
ATOM    401  CA  ASP   41      -13.800  -4.600  16.263  1.00 20.00 0 2 201
ATOM    402  CA  ASP   41       -4.600 -27.600  16.263  1.00 20.00 0 2 201
ATOM    403  CA  ASP   41       -4.600 -23.000  16.263  1.00 20.00 0 2 201
ATOM    404  CA  ASP   41        0.000 -27.600  16.263  1.00 20.00 0 2 201
ATOM    405  CA  ASP   41        0.000 -23.000  16.263  1.00 20.00 0 2 201
ATOM    406  CA  ASP   41        0.000 -18.400  16.263  1.00 20.00 0 2 201
ATOM    407  CA  ASP   41        0.000 -13.800  16.263  1.00 20.00 0 2 201
ATOM    408  CA  ASP   41        0.000  -9.200  16.263  1.00 20.00 0 2 201
ATOM    409  CA  ASP   41        4.600 -27.600  16.263  1.00 20.00 0 2 201
ATOM    410  CA  ASP   42        4.600 -23.000  16.263  1.00 20.00 0 2 201
ATOM    411  CA  ASP   42        4.600 -18.400  16.263  1.00 20.00 0 2 201
ATOM    412  CA  ASP   42        4.600 -13.800  16.263  1.00 20.00 0 2 201
ATOM    413  CA  ASP   42        4.600  -9.200  16.263  1.00 20.00 0 2 201
ATOM    414  CA  ASP   42        9.200 -23.000  16.263  1.00 20.00 0 2 201
ATOM    415  CA  ASP   42        9.200 -18.400  16.263  1.00 20.00 0 2 201
ATOM    416  CA  ASP   42        9.200 -13.800  16.263  1.00 20.00 0 2 201
ATOM    417  CA  ASP   42       13.800 -23.000  16.263  1.00 20.00 0 2 201
ATOM    418  CA  ASP   42       13.800 -18.400  16.263  1.00 20.00 0 2 201
ATOM    419  CA  ASP   42       18.400   4.600  16.263  1.00 20.00 0 2 201
ATOM    420  CA  ASP   43       18.400   9.200  16.263  1.00 20.00 0 2 201
ATOM    421  CA  ASP   43       18.400  13.800  16.263  1.00 20.00 0 2 201
ATOM    422  CA  ASP   43       23.000   4.600  16.263  1.00 20.00 0 2 201
ATOM    423  CA  ASP   43       23.000   9.200  16.263  1.00 20.00 0 2 201
ATOM    424  CA  ASP   43      -34.500 -11.500  19.516  1.00 20.00 0 2 201
ATOM    425  CA  ASP   43      -34.500  -6.900  19.516  1.00 20.00 0 2 201
ATOM    426  CA  ASP   43      -29.900 -11.500  19.516  1.00 20.00 0 2 201
ATOM    427  CA  ASP   43      -20.700 -11.500  19.516  1.00 20.00 0 2 201
ATOM    428  CA  ASP   43      -20.700  -6.900  19.516  1.00 20.00 0 2 201
ATOM    429  CA  ASP   43       -2.300 -25.300  19.516  1.00 20.00 0 2 201
ATOM    430  CA  ASP   44        2.300 -20.700  19.516  1.00 20.00 0 2 201
ATOM    431  CA  ASP   44        2.300 -16.100  19.516  1.00 20.00 0 2 201
ATOM    432  CA  ASP   44        2.300 -11.500  19.516  1.00 20.00 0 2 201
ATOM    433  CA  ASP   44        6.900 -20.700  19.516  1.00 20.00 0 2 201
ATOM    434  CA  ASP   44        6.900 -16.100  19.516  1.00 20.00 0 2 201
ATOM    435  CA  ASP   44        6.900 -11.500  19.516  1.00 20.00 0 2 201
ATOM    436  CA  ASP   44       11.500 -20.700  19.516  1.00 20.00 0 2 201
ATOM    437  CA  ASP   44       11.500 -16.100  19.516  1.00 20.00 0 2 201
ATOM    438  CA  ASP   44       11.500 -11.500  19.516  1.00 20.00 0 2 201
ATOM    439  CA  ASP   44      -36.800  -9.200  22.769  1.00 20.00 0 2 201
ATOM    440  CA  ASP   45      -36.800  -4.600  22.769  1.00 20.00 0 2 201
ATOM    441  CA  ASP   45      -32.200 -13.800  22.769  1.00 20.00 0 2 201
ATOM    442  CA  ASP   45      -32.200  -9.200  22.769  1.00 20.00 0 2 201
ATOM    443  CA  ASP   45      -32.200  -4.600  22.769  1.00 20.00 0 2 201
ATOM    444  CA  ASP   45      -34.500  -6.900  26.022  1.00 20.00 0 2 201
ATOM    445  CA  ASP   45      -34.500  -2.300  26.022  1.00 20.00 0 2 201
ATOM    446  CA  ASP   45      -34.500   2.300  26.022  1.00 20.00 0 2 201
ATOM    447  CA  ASP   45      -29.900  -6.900  26.022  1.00 20.00 0 2 201
ATOM    448  CA  ASP   45      -29.900  -2.300  26.022  1.00 20.00 0 2 201
ATOM    449  CA  ASP   45      -29.900   2.300  26.022  1.00 20.00 0 2 201
ATOM    450  CA  ASP   46      -32.200  -4.600  29.274  1.00 20.00 0 2 201
ATOM    451  CA  ASP   46      -32.200   0.000  29.274  1.00 20.00 0 2 201
ATOM    452  CA  ASP   46      -32.200   4.600  29.274  1.00 20.00 0 2 201
