# Supplementary material for: BAMLET kills chemotherapy-resistant mesothelioma cells, holding oleic acid in an activated cytotoxic state
Source: PLoS One. 2018 Aug 29;13(8):e0203003. doi: 10.1371/journal.pone.0203003 (PMC6114908; doi:10.1371/journal.pone.0203003)
Supplement: S2 Dataset — (TGZ) [file pone.0203003.s003.tgz › BAMLET_and_BLAGLET_SAXS_and_models/SAXS_models_for_BAMLETs_pH12_4C/bam1o8p75_b875415-1.pdb]

 Project description:                                                     
 j: 134 T: 0.109E-05 Suc:    89 Eva: 38879024 CPU:  0.534E+04 SqF: 0.0209
  Rf: 0.00426 Los:0.1033 Dis:0.0000 Per:  0.3299 Sca: 0.255E-09
 Computation mode ....................................... : Slow
 Number of particle atoms ............................... : 237
 Number of graphs ....................................... : 1
 Anisometry penalty ..................................... : 0.0
 Point symmetry group ................................... : P1
 DAM packing radius ..................................... : 2.300
 Average volume per atom ................................ : 68.87
 Total excluded DAM volume .............................. : 1.632e+4
 Particle center:  -1.4460   0.8249  -0.6862
 Radius of gyration ..................................... : 25.07
 Maximum diameter ....................................... : 79.01
 DAM shape anisometry ................................... : 0.2594
 DAM non-prolateness .................................... : 4.459e-2
 DAM non-oblateness ..................................... : 0.0
ATOM      1  CA  ASP    1       -6.900  11.500 -32.527  1.00 20.00 0 2 201
ATOM      2  CA  ASP    1       -2.300  11.500 -32.527  1.00 20.00 0 2 201
ATOM      3  CA  ASP    1       -2.300  20.700 -32.527  1.00 20.00 0 2 201
ATOM      4  CA  ASP    1       -2.300  25.300 -32.527  1.00 20.00 0 2 201
ATOM      5  CA  ASP    1        2.300  25.300 -32.527  1.00 20.00 0 2 201
ATOM      6  CA  ASP    1       -4.600   9.200 -29.274  1.00 20.00 0 2 201
ATOM      7  CA  ASP    1       -4.600  13.800 -29.274  1.00 20.00 0 2 201
ATOM      8  CA  ASP    1       -4.600  18.400 -29.274  1.00 20.00 0 2 201
ATOM      9  CA  ASP    1       -4.600  23.000 -29.274  1.00 20.00 0 2 201
ATOM     10  CA  ASP    2        0.000   9.200 -29.274  1.00 20.00 0 2 201
ATOM     11  CA  ASP    2        0.000  13.800 -29.274  1.00 20.00 0 2 201
ATOM     12  CA  ASP    2        0.000  23.000 -29.274  1.00 20.00 0 2 201
ATOM     13  CA  ASP    2        0.000  27.600 -29.274  1.00 20.00 0 2 201
ATOM     14  CA  ASP    2       -2.300   6.900 -26.022  1.00 20.00 0 2 201
ATOM     15  CA  ASP    2       -2.300  11.500 -26.022  1.00 20.00 0 2 201
ATOM     16  CA  ASP    2       -2.300  20.700 -26.022  1.00 20.00 0 2 201
ATOM     17  CA  ASP    2       -2.300  25.300 -26.022  1.00 20.00 0 2 201
ATOM     18  CA  ASP    2        2.300   2.300 -26.022  1.00 20.00 0 2 201
ATOM     19  CA  ASP    2        2.300   6.900 -26.022  1.00 20.00 0 2 201
ATOM     20  CA  ASP    3        2.300  11.500 -26.022  1.00 20.00 0 2 201
ATOM     21  CA  ASP    3        6.900  -2.300 -26.022  1.00 20.00 0 2 201
ATOM     22  CA  ASP    3        6.900   2.300 -26.022  1.00 20.00 0 2 201
ATOM     23  CA  ASP    3       11.500  -2.300 -26.022  1.00 20.00 0 2 201
ATOM     24  CA  ASP    3        0.000   0.000 -22.769  1.00 20.00 0 2 201
ATOM     25  CA  ASP    3        0.000   4.600 -22.769  1.00 20.00 0 2 201
ATOM     26  CA  ASP    3        0.000  18.400 -22.769  1.00 20.00 0 2 201
ATOM     27  CA  ASP    3        0.000  23.000 -22.769  1.00 20.00 0 2 201
ATOM     28  CA  ASP    3        4.600   0.000 -22.769  1.00 20.00 0 2 201
ATOM     29  CA  ASP    3        4.600  13.800 -22.769  1.00 20.00 0 2 201
ATOM     30  CA  ASP    4        4.600  18.400 -22.769  1.00 20.00 0 2 201
ATOM     31  CA  ASP    4        9.200  -4.600 -22.769  1.00 20.00 0 2 201
ATOM     32  CA  ASP    4        9.200   0.000 -22.769  1.00 20.00 0 2 201
ATOM     33  CA  ASP    4       13.800  -4.600 -22.769  1.00 20.00 0 2 201
ATOM     34  CA  ASP    4       13.800   0.000 -22.769  1.00 20.00 0 2 201
ATOM     35  CA  ASP    4      -20.700  -2.300 -19.516  1.00 20.00 0 2 201
ATOM     36  CA  ASP    4        2.300  16.100 -19.516  1.00 20.00 0 2 201
ATOM     37  CA  ASP    4        2.300  20.700 -19.516  1.00 20.00 0 2 201
ATOM     38  CA  ASP    4        6.900  11.500 -19.516  1.00 20.00 0 2 201
ATOM     39  CA  ASP    4        6.900  16.100 -19.516  1.00 20.00 0 2 201
ATOM     40  CA  ASP    5       11.500  -2.300 -19.516  1.00 20.00 0 2 201
ATOM     41  CA  ASP    5       16.100  -2.300 -19.516  1.00 20.00 0 2 201
ATOM     42  CA  ASP    5      -23.000  -4.600 -16.263  1.00 20.00 0 2 201
ATOM     43  CA  ASP    5      -23.000   0.000 -16.263  1.00 20.00 0 2 201
ATOM     44  CA  ASP    5      -23.000   4.600 -16.263  1.00 20.00 0 2 201
ATOM     45  CA  ASP    5      -18.400  -4.600 -16.263  1.00 20.00 0 2 201
ATOM     46  CA  ASP    5      -18.400   0.000 -16.263  1.00 20.00 0 2 201
ATOM     47  CA  ASP    5        9.200  -9.200 -16.263  1.00 20.00 0 2 201
ATOM     48  CA  ASP    5        9.200   9.200 -16.263  1.00 20.00 0 2 201
ATOM     49  CA  ASP    5        9.200  13.800 -16.263  1.00 20.00 0 2 201
ATOM     50  CA  ASP    6       13.800  -9.200 -16.263  1.00 20.00 0 2 201
ATOM     51  CA  ASP    6       13.800  -4.600 -16.263  1.00 20.00 0 2 201
ATOM     52  CA  ASP    6       18.400  -9.200 -16.263  1.00 20.00 0 2 201
ATOM     53  CA  ASP    6       18.400  -4.600 -16.263  1.00 20.00 0 2 201
ATOM     54  CA  ASP    6      -25.300   6.900 -13.011  1.00 20.00 0 2 201
ATOM     55  CA  ASP    6      -20.700  -6.900 -13.011  1.00 20.00 0 2 201
ATOM     56  CA  ASP    6      -20.700  -2.300 -13.011  1.00 20.00 0 2 201
ATOM     57  CA  ASP    6      -20.700   2.300 -13.011  1.00 20.00 0 2 201
ATOM     58  CA  ASP    6      -11.500 -29.900 -13.011  1.00 20.00 0 2 201
ATOM     59  CA  ASP    6        6.900 -11.500 -13.011  1.00 20.00 0 2 201
ATOM     60  CA  ASP    7        6.900  -6.900 -13.011  1.00 20.00 0 2 201
ATOM     61  CA  ASP    7        6.900  11.500 -13.011  1.00 20.00 0 2 201
ATOM     62  CA  ASP    7       11.500 -11.500 -13.011  1.00 20.00 0 2 201
ATOM     63  CA  ASP    7       11.500  -6.900 -13.011  1.00 20.00 0 2 201
ATOM     64  CA  ASP    7       11.500   6.900 -13.011  1.00 20.00 0 2 201
ATOM     65  CA  ASP    7       11.500  11.500 -13.011  1.00 20.00 0 2 201
ATOM     66  CA  ASP    7       16.100  -6.900 -13.011  1.00 20.00 0 2 201
ATOM     67  CA  ASP    7      -23.000  -9.200  -9.758  1.00 20.00 0 2 201
ATOM     68  CA  ASP    7      -18.400  -9.200  -9.758  1.00 20.00 0 2 201
ATOM     69  CA  ASP    7      -13.800 -32.200  -9.758  1.00 20.00 0 2 201
ATOM     70  CA  ASP    8      -13.800 -27.600  -9.758  1.00 20.00 0 2 201
ATOM     71  CA  ASP    8       -9.200 -32.200  -9.758  1.00 20.00 0 2 201
ATOM     72  CA  ASP    8       -9.200 -27.600  -9.758  1.00 20.00 0 2 201
ATOM     73  CA  ASP    8        4.600  -9.200  -9.758  1.00 20.00 0 2 201
ATOM     74  CA  ASP    8        4.600  13.800  -9.758  1.00 20.00 0 2 201
ATOM     75  CA  ASP    8        9.200 -13.800  -9.758  1.00 20.00 0 2 201
ATOM     76  CA  ASP    8        9.200  -9.200  -9.758  1.00 20.00 0 2 201
ATOM     77  CA  ASP    8        9.200   9.200  -9.758  1.00 20.00 0 2 201
ATOM     78  CA  ASP    8        9.200  13.800  -9.758  1.00 20.00 0 2 201
ATOM     79  CA  ASP    8        9.200  18.400  -9.758  1.00 20.00 0 2 201
ATOM     80  CA  ASP    9       13.800 -13.800  -9.758  1.00 20.00 0 2 201
ATOM     81  CA  ASP    9       13.800  -9.200  -9.758  1.00 20.00 0 2 201
ATOM     82  CA  ASP    9      -20.700 -11.500  -6.505  1.00 20.00 0 2 201
ATOM     83  CA  ASP    9      -20.700  -6.900  -6.505  1.00 20.00 0 2 201
ATOM     84  CA  ASP    9      -20.700  11.500  -6.505  1.00 20.00 0 2 201
ATOM     85  CA  ASP    9      -16.100 -25.300  -6.505  1.00 20.00 0 2 201
ATOM     86  CA  ASP    9      -16.100 -11.500  -6.505  1.00 20.00 0 2 201
ATOM     87  CA  ASP    9      -16.100  -6.900  -6.505  1.00 20.00 0 2 201
ATOM     88  CA  ASP    9      -16.100   6.900  -6.505  1.00 20.00 0 2 201
ATOM     89  CA  ASP    9      -16.100  11.500  -6.505  1.00 20.00 0 2 201
ATOM     90  CA  ASP   10      -11.500 -29.900  -6.505  1.00 20.00 0 2 201
ATOM     91  CA  ASP   10      -11.500 -25.300  -6.505  1.00 20.00 0 2 201
ATOM     92  CA  ASP   10      -11.500   6.900  -6.505  1.00 20.00 0 2 201
ATOM     93  CA  ASP   10       -6.900 -29.900  -6.505  1.00 20.00 0 2 201
ATOM     94  CA  ASP   10        6.900 -11.500  -6.505  1.00 20.00 0 2 201
ATOM     95  CA  ASP   10        6.900  16.100  -6.505  1.00 20.00 0 2 201
ATOM     96  CA  ASP   10        6.900  20.700  -6.505  1.00 20.00 0 2 201
ATOM     97  CA  ASP   10       11.500  16.100  -6.505  1.00 20.00 0 2 201
ATOM     98  CA  ASP   10       11.500  20.700  -6.505  1.00 20.00 0 2 201
ATOM     99  CA  ASP   10      -23.000 -13.800  -3.253  1.00 20.00 0 2 201
ATOM    100  CA  ASP   11      -23.000  -9.200  -3.253  1.00 20.00 0 2 201
ATOM    101  CA  ASP   11      -18.400  -9.200  -3.253  1.00 20.00 0 2 201
ATOM    102  CA  ASP   11      -18.400  -4.600  -3.253  1.00 20.00 0 2 201
ATOM    103  CA  ASP   11      -18.400   9.200  -3.253  1.00 20.00 0 2 201
ATOM    104  CA  ASP   11      -13.800 -23.000  -3.253  1.00 20.00 0 2 201
ATOM    105  CA  ASP   11      -13.800  -4.600  -3.253  1.00 20.00 0 2 201
ATOM    106  CA  ASP   11      -13.800   0.000  -3.253  1.00 20.00 0 2 201
ATOM    107  CA  ASP   11      -13.800   4.600  -3.253  1.00 20.00 0 2 201
ATOM    108  CA  ASP   11      -13.800   9.200  -3.253  1.00 20.00 0 2 201
ATOM    109  CA  ASP   11       -9.200 -27.600  -3.253  1.00 20.00 0 2 201
ATOM    110  CA  ASP   12       -9.200 -23.000  -3.253  1.00 20.00 0 2 201
ATOM    111  CA  ASP   12       -4.600 -27.600  -3.253  1.00 20.00 0 2 201
ATOM    112  CA  ASP   12        4.600  18.400  -3.253  1.00 20.00 0 2 201
ATOM    113  CA  ASP   12        9.200  -9.200  -3.253  1.00 20.00 0 2 201
ATOM    114  CA  ASP   12        9.200  13.800  -3.253  1.00 20.00 0 2 201
ATOM    115  CA  ASP   12        9.200  18.400  -3.253  1.00 20.00 0 2 201
ATOM    116  CA  ASP   12       13.800  18.400  -3.253  1.00 20.00 0 2 201
ATOM    117  CA  ASP   12      -25.300 -16.100   0.000  1.00 20.00 0 2 201
ATOM    118  CA  ASP   12      -20.700 -16.100   0.000  1.00 20.00 0 2 201
ATOM    119  CA  ASP   12      -20.700  -6.900   0.000  1.00 20.00 0 2 201
ATOM    120  CA  ASP   13      -16.100 -20.700   0.000  1.00 20.00 0 2 201
ATOM    121  CA  ASP   13      -16.100  -6.900   0.000  1.00 20.00 0 2 201
ATOM    122  CA  ASP   13      -16.100  -2.300   0.000  1.00 20.00 0 2 201
ATOM    123  CA  ASP   13      -11.500 -25.300   0.000  1.00 20.00 0 2 201
ATOM    124  CA  ASP   13      -11.500 -20.700   0.000  1.00 20.00 0 2 201
ATOM    125  CA  ASP   13       -6.900 -25.300   0.000  1.00 20.00 0 2 201
ATOM    126  CA  ASP   13       -2.300 -25.300   0.000  1.00 20.00 0 2 201
ATOM    127  CA  ASP   13        6.900 -11.500   0.000  1.00 20.00 0 2 201
ATOM    128  CA  ASP   13        6.900  16.100   0.000  1.00 20.00 0 2 201
ATOM    129  CA  ASP   13        6.900  20.700   0.000  1.00 20.00 0 2 201
ATOM    130  CA  ASP   14       11.500 -11.500   0.000  1.00 20.00 0 2 201
ATOM    131  CA  ASP   14       11.500  -6.900   0.000  1.00 20.00 0 2 201
ATOM    132  CA  ASP   14       11.500  16.100   0.000  1.00 20.00 0 2 201
ATOM    133  CA  ASP   14      -23.000 -18.400   3.253  1.00 20.00 0 2 201
ATOM    134  CA  ASP   14      -23.000 -13.800   3.253  1.00 20.00 0 2 201
ATOM    135  CA  ASP   14      -18.400 -18.400   3.253  1.00 20.00 0 2 201
ATOM    136  CA  ASP   14      -18.400  -4.600   3.253  1.00 20.00 0 2 201
ATOM    137  CA  ASP   14      -13.800 -23.000   3.253  1.00 20.00 0 2 201
ATOM    138  CA  ASP   14      -13.800 -18.400   3.253  1.00 20.00 0 2 201
ATOM    139  CA  ASP   14      -13.800  -4.600   3.253  1.00 20.00 0 2 201
ATOM    140  CA  ASP   15      -13.800   0.000   3.253  1.00 20.00 0 2 201
ATOM    141  CA  ASP   15       -9.200 -23.000   3.253  1.00 20.00 0 2 201
ATOM    142  CA  ASP   15       -4.600 -27.600   3.253  1.00 20.00 0 2 201
ATOM    143  CA  ASP   15       -4.600 -23.000   3.253  1.00 20.00 0 2 201
ATOM    144  CA  ASP   15       -4.600  23.000   3.253  1.00 20.00 0 2 201
ATOM    145  CA  ASP   15       -4.600  27.600   3.253  1.00 20.00 0 2 201
ATOM    146  CA  ASP   15        0.000  23.000   3.253  1.00 20.00 0 2 201
ATOM    147  CA  ASP   15        0.000  27.600   3.253  1.00 20.00 0 2 201
ATOM    148  CA  ASP   15        4.600  18.400   3.253  1.00 20.00 0 2 201
ATOM    149  CA  ASP   15        4.600  23.000   3.253  1.00 20.00 0 2 201
ATOM    150  CA  ASP   16        9.200 -13.800   3.253  1.00 20.00 0 2 201
ATOM    151  CA  ASP   16        9.200  -9.200   3.253  1.00 20.00 0 2 201
ATOM    152  CA  ASP   16        9.200  18.400   3.253  1.00 20.00 0 2 201
ATOM    153  CA  ASP   16       13.800  -9.200   3.253  1.00 20.00 0 2 201
ATOM    154  CA  ASP   16       13.800  -4.600   3.253  1.00 20.00 0 2 201
ATOM    155  CA  ASP   16      -16.100 -20.700   6.505  1.00 20.00 0 2 201
ATOM    156  CA  ASP   16      -11.500  -6.900   6.505  1.00 20.00 0 2 201
ATOM    157  CA  ASP   16      -11.500  -2.300   6.505  1.00 20.00 0 2 201
ATOM    158  CA  ASP   16       -6.900 -25.300   6.505  1.00 20.00 0 2 201
ATOM    159  CA  ASP   16       -6.900  20.700   6.505  1.00 20.00 0 2 201
ATOM    160  CA  ASP   17       -6.900  25.300   6.505  1.00 20.00 0 2 201
ATOM    161  CA  ASP   17       -2.300  -6.900   6.505  1.00 20.00 0 2 201
ATOM    162  CA  ASP   17       -2.300  20.700   6.505  1.00 20.00 0 2 201
ATOM    163  CA  ASP   17       -2.300  25.300   6.505  1.00 20.00 0 2 201
ATOM    164  CA  ASP   17       -2.300  29.900   6.505  1.00 20.00 0 2 201
ATOM    165  CA  ASP   17        2.300  20.700   6.505  1.00 20.00 0 2 201
ATOM    166  CA  ASP   17        6.900  20.700   6.505  1.00 20.00 0 2 201
ATOM    167  CA  ASP   17       11.500 -11.500   6.505  1.00 20.00 0 2 201
ATOM    168  CA  ASP   17       11.500  -6.900   6.505  1.00 20.00 0 2 201
ATOM    169  CA  ASP   17      -13.800 -13.800   9.758  1.00 20.00 0 2 201
ATOM    170  CA  ASP   18       -9.200 -13.800   9.758  1.00 20.00 0 2 201
ATOM    171  CA  ASP   18       -9.200  -9.200   9.758  1.00 20.00 0 2 201
ATOM    172  CA  ASP   18       -4.600  -9.200   9.758  1.00 20.00 0 2 201
ATOM    173  CA  ASP   18        0.000  -9.200   9.758  1.00 20.00 0 2 201
ATOM    174  CA  ASP   18        0.000  -4.600   9.758  1.00 20.00 0 2 201
ATOM    175  CA  ASP   18        0.000   9.200   9.758  1.00 20.00 0 2 201
ATOM    176  CA  ASP   18        4.600   0.000   9.758  1.00 20.00 0 2 201
ATOM    177  CA  ASP   18        4.600   4.600   9.758  1.00 20.00 0 2 201
ATOM    178  CA  ASP   18        4.600   9.200   9.758  1.00 20.00 0 2 201
ATOM    179  CA  ASP   18        4.600  13.800   9.758  1.00 20.00 0 2 201
ATOM    180  CA  ASP   19        4.600  18.400   9.758  1.00 20.00 0 2 201
ATOM    181  CA  ASP   19        4.600  23.000   9.758  1.00 20.00 0 2 201
ATOM    182  CA  ASP   19       13.800  13.800   9.758  1.00 20.00 0 2 201
ATOM    183  CA  ASP   19       18.400  13.800   9.758  1.00 20.00 0 2 201
ATOM    184  CA  ASP   19      -11.500 -11.500  13.011  1.00 20.00 0 2 201
ATOM    185  CA  ASP   19       -6.900 -11.500  13.011  1.00 20.00 0 2 201
ATOM    186  CA  ASP   19       -2.300  11.500  13.011  1.00 20.00 0 2 201
ATOM    187  CA  ASP   19        2.300  -2.300  13.011  1.00 20.00 0 2 201
ATOM    188  CA  ASP   19        2.300   2.300  13.011  1.00 20.00 0 2 201
ATOM    189  CA  ASP   19        2.300   6.900  13.011  1.00 20.00 0 2 201
ATOM    190  CA  ASP   20        2.300  11.500  13.011  1.00 20.00 0 2 201
ATOM    191  CA  ASP   20        6.900  -2.300  13.011  1.00 20.00 0 2 201
ATOM    192  CA  ASP   20        6.900   2.300  13.011  1.00 20.00 0 2 201
ATOM    193  CA  ASP   20        6.900  11.500  13.011  1.00 20.00 0 2 201
ATOM    194  CA  ASP   20        6.900  20.700  13.011  1.00 20.00 0 2 201
ATOM    195  CA  ASP   20       11.500  11.500  13.011  1.00 20.00 0 2 201
ATOM    196  CA  ASP   20       16.100  11.500  13.011  1.00 20.00 0 2 201
ATOM    197  CA  ASP   20       16.100  16.100  13.011  1.00 20.00 0 2 201
ATOM    198  CA  ASP   20       20.700  11.500  13.011  1.00 20.00 0 2 201
ATOM    199  CA  ASP   20       20.700  16.100  13.011  1.00 20.00 0 2 201
ATOM    200  CA  ASP   21        0.000   0.000  16.263  1.00 20.00 0 2 201
ATOM    201  CA  ASP   21        0.000   9.200  16.263  1.00 20.00 0 2 201
ATOM    202  CA  ASP   21        0.000  13.800  16.263  1.00 20.00 0 2 201
ATOM    203  CA  ASP   21        4.600   0.000  16.263  1.00 20.00 0 2 201
ATOM    204  CA  ASP   21       13.800  13.800  16.263  1.00 20.00 0 2 201
ATOM    205  CA  ASP   21       18.400  13.800  16.263  1.00 20.00 0 2 201
ATOM    206  CA  ASP   21       -6.900  -2.300  19.516  1.00 20.00 0 2 201
ATOM    207  CA  ASP   21       -6.900   2.300  19.516  1.00 20.00 0 2 201
ATOM    208  CA  ASP   21       -2.300  -2.300  19.516  1.00 20.00 0 2 201
ATOM    209  CA  ASP   21       -9.200   0.000  22.769  1.00 20.00 0 2 201
ATOM    210  CA  ASP   22       -4.600  -4.600  22.769  1.00 20.00 0 2 201
ATOM    211  CA  ASP   22       -4.600   0.000  22.769  1.00 20.00 0 2 201
ATOM    212  CA  ASP   22       -4.600   4.600  22.769  1.00 20.00 0 2 201
ATOM    213  CA  ASP   22        4.600  -4.600  22.769  1.00 20.00 0 2 201
ATOM    214  CA  ASP   22       -6.900  -2.300  26.022  1.00 20.00 0 2 201
ATOM    215  CA  ASP   22       -6.900   2.300  26.022  1.00 20.00 0 2 201
ATOM    216  CA  ASP   22       -2.300  -6.900  26.022  1.00 20.00 0 2 201
ATOM    217  CA  ASP   22       -2.300  -2.300  26.022  1.00 20.00 0 2 201
ATOM    218  CA  ASP   22        2.300  -6.900  26.022  1.00 20.00 0 2 201
ATOM    219  CA  ASP   22        2.300  -2.300  26.022  1.00 20.00 0 2 201
ATOM    220  CA  ASP   23        6.900  -6.900  26.022  1.00 20.00 0 2 201
ATOM    221  CA  ASP   23        6.900  -2.300  26.022  1.00 20.00 0 2 201
ATOM    222  CA  ASP   23        0.000  -4.600  29.274  1.00 20.00 0 2 201
ATOM    223  CA  ASP   23        4.600  -4.600  29.274  1.00 20.00 0 2 201
ATOM    224  CA  ASP   23        9.200  -4.600  29.274  1.00 20.00 0 2 201
ATOM    225  CA  ASP   23        2.300  -2.300  32.527  1.00 20.00 0 2 201
ATOM    226  CA  ASP   23        6.900  -2.300  32.527  1.00 20.00 0 2 201
ATOM    227  CA  ASP   23       -4.600   0.000  35.780  1.00 20.00 0 2 201
ATOM    228  CA  ASP   23       -4.600   4.600  35.780  1.00 20.00 0 2 201
ATOM    229  CA  ASP   23        0.000  -4.600  35.780  1.00 20.00 0 2 201
ATOM    230  CA  ASP   24        0.000   0.000  35.780  1.00 20.00 0 2 201
ATOM    231  CA  ASP   24        0.000   4.600  35.780  1.00 20.00 0 2 201
ATOM    232  CA  ASP   24       -6.900   2.300  39.032  1.00 20.00 0 2 201
ATOM    233  CA  ASP   24       -2.300  -2.300  39.032  1.00 20.00 0 2 201
ATOM    234  CA  ASP   24       -2.300   2.300  39.032  1.00 20.00 0 2 201
ATOM    235  CA  ASP   24       -2.300   6.900  39.032  1.00 20.00 0 2 201
ATOM    236  CA  ASP   24        2.300   2.300  39.032  1.00 20.00 0 2 201
ATOM    237  CA  ASP   24        2.300   6.900  39.032  1.00 20.00 0 2 201
