# Supplementary material for: BAMLET kills chemotherapy-resistant mesothelioma cells, holding oleic acid in an activated cytotoxic state
Source: PLoS One. 2018 Aug 29;13(8):e0203003. doi: 10.1371/journal.pone.0203003 (PMC6114908; doi:10.1371/journal.pone.0203003)
Supplement: S3 Dataset — (GZ) [file pone.0203003.s004.gz]

Archive with 3 entries (2 files):
- qPCR_data_and_code
- qPCR_data_and_code/qPCR_data_fold_change_and_statistical_significance.txt
- qPCR_data_and_code/R_code_for_fold_change_and_statistical_significance.txt
